# Supplementary material for: A large-scale proteogenomics study of apicomplexan pathogens—Toxoplasma gondii and Neospora caninum
Source: Proteomics. 2015 May 15;15(15):2618–28. doi: 10.1002/pmic.201400553 (PMC4692086; doi:10.1002/pmic.201400553)
Supplement: Supplementary file 1 — Table S1 Protein count per dataset [file pmic0015-2618-sd1.xlsx]

## Sheet: 1DE
Official proteins that pass threshold	RNA_SEQ proteins that pass threshold
generic|A_rna_TGME49_200230-1|	generic|B_tgondii-rna.Boothroyd_oocyst.day0.gene3620|
generic|A_rna_TGME49_200320-1|	generic|B_tgondii-rna.Boothroyd_oocyst.day10.gene1631|
generic|A_rna_TGME49_201380-1|	generic|B_tgondii-rna.Boothroyd_oocyst.day10.gene3196|
generic|A_rna_TGME49_201680-1|	generic|B_tgondii-rna.Boothroyd_oocyst.day4.gene1254|
generic|A_rna_TGME49_201700-1|	generic|B_tgondii-rna.Boothroyd_oocyst.day4.gene2477|
generic|A_rna_TGME49_201780-1|	generic|B_tgondii-rna.Boothroyd_oocyst.day4.gene3982|
generic|A_rna_TGME49_201800-1|	generic|B_tgondii-rna.Gregory_ME49_mRNA.hour16.gene2065|
generic|A_rna_TGME49_201840-1|	generic|B_tgondii-rna.Gregory_ME49_mRNA.hour16.gene3304|
generic|A_rna_TGME49_202200-1|	generic|B_tgondii-rna.Gregory_ME49_mRNA.hour16.gene379|
generic|A_rna_TGME49_202300-1|	generic|B_tgondii-rna.Gregory_ME49_mRNA.hour16.gene4587|
generic|A_rna_TGME49_202370-1|	generic|B_tgondii-rna.Gregory_ME49_mRNA.hour16.gene5860|
generic|A_rna_TGME49_202380-1|	generic|B_tgondii-rna.Gregory_ME49_mRNA.hour16.gene6071|
generic|A_rna_TGME49_202390-1|	generic|B_tgondii-rna.Gregory_ME49_mRNA.hour33.gene2883|
generic|A_rna_TGME49_202530-1|	generic|B_tgondii-rna.Gregory_ME49_mRNA.hour33.gene5346|
generic|A_rna_TGME49_202630-1|	generic|B_tgondii-rna.Gregory_VEG_mRNA.hour16.gene1583|
generic|A_rna_TGME49_202680-1|	generic|B_tgondii-rna.Gregory_VEG_mRNA.hour16.gene1989|
generic|A_rna_TGME49_202770-1|	generic|B_tgondii-rna.Gregory_VEG_mRNA.hour4.gene4496|
generic|A_rna_TGME49_202830-1|	generic|B_tgondii-rna.Gregory_VEG_mRNA.hour4.gene473|
generic|A_rna_TGME49_202870-1|	generic|B_tgondii-rna.Gregory_VEG_mRNA.hour8.gene2576|
generic|A_rna_TGME49_202950-1|	generic|B_tgondii-rna.Gregory_VEG_mRNA.hour8.gene3795|
generic|A_rna_TGME49_203310-1|	generic|B_tgondii-rna.Gregory_VEG_mRNA.hour8.gene4405|
generic|A_rna_TGME49_203380-1|	generic|B_tgondii-rna.Gregory_VEG_mRNA.hour8.gene63|
generic|A_rna_TGME49_203450-1|	generic|B_tgondii-rna.Knoll_Laura_Pittman.acute_mouse.gene2783|
generic|A_rna_TGME49_203750-1|	generic|B_tgondii-rna.Knoll_Laura_Pittman.chronic_mouse.gene1056|
generic|A_rna_TGME49_203780-1|	generic|B_tgondii-rna.Knoll_Laura_Pittman.chronic_mouse.gene1190|
generic|A_rna_TGME49_203970-1|	generic|B_tgondii-rna.Reid_tachy.day3.gene1112|
generic|A_rna_TGME49_203980-1|	generic|B_tgondii-rna.Reid_tachy.day3.gene1131|
generic|A_rna_TGME49_203990-1|	generic|B_tgondii-rna.Reid_tachy.day3.gene1652|
generic|A_rna_TGME49_204020-1|	generic|B_tgondii-rna.Reid_tachy.day3.gene981|
generic|A_rna_TGME49_204050-1|	generic|B_tgondii-rna.Reid_tachy.day4.gene1196|
generic|A_rna_TGME49_204130-1|	generic|B_tgondii-rna.Reid_tachy.day4.gene1496|
generic|A_rna_TGME49_204480-1|	generic|B_tgondii-rna.Saeij_Jeroen_strains.B41.gene2757|
generic|A_rna_TGME49_204530-1|	generic|B_tgondii-rna.Saeij_Jeroen_strains.BOF.gene1389|
generic|A_rna_TGME49_205010-1|	generic|B_tgondii-rna.Saeij_Jeroen_strains.BOF.gene1785|
generic|A_rna_TGME49_205220-1|	generic|B_tgondii-rna.Saeij_Jeroen_strains.BOF.gene2384|
generic|A_rna_TGME49_205250-1|	generic|B_tgondii-rna.Saeij_Jeroen_strains.CASTELLS.gene1198|
generic|A_rna_TGME49_205320-1|	generic|B_tgondii-rna.Saeij_Jeroen_strains.CASTELLS.gene1863|
generic|A_rna_TGME49_205340-1|	generic|B_tgondii-rna.Saeij_Jeroen_strains.CASTELLS.gene2733|
generic|A_rna_TGME49_205380-1|	generic|B_tgondii-rna.Saeij_Jeroen_strains.CASTELLS.gene3498|
generic|A_rna_TGME49_205440-1|	generic|B_tgondii-rna.Saeij_Jeroen_strains.CASTELLS.gene90|
generic|A_rna_TGME49_205510-1|	generic|B_tgondii-rna.Saeij_Jeroen_strains.CEPdelta.gene1305|
generic|A_rna_TGME49_205558-1|	generic|B_tgondii-rna.Saeij_Jeroen_strains.CEPdelta.gene446|
generic|A_rna_TGME49_205570-1|	generic|B_tgondii-rna.Saeij_Jeroen_strains.COUGAR.gene1934|
generic|A_rna_TGME49_205580-1|	generic|B_tgondii-rna.Saeij_Jeroen_strains.DEG.gene1334|
generic|A_rna_TGME49_205680-1|	generic|B_tgondii-rna.Saeij_Jeroen_strains.DEG.gene1521|
generic|A_rna_TGME49_205700-1|	generic|B_tgondii-rna.Saeij_Jeroen_strains.DEG.gene2920|
generic|A_rna_TGME49_205710-1|	generic|B_tgondii-rna.Saeij_Jeroen_strains.DEG.gene3293|
generic|A_rna_TGME49_206320-1|	generic|B_tgondii-rna.Saeij_Jeroen_strains.FOU.gene1464|
generic|A_rna_TGME49_206470-1|	generic|B_tgondii-rna.Saeij_Jeroen_strains.FOU.gene4519|
generic|A_rna_TGME49_206480-1|	generic|B_tgondii-rna.Saeij_Jeroen_strains.GPHT.gene3440|
generic|A_rna_TGME49_206510-1|	generic|B_tgondii-rna.Saeij_Jeroen_strains.GUYDOS.gene1541|
generic|A_rna_TGME49_206590-1|	generic|B_tgondii-rna.Saeij_Jeroen_strains.GUYDOS.gene2413|
generic|A_rna_TGME49_206610-1|	generic|B_tgondii-rna.Saeij_Jeroen_strains.GUYMAT.gene861|
generic|A_rna_TGME49_207060-1|	generic|B_tgondii-rna.Saeij_Jeroen_strains.MAS.gene1830|
generic|A_rna_TGME49_207170-1|	generic|B_tgondii-rna.Saeij_Jeroen_strains.MAS.gene3140|
generic|A_rna_TGME49_207240-1|	generic|B_tgondii-rna.Saeij_Jeroen_strains.ME49.gene2340|
generic|A_rna_TGME49_207370-1|	generic|B_tgondii-rna.Saeij_Jeroen_strains.ME49.gene2428|
generic|A_rna_TGME49_207440-1|	generic|B_tgondii-rna.Saeij_Jeroen_strains.RAY.gene2346|
generic|A_rna_TGME49_207620-1|	generic|B_tgondii-rna.Saeij_Jeroen_strains.TgCATBr5.gene2473|
generic|A_rna_TGME49_207770-1|	generic|B_tgondii-rna.Saeij_Jeroen_strains.TgCATBr5.gene3708|
generic|A_rna_TGME49_207840-1|	generic|B_tgondii-rna.Saeij_Jeroen_strains.VEG.gene1936|
generic|A_rna_TGME49_208030-1|	generic|B_tgondii-rna.Saeij_Jeroen_strains.VEG.gene444|
generic|A_rna_TGME49_208370-1|
generic|A_rna_TGME49_208440-1|
generic|A_rna_TGME49_208530-1|
generic|A_rna_TGME49_208560-1|
generic|A_rna_TGME49_208590-1|
generic|A_rna_TGME49_208790-1|
generic|A_rna_TGME49_209030-1|
generic|A_rna_TGME49_209150-1|
generic|A_rna_TGME49_209160-1|
generic|A_rna_TGME49_209210-1|
generic|A_rna_TGME49_209260-1|
generic|A_rna_TGME49_209290-1|
generic|A_rna_TGME49_209420-1|
generic|A_rna_TGME49_209600-1|
generic|A_rna_TGME49_209680-1|
generic|A_rna_TGME49_209690-1|
generic|A_rna_TGME49_209720-1|
generic|A_rna_TGME49_209860-1|
generic|A_rna_TGME49_209890-1|
generic|A_rna_TGME49_209910-1|
generic|A_rna_TGME49_209950-1|
generic|A_rna_TGME49_209985-1|
generic|A_rna_TGME49_210370-1|
generic|A_rna_TGME49_210408-1|
generic|A_rna_TGME49_210690-1|
generic|A_rna_TGME49_210730-1|
generic|A_rna_TGME49_210840-1|
generic|A_rna_TGME49_211030-1|
generic|A_rna_TGME49_211040-1|
generic|A_rna_TGME49_211250-1|
generic|A_rna_TGME49_211260-1|
generic|A_rna_TGME49_211290-1|
generic|A_rna_TGME49_211420-1|
generic|A_rna_TGME49_211680-1|
generic|A_rna_TGME49_211690-1|
generic|A_rna_TGME49_211710-1|
generic|A_rna_TGME49_212250-1|
generic|A_rna_TGME49_212260-1|
generic|A_rna_TGME49_212310-1|
generic|A_rna_TGME49_212820-1|
generic|A_rna_TGME49_212950-1|
generic|A_rna_TGME49_213050-1|
generic|A_rna_TGME49_213072-1|
generic|A_rna_TGME49_213280-1|
generic|A_rna_TGME49_213350-1|
generic|A_rna_TGME49_213410-1|
generic|A_rna_TGME49_213520-1|
generic|A_rna_TGME49_213670-1|
generic|A_rna_TGME49_213730-1|
generic|A_rna_TGME49_213870-1|
generic|A_rna_TGME49_214080-1|
generic|A_rna_TGME49_214200-1|
generic|A_rna_TGME49_214210-1|
generic|A_rna_TGME49_214250-1|
generic|A_rna_TGME49_214290-1|
generic|A_rna_TGME49_214350-1|
generic|A_rna_TGME49_214490-1|
generic|A_rna_TGME49_214770-1|
generic|A_rna_TGME49_214790-1|
generic|A_rna_TGME49_214930-1|
generic|A_rna_TGME49_214940-1|
generic|A_rna_TGME49_214950-1|
generic|A_rna_TGME49_215040-1|
generic|A_rna_TGME49_215060-1|
generic|A_rna_TGME49_215220-1|
generic|A_rna_TGME49_215260-1|
generic|A_rna_TGME49_215350-1|
generic|A_rna_TGME49_215420-1|
generic|A_rna_TGME49_215430-1|
generic|A_rna_TGME49_215470-1|
generic|A_rna_TGME49_215560-1|
generic|A_rna_TGME49_215590-1|
generic|A_rna_TGME49_215775-1|
generic|A_rna_TGME49_215980-1|
generic|A_rna_TGME49_216000-1|
generic|A_rna_TGME49_216060-1|
generic|A_rna_TGME49_216180-1|
generic|A_rna_TGME49_216260-1|
generic|A_rna_TGME49_216410-1|
generic|A_rna_TGME49_216450-1|
generic|A_rna_TGME49_216590-1|
generic|A_rna_TGME49_216650-1|
generic|A_rna_TGME49_216670-1|
generic|A_rna_TGME49_216790-1|
generic|A_rna_TGME49_216860-1|
generic|A_rna_TGME49_216880-1|
generic|A_rna_TGME49_216900-1|
generic|A_rna_TGME49_217460-1|
generic|A_rna_TGME49_217510-1|
generic|A_rna_TGME49_217540-1|
generic|A_rna_TGME49_217680-1|
generic|A_rna_TGME49_217740-1|
generic|A_rna_TGME49_217820-1|
generic|A_rna_TGME49_217890-1|
generic|A_rna_TGME49_218240-1|
generic|A_rna_TGME49_218280-1|
generic|A_rna_TGME49_218410-1|
generic|A_rna_TGME49_218520-1|
generic|A_rna_TGME49_218530-1|
generic|A_rna_TGME49_218540-1|
generic|A_rna_TGME49_218760-1|
generic|A_rna_TGME49_218780-1|
generic|A_rna_TGME49_218820-1|
generic|A_rna_TGME49_218920-1|
generic|A_rna_TGME49_219140-1|
generic|A_rna_TGME49_219170-1|
generic|A_rna_TGME49_219210-1|
generic|A_rna_TGME49_219270-1|
generic|A_rna_TGME49_219310-1|
generic|A_rna_TGME49_219320-1|
generic|A_rna_TGME49_219520-1|
generic|A_rna_TGME49_219540-1|
generic|A_rna_TGME49_219550-1|
generic|A_rna_TGME49_219590-1|
generic|A_rna_TGME49_219710-1|
generic|A_rna_TGME49_219720-1|
generic|A_rna_TGME49_219750-1|
generic|A_rna_TGME49_219800-1|
generic|A_rna_TGME49_219820-1|
generic|A_rna_TGME49_219850-1|
generic|A_rna_TGME49_220100-1|
generic|A_rna_TGME49_220175-1|
generic|A_rna_TGME49_220240-1|
generic|A_rna_TGME49_220260-1|
generic|A_rna_TGME49_220270-1|
generic|A_rna_TGME49_220400-1|
generic|A_rna_TGME49_220500-1|
generic|A_rna_TGME49_220510-1|
generic|A_rna_TGME49_220610-1|
generic|A_rna_TGME49_220860-1|
generic|A_rna_TGME49_220930-1|
generic|A_rna_TGME49_220950-1|
generic|A_rna_TGME49_221210-1|
generic|A_rna_TGME49_221320-1|
generic|A_rna_TGME49_221380-1|
generic|A_rna_TGME49_221470-1|
generic|A_rna_TGME49_221480-1|
generic|A_rna_TGME49_221510-1|
generic|A_rna_TGME49_221522-1|
generic|A_rna_TGME49_221620-1|
generic|A_rna_TGME49_221670-1|
generic|A_rna_TGME49_221950-1|
generic|A_rna_TGME49_222210-1|
generic|A_rna_TGME49_222220-1|
generic|A_rna_TGME49_222270-1|
generic|A_rna_TGME49_222360-1|
generic|A_rna_TGME49_222380-1|
generic|A_rna_TGME49_222840-1|
generic|A_rna_TGME49_222850-1|
generic|A_rna_TGME49_222860-1|
generic|A_rna_TGME49_222910-1|
generic|A_rna_TGME49_222952-1|
generic|A_rna_TGME49_223040-1|
generic|A_rna_TGME49_223050-1|
generic|A_rna_TGME49_223110-1|
generic|A_rna_TGME49_223140-1|
generic|A_rna_TGME49_223410-1|
generic|A_rna_TGME49_223540-1|
generic|A_rna_TGME49_223590-1|
generic|A_rna_TGME49_223680-1|
generic|A_rna_TGME49_223710-1|
generic|A_rna_TGME49_223910-1|
generic|A_rna_TGME49_223920-1|
generic|A_rna_TGME49_223930-1|
generic|A_rna_TGME49_223940-1|
generic|A_rna_TGME49_223960-1|
generic|A_rna_TGME49_224060-1|
generic|A_rna_TGME49_224110-1|
generic|A_rna_TGME49_224350-1|
generic|A_rna_TGME49_224580-1|
generic|A_rna_TGME49_224850-1|
generic|A_rna_TGME49_224860-1|
generic|A_rna_TGME49_224900-1|
generic|A_rna_TGME49_225050-1|
generic|A_rna_TGME49_225060-1|
generic|A_rna_TGME49_225080-1|
generic|A_rna_TGME49_225150-1|
generic|A_rna_TGME49_225320-1|
generic|A_rna_TGME49_225540-1|
generic|A_rna_TGME49_225550-1|
generic|A_rna_TGME49_225555-1|
generic|A_rna_TGME49_225580-1|
generic|A_rna_TGME49_225690-1|
generic|A_rna_TGME49_225730-1|
generic|A_rna_TGME49_225790-1|
generic|A_rna_TGME49_225860-1|
generic|A_rna_TGME49_225930-1|
generic|A_rna_TGME49_225990-1|
generic|A_rna_TGME49_226000-1|
generic|A_rna_TGME49_226030-1|
generic|A_rna_TGME49_226250-1|
generic|A_rna_TGME49_226380-1|
generic|A_rna_TGME49_226430-1|
generic|A_rna_TGME49_226500-1|
generic|A_rna_TGME49_226590-1|
generic|A_rna_TGME49_226600-1|
generic|A_rna_TGME49_226720-1|
generic|A_rna_TGME49_226730-1|
generic|A_rna_TGME49_226830-1|
generic|A_rna_TGME49_226960-1|
generic|A_rna_TGME49_226970-1|
generic|A_rna_TGME49_226980-1|
generic|A_rna_TGME49_227030-1|
generic|A_rna_TGME49_227060-1|
generic|A_rna_TGME49_227280-1|
generic|A_rna_TGME49_227290-1|
generic|A_rna_TGME49_227360-1|
generic|A_rna_TGME49_227600-1|
generic|A_rna_TGME49_227620-1|
generic|A_rna_TGME49_227810-1|
generic|A_rna_TGME49_227820-1|
generic|A_rna_TGME49_227840-1|
generic|A_rna_TGME49_227870-1|
generic|A_rna_TGME49_227948-1|
generic|A_rna_TGME49_227960-1|
generic|A_rna_TGME49_227970-1|
generic|A_rna_TGME49_228000-1|
generic|A_rna_TGME49_228170-1|
generic|A_rna_TGME49_228190-1|
generic|A_rna_TGME49_228210-1|
generic|A_rna_TGME49_228300-1|
generic|A_rna_TGME49_228470-1|
generic|A_rna_TGME49_228490-1|
generic|A_rna_TGME49_228630-1|
generic|A_rna_TGME49_228760-1|
generic|A_rna_TGME49_229000-1|
generic|A_rna_TGME49_229010-1|
generic|A_rna_TGME49_229030-1|
generic|A_rna_TGME49_229140-1|
generic|A_rna_TGME49_229180-1|
generic|A_rna_TGME49_229210-1|
generic|A_rna_TGME49_229420-1|
generic|A_rna_TGME49_229480-1|
generic|A_rna_TGME49_229670-1|
generic|A_rna_TGME49_229920-1|
generic|A_rna_TGME49_229930-1|
generic|A_rna_TGME49_229950-1|
generic|A_rna_TGME49_229990-1|
generic|A_rna_TGME49_230060-1|
generic|A_rna_TGME49_230070-1|
generic|A_rna_TGME49_230100-1|
generic|A_rna_TGME49_230160-1|
generic|A_rna_TGME49_230210-1|
generic|A_rna_TGME49_230340-1|
generic|A_rna_TGME49_230410-1|
generic|A_rna_TGME49_230420-1|
generic|A_rna_TGME49_230450-1|
generic|A_rna_TGME49_230510-1|
generic|A_rna_TGME49_230520-1|
generic|A_rna_TGME49_230850-1|
generic|A_rna_TGME49_230940-1|
generic|A_rna_TGME49_231080-1|
generic|A_rna_TGME49_231130-1|
generic|A_rna_TGME49_231140-1|
generic|A_rna_TGME49_231160-1|
generic|A_rna_TGME49_231190-1|
generic|A_rna_TGME49_231210-1|
generic|A_rna_TGME49_231410-1|
generic|A_rna_TGME49_231440-1|
generic|A_rna_TGME49_231480-1|
generic|A_rna_TGME49_231600-1|
generic|A_rna_TGME49_231630-1|
generic|A_rna_TGME49_231640-1|
generic|A_rna_TGME49_231770-1|
generic|A_rna_TGME49_231850-1|
generic|A_rna_TGME49_231910-1|
generic|A_rna_TGME49_231920-1|
generic|A_rna_TGME49_231960-1|
generic|A_rna_TGME49_231970-1|
generic|A_rna_TGME49_232050-1|
generic|A_rna_TGME49_232060-1|
generic|A_rna_TGME49_232090-1|
generic|A_rna_TGME49_232130-1|
generic|A_rna_TGME49_232180-1|
generic|A_rna_TGME49_232230-1|
generic|A_rna_TGME49_232250-1|
generic|A_rna_TGME49_232300-1|
generic|A_rna_TGME49_232340-1|
generic|A_rna_TGME49_232350-1|
generic|A_rna_TGME49_232370-1|
generic|A_rna_TGME49_232410-1|
generic|A_rna_TGME49_232440-1|
generic|A_rna_TGME49_232600-1|
generic|A_rna_TGME49_232660-1|
generic|A_rna_TGME49_232710-1|
generic|A_rna_TGME49_232720-1|
generic|A_rna_TGME49_232940-1|
generic|A_rna_TGME49_233100-1|
generic|A_rna_TGME49_233110-1|
generic|A_rna_TGME49_233120-1|
generic|A_rna_TGME49_233140-1|
generic|A_rna_TGME49_233230-1|
generic|A_rna_TGME49_233260-1|
generic|A_rna_TGME49_233350-1|
generic|A_rna_TGME49_233460-1|
generic|A_rna_TGME49_233500-1|
generic|A_rna_TGME49_233520-1|
generic|A_rna_TGME49_233890-1|
generic|A_rna_TGME49_234190-1|
generic|A_rna_TGME49_234360-1|
generic|A_rna_TGME49_234380-1|
generic|A_rna_TGME49_234420-1|
generic|A_rna_TGME49_234450-1|
generic|A_rna_TGME49_234505-1|
generic|A_rna_TGME49_234520-1|
generic|A_rna_TGME49_234610-1|
generic|A_rna_TGME49_235160-1|
generic|A_rna_TGME49_235340-1|
generic|A_rna_TGME49_235470-1|
generic|A_rna_TGME49_235490-1|
generic|A_rna_TGME49_235540-1|
generic|A_rna_TGME49_235700-1|
generic|A_rna_TGME49_235930-1|
generic|A_rna_TGME49_235970-1|
generic|A_rna_TGME49_236070-1|
generic|A_rna_TGME49_236130-1|
generic|A_rna_TGME49_236210-1|
generic|A_rna_TGME49_236540-1|
generic|A_rna_TGME49_236570-1|
generic|A_rna_TGME49_236620-1|
generic|A_rna_TGME49_236650-1|
generic|A_rna_TGME49_236890-1|
generic|A_rna_TGME49_236950-1|
generic|A_rna_TGME49_237010-1|
generic|A_rna_TGME49_237015-1|
generic|A_rna_TGME49_237110-1|
generic|A_rna_TGME49_237140-1|
generic|A_rna_TGME49_237180-1|
generic|A_rna_TGME49_237250-1|
generic|A_rna_TGME49_237470-1|
generic|A_rna_TGME49_237520-1|
generic|A_rna_TGME49_237820-1|
generic|A_rna_TGME49_238010-1|
generic|A_rna_TGME49_238040-1|
generic|A_rna_TGME49_238050-1|
generic|A_rna_TGME49_238070-1|
generic|A_rna_TGME49_238100-1|
generic|A_rna_TGME49_238180-1|
generic|A_rna_TGME49_238250-1|
generic|A_rna_TGME49_239100-1|
generic|A_rna_TGME49_239260-1|
generic|A_rna_TGME49_239310-1|
generic|A_rna_TGME49_239490-1|
generic|A_rna_TGME49_239500-1|
generic|A_rna_TGME49_239710-1|
generic|A_rna_TGME49_239740-1|
generic|A_rna_TGME49_239760-1|
generic|A_rna_TGME49_239820-1|
generic|A_rna_TGME49_239890-1|
generic|A_rna_TGME49_240060-1|
generic|A_rna_TGME49_240280-1|
generic|A_rna_TGME49_240600-1|
generic|A_rna_TGME49_240640-1|
generic|A_rna_TGME49_240860-1|
generic|A_rna_TGME49_242070-1|
generic|A_rna_TGME49_242118-1|
generic|A_rna_TGME49_242290-1|
generic|A_rna_TGME49_242330-1|
generic|A_rna_TGME49_242660-1|
generic|A_rna_TGME49_242680-1|
generic|A_rna_TGME49_243390-1|
generic|A_rna_TGME49_243460-1|
generic|A_rna_TGME49_243570-1|
generic|A_rna_TGME49_243580-1|
generic|A_rna_TGME49_243710-1|
generic|A_rna_TGME49_243730-1|
generic|A_rna_TGME49_243800-1|
generic|A_rna_TGME49_243910-1|
generic|A_rna_TGME49_243930-1|
generic|A_rna_TGME49_243950-1|
generic|A_rna_TGME49_243960-1|
generic|A_rna_TGME49_244020-1|
generic|A_rna_TGME49_244100-1|
generic|A_rna_TGME49_244110-1|
generic|A_rna_TGME49_244150-1|
generic|A_rna_TGME49_244200-1|
generic|A_rna_TGME49_244250-1|
generic|A_rna_TGME49_244310-1|
generic|A_rna_TGME49_244320-1|
generic|A_rna_TGME49_244370-1|
generic|A_rna_TGME49_244390-1|
generic|A_rna_TGME49_244460-1|
generic|A_rna_TGME49_244560-1|
generic|A_rna_TGME49_244690-1|
generic|A_rna_TGME49_245450-1|
generic|A_rna_TGME49_245460-1|
generic|A_rna_TGME49_245470-1|
generic|A_rna_TGME49_245490-1|
generic|A_rna_TGME49_245620-1|
generic|A_rna_TGME49_245670-1|
generic|A_rna_TGME49_245680-1|
generic|A_rna_TGME49_246080-1|
generic|A_rna_TGME49_246130-1|
generic|A_rna_TGME49_246170-1|
generic|A_rna_TGME49_246330-1|
generic|A_rna_TGME49_246500-1|
generic|A_rna_TGME49_246540-1|
generic|A_rna_TGME49_246560-1|
generic|A_rna_TGME49_246580-1|
generic|A_rna_TGME49_247220-1|
generic|A_rna_TGME49_247350-1|
generic|A_rna_TGME49_247410-1|
generic|A_rna_TGME49_247450-1|
generic|A_rna_TGME49_247460-1|
generic|A_rna_TGME49_247470-1|
generic|A_rna_TGME49_247520-1|
generic|A_rna_TGME49_247550-1|
generic|A_rna_TGME49_247600-1|
generic|A_rna_TGME49_247670-1|
generic|A_rna_TGME49_247760-1|
generic|A_rna_TGME49_247770-1|
generic|A_rna_TGME49_248390-1|
generic|A_rna_TGME49_248400-1|
generic|A_rna_TGME49_248460-1|
generic|A_rna_TGME49_248480-1|
generic|A_rna_TGME49_248600-1|
generic|A_rna_TGME49_248630-1|
generic|A_rna_TGME49_248700-1|
generic|A_rna_TGME49_248740-1|
generic|A_rna_TGME49_248810-1|
generic|A_rna_TGME49_248850-1|
generic|A_rna_TGME49_248880-1|
generic|A_rna_TGME49_248980-1|
generic|A_rna_TGME49_249180-1|
generic|A_rna_TGME49_249240-1|
generic|A_rna_TGME49_249250-1|
generic|A_rna_TGME49_249270-1|
generic|A_rna_TGME49_249390-1|
generic|A_rna_TGME49_249530-1|
generic|A_rna_TGME49_249590-1|
generic|A_rna_TGME49_249610-1|
generic|A_rna_TGME49_249630-1|
generic|A_rna_TGME49_249670-1|
generic|A_rna_TGME49_249780-1|
generic|A_rna_TGME49_249900-1|
generic|A_rna_TGME49_249970-1|
generic|A_rna_TGME49_249990-1|
generic|A_rna_TGME49_250340-1|
generic|A_rna_TGME49_250700-1|
generic|A_rna_TGME49_250710-1|
generic|A_rna_TGME49_250770-1|
generic|A_rna_TGME49_250820-1|
generic|A_rna_TGME49_250830-1|
generic|A_rna_TGME49_250880-1|
generic|A_rna_TGME49_251500-1|
generic|A_rna_TGME49_251680-1|
generic|A_rna_TGME49_251690-1|
generic|A_rna_TGME49_251760-1|
generic|A_rna_TGME49_251780-1|
generic|A_rna_TGME49_251810-1|
generic|A_rna_TGME49_251850-1|
generic|A_rna_TGME49_251880-1|
generic|A_rna_TGME49_251930-1|
generic|A_rna_TGME49_251950-1|
generic|A_rna_TGME49_252220-1|
generic|A_rna_TGME49_252290-1|
generic|A_rna_TGME49_252360-1|
generic|A_rna_TGME49_252430-1|
generic|A_rna_TGME49_252490-1|
generic|A_rna_TGME49_252630-1|
generic|A_rna_TGME49_253290-1|
generic|A_rna_TGME49_253370-1|
generic|A_rna_TGME49_253430-1|
generic|A_rna_TGME49_253440-1|
generic|A_rna_TGME49_253690-1|
generic|A_rna_TGME49_253730-1|
generic|A_rna_TGME49_253820-1|
generic|A_rna_TGME49_253900-1|
generic|A_rna_TGME49_253940-1|
generic|A_rna_TGME49_254120-1|
generic|A_rna_TGME49_254440-1|
generic|A_rna_TGME49_254470-1|
generic|A_rna_TGME49_254480-1|
generic|A_rna_TGME49_254520-1|
generic|A_rna_TGME49_254570-1|
generic|A_rna_TGME49_254580-1|
generic|A_rna_TGME49_254610-1|
generic|A_rna_TGME49_254650-1|
generic|A_rna_TGME49_254720-1|
generic|A_rna_TGME49_254880-1|
generic|A_rna_TGME49_254900-1|
generic|A_rna_TGME49_255190-1|
generic|A_rna_TGME49_255260-1|
generic|A_rna_TGME49_255320-1|
generic|A_rna_TGME49_255350-1|
generic|A_rna_TGME49_255420-1|
generic|A_rna_TGME49_255660-1|
generic|A_rna_TGME49_255890-1|
generic|A_rna_TGME49_256050-1|
generic|A_rna_TGME49_256060-1|
generic|A_rna_TGME49_256760-1|
generic|A_rna_TGME49_256770-1|
generic|A_rna_TGME49_256970-1|
generic|A_rna_TGME49_256990-1|
generic|A_rna_TGME49_257040-1|
generic|A_rna_TGME49_257350-1|
generic|A_rna_TGME49_257360-1|
generic|A_rna_TGME49_257380-1|
generic|A_rna_TGME49_257480-1|
generic|A_rna_TGME49_257490-1|
generic|A_rna_TGME49_257680-1|
generic|A_rna_TGME49_257740-1|
generic|A_rna_TGME49_257990-1|
generic|A_rna_TGME49_258050-1|
generic|A_rna_TGME49_258060-1|
generic|A_rna_TGME49_258070-1|
generic|A_rna_TGME49_258090-1|
generic|A_rna_TGME49_258150-1|
generic|A_rna_TGME49_258390-1|
generic|A_rna_TGME49_258410-1|
generic|A_rna_TGME49_258470-1|
generic|A_rna_TGME49_258580-1|
generic|A_rna_TGME49_258740-1|
generic|A_rna_TGME49_258826-1|
generic|A_rna_TGME49_258870-1|
generic|A_rna_TGME49_258930-1|
generic|A_rna_TGME49_258950-1|
generic|A_rna_TGME49_258980-1|
generic|A_rna_TGME49_259010-1|
generic|A_rna_TGME49_259240-1|
generic|A_rna_TGME49_259260-1|
generic|A_rna_TGME49_259550-1|
generic|A_rna_TGME49_259630-1|
generic|A_rna_TGME49_259660-1|
generic|A_rna_TGME49_260180-1|
generic|A_rna_TGME49_260440-1|
generic|A_rna_TGME49_260520-1|
generic|A_rna_TGME49_260540-1|
generic|A_rna_TGME49_260630-1|
generic|A_rna_TGME49_260670-1|
generic|A_rna_TGME49_260820-1|
generic|A_rna_TGME49_261010-1|
generic|A_rna_TGME49_261210-1|
generic|A_rna_TGME49_261240-1|
generic|A_rna_TGME49_261250-1|
generic|A_rna_TGME49_261440-1|
generic|A_rna_TGME49_261540-1|
generic|A_rna_TGME49_261570-1|
generic|A_rna_TGME49_261750-1|
generic|A_rna_TGME49_261950-1|
generic|A_rna_TGME49_262040-1|
generic|A_rna_TGME49_262050-1|
generic|A_rna_TGME49_262380-1|
generic|A_rna_TGME49_262620-1|
generic|A_rna_TGME49_262670-1|
generic|A_rna_TGME49_262690-1|
generic|A_rna_TGME49_262720-1|
generic|A_rna_TGME49_262920-1|
generic|A_rna_TGME49_262930-1|
generic|A_rna_TGME49_263040-1|
generic|A_rna_TGME49_263050-1|
generic|A_rna_TGME49_263060-1|
generic|A_rna_TGME49_263070-1|
generic|A_rna_TGME49_263080-1|
generic|A_rna_TGME49_263130-1|
generic|A_rna_TGME49_263150-1|
generic|A_rna_TGME49_263180-1|
generic|A_rna_TGME49_263280-1|
generic|A_rna_TGME49_263300-1|
generic|A_rna_TGME49_263320-1|
generic|A_rna_TGME49_263470-1|
generic|A_rna_TGME49_263520-1|
generic|A_rna_TGME49_263630-1|
generic|A_rna_TGME49_263700-1|
generic|A_rna_TGME49_263720-1|
generic|A_rna_TGME49_263730-1|
generic|A_rna_TGME49_263810-1|
generic|A_rna_TGME49_263870-1|
generic|A_rna_TGME49_263990-1|
generic|A_rna_TGME49_264040-1|
generic|A_rna_TGME49_264450-1|
generic|A_rna_TGME49_264610-1|
generic|A_rna_TGME49_264830-1|
generic|A_rna_TGME49_265020-1|
generic|A_rna_TGME49_265250-1|
generic|A_rna_TGME49_265310-1|
generic|A_rna_TGME49_265330-1|
generic|A_rna_TGME49_265370-1|
generic|A_rna_TGME49_265450-1|
generic|A_rna_TGME49_265530-1|
generic|A_rna_TGME49_266060-1|
generic|A_rna_TGME49_266070-1|
generic|A_rna_TGME49_266080-1|
generic|A_rna_TGME49_266120-1|
generic|A_rna_TGME49_266460-1|
generic|A_rna_TGME49_266640-1|
generic|A_rna_TGME49_266960-1|
generic|A_rna_TGME49_266970-1|
generic|A_rna_TGME49_266990-1|
generic|A_rna_TGME49_267080-1|
generic|A_rna_TGME49_267330-1|
generic|A_rna_TGME49_267350-1|
generic|A_rna_TGME49_267390-1|
generic|A_rna_TGME49_267400-1|
generic|A_rna_TGME49_267430-1|
generic|A_rna_TGME49_267500-1|
generic|A_rna_TGME49_267550-1|
generic|A_rna_TGME49_267590-1|
generic|A_rna_TGME49_267810-1|
generic|A_rna_TGME49_268200-1|
generic|A_rna_TGME49_268260-1|
generic|A_rna_TGME49_268750-1|
generic|A_rna_TGME49_268760-1|
generic|A_rna_TGME49_268830-1|
generic|A_rna_TGME49_268870-1|
generic|A_rna_TGME49_268890-1|
generic|A_rna_TGME49_268950-1|
generic|A_rna_TGME49_269180-1|
generic|A_rna_TGME49_269190-1|
generic|A_rna_TGME49_269250-1|
generic|A_rna_TGME49_269450-1|
generic|A_rna_TGME49_269650-1|
generic|A_rna_TGME49_269690-1|
generic|A_rna_TGME49_269840-1|
generic|A_rna_TGME49_269885-1|
generic|A_rna_TGME49_269980-1|
generic|A_rna_TGME49_270240-1|
generic|A_rna_TGME49_270250-1|
generic|A_rna_TGME49_270320-1|
generic|A_rna_TGME49_270360-1|
generic|A_rna_TGME49_270380-1|
generic|A_rna_TGME49_270510-1|
generic|A_rna_TGME49_270550-1|
generic|A_rna_TGME49_270650-1|
generic|A_rna_TGME49_270690-1|
generic|A_rna_TGME49_270710-1|
generic|A_rna_TGME49_270830-1|
generic|A_rna_TGME49_270880-1|
generic|A_rna_TGME49_271050-1|
generic|A_rna_TGME49_271350-1|
generic|A_rna_TGME49_271610-1|
generic|A_rna_TGME49_271810-1|
generic|A_rna_TGME49_271820-1|
generic|A_rna_TGME49_271888-1|
generic|A_rna_TGME49_271930-1|
generic|A_rna_TGME49_272010-1|
generic|A_rna_TGME49_272290-1|
generic|A_rna_TGME49_272400-1|
generic|A_rna_TGME49_272660-1|
generic|A_rna_TGME49_272910-1|
generic|A_rna_TGME49_273090-1|
generic|A_rna_TGME49_273370-1|
generic|A_rna_TGME49_273460-1|
generic|A_rna_TGME49_273490-1|
generic|A_rna_TGME49_273520-1|
generic|A_rna_TGME49_273560-1|
generic|A_rna_TGME49_273760-1|
generic|A_rna_TGME49_273850-1|
generic|A_rna_TGME49_273870-1|
generic|A_rna_TGME49_273905-1|
generic|A_rna_TGME49_273950-1|
generic|A_rna_TGME49_273960-1|
generic|A_rna_TGME49_274060-1|
generic|A_rna_TGME49_275440-1|
generic|A_rna_TGME49_275650-1|
generic|A_rna_TGME49_275690-1|
generic|A_rna_TGME49_275750-1|
generic|A_rna_TGME49_275802-1|
generic|A_rna_TGME49_276140-1|
generic|A_rna_TGME49_277000-1|
generic|A_rna_TGME49_277080-1|
generic|A_rna_TGME49_277240-1|
generic|A_rna_TGME49_277270-1|
generic|A_rna_TGME49_277500-1|
generic|A_rna_TGME49_277720-1|
generic|A_rna_TGME49_277760-1|
generic|A_rna_TGME49_278050-1|
generic|A_rna_TGME49_278205-1|
generic|A_rna_TGME49_278270-1|
generic|A_rna_TGME49_278530-1|
generic|A_rna_TGME49_278830-1|
generic|A_rna_TGME49_278850-1|
generic|A_rna_TGME49_278950-1|
generic|A_rna_TGME49_279100-1|
generic|A_rna_TGME49_279340-1|
generic|A_rna_TGME49_279380-1|
generic|A_rna_TGME49_279400-1|
generic|A_rna_TGME49_279420-1|
generic|A_rna_TGME49_280370-1|
generic|A_rna_TGME49_280490-1|
generic|A_rna_TGME49_280550-1|
generic|A_rna_TGME49_280560-1|
generic|A_rna_TGME49_280600-1|
generic|A_rna_TGME49_280610-1|
generic|A_rna_TGME49_280710-1|
generic|A_rna_TGME49_280740-1|
generic|A_rna_TGME49_280750-1|
generic|A_rna_TGME49_281490-1|
generic|A_rna_TGME49_281630-1|
generic|A_rna_TGME49_281920-1|
generic|A_rna_TGME49_282055-1|
generic|A_rna_TGME49_282180-1|
generic|A_rna_TGME49_283510-1|
generic|A_rna_TGME49_283850-1|
generic|A_rna_TGME49_284190-1|
generic|A_rna_TGME49_284540-1|
generic|A_rna_TGME49_284560-1|
generic|A_rna_TGME49_285510-1|
generic|A_rna_TGME49_285750-1|
generic|A_rna_TGME49_285850-1|
generic|A_rna_TGME49_285870-1|
generic|A_rna_TGME49_285980-1|
generic|A_rna_TGME49_286080-1|
generic|A_rna_TGME49_286120-1|
generic|A_rna_TGME49_286420-1|
generic|A_rna_TGME49_286450-1|
generic|A_rna_TGME49_286560-1|
generic|A_rna_TGME49_286580-1|
generic|A_rna_TGME49_286590-1|
generic|A_rna_TGME49_286600-1|
generic|A_rna_TGME49_286630-1|
generic|A_rna_TGME49_286650-1|
generic|A_rna_TGME49_286720-1|
generic|A_rna_TGME49_286730-1|
generic|A_rna_TGME49_286750-1|
generic|A_rna_TGME49_286790-1|
generic|A_rna_TGME49_286920-1|
generic|A_rna_TGME49_287180-1|
generic|A_rna_TGME49_287210-1|
generic|A_rna_TGME49_287500-1|
generic|A_rna_TGME49_288380-1|
generic|A_rna_TGME49_288460-1|
generic|A_rna_TGME49_288500-1|
generic|A_rna_TGME49_288530-1|
generic|A_rna_TGME49_288650-1|
generic|A_rna_TGME49_288680-1|
generic|A_rna_TGME49_288720-1|
generic|A_rna_TGME49_288750-1|
generic|A_rna_TGME49_288830-1|
generic|A_rna_TGME49_288860-1|
generic|A_rna_TGME49_288910-1|
generic|A_rna_TGME49_289210-1|
generic|A_rna_TGME49_289300-1|
generic|A_rna_TGME49_289530-1|
generic|A_rna_TGME49_289540-1|
generic|A_rna_TGME49_289560-1|
generic|A_rna_TGME49_289580-1|
generic|A_rna_TGME49_289600-1|
generic|A_rna_TGME49_289650-1|
generic|A_rna_TGME49_289680-1|
generic|A_rna_TGME49_289690-1|
generic|A_rna_TGME49_289770-1|
generic|A_rna_TGME49_289800-1|
generic|A_rna_TGME49_289830-1|
generic|A_rna_TGME49_289970-1|
generic|A_rna_TGME49_290005-1|
generic|A_rna_TGME49_290040-1|
generic|A_rna_TGME49_290160-1|
generic|A_rna_TGME49_290200-1|
generic|A_rna_TGME49_290260-1|
generic|A_rna_TGME49_290290-1|
generic|A_rna_TGME49_290600-1|
generic|A_rna_TGME49_290660-1|
generic|A_rna_TGME49_290730-1|
generic|A_rna_TGME49_290890-1|
generic|A_rna_TGME49_290900-1|
generic|A_rna_TGME49_290920-1|
generic|A_rna_TGME49_290950-1|
generic|A_rna_TGME49_291140-1|
generic|A_rna_TGME49_291640-1|
generic|A_rna_TGME49_291680-1|
generic|A_rna_TGME49_291890-1|
generic|A_rna_TGME49_291930-1|
generic|A_rna_TGME49_291950-1|
generic|A_rna_TGME49_291960-1|
generic|A_rna_TGME49_292080-1|
generic|A_rna_TGME49_292130-1|
generic|A_rna_TGME49_292220-1|
generic|A_rna_TGME49_292280-1|
generic|A_rna_TGME49_292920-1|
generic|A_rna_TGME49_293050-1|
generic|A_rna_TGME49_293060-1|
generic|A_rna_TGME49_293180-1|
generic|A_rna_TGME49_293340-1|
generic|A_rna_TGME49_293360-1|
generic|A_rna_TGME49_293510-1|
generic|A_rna_TGME49_293570-1|
generic|A_rna_TGME49_293580-1|
generic|A_rna_TGME49_293590-1|
generic|A_rna_TGME49_293630-1|
generic|A_rna_TGME49_293690-1|
generic|A_rna_TGME49_293810-1|
generic|A_rna_TGME49_293870-1|
generic|A_rna_TGME49_294200-1|
generic|A_rna_TGME49_294350-1|
generic|A_rna_TGME49_294360-1|
generic|A_rna_TGME49_294550-1|
generic|A_rna_TGME49_294620-1|
generic|A_rna_TGME49_294670-1|
generic|A_rna_TGME49_294700-1|
generic|A_rna_TGME49_294790-1|
generic|A_rna_TGME49_294898-1|
generic|A_rna_TGME49_295040-1|
generic|A_rna_TGME49_295110-1|
generic|A_rna_TGME49_295340-1|
generic|A_rna_TGME49_295350-1|
generic|A_rna_TGME49_295360-1|
generic|A_rna_TGME49_297060-1|
generic|A_rna_TGME49_297070-1|
generic|A_rna_TGME49_297130-1|
generic|A_rna_TGME49_297430-1|
generic|A_rna_TGME49_297460-1|
generic|A_rna_TGME49_297470-1|
generic|A_rna_TGME49_297500-1|
generic|A_rna_TGME49_297810-1|
generic|A_rna_TGME49_297960-1|
generic|A_rna_TGME49_298020-1|
generic|A_rna_TGME49_298610-1|
generic|A_rna_TGME49_298970-1|
generic|A_rna_TGME49_299050-1|
generic|A_rna_TGME49_299070-1|
generic|A_rna_TGME49_299110-1|
generic|A_rna_TGME49_299210-1|
generic|A_rna_TGME49_299810-1|
generic|A_rna_TGME49_300000-1|
generic|A_rna_TGME49_300100-1|
generic|A_rna_TGME49_300120-1|
generic|A_rna_TGME49_300140-1|
generic|A_rna_TGME49_300200-1|
generic|A_rna_TGME49_300240-1|
generic|A_rna_TGME49_300260-1|
generic|A_rna_TGME49_300280-1|
generic|A_rna_TGME49_300310-1|
generic|A_rna_TGME49_301420-1|
generic|A_rna_TGME49_301440-1|
generic|A_rna_TGME49_304680-1|
generic|A_rna_TGME49_304710-1|
generic|A_rna_TGME49_304770-1|
generic|A_rna_TGME49_305010-1|
generic|A_rna_TGME49_305050-1|
generic|A_rna_TGME49_305160-1|
generic|A_rna_TGME49_305240-1|
generic|A_rna_TGME49_305340-1|
generic|A_rna_TGME49_305520-1|
generic|A_rna_TGME49_305540-1|
generic|A_rna_TGME49_305850-1|
generic|A_rna_TGME49_305860-1|
generic|A_rna_TGME49_305980-1|
generic|A_rna_TGME49_306030-1|
generic|A_rna_TGME49_306060-1|
generic|A_rna_TGME49_306330-1|
generic|A_rna_TGME49_306338-1|
generic|A_rna_TGME49_306380-1|
generic|A_rna_TGME49_306400-1|
generic|A_rna_TGME49_306600-1|
generic|A_rna_TGME49_306650-1|
generic|A_rna_TGME49_306930-1|
generic|A_rna_TGME49_306960-1|
generic|A_rna_TGME49_306970-1|
generic|A_rna_TGME49_307810-1|
generic|A_rna_TGME49_308090-1|
generic|A_rna_TGME49_308810-1|
generic|A_rna_TGME49_308840-1|
generic|A_rna_TGME49_308860-1|
generic|A_rna_TGME49_308890-1|
generic|A_rna_TGME49_308920-1|
generic|A_rna_TGME49_309560-1|
generic|A_rna_TGME49_309730-1|
generic|A_rna_TGME49_309740-1|
generic|A_rna_TGME49_309752-1|
generic|A_rna_TGME49_309760-1|
generic|A_rna_TGME49_309800-1|
generic|A_rna_TGME49_309810-1|
generic|A_rna_TGME49_309820-1|
generic|A_rna_TGME49_310010-1|
generic|A_rna_TGME49_310030-1|
generic|A_rna_TGME49_310060-1|
generic|A_rna_TGME49_310070-1|
generic|A_rna_TGME49_310080-1|
generic|A_rna_TGME49_310150-1|
generic|A_rna_TGME49_310300-1|
generic|A_rna_TGME49_310420-1|
generic|A_rna_TGME49_310430-1|
generic|A_rna_TGME49_310440-1|
generic|A_rna_TGME49_310460-1|
generic|A_rna_TGME49_310490-1|
generic|A_rna_TGME49_310640-1|
generic|A_rna_TGME49_310670-1|
generic|A_rna_TGME49_310700-1|
generic|A_rna_TGME49_310750-1|
generic|A_rna_TGME49_310780-1|
generic|A_rna_TGME49_310790-1|
generic|A_rna_TGME49_310860-1|
generic|A_rna_TGME49_310950-1|
generic|A_rna_TGME49_310960-1|
generic|A_rna_TGME49_311090-1|
generic|A_rna_TGME49_311230-1|
generic|A_rna_TGME49_311240-1|
generic|A_rna_TGME49_311310-1|
generic|A_rna_TGME49_311400-1|
generic|A_rna_TGME49_311430-1|
generic|A_rna_TGME49_311470-1|
generic|A_rna_TGME49_311690-1|
generic|A_rna_TGME49_311720-1|
generic|A_rna_TGME49_311890-1|
generic|A_rna_TGME49_312050-1|
generic|A_rna_TGME49_312090-1|
generic|A_rna_TGME49_312110-1|
generic|A_rna_TGME49_312150-1|
generic|A_rna_TGME49_312200-1|
generic|A_rna_TGME49_312270-1|
generic|A_rna_TGME49_312480-1|
generic|A_rna_TGME49_312530-1|
generic|A_rna_TGME49_312600-1|
generic|A_rna_TGME49_312630-1|
generic|A_rna_TGME49_312990-1|
generic|A_rna_TGME49_313010-1|
generic|A_rna_TGME49_313070-1|
generic|A_rna_TGME49_313080-1|
generic|A_rna_TGME49_313100-1|
generic|A_rna_TGME49_313140-1|
generic|A_rna_TGME49_313190-1|
generic|A_rna_TGME49_313230-1|
generic|A_rna_TGME49_313380-1|
generic|A_rna_TGME49_313385-1|
generic|A_rna_TGME49_313390-1|
generic|A_rna_TGME49_313410-1|
generic|A_rna_TGME49_313440-1|
generic|A_rna_TGME49_313560-1|
generic|A_rna_TGME49_313640-1|
generic|A_rna_TGME49_313990-1|
generic|A_rna_TGME49_314090-1|
generic|A_rna_TGME49_314100-1|
generic|A_rna_TGME49_314260-1|
generic|A_rna_TGME49_314400-1|
generic|A_rna_TGME49_314480-1|
generic|A_rna_TGME49_314540-1|
generic|A_rna_TGME49_314790-1|
generic|A_rna_TGME49_314810-1|
generic|A_rna_TGME49_314820-1|
generic|A_rna_TGME49_314830-1|
generic|A_rna_TGME49_314970-1|
generic|A_rna_TGME49_315110-1|
generic|A_rna_TGME49_315270-1|
generic|A_rna_TGME49_315320-1|
generic|A_rna_TGME49_315490-1|
generic|A_rna_TGME49_315610-1|
generic|A_rna_TGME49_315670-1|
generic|A_rna_TGME49_315690-1|
generic|A_rna_TGME49_315770-1|
generic|A_rna_TGME49_315780-1|
generic|A_rna_TGME49_316140-1|
generic|A_rna_TGME49_316310-1|
generic|A_rna_TGME49_316330-1|
generic|A_rna_TGME49_316340-1|
generic|A_rna_TGME49_316360-1|
generic|A_rna_TGME49_316400-1|
generic|A_rna_TGME49_316540-1|
generic|A_rna_TGME49_316900-1|
generic|A_rna_TGME49_317720-1|
generic|A_rna_TGME49_318140-1|
generic|A_rna_TGME49_318160-1|
generic|A_rna_TGME49_318230-1|
generic|A_rna_TGME49_318260-1|
generic|A_rna_TGME49_318310-1|
generic|A_rna_TGME49_318410-1|
generic|A_rna_TGME49_318430-1|
generic|A_rna_TGME49_318440-1|
generic|A_rna_TGME49_318490-1|
generic|A_rna_TGME49_318510-1|
generic|A_rna_TGME49_318525-1|
generic|A_rna_TGME49_318580-1|
generic|A_rna_TGME49_318700-1|
generic|A_rna_TGME49_318710-1|
generic|A_rna_TGME49_319340-1|
generic|A_rna_TGME49_319350-1|
generic|A_rna_TGME49_319510-1|
generic|A_rna_TGME49_319530-1|
generic|A_rna_TGME49_319560-1|
generic|A_rna_TGME49_319730-1|
generic|A_rna_TGME49_319850-1|
generic|A_rna_TGME49_319870-1|
generic|A_rna_TGME49_319920-1|
generic|A_rna_TGME49_320050-1|
generic|A_rna_TGME49_320110-1|
generic|A_rna_TGME49_320210-1|
generic|A_rna_TGME49_320220-1|
generic|A_rna_TGME49_320480-1|
generic|A_rna_TGME49_320600-1|
generic|A_rna_TGME49_320740-1|
generic|A_rna_TGME49_321500-1|
generic|A_rna_TGME49_321520-1|
generic|A_rna_TGME49_321530-1|
generic|A_rna_TGME49_321620-1|
generic|A_rna_TGME49_321650-1|
generic|A_rna_TGME49_321680-1|

## Sheet: 2DE
Official proteins that pass threshold	RNA_SEQ proteins that pass threshold
generic|A_rna_TGME49_201380-1|	generic|B_tgondii-rna.Gregory_ME49_mRNA.hour16.gene1344|
generic|A_rna_TGME49_201700-1|	generic|B_tgondii-rna.Gregory_ME49_mRNA.hour16.gene2065|
generic|A_rna_TGME49_201780-1|	generic|B_tgondii-rna.Gregory_ME49_mRNA.hour16.gene2460|
generic|A_rna_TGME49_201800-1|	generic|B_tgondii-rna.Gregory_ME49_mRNA.hour16.gene3913|
generic|A_rna_TGME49_201840-1|	generic|B_tgondii-rna.Gregory_ME49_mRNA.hour16.gene5860|
generic|A_rna_TGME49_202370-1|	generic|B_tgondii-rna.Gregory_ME49_mRNA.hour33.gene42|
generic|A_rna_TGME49_202680-1|	generic|B_tgondii-rna.Gregory_ME49_mRNA.hour33.gene5346|
generic|A_rna_TGME49_202690-1|	generic|B_tgondii-rna.Gregory_ME49_mRNA.hour33.gene538|
generic|A_rna_TGME49_202770-1|	generic|B_tgondii-rna.Gregory_VEG_mRNA.hour16.gene1072|
generic|A_rna_TGME49_202820-1|	generic|B_tgondii-rna.Gregory_VEG_mRNA.hour16.gene2471|
generic|A_rna_TGME49_202890-1|	generic|B_tgondii-rna.Knoll_Laura_Pittman.chronic_mouse.gene1056|
generic|A_rna_TGME49_202960-1|	generic|B_tgondii-rna.Knoll_Laura_Pittman.chronic_mouse.gene1190|
generic|A_rna_TGME49_203310-1|	generic|B_tgondii-rna.Knoll_Laura_Pittman.chronic_mouse.gene1719|
generic|A_rna_TGME49_203450-1|	generic|B_tgondii-rna.Reid_tachy.day3.gene1643|
generic|A_rna_TGME49_203990-1|	generic|B_tgondii-rna.Saeij_Jeroen_strains.B41.gene2757|
generic|A_rna_TGME49_204050-1|	generic|B_tgondii-rna.Saeij_Jeroen_strains.BOF.gene1785|
generic|A_rna_TGME49_204530-1|	generic|B_tgondii-rna.Saeij_Jeroen_strains.BOF.gene2384|
generic|A_rna_TGME49_205340-1|	generic|B_tgondii-rna.Saeij_Jeroen_strains.CASTELLS.gene2733|
generic|A_rna_TGME49_205440-1|	generic|B_tgondii-rna.Saeij_Jeroen_strains.CASTELLS.gene3498|
generic|A_rna_TGME49_205558-1|	generic|B_tgondii-rna.Saeij_Jeroen_strains.CEPdelta.gene1305|
generic|A_rna_TGME49_205700-1|	generic|B_tgondii-rna.Saeij_Jeroen_strains.COUGAR.gene1938|
generic|A_rna_TGME49_206340-1|	generic|B_tgondii-rna.Saeij_Jeroen_strains.DEG.gene265|
generic|A_rna_TGME49_206470-1|	generic|B_tgondii-rna.Saeij_Jeroen_strains.FOU.gene2234|
generic|A_rna_TGME49_206510-1|	generic|B_tgondii-rna.Saeij_Jeroen_strains.FOU.gene4519|
generic|A_rna_TGME49_207240-1|	generic|B_tgondii-rna.Saeij_Jeroen_strains.GUYDOS.gene620|
generic|A_rna_TGME49_207770-1|	generic|B_tgondii-rna.Saeij_Jeroen_strains.MAS.gene1830|
generic|A_rna_TGME49_207830-1|	generic|B_tgondii-rna.Saeij_Jeroen_strains.MAS.gene3140|
generic|A_rna_TGME49_208030-1|	generic|B_tgondii-rna.Saeij_Jeroen_strains.ME49.gene2340|
generic|A_rna_TGME49_208450-1|	generic|B_tgondii-rna.Saeij_Jeroen_strains.ME49.gene2428|
generic|A_rna_TGME49_209030-1|	generic|B_tgondii-rna.Saeij_Jeroen_strains.P89.gene915|
generic|A_rna_TGME49_209260-1|	generic|B_tgondii-rna.Saeij_Jeroen_strains.TgCATBr5.gene3661|
generic|A_rna_TGME49_209420-1|	generic|B_tgondii-rna.Saeij_Jeroen_strains.VEG.gene1936|
generic|A_rna_TGME49_209890-1|
generic|A_rna_TGME49_210320-1|
generic|A_rna_TGME49_210360-1|
generic|A_rna_TGME49_210800-1|
generic|A_rna_TGME49_210980-1|
generic|A_rna_TGME49_211030-1|
generic|A_rna_TGME49_211250-1|
generic|A_rna_TGME49_211420-1|
generic|A_rna_TGME49_211680-1|
generic|A_rna_TGME49_212210-1|
generic|A_rna_TGME49_212260-1|
generic|A_rna_TGME49_213030-1|
generic|A_rna_TGME49_213280-1|
generic|A_rna_TGME49_213350-1|
generic|A_rna_TGME49_213410-1|
generic|A_rna_TGME49_213800-1|
generic|A_rna_TGME49_213870-1|
generic|A_rna_TGME49_214080-1|
generic|A_rna_TGME49_214290-1|
generic|A_rna_TGME49_214590-1|
generic|A_rna_TGME49_214790-1|
generic|A_rna_TGME49_214820-1|
generic|A_rna_TGME49_214930-1|
generic|A_rna_TGME49_214940-1|
generic|A_rna_TGME49_215230-1|
generic|A_rna_TGME49_215350-1|
generic|A_rna_TGME49_215430-1|
generic|A_rna_TGME49_215590-1|
generic|A_rna_TGME49_215680-1|
generic|A_rna_TGME49_216000-1|
generic|A_rna_TGME49_216050-1|
generic|A_rna_TGME49_216410-1|
generic|A_rna_TGME49_216450-1|
generic|A_rna_TGME49_216860-1|
generic|A_rna_TGME49_216880-1|
generic|A_rna_TGME49_216900-1|
generic|A_rna_TGME49_216920-1|
generic|A_rna_TGME49_216930-1|
generic|A_rna_TGME49_217010-1|
generic|A_rna_TGME49_217430-1|
generic|A_rna_TGME49_217890-1|
generic|A_rna_TGME49_217900-1|
generic|A_rna_TGME49_218240-1|
generic|A_rna_TGME49_218250-1|
generic|A_rna_TGME49_218280-1|
generic|A_rna_TGME49_218410-1|
generic|A_rna_TGME49_218520-1|
generic|A_rna_TGME49_218760-1|
generic|A_rna_TGME49_218780-1|
generic|A_rna_TGME49_218820-1|
generic|A_rna_TGME49_218940-1|
generic|A_rna_TGME49_219140-1|
generic|A_rna_TGME49_219170-1|
generic|A_rna_TGME49_219280-1|
generic|A_rna_TGME49_219310-1|
generic|A_rna_TGME49_219540-1|
generic|A_rna_TGME49_219550-1|
generic|A_rna_TGME49_219800-1|
generic|A_rna_TGME49_219820-1|
generic|A_rna_TGME49_220250-1|
generic|A_rna_TGME49_220270-1|
generic|A_rna_TGME49_220400-1|
generic|A_rna_TGME49_220500-1|
generic|A_rna_TGME49_221210-1|
generic|A_rna_TGME49_221510-1|
generic|A_rna_TGME49_221620-1|
generic|A_rna_TGME49_222220-1|
generic|A_rna_TGME49_222270-1|
generic|A_rna_TGME49_222840-1|
generic|A_rna_TGME49_222952-1|
generic|A_rna_TGME49_222970-1|
generic|A_rna_TGME49_223040-1|
generic|A_rna_TGME49_223110-1|
generic|A_rna_TGME49_223410-1|
generic|A_rna_TGME49_223590-1|
generic|A_rna_TGME49_223680-1|
generic|A_rna_TGME49_223940-1|
generic|A_rna_TGME49_223960-1|
generic|A_rna_TGME49_224520-1|
generic|A_rna_TGME49_224900-1|
generic|A_rna_TGME49_225080-1|
generic|A_rna_TGME49_225310-1|
generic|A_rna_TGME49_225555-1|
generic|A_rna_TGME49_225710-1|
generic|A_rna_TGME49_225880-1|
generic|A_rna_TGME49_225930-1|
generic|A_rna_TGME49_225940-1|
generic|A_rna_TGME49_225990-1|
generic|A_rna_TGME49_226000-1|
generic|A_rna_TGME49_226072-1|
generic|A_rna_TGME49_226250-1|
generic|A_rna_TGME49_226570-1|
generic|A_rna_TGME49_226730-1|
generic|A_rna_TGME49_226830-1|
generic|A_rna_TGME49_226970-1|
generic|A_rna_TGME49_226980-1|
generic|A_rna_TGME49_227030-1|
generic|A_rna_TGME49_227620-1|
generic|A_rna_TGME49_227870-1|
generic|A_rna_TGME49_227970-1|
generic|A_rna_TGME49_228010-1|
generic|A_rna_TGME49_228300-1|
generic|A_rna_TGME49_228490-1|
generic|A_rna_TGME49_229140-1|
generic|A_rna_TGME49_229480-1|
generic|A_rna_TGME49_229650-1|
generic|A_rna_TGME49_229950-1|
generic|A_rna_TGME49_229990-1|
generic|A_rna_TGME49_230160-1|
generic|A_rna_TGME49_230210-1|
generic|A_rna_TGME49_230340-1|
generic|A_rna_TGME49_230410-1|
generic|A_rna_TGME49_230850-1|
generic|A_rna_TGME49_231160-1|
generic|A_rna_TGME49_231630-1|
generic|A_rna_TGME49_231640-1|
generic|A_rna_TGME49_231850-1|
generic|A_rna_TGME49_232030-1|
generic|A_rna_TGME49_232060-1|
generic|A_rna_TGME49_232250-1|
generic|A_rna_TGME49_232300-1|
generic|A_rna_TGME49_232340-1|
generic|A_rna_TGME49_232350-1|
generic|A_rna_TGME49_232410-1|
generic|A_rna_TGME49_232440-1|
generic|A_rna_TGME49_232600-1|
generic|A_rna_TGME49_232660-1|
generic|A_rna_TGME49_232720-1|
generic|A_rna_TGME49_232940-1|
generic|A_rna_TGME49_233100-1|
generic|A_rna_TGME49_233110-1|
generic|A_rna_TGME49_233140-1|
generic|A_rna_TGME49_233230-1|
generic|A_rna_TGME49_233350-1|
generic|A_rna_TGME49_233460-1|
generic|A_rna_TGME49_233480-1|
generic|A_rna_TGME49_233500-1|
generic|A_rna_TGME49_233680-1|
generic|A_rna_TGME49_234190-1|
generic|A_rna_TGME49_234505-1|
generic|A_rna_TGME49_235450-1|
generic|A_rna_TGME49_235540-1|
generic|A_rna_TGME49_235620-1|
generic|A_rna_TGME49_235930-1|
generic|A_rna_TGME49_236070-1|
generic|A_rna_TGME49_236540-1|
generic|A_rna_TGME49_236580-1|
generic|A_rna_TGME49_236650-1|
generic|A_rna_TGME49_236840-1|
generic|A_rna_TGME49_236950-1|
generic|A_rna_TGME49_237140-1|
generic|A_rna_TGME49_237180-1|
generic|A_rna_TGME49_237820-1|
generic|A_rna_TGME49_238010-1|
generic|A_rna_TGME49_238070-1|
generic|A_rna_TGME49_238190-1|
generic|A_rna_TGME49_239100-1|
generic|A_rna_TGME49_239310-1|
generic|A_rna_TGME49_239490-1|
generic|A_rna_TGME49_239500-1|
generic|A_rna_TGME49_239710-1|
generic|A_rna_TGME49_240500-1|
generic|A_rna_TGME49_240600-1|
generic|A_rna_TGME49_240700-1|
generic|A_rna_TGME49_242070-1|
generic|A_rna_TGME49_242290-1|
generic|A_rna_TGME49_242730-1|
generic|A_rna_TGME49_243580-1|
generic|A_rna_TGME49_243710-1|
generic|A_rna_TGME49_243730-1|
generic|A_rna_TGME49_243910-1|
generic|A_rna_TGME49_243950-1|
generic|A_rna_TGME49_244110-1|
generic|A_rna_TGME49_244150-1|
generic|A_rna_TGME49_244250-1|
generic|A_rna_TGME49_244560-1|
generic|A_rna_TGME49_244690-1|
generic|A_rna_TGME49_245450-1|
generic|A_rna_TGME49_245670-1|
generic|A_rna_TGME49_246100-1|
generic|A_rna_TGME49_246130-1|
generic|A_rna_TGME49_246500-1|
generic|A_rna_TGME49_246560-1|
generic|A_rna_TGME49_247220-1|
generic|A_rna_TGME49_247460-1|
generic|A_rna_TGME49_247520-1|
generic|A_rna_TGME49_247550-1|
generic|A_rna_TGME49_247670-1|
generic|A_rna_TGME49_248390-1|
generic|A_rna_TGME49_248400-1|
generic|A_rna_TGME49_248700-1|
generic|A_rna_TGME49_248800-1|
generic|A_rna_TGME49_248810-1|
generic|A_rna_TGME49_248880-1|
generic|A_rna_TGME49_249240-1|
generic|A_rna_TGME49_249270-1|
generic|A_rna_TGME49_249310-1|
generic|A_rna_TGME49_249590-1|
generic|A_rna_TGME49_249630-1|
generic|A_rna_TGME49_249670-1|
generic|A_rna_TGME49_249780-1|
generic|A_rna_TGME49_249920-1|
generic|A_rna_TGME49_249970-1|
generic|A_rna_TGME49_249990-1|
generic|A_rna_TGME49_250340-1|
generic|A_rna_TGME49_250710-1|
generic|A_rna_TGME49_250880-1|
generic|A_rna_TGME49_251500-1|
generic|A_rna_TGME49_251540-1|
generic|A_rna_TGME49_251680-1|
generic|A_rna_TGME49_251690-1|
generic|A_rna_TGME49_251780-1|
generic|A_rna_TGME49_251810-1|
generic|A_rna_TGME49_251840-1|
generic|A_rna_TGME49_251930-1|
generic|A_rna_TGME49_252220-1|
generic|A_rna_TGME49_252290-1|
generic|A_rna_TGME49_253070-1|
generic|A_rna_TGME49_253080-1|
generic|A_rna_TGME49_253470-1|
generic|A_rna_TGME49_253650-1|
generic|A_rna_TGME49_253820-1|
generic|A_rna_TGME49_253900-1|
generic|A_rna_TGME49_254410-1|
generic|A_rna_TGME49_254520-1|
generic|A_rna_TGME49_254610-1|
generic|A_rna_TGME49_255260-1|
generic|A_rna_TGME49_255420-1|
generic|A_rna_TGME49_256060-1|
generic|A_rna_TGME49_256760-1|
generic|A_rna_TGME49_256970-1|
generic|A_rna_TGME49_256990-1|
generic|A_rna_TGME49_257060-1|
generic|A_rna_TGME49_257310-1|
generic|A_rna_TGME49_257380-1|
generic|A_rna_TGME49_257490-1|
generic|A_rna_TGME49_257680-1|
generic|A_rna_TGME49_258050-1|
generic|A_rna_TGME49_258060-1|
generic|A_rna_TGME49_258150-1|
generic|A_rna_TGME49_258390-1|
generic|A_rna_TGME49_258410-1|
generic|A_rna_TGME49_258660-1|
generic|A_rna_TGME49_258930-1|
generic|A_rna_TGME49_259240-1|
generic|A_rna_TGME49_259630-1|
generic|A_rna_TGME49_259660-1|
generic|A_rna_TGME49_259710-1|
generic|A_rna_TGME49_260440-1|
generic|A_rna_TGME49_261010-1|
generic|A_rna_TGME49_261440-1|
generic|A_rna_TGME49_261600-1|
generic|A_rna_TGME49_261710-1|
generic|A_rna_TGME49_261950-1|
generic|A_rna_TGME49_262380-1|
generic|A_rna_TGME49_262620-1|
generic|A_rna_TGME49_262670-1|
generic|A_rna_TGME49_262720-1|
generic|A_rna_TGME49_262750-1|
generic|A_rna_TGME49_262810-1|
generic|A_rna_TGME49_263300-1|
generic|A_rna_TGME49_263470-1|
generic|A_rna_TGME49_263520-1|
generic|A_rna_TGME49_263530-1|
generic|A_rna_TGME49_263810-1|
generic|A_rna_TGME49_263990-1|
generic|A_rna_TGME49_264610-1|
generic|A_rna_TGME49_265020-1|
generic|A_rna_TGME49_265150-1|
generic|A_rna_TGME49_265180-1|
generic|A_rna_TGME49_265260-1|
generic|A_rna_TGME49_265310-1|
generic|A_rna_TGME49_265450-1|
generic|A_rna_TGME49_265510-1|
generic|A_rna_TGME49_265530-1|
generic|A_rna_TGME49_266060-1|
generic|A_rna_TGME49_266460-1|
generic|A_rna_TGME49_266960-1|
generic|A_rna_TGME49_267140-1|
generic|A_rna_TGME49_267390-1|
generic|A_rna_TGME49_267400-1|
generic|A_rna_TGME49_267500-1|
generic|A_rna_TGME49_268200-1|
generic|A_rna_TGME49_268570-1|
generic|A_rna_TGME49_268830-1|
generic|A_rna_TGME49_268950-1|
generic|A_rna_TGME49_269190-1|
generic|A_rna_TGME49_269250-1|
generic|A_rna_TGME49_269650-1|
generic|A_rna_TGME49_269840-1|
generic|A_rna_TGME49_269885-1|
generic|A_rna_TGME49_270240-1|
generic|A_rna_TGME49_270250-1|
generic|A_rna_TGME49_270320-1|
generic|A_rna_TGME49_270360-1|
generic|A_rna_TGME49_270510-1|
generic|A_rna_TGME49_270550-1|
generic|A_rna_TGME49_270650-1|
generic|A_rna_TGME49_270740-1|
generic|A_rna_TGME49_270780-1|
generic|A_rna_TGME49_271050-1|
generic|A_rna_TGME49_271810-1|
generic|A_rna_TGME49_271930-1|
generic|A_rna_TGME49_272230-1|
generic|A_rna_TGME49_272290-1|
generic|A_rna_TGME49_272350-1|
generic|A_rna_TGME49_272520-1|
generic|A_rna_TGME49_272660-1|
generic|A_rna_TGME49_272910-1|
generic|A_rna_TGME49_273090-1|
generic|A_rna_TGME49_273760-1|
generic|A_rna_TGME49_273850-1|
generic|A_rna_TGME49_273960-1|
generic|A_rna_TGME49_275370-1|
generic|A_rna_TGME49_277080-1|
generic|A_rna_TGME49_278050-1|
generic|A_rna_TGME49_279380-1|
generic|A_rna_TGME49_279390-1|
generic|A_rna_TGME49_279400-1|
generic|A_rna_TGME49_279430-1|
generic|A_rna_TGME49_280710-1|
generic|A_rna_TGME49_280750-1|
generic|A_rna_TGME49_281490-1|
generic|A_rna_TGME49_283510-1|
generic|A_rna_TGME49_283830-1|
generic|A_rna_TGME49_283850-1|
generic|A_rna_TGME49_284540-1|
generic|A_rna_TGME49_285180-1|
generic|A_rna_TGME49_285510-1|
generic|A_rna_TGME49_285750-1|
generic|A_rna_TGME49_285870-1|
generic|A_rna_TGME49_286420-1|
generic|A_rna_TGME49_286450-1|
generic|A_rna_TGME49_286580-1|
generic|A_rna_TGME49_286590-1|
generic|A_rna_TGME49_286630-1|
generic|A_rna_TGME49_286720-1|
generic|A_rna_TGME49_286920-1|
generic|A_rna_TGME49_287160-1|
generic|A_rna_TGME49_287210-1|
generic|A_rna_TGME49_287500-1|
generic|A_rna_TGME49_288360-1|
generic|A_rna_TGME49_288380-1|
generic|A_rna_TGME49_288630-1|
generic|A_rna_TGME49_288685-1|
generic|A_rna_TGME49_288910-1|
generic|A_rna_TGME49_289100-1|
generic|A_rna_TGME49_289600-1|
generic|A_rna_TGME49_289650-1|
generic|A_rna_TGME49_289690-1|
generic|A_rna_TGME49_289830-1|
generic|A_rna_TGME49_289970-1|
generic|A_rna_TGME49_290260-1|
generic|A_rna_TGME49_290300-1|
generic|A_rna_TGME49_290340-1|
generic|A_rna_TGME49_290600-1|
generic|A_rna_TGME49_290660-1|
generic|A_rna_TGME49_290670-1|
generic|A_rna_TGME49_290840-1|
generic|A_rna_TGME49_291890-1|
generic|A_rna_TGME49_291930-1|
generic|A_rna_TGME49_292280-1|
generic|A_rna_TGME49_292920-1|
generic|A_rna_TGME49_293180-1|
generic|A_rna_TGME49_293340-1|
generic|A_rna_TGME49_293360-1|
generic|A_rna_TGME49_293470-1|
generic|A_rna_TGME49_293510-1|
generic|A_rna_TGME49_293580-1|
generic|A_rna_TGME49_293590-1|
generic|A_rna_TGME49_293690-1|
generic|A_rna_TGME49_293740-1|
generic|A_rna_TGME49_293770-1|
generic|A_rna_TGME49_293810-1|
generic|A_rna_TGME49_293870-1|
generic|A_rna_TGME49_293900-1|
generic|A_rna_TGME49_294200-1|
generic|A_rna_TGME49_294670-1|
generic|A_rna_TGME49_294790-1|
generic|A_rna_TGME49_294898-1|
generic|A_rna_TGME49_295340-1|
generic|A_rna_TGME49_295350-1|
generic|A_rna_TGME49_295360-1|
generic|A_rna_TGME49_297060-1|
generic|A_rna_TGME49_297070-1|
generic|A_rna_TGME49_297130-1|
generic|A_rna_TGME49_297500-1|
generic|A_rna_TGME49_297810-1|
generic|A_rna_TGME49_297960-1|
generic|A_rna_TGME49_298970-1|
generic|A_rna_TGME49_299050-1|
generic|A_rna_TGME49_299210-1|
generic|A_rna_TGME49_300100-1|
generic|A_rna_TGME49_300310-1|
generic|A_rna_TGME49_301170-1|
generic|A_rna_TGME49_304740-1|
generic|A_rna_TGME49_304770-1|
generic|A_rna_TGME49_305030-1|
generic|A_rna_TGME49_305050-1|
generic|A_rna_TGME49_305070-1|
generic|A_rna_TGME49_305160-1|
generic|A_rna_TGME49_305610-1|
generic|A_rna_TGME49_305820-1|
generic|A_rna_TGME49_305850-1|
generic|A_rna_TGME49_306650-1|
generic|A_rna_TGME49_306910-1|
generic|A_rna_TGME49_306920-1|
generic|A_rna_TGME49_306930-1|
generic|A_rna_TGME49_306970-1|
generic|A_rna_TGME49_307570-1|
generic|A_rna_TGME49_308040-1|
generic|A_rna_TGME49_308090-1|
generic|A_rna_TGME49_308840-1|
generic|A_rna_TGME49_309010-1|
generic|A_rna_TGME49_309120-1|
generic|A_rna_TGME49_309730-1|
generic|A_rna_TGME49_309752-1|
generic|A_rna_TGME49_309810-1|
generic|A_rna_TGME49_310010-1|
generic|A_rna_TGME49_310030-1|
generic|A_rna_TGME49_310050-1|
generic|A_rna_TGME49_310070-1|
generic|A_rna_TGME49_310180-1|
generic|A_rna_TGME49_310440-1|
generic|A_rna_TGME49_310460-1|
generic|A_rna_TGME49_310490-1|
generic|A_rna_TGME49_310640-1|
generic|A_rna_TGME49_310760-1|
generic|A_rna_TGME49_310780-1|
generic|A_rna_TGME49_310790-1|
generic|A_rna_TGME49_310860-1|
generic|A_rna_TGME49_310960-1|
generic|A_rna_TGME49_311160-1|
generic|A_rna_TGME49_311260-1|
generic|A_rna_TGME49_311470-1|
generic|A_rna_TGME49_311480-1|
generic|A_rna_TGME49_311720-1|
generic|A_rna_TGME49_311870-1|
generic|A_rna_TGME49_312600-1|
generic|A_rna_TGME49_312618-1|
generic|A_rna_TGME49_313140-1|
generic|A_rna_TGME49_313230-1|
generic|A_rna_TGME49_313290-1|
generic|A_rna_TGME49_313380-1|
generic|A_rna_TGME49_313580-1|
generic|A_rna_TGME49_313640-1|
generic|A_rna_TGME49_314070-1|
generic|A_rna_TGME49_314090-1|
generic|A_rna_TGME49_314400-1|
generic|A_rna_TGME49_314830-1|
generic|A_rna_TGME49_314900-1|
generic|A_rna_TGME49_315110-1|
generic|A_rna_TGME49_315230-1|
generic|A_rna_TGME49_315320-1|
generic|A_rna_TGME49_315490-1|
generic|A_rna_TGME49_315680-1|
generic|A_rna_TGME49_315780-1|
generic|A_rna_TGME49_316250-1|
generic|A_rna_TGME49_316310-1|
generic|A_rna_TGME49_316330-1|
generic|A_rna_TGME49_316340-1|
generic|A_rna_TGME49_316400-1|
generic|A_rna_TGME49_316540-1|
generic|A_rna_TGME49_317720-1|
generic|A_rna_TGME49_318230-1|
generic|A_rna_TGME49_318410-1|
generic|A_rna_TGME49_318430-1|
generic|A_rna_TGME49_318700-1|
generic|A_rna_TGME49_319350-1|
generic|A_rna_TGME49_319530-1|
generic|A_rna_TGME49_319560-1|
generic|A_rna_TGME49_319730-1|
generic|A_rna_TGME49_319870-1|
generic|A_rna_TGME49_320050-1|
generic|A_rna_TGME49_320210-1|
generic|A_rna_TGME49_320570-1|
generic|A_rna_TGME49_320600-1|
generic|A_rna_TGME49_321500-1|
generic|A_rna_TGME49_321520-1|
generic|A_rna_TGME49_321680-1|

## Sheet: MPIT
Official proteins that pass threshold	RNA_SEQ proteins that pass threshold
generic|A_rna_TGME49_200250-1|	generic|B_tgondii-rna.Boothroyd_oocyst.day0.gene1|
generic|A_rna_TGME49_200280-1|	generic|B_tgondii-rna.Boothroyd_oocyst.day0.gene244|
generic|A_rna_TGME49_200310-1|	generic|B_tgondii-rna.Boothroyd_oocyst.day0.gene2799|
generic|A_rna_TGME49_200400-1|	generic|B_tgondii-rna.Boothroyd_oocyst.day0.gene2804|
generic|A_rna_TGME49_200430-1|	generic|B_tgondii-rna.Boothroyd_oocyst.day0.gene2899|
generic|A_rna_TGME49_200440-1|	generic|B_tgondii-rna.Boothroyd_oocyst.day0.gene3260|
generic|A_rna_TGME49_201130-1|	generic|B_tgondii-rna.Boothroyd_oocyst.day0.gene3306|
generic|A_rna_TGME49_201140-1|	generic|B_tgondii-rna.Boothroyd_oocyst.day0.gene70|
generic|A_rna_TGME49_201150-1|	generic|B_tgondii-rna.Boothroyd_oocyst.day10.gene1274|
generic|A_rna_TGME49_201180-1|	generic|B_tgondii-rna.Boothroyd_oocyst.day10.gene1422|
generic|A_rna_TGME49_201270-1|	generic|B_tgondii-rna.Boothroyd_oocyst.day10.gene1991|
generic|A_rna_TGME49_201380-1|	generic|B_tgondii-rna.Boothroyd_oocyst.day10.gene3094|
generic|A_rna_TGME49_201400-1|	generic|B_tgondii-rna.Boothroyd_oocyst.day10.gene3196|
generic|A_rna_TGME49_201520-1|	generic|B_tgondii-rna.Boothroyd_oocyst.day10.gene3329|
generic|A_rna_TGME49_201680-1|	generic|B_tgondii-rna.Boothroyd_oocyst.day10.gene4582|
generic|A_rna_TGME49_201700-1|	generic|B_tgondii-rna.Boothroyd_oocyst.day10.gene4629|
generic|A_rna_TGME49_201710-1|	generic|B_tgondii-rna.Boothroyd_oocyst.day10.gene830|
generic|A_rna_TGME49_201760-1|	generic|B_tgondii-rna.Boothroyd_oocyst.day10.gene915|
generic|A_rna_TGME49_201780-1|	generic|B_tgondii-rna.Boothroyd_oocyst.day4.gene11|
generic|A_rna_TGME49_201800-1|	generic|B_tgondii-rna.Boothroyd_oocyst.day4.gene1707|
generic|A_rna_TGME49_201840-1|	generic|B_tgondii-rna.Boothroyd_oocyst.day4.gene2030|
generic|A_rna_TGME49_201880-1|	generic|B_tgondii-rna.Boothroyd_oocyst.day4.gene2477|
generic|A_rna_TGME49_202190-1|	generic|B_tgondii-rna.Boothroyd_oocyst.day4.gene2545|
generic|A_rna_TGME49_202200-1|	generic|B_tgondii-rna.Boothroyd_oocyst.day4.gene2708|
generic|A_rna_TGME49_202230-1|	generic|B_tgondii-rna.Boothroyd_oocyst.day4.gene335|
generic|A_rna_TGME49_202300-1|	generic|B_tgondii-rna.Boothroyd_oocyst.day4.gene5159|
generic|A_rna_TGME49_202370-1|	generic|B_tgondii-rna.Gregory_ME49_mRNA.hour16.gene1344|
generic|A_rna_TGME49_202380-1|	generic|B_tgondii-rna.Gregory_ME49_mRNA.hour16.gene1903|
generic|A_rna_TGME49_202390-1|	generic|B_tgondii-rna.Gregory_ME49_mRNA.hour16.gene2065|
generic|A_rna_TGME49_202460-1|	generic|B_tgondii-rna.Gregory_ME49_mRNA.hour16.gene2078|
generic|A_rna_TGME49_202470-1|	generic|B_tgondii-rna.Gregory_ME49_mRNA.hour16.gene3304|
generic|A_rna_TGME49_202500-1|	generic|B_tgondii-rna.Gregory_ME49_mRNA.hour16.gene379|
generic|A_rna_TGME49_202530-1|	generic|B_tgondii-rna.Gregory_ME49_mRNA.hour16.gene3899|
generic|A_rna_TGME49_202540-1|	generic|B_tgondii-rna.Gregory_ME49_mRNA.hour16.gene5633|
generic|A_rna_TGME49_202550-1|	generic|B_tgondii-rna.Gregory_ME49_mRNA.hour16.gene5987|
generic|A_rna_TGME49_202572-1|	generic|B_tgondii-rna.Gregory_ME49_mRNA.hour16.gene6071|
generic|A_rna_TGME49_202610-1|	generic|B_tgondii-rna.Gregory_ME49_mRNA.hour2.gene1679|
generic|A_rna_TGME49_202630-1|	generic|B_tgondii-rna.Gregory_ME49_mRNA.hour2.gene3002|
generic|A_rna_TGME49_202680-1|	generic|B_tgondii-rna.Gregory_ME49_mRNA.hour2.gene331|
generic|A_rna_TGME49_202760-1|	generic|B_tgondii-rna.Gregory_ME49_mRNA.hour2.gene3413|
generic|A_rna_TGME49_202770-1|	generic|B_tgondii-rna.Gregory_ME49_mRNA.hour2.gene810|
generic|A_rna_TGME49_202820-1|	generic|B_tgondii-rna.Gregory_ME49_mRNA.hour33.gene1274|
generic|A_rna_TGME49_202830-1|	generic|B_tgondii-rna.Gregory_ME49_mRNA.hour33.gene3294|
generic|A_rna_TGME49_202840-1|	generic|B_tgondii-rna.Gregory_ME49_mRNA.hour33.gene3654|
generic|A_rna_TGME49_202850-1|	generic|B_tgondii-rna.Gregory_ME49_mRNA.hour33.gene5346|
generic|A_rna_TGME49_202870-1|	generic|B_tgondii-rna.Gregory_ME49_mRNA.hour33.gene627|
generic|A_rna_TGME49_202950-1|	generic|B_tgondii-rna.Gregory_ME49_mRNA.hour4.gene1544|
generic|A_rna_TGME49_202980-1|	generic|B_tgondii-rna.Gregory_ME49_mRNA.hour4.gene2751|
generic|A_rna_TGME49_203180-1|	generic|B_tgondii-rna.Gregory_ME49_mRNA.hour8.gene360|
generic|A_rna_TGME49_203220-1|	generic|B_tgondii-rna.Gregory_ME49_mRNA.hour8.gene4084|
generic|A_rna_TGME49_203240-1|	generic|B_tgondii-rna.Gregory_VEG_mRNA.hour16.gene1567|
generic|A_rna_TGME49_203310-1|	generic|B_tgondii-rna.Gregory_VEG_mRNA.hour16.gene2471|
generic|A_rna_TGME49_203362-1|	generic|B_tgondii-rna.Gregory_VEG_mRNA.hour16.gene5326|
generic|A_rna_TGME49_203370-1|	generic|B_tgondii-rna.Gregory_VEG_mRNA.hour16.gene538|
generic|A_rna_TGME49_203390-1|	generic|B_tgondii-rna.Gregory_VEG_mRNA.hour2.gene1429|
generic|A_rna_TGME49_203450-1|	generic|B_tgondii-rna.Gregory_VEG_mRNA.hour2.gene1657|
generic|A_rna_TGME49_203480-1|	generic|B_tgondii-rna.Gregory_VEG_mRNA.hour2.gene1915|
generic|A_rna_TGME49_203490-1|	generic|B_tgondii-rna.Gregory_VEG_mRNA.hour2.gene2193|
generic|A_rna_TGME49_203510-1|	generic|B_tgondii-rna.Gregory_VEG_mRNA.hour2.gene2354|
generic|A_rna_TGME49_203600-1|	generic|B_tgondii-rna.Gregory_VEG_mRNA.hour2.gene2688|
generic|A_rna_TGME49_203610-1|	generic|B_tgondii-rna.Gregory_VEG_mRNA.hour2.gene3991|
generic|A_rna_TGME49_203630-1|	generic|B_tgondii-rna.Gregory_VEG_mRNA.hour2.gene551|
generic|A_rna_TGME49_203780-1|	generic|B_tgondii-rna.Gregory_VEG_mRNA.hour4.gene1361|
generic|A_rna_TGME49_203790-1|	generic|B_tgondii-rna.Gregory_VEG_mRNA.hour4.gene3416|
generic|A_rna_TGME49_203810-1|	generic|B_tgondii-rna.Gregory_VEG_mRNA.hour4.gene3869|
generic|A_rna_TGME49_203880-1|	generic|B_tgondii-rna.Gregory_VEG_mRNA.hour4.gene4687|
generic|A_rna_TGME49_203940-1|	generic|B_tgondii-rna.Gregory_VEG_mRNA.hour8.gene3681|
generic|A_rna_TGME49_203950-1|	generic|B_tgondii-rna.Gregory_VEG_mRNA.hour8.gene4405|
generic|A_rna_TGME49_203970-1|	generic|B_tgondii-rna.Gregory_VEG_mRNA.hour8.gene4606|
generic|A_rna_TGME49_203980-1|	generic|B_tgondii-rna.Gregory_VEG_mRNA.hour8.gene4796|
generic|A_rna_TGME49_203990-1|	generic|B_tgondii-rna.Gregory_VEG_mRNA.hour8.gene543|
generic|A_rna_TGME49_204020-1|	generic|B_tgondii-rna.Gregory_VEG_mRNA.hour8.gene63|
generic|A_rna_TGME49_204050-1|	generic|B_tgondii-rna.Knoll_Laura_Pittman.acute_mouse.gene1000|
generic|A_rna_TGME49_204060-1|	generic|B_tgondii-rna.Knoll_Laura_Pittman.acute_mouse.gene1520|
generic|A_rna_TGME49_204080-1|	generic|B_tgondii-rna.Knoll_Laura_Pittman.acute_mouse.gene2800|
generic|A_rna_TGME49_204130-1|	generic|B_tgondii-rna.Knoll_Laura_Pittman.acute_mouse.gene587|
generic|A_rna_TGME49_204160-1|	generic|B_tgondii-rna.Knoll_Laura_Pittman.chronic_mouse.gene1056|
generic|A_rna_TGME49_204310-1|	generic|B_tgondii-rna.Knoll_Laura_Pittman.chronic_mouse.gene1153|
generic|A_rna_TGME49_204340-1|	generic|B_tgondii-rna.Knoll_Laura_Pittman.chronic_mouse.gene1190|
generic|A_rna_TGME49_204350-1|	generic|B_tgondii-rna.Knoll_Laura_Pittman.chronic_mouse.gene1868|
generic|A_rna_TGME49_204370-1|	generic|B_tgondii-rna.Knoll_Laura_Pittman.chronic_mouse.gene2117|
generic|A_rna_TGME49_204390-1|	generic|B_tgondii-rna.Knoll_Laura_Pittman.chronic_mouse.gene2159|
generic|A_rna_TGME49_204410-1|	generic|B_tgondii-rna.Knoll_Laura_Pittman.chronic_mouse.gene2391|
generic|A_rna_TGME49_204480-1|	generic|B_tgondii-rna.Knoll_Laura_Pittman.chronic_mouse.gene2725|
generic|A_rna_TGME49_204530-1|	generic|B_tgondii-rna.Knoll_Laura_Pittman.chronic_mouse.gene2911|
generic|A_rna_TGME49_205010-1|	generic|B_tgondii-rna.Knoll_Laura_Pittman.chronic_mouse.gene3549|
generic|A_rna_TGME49_205040-1|	generic|B_tgondii-rna.Knoll_Laura_Pittman.chronic_mouse.gene3710|
generic|A_rna_TGME49_205130-1|	generic|B_tgondii-rna.Knoll_Laura_Pittman.chronic_mouse.gene4549|
generic|A_rna_TGME49_205180-1|	generic|B_tgondii-rna.Knoll_Laura_Pittman.chronic_mouse.gene477|
generic|A_rna_TGME49_205220-1|	generic|B_tgondii-rna.Knoll_Laura_Pittman.chronic_mouse.gene584|
generic|A_rna_TGME49_205240-1|	generic|B_tgondii-rna.Reid_tachy.day3.gene1112|
generic|A_rna_TGME49_205250-1|	generic|B_tgondii-rna.Reid_tachy.day3.gene1197|
generic|A_rna_TGME49_205290-1|	generic|B_tgondii-rna.Reid_tachy.day3.gene1401|
generic|A_rna_TGME49_205320-1|	generic|B_tgondii-rna.Reid_tachy.day3.gene1446|
generic|A_rna_TGME49_205330-1|	generic|B_tgondii-rna.Reid_tachy.day3.gene1652|
generic|A_rna_TGME49_205340-1|	generic|B_tgondii-rna.Reid_tachy.day3.gene593|
generic|A_rna_TGME49_205350-1|	generic|B_tgondii-rna.Reid_tachy.day3.gene76|
generic|A_rna_TGME49_205360-1|	generic|B_tgondii-rna.Reid_tachy.day4.gene1196|
generic|A_rna_TGME49_205380-1|	generic|B_tgondii-rna.Reid_tachy.day4.gene1292|
generic|A_rna_TGME49_205440-1|	generic|B_tgondii-rna.Reid_tachy.day4.gene1416|
generic|A_rna_TGME49_205460-1|	generic|B_tgondii-rna.Reid_tachy.day4.gene433|
generic|A_rna_TGME49_205510-1|	generic|B_tgondii-rna.Reid_tachy.day4.gene797|
generic|A_rna_TGME49_205540-1|	generic|B_tgondii-rna.Saeij_Jeroen_strains.B41.gene3036|
generic|A_rna_TGME49_205550-1|	generic|B_tgondii-rna.Saeij_Jeroen_strains.B41.gene577|
generic|A_rna_TGME49_205558-1|	generic|B_tgondii-rna.Saeij_Jeroen_strains.B41.gene662|
generic|A_rna_TGME49_205570-1|	generic|B_tgondii-rna.Saeij_Jeroen_strains.B73.gene1141|
generic|A_rna_TGME49_205580-1|	generic|B_tgondii-rna.Saeij_Jeroen_strains.B73.gene1884|
generic|A_rna_TGME49_205680-1|	generic|B_tgondii-rna.Saeij_Jeroen_strains.B73.gene2616|
generic|A_rna_TGME49_205700-1|	generic|B_tgondii-rna.Saeij_Jeroen_strains.B73.gene2893|
generic|A_rna_TGME49_205710-1|	generic|B_tgondii-rna.Saeij_Jeroen_strains.B73.gene493|
generic|A_rna_TGME49_205720-1|	generic|B_tgondii-rna.Saeij_Jeroen_strains.BOF.gene1785|
generic|A_rna_TGME49_205730-1|	generic|B_tgondii-rna.Saeij_Jeroen_strains.BOF.gene2384|
generic|A_rna_TGME49_205740-1|	generic|B_tgondii-rna.Saeij_Jeroen_strains.BOF.gene2656|
generic|A_rna_TGME49_205750-1|	generic|B_tgondii-rna.Saeij_Jeroen_strains.BOF.gene2663|
generic|A_rna_TGME49_206300-1|	generic|B_tgondii-rna.Saeij_Jeroen_strains.BOF.gene2798|
generic|A_rna_TGME49_206320-1|	generic|B_tgondii-rna.Saeij_Jeroen_strains.BOF.gene3154|
generic|A_rna_TGME49_206470-1|	generic|B_tgondii-rna.Saeij_Jeroen_strains.CAST.gene1532|
generic|A_rna_TGME49_206480-1|	generic|B_tgondii-rna.Saeij_Jeroen_strains.CAST.gene1700|
generic|A_rna_TGME49_206490-1|	generic|B_tgondii-rna.Saeij_Jeroen_strains.CAST.gene1834|
generic|A_rna_TGME49_206510-1|	generic|B_tgondii-rna.Saeij_Jeroen_strains.CAST.gene2110|
generic|A_rna_TGME49_206540-1|	generic|B_tgondii-rna.Saeij_Jeroen_strains.CAST.gene2895|
generic|A_rna_TGME49_206580-1|	generic|B_tgondii-rna.Saeij_Jeroen_strains.CAST.gene437|
generic|A_rna_TGME49_206590-1|	generic|B_tgondii-rna.Saeij_Jeroen_strains.CASTELLS.gene1105|
generic|A_rna_TGME49_206610-1|	generic|B_tgondii-rna.Saeij_Jeroen_strains.CASTELLS.gene1198|
generic|A_rna_TGME49_206670-1|	generic|B_tgondii-rna.Saeij_Jeroen_strains.CASTELLS.gene1527|
generic|A_rna_TGME49_206690-1|	generic|B_tgondii-rna.Saeij_Jeroen_strains.CASTELLS.gene182|
generic|A_rna_TGME49_207060-1|	generic|B_tgondii-rna.Saeij_Jeroen_strains.CASTELLS.gene2066|
generic|A_rna_TGME49_207170-1|	generic|B_tgondii-rna.Saeij_Jeroen_strains.CASTELLS.gene2432|
generic|A_rna_TGME49_207210-1|	generic|B_tgondii-rna.Saeij_Jeroen_strains.CASTELLS.gene2733|
generic|A_rna_TGME49_207370-1|	generic|B_tgondii-rna.Saeij_Jeroen_strains.CASTELLS.gene3355|
generic|A_rna_TGME49_207390-1|	generic|B_tgondii-rna.Saeij_Jeroen_strains.CASTELLS.gene3498|
generic|A_rna_TGME49_207430-1|	generic|B_tgondii-rna.Saeij_Jeroen_strains.CASTELLS.gene3521|
generic|A_rna_TGME49_207440-1|	generic|B_tgondii-rna.Saeij_Jeroen_strains.CASTELLS.gene588|
generic|A_rna_TGME49_207590-1|	generic|B_tgondii-rna.Saeij_Jeroen_strains.CASTELLS.gene659|
generic|A_rna_TGME49_207620-1|	generic|B_tgondii-rna.Saeij_Jeroen_strains.CEPdelta.gene1305|
generic|A_rna_TGME49_207710-1|	generic|B_tgondii-rna.Saeij_Jeroen_strains.CEPdelta.gene2050|
generic|A_rna_TGME49_207720-1|	generic|B_tgondii-rna.Saeij_Jeroen_strains.CEPdelta.gene3153|
generic|A_rna_TGME49_207760-1|	generic|B_tgondii-rna.Saeij_Jeroen_strains.CEPdelta.gene705|
generic|A_rna_TGME49_207770-1|	generic|B_tgondii-rna.Saeij_Jeroen_strains.COUGAR.gene1938|
generic|A_rna_TGME49_207830-1|	generic|B_tgondii-rna.Saeij_Jeroen_strains.DEG.gene1334|
generic|A_rna_TGME49_207840-1|	generic|B_tgondii-rna.Saeij_Jeroen_strains.DEG.gene1521|
generic|A_rna_TGME49_207910-1|	generic|B_tgondii-rna.Saeij_Jeroen_strains.DEG.gene2920|
generic|A_rna_TGME49_207930-1|	generic|B_tgondii-rna.Saeij_Jeroen_strains.DEG.gene3293|
generic|A_rna_TGME49_208030-1|	generic|B_tgondii-rna.Saeij_Jeroen_strains.FOU.gene1345|
generic|A_rna_TGME49_208200-1|	generic|B_tgondii-rna.Saeij_Jeroen_strains.FOU.gene1565|
generic|A_rna_TGME49_208320-1|	generic|B_tgondii-rna.Saeij_Jeroen_strains.FOU.gene1740|
generic|A_rna_TGME49_208350-1|	generic|B_tgondii-rna.Saeij_Jeroen_strains.FOU.gene1997|
generic|A_rna_TGME49_208370-1|	generic|B_tgondii-rna.Saeij_Jeroen_strains.FOU.gene2234|
generic|A_rna_TGME49_208440-1|	generic|B_tgondii-rna.Saeij_Jeroen_strains.FOU.gene3333|
generic|A_rna_TGME49_208500-1|	generic|B_tgondii-rna.Saeij_Jeroen_strains.FOU.gene3922|
generic|A_rna_TGME49_208530-1|	generic|B_tgondii-rna.Saeij_Jeroen_strains.FOU.gene4249|
generic|A_rna_TGME49_208560-1|	generic|B_tgondii-rna.Saeij_Jeroen_strains.FOU.gene4519|
generic|A_rna_TGME49_208590-1|	generic|B_tgondii-rna.Saeij_Jeroen_strains.FOU.gene554|
generic|A_rna_TGME49_208718-1|	generic|B_tgondii-rna.Saeij_Jeroen_strains.GPHT.gene1698|
generic|A_rna_TGME49_208740-1|	generic|B_tgondii-rna.Saeij_Jeroen_strains.GPHT.gene1957|
generic|A_rna_TGME49_208750-1|	generic|B_tgondii-rna.Saeij_Jeroen_strains.GPHT.gene2664|
generic|A_rna_TGME49_208790-1|	generic|B_tgondii-rna.Saeij_Jeroen_strains.GUYDOS.gene1071|
generic|A_rna_TGME49_208842-1|	generic|B_tgondii-rna.Saeij_Jeroen_strains.GUYDOS.gene1642|
generic|A_rna_TGME49_209030-1|	generic|B_tgondii-rna.Saeij_Jeroen_strains.GUYDOS.gene2040|
generic|A_rna_TGME49_209100-1|	generic|B_tgondii-rna.Saeij_Jeroen_strains.GUYDOS.gene2413|
generic|A_rna_TGME49_209150-1|	generic|B_tgondii-rna.Saeij_Jeroen_strains.GUYDOS.gene2617|
generic|A_rna_TGME49_209160-1|	generic|B_tgondii-rna.Saeij_Jeroen_strains.GUYDOS.gene798|
generic|A_rna_TGME49_209210-1|	generic|B_tgondii-rna.Saeij_Jeroen_strains.GUYDOS.gene8|
generic|A_rna_TGME49_209240-1|	generic|B_tgondii-rna.Saeij_Jeroen_strains.GUYKOE.gene1421|
generic|A_rna_TGME49_209260-1|	generic|B_tgondii-rna.Saeij_Jeroen_strains.GUYKOE.gene794|
generic|A_rna_TGME49_209280-1|	generic|B_tgondii-rna.Saeij_Jeroen_strains.GUYMAT.gene1636|
generic|A_rna_TGME49_209290-1|	generic|B_tgondii-rna.Saeij_Jeroen_strains.MAS.gene107|
generic|A_rna_TGME49_209450-1|	generic|B_tgondii-rna.Saeij_Jeroen_strains.MAS.gene1830|
generic|A_rna_TGME49_209500-1|	generic|B_tgondii-rna.Saeij_Jeroen_strains.ME49.gene3287|
generic|A_rna_TGME49_209600-1|	generic|B_tgondii-rna.Saeij_Jeroen_strains.ME49.gene449|
generic|A_rna_TGME49_209680-1|	generic|B_tgondii-rna.Saeij_Jeroen_strains.ME49.gene806|
generic|A_rna_TGME49_209690-1|	generic|B_tgondii-rna.Saeij_Jeroen_strains.P89.gene2071|
generic|A_rna_TGME49_209700-1|	generic|B_tgondii-rna.Saeij_Jeroen_strains.P89.gene544|
generic|A_rna_TGME49_209720-1|	generic|B_tgondii-rna.Saeij_Jeroen_strains.RAY.gene378|
generic|A_rna_TGME49_209800-1|	generic|B_tgondii-rna.Saeij_Jeroen_strains.RUB.gene1924|
generic|A_rna_TGME49_209850-1|	generic|B_tgondii-rna.Saeij_Jeroen_strains.RUB.gene1972|
generic|A_rna_TGME49_209890-1|	generic|B_tgondii-rna.Saeij_Jeroen_strains.TgCATBr44.gene1164|
generic|A_rna_TGME49_209910-1|	generic|B_tgondii-rna.Saeij_Jeroen_strains.TgCATBr44.gene1591|
generic|A_rna_TGME49_209945-1|	generic|B_tgondii-rna.Saeij_Jeroen_strains.TgCATBr44.gene666|
generic|A_rna_TGME49_209950-1|	generic|B_tgondii-rna.Saeij_Jeroen_strains.TgCATBr5.gene1442|
generic|A_rna_TGME49_209985-1|	generic|B_tgondii-rna.Saeij_Jeroen_strains.TgCATBr5.gene2107|
generic|A_rna_TGME49_210360-1|	generic|B_tgondii-rna.Saeij_Jeroen_strains.TgCATBr5.gene2473|
generic|A_rna_TGME49_210370-1|	generic|B_tgondii-rna.Saeij_Jeroen_strains.TgCATBr5.gene42|
generic|A_rna_TGME49_210390-1|	generic|B_tgondii-rna.Saeij_Jeroen_strains.VAND.gene2101|
generic|A_rna_TGME49_210440-1|	generic|B_tgondii-rna.Saeij_Jeroen_strains.VAND.gene321|
generic|A_rna_TGME49_210690-1|	generic|B_tgondii-rna.Saeij_Jeroen_strains.VEG.gene1936|
generic|A_rna_TGME49_210700-1|	generic|B_tgondii-rna.Saeij_Jeroen_strains.VEG.gene444|
generic|A_rna_TGME49_210730-1|	generic|B_tgondii-rna.Saeij_Jeroen_strains.WTD3.gene1818|
generic|A_rna_TGME49_210778-1|	generic|B_tgondii-rna.Saeij_Jeroen_strains.WTD3.gene387|
generic|A_rna_TGME49_210790-1|
generic|A_rna_TGME49_210800-1|
generic|A_rna_TGME49_210810-1|
generic|A_rna_TGME49_210840-1|
generic|A_rna_TGME49_210960-1|
generic|A_rna_TGME49_210980-1|
generic|A_rna_TGME49_211020-1|
generic|A_rna_TGME49_211030-1|
generic|A_rna_TGME49_211040-1|
generic|A_rna_TGME49_211060-1|
generic|A_rna_TGME49_211240-1|
generic|A_rna_TGME49_211260-1|
generic|A_rna_TGME49_211290-1|
generic|A_rna_TGME49_211300-1|
generic|A_rna_TGME49_211410-1|
generic|A_rna_TGME49_211420-1|
generic|A_rna_TGME49_211440-1|
generic|A_rna_TGME49_211460-1|
generic|A_rna_TGME49_211680-1|
generic|A_rna_TGME49_211690-1|
generic|A_rna_TGME49_211700-1|
generic|A_rna_TGME49_211710-1|
generic|A_rna_TGME49_212090-1|
generic|A_rna_TGME49_212130-1|
generic|A_rna_TGME49_212150-1|
generic|A_rna_TGME49_212210-1|
generic|A_rna_TGME49_212220-1|
generic|A_rna_TGME49_212250-1|
generic|A_rna_TGME49_212260-1|
generic|A_rna_TGME49_212270-1|
generic|A_rna_TGME49_212300-1|
generic|A_rna_TGME49_212310-1|
generic|A_rna_TGME49_212820-1|
generic|A_rna_TGME49_212860-1|
generic|A_rna_TGME49_212960-1|
generic|A_rna_TGME49_212970-1|
generic|A_rna_TGME49_212980-1|
generic|A_rna_TGME49_213000-1|
generic|A_rna_TGME49_213010-1|
generic|A_rna_TGME49_213030-1|
generic|A_rna_TGME49_213040-1|
generic|A_rna_TGME49_213050-1|
generic|A_rna_TGME49_213060-1|
generic|A_rna_TGME49_213067-1|
generic|A_rna_TGME49_213280-1|
generic|A_rna_TGME49_213300-1|
generic|A_rna_TGME49_213350-1|
generic|A_rna_TGME49_213392-1|
generic|A_rna_TGME49_213410-1|
generic|A_rna_TGME49_213520-1|
generic|A_rna_TGME49_213550-1|
generic|A_rna_TGME49_213610-1|
generic|A_rna_TGME49_213670-1|
generic|A_rna_TGME49_213730-1|
generic|A_rna_TGME49_213740-1|
generic|A_rna_TGME49_213770-1|
generic|A_rna_TGME49_213790-1|
generic|A_rna_TGME49_213800-1|
generic|A_rna_TGME49_213830-1|
generic|A_rna_TGME49_213900-1|
generic|A_rna_TGME49_213910-1|
generic|A_rna_TGME49_214080-1|
generic|A_rna_TGME49_214090-1|
generic|A_rna_TGME49_214110-1|
generic|A_rna_TGME49_214140-1|
generic|A_rna_TGME49_214150-1|
generic|A_rna_TGME49_214180-1|
generic|A_rna_TGME49_214200-1|
generic|A_rna_TGME49_214210-1|
generic|A_rna_TGME49_214230-1|
generic|A_rna_TGME49_214250-1|
generic|A_rna_TGME49_214260-1|
generic|A_rna_TGME49_214270-1|
generic|A_rna_TGME49_214290-1|
generic|A_rna_TGME49_214310-1|
generic|A_rna_TGME49_214320-1|
generic|A_rna_TGME49_214340-1|
generic|A_rna_TGME49_214410-1|
generic|A_rna_TGME49_214440-1|
generic|A_rna_TGME49_214470-1|
generic|A_rna_TGME49_214500-1|
generic|A_rna_TGME49_214530-1|
generic|A_rna_TGME49_214575-1|
generic|A_rna_TGME49_214600-1|
generic|A_rna_TGME49_214610-1|
generic|A_rna_TGME49_214620-1|
generic|A_rna_TGME49_214740-1|
generic|A_rna_TGME49_214770-1|
generic|A_rna_TGME49_214790-1|
generic|A_rna_TGME49_214820-1|
generic|A_rna_TGME49_214840-1|
generic|A_rna_TGME49_214870-1|
generic|A_rna_TGME49_214880-1|
generic|A_rna_TGME49_214920-1|
generic|A_rna_TGME49_214930-1|
generic|A_rna_TGME49_214940-1|
generic|A_rna_TGME49_214950-1|
generic|A_rna_TGME49_214970-1|
generic|A_rna_TGME49_214990-1|
generic|A_rna_TGME49_215010-1|
generic|A_rna_TGME49_215040-1|
generic|A_rna_TGME49_215060-1|
generic|A_rna_TGME49_215220-1|
generic|A_rna_TGME49_215230-1|
generic|A_rna_TGME49_215260-1|
generic|A_rna_TGME49_215280-1|
generic|A_rna_TGME49_215290-1|
generic|A_rna_TGME49_215350-1|
generic|A_rna_TGME49_215400-1|
generic|A_rna_TGME49_215430-1|
generic|A_rna_TGME49_215460-1|
generic|A_rna_TGME49_215470-1|
generic|A_rna_TGME49_215560-1|
generic|A_rna_TGME49_215590-1|
generic|A_rna_TGME49_215610-1|
generic|A_rna_TGME49_215680-1|
generic|A_rna_TGME49_215710-1|
generic|A_rna_TGME49_215730-1|
generic|A_rna_TGME49_215740-1|
generic|A_rna_TGME49_215775-1|
generic|A_rna_TGME49_215890-1|
generic|A_rna_TGME49_215910-1|
generic|A_rna_TGME49_215930-1|
generic|A_rna_TGME49_215940-1|
generic|A_rna_TGME49_215980-1|
generic|A_rna_TGME49_216000-1|
generic|A_rna_TGME49_216020-1|
generic|A_rna_TGME49_216050-1|
generic|A_rna_TGME49_216060-1|
generic|A_rna_TGME49_216120-1|
generic|A_rna_TGME49_216180-1|
generic|A_rna_TGME49_216190-1|
generic|A_rna_TGME49_216210-1|
generic|A_rna_TGME49_216220-1|
generic|A_rna_TGME49_216260-1|
generic|A_rna_TGME49_216510-1|
generic|A_rna_TGME49_216540-1|
generic|A_rna_TGME49_216580-1|
generic|A_rna_TGME49_216590-1|
generic|A_rna_TGME49_216620-1|
generic|A_rna_TGME49_216630-1|
generic|A_rna_TGME49_216650-1|
generic|A_rna_TGME49_216660-1|
generic|A_rna_TGME49_216670-1|
generic|A_rna_TGME49_216680-1|
generic|A_rna_TGME49_216730-1|
generic|A_rna_TGME49_216750-1|
generic|A_rna_TGME49_216770-1|
generic|A_rna_TGME49_216790-1|
generic|A_rna_TGME49_216860-1|
generic|A_rna_TGME49_216880-1|
generic|A_rna_TGME49_216900-1|
generic|A_rna_TGME49_216920-1|
generic|A_rna_TGME49_216930-1|
generic|A_rna_TGME49_217020-1|
generic|A_rna_TGME49_217050-1|
generic|A_rna_TGME49_217430-1|
generic|A_rna_TGME49_217440-1|
generic|A_rna_TGME49_217460-1|
generic|A_rna_TGME49_217480-1|
generic|A_rna_TGME49_217510-1|
generic|A_rna_TGME49_217540-1|
generic|A_rna_TGME49_217580-1|
generic|A_rna_TGME49_217680-1|
generic|A_rna_TGME49_217740-1|
generic|A_rna_TGME49_217820-1|
generic|A_rna_TGME49_217850-1|
generic|A_rna_TGME49_217870-1|
generic|A_rna_TGME49_217890-1|
generic|A_rna_TGME49_218220-1|
generic|A_rna_TGME49_218240-1|
generic|A_rna_TGME49_218250-1|
generic|A_rna_TGME49_218260-1|
generic|A_rna_TGME49_218270-1|
generic|A_rna_TGME49_218280-1|
generic|A_rna_TGME49_218300-1|
generic|A_rna_TGME49_218358-1|
generic|A_rna_TGME49_218410-1|
generic|A_rna_TGME49_218420-1|
generic|A_rna_TGME49_218520-1|
generic|A_rna_TGME49_218530-1|
generic|A_rna_TGME49_218540-1|
generic|A_rna_TGME49_218590-1|
generic|A_rna_TGME49_218600-1|
generic|A_rna_TGME49_218610-1|
generic|A_rna_TGME49_218720-1|
generic|A_rna_TGME49_218760-1|
generic|A_rna_TGME49_218780-1|
generic|A_rna_TGME49_218790-1|
generic|A_rna_TGME49_218820-1|
generic|A_rna_TGME49_218840-1|
generic|A_rna_TGME49_218920-1|
generic|A_rna_TGME49_218940-1|
generic|A_rna_TGME49_218960-1|
generic|A_rna_TGME49_219080-1|
generic|A_rna_TGME49_219120-1|
generic|A_rna_TGME49_219140-1|
generic|A_rna_TGME49_219170-1|
generic|A_rna_TGME49_219200-1|
generic|A_rna_TGME49_219210-1|
generic|A_rna_TGME49_219250-1|
generic|A_rna_TGME49_219270-1|
generic|A_rna_TGME49_219280-1|
generic|A_rna_TGME49_219300-1|
generic|A_rna_TGME49_219310-1|
generic|A_rna_TGME49_219320-1|
generic|A_rna_TGME49_219440-1|
generic|A_rna_TGME49_219460-1|
generic|A_rna_TGME49_219520-1|
generic|A_rna_TGME49_219540-1|
generic|A_rna_TGME49_219550-1|
generic|A_rna_TGME49_219590-1|
generic|A_rna_TGME49_219630-1|
generic|A_rna_TGME49_219682-1|
generic|A_rna_TGME49_219700-1|
generic|A_rna_TGME49_219710-1|
generic|A_rna_TGME49_219720-1|
generic|A_rna_TGME49_219750-1|
generic|A_rna_TGME49_219790-1|
generic|A_rna_TGME49_219800-1|
generic|A_rna_TGME49_219810-1|
generic|A_rna_TGME49_219820-1|
generic|A_rna_TGME49_219860-1|
generic|A_rna_TGME49_220100-1|
generic|A_rna_TGME49_220110-1|
generic|A_rna_TGME49_220160-1|
generic|A_rna_TGME49_220240-1|
generic|A_rna_TGME49_220250-1|
generic|A_rna_TGME49_220260-1|
generic|A_rna_TGME49_220270-1|
generic|A_rna_TGME49_220320-1|
generic|A_rna_TGME49_220350-1|
generic|A_rna_TGME49_220360-1|
generic|A_rna_TGME49_220390-1|
generic|A_rna_TGME49_220400-1|
generic|A_rna_TGME49_220500-1|
generic|A_rna_TGME49_220510-1|
generic|A_rna_TGME49_220570-1|
generic|A_rna_TGME49_220600-1|
generic|A_rna_TGME49_220860-1|
generic|A_rna_TGME49_220890-1|
generic|A_rna_TGME49_220930-1|
generic|A_rna_TGME49_220940-1|
generic|A_rna_TGME49_220950-1|
generic|A_rna_TGME49_221170-1|
generic|A_rna_TGME49_221180-1|
generic|A_rna_TGME49_221200-1|
generic|A_rna_TGME49_221210-1|
generic|A_rna_TGME49_221230-1|
generic|A_rna_TGME49_221320-1|
generic|A_rna_TGME49_221380-1|
generic|A_rna_TGME49_221450-1|
generic|A_rna_TGME49_221510-1|
generic|A_rna_TGME49_221522-1|
generic|A_rna_TGME49_221590-1|
generic|A_rna_TGME49_221620-1|
generic|A_rna_TGME49_221660-1|
generic|A_rna_TGME49_221670-1|
generic|A_rna_TGME49_221675-1|
generic|A_rna_TGME49_221700-1|
generic|A_rna_TGME49_221870-1|
generic|A_rna_TGME49_221922-1|
generic|A_rna_TGME49_221940-1|
generic|A_rna_TGME49_221950-1|
generic|A_rna_TGME49_221970-1|
generic|A_rna_TGME49_222020-1|
generic|A_rna_TGME49_222050-1|
generic|A_rna_TGME49_222100-1|
generic|A_rna_TGME49_222160-1|
generic|A_rna_TGME49_222170-1|
generic|A_rna_TGME49_222210-1|
generic|A_rna_TGME49_222220-1|
generic|A_rna_TGME49_222270-1|
generic|A_rna_TGME49_222300-1|
generic|A_rna_TGME49_222310-1|
generic|A_rna_TGME49_222360-1|
generic|A_rna_TGME49_222380-1|
generic|A_rna_TGME49_222400-1|
generic|A_rna_TGME49_222410-1|
generic|A_rna_TGME49_222430-1|
generic|A_rna_TGME49_222660-1|
generic|A_rna_TGME49_222800-1|
generic|A_rna_TGME49_222840-1|
generic|A_rna_TGME49_222850-1|
generic|A_rna_TGME49_222860-1|
generic|A_rna_TGME49_222900-1|
generic|A_rna_TGME49_222910-1|
generic|A_rna_TGME49_222920-1|
generic|A_rna_TGME49_222952-1|
generic|A_rna_TGME49_222960-1|
generic|A_rna_TGME49_223000-1|
generic|A_rna_TGME49_223020-1|
generic|A_rna_TGME49_223040-1|
generic|A_rna_TGME49_223050-1|
generic|A_rna_TGME49_223110-1|
generic|A_rna_TGME49_223140-1|
generic|A_rna_TGME49_223270-1|
generic|A_rna_TGME49_223390-1|
generic|A_rna_TGME49_223410-1|
generic|A_rna_TGME49_223500-1|
generic|A_rna_TGME49_223510-1|
generic|A_rna_TGME49_223540-1|
generic|A_rna_TGME49_223590-1|
generic|A_rna_TGME49_223680-1|
generic|A_rna_TGME49_223710-1|
generic|A_rna_TGME49_223760-1|
generic|A_rna_TGME49_223790-1|
generic|A_rna_TGME49_223810-1|
generic|A_rna_TGME49_223880-1|
generic|A_rna_TGME49_223910-1|
generic|A_rna_TGME49_223920-1|
generic|A_rna_TGME49_223930-1|
generic|A_rna_TGME49_223940-1|
generic|A_rna_TGME49_223960-1|
generic|A_rna_TGME49_223970-1|
generic|A_rna_TGME49_224050-1|
generic|A_rna_TGME49_224060-1|
generic|A_rna_TGME49_224090-1|
generic|A_rna_TGME49_224160-1|
generic|A_rna_TGME49_224190-1|
generic|A_rna_TGME49_224200-1|
generic|A_rna_TGME49_224220-1|
generic|A_rna_TGME49_224240-1|
generic|A_rna_TGME49_224260-1|
generic|A_rna_TGME49_224280-1|
generic|A_rna_TGME49_224310-1|
generic|A_rna_TGME49_224460-1|
generic|A_rna_TGME49_224480-1|
generic|A_rna_TGME49_224510-1|
generic|A_rna_TGME49_224520-1|
generic|A_rna_TGME49_224530-1|
generic|A_rna_TGME49_224540-1|
generic|A_rna_TGME49_224580-1|
generic|A_rna_TGME49_224650-1|
generic|A_rna_TGME49_224720-1|
generic|A_rna_TGME49_224760-1|
generic|A_rna_TGME49_224850-1|
generic|A_rna_TGME49_224890-1|
generic|A_rna_TGME49_224900-1|
generic|A_rna_TGME49_224920-1|
generic|A_rna_TGME49_224960-1|
generic|A_rna_TGME49_224980-1|
generic|A_rna_TGME49_225000-1|
generic|A_rna_TGME49_225010-1|
generic|A_rna_TGME49_225020-1|
generic|A_rna_TGME49_225050-1|
generic|A_rna_TGME49_225060-1|
generic|A_rna_TGME49_225080-1|
generic|A_rna_TGME49_225090-1|
generic|A_rna_TGME49_225125-1|
generic|A_rna_TGME49_225150-1|
generic|A_rna_TGME49_225200-1|
generic|A_rna_TGME49_225260-1|
generic|A_rna_TGME49_225320-1|
generic|A_rna_TGME49_225330-1|
generic|A_rna_TGME49_225410-1|
generic|A_rna_TGME49_225450-1|
generic|A_rna_TGME49_225540-1|
generic|A_rna_TGME49_225550-1|
generic|A_rna_TGME49_225555-1|
generic|A_rna_TGME49_225580-1|
generic|A_rna_TGME49_225690-1|
generic|A_rna_TGME49_225730-1|
generic|A_rna_TGME49_225780-1|
generic|A_rna_TGME49_225790-1|
generic|A_rna_TGME49_225840-1|
generic|A_rna_TGME49_225850-1|
generic|A_rna_TGME49_225860-1|
generic|A_rna_TGME49_225870-1|
generic|A_rna_TGME49_225890-1|
generic|A_rna_TGME49_225930-1|
generic|A_rna_TGME49_225940-1|
generic|A_rna_TGME49_225970-1|
generic|A_rna_TGME49_226000-1|
generic|A_rna_TGME49_226030-1|
generic|A_rna_TGME49_226040-1|
generic|A_rna_TGME49_226060-1|
generic|A_rna_TGME49_226250-1|
generic|A_rna_TGME49_226280-1|
generic|A_rna_TGME49_226320-1|
generic|A_rna_TGME49_226350-1|
generic|A_rna_TGME49_226380-1|
generic|A_rna_TGME49_226390-1|
generic|A_rna_TGME49_226410-1|
generic|A_rna_TGME49_226430-1|
generic|A_rna_TGME49_226440-1|
generic|A_rna_TGME49_226510-1|
generic|A_rna_TGME49_226560-1|
generic|A_rna_TGME49_226570-1|
generic|A_rna_TGME49_226580-1|
generic|A_rna_TGME49_226590-1|
generic|A_rna_TGME49_226600-1|
generic|A_rna_TGME49_226620-1|
generic|A_rna_TGME49_226660-1|
generic|A_rna_TGME49_226730-1|
generic|A_rna_TGME49_226830-1|
generic|A_rna_TGME49_226860-1|
generic|A_rna_TGME49_226870-1|
generic|A_rna_TGME49_226890-1|
generic|A_rna_TGME49_226900-1|
generic|A_rna_TGME49_226910-1|
generic|A_rna_TGME49_226950-1|
generic|A_rna_TGME49_226960-1|
generic|A_rna_TGME49_226970-1|
generic|A_rna_TGME49_226980-1|
generic|A_rna_TGME49_227000-1|
generic|A_rna_TGME49_227030-1|
generic|A_rna_TGME49_227060-1|
generic|A_rna_TGME49_227280-1|
generic|A_rna_TGME49_227290-1|
generic|A_rna_TGME49_227360-1|
generic|A_rna_TGME49_227420-1|
generic|A_rna_TGME49_227450-1|
generic|A_rna_TGME49_227560-1|
generic|A_rna_TGME49_227600-1|
generic|A_rna_TGME49_227610-1|
generic|A_rna_TGME49_227620-1|
generic|A_rna_TGME49_227800-1|
generic|A_rna_TGME49_227810-1|
generic|A_rna_TGME49_227820-1|
generic|A_rna_TGME49_227840-1|
generic|A_rna_TGME49_227870-1|
generic|A_rna_TGME49_227900-1|
generic|A_rna_TGME49_227910-1|
generic|A_rna_TGME49_227920-1|
generic|A_rna_TGME49_227948-1|
generic|A_rna_TGME49_227952-1|
generic|A_rna_TGME49_227960-1|
generic|A_rna_TGME49_227970-1|
generic|A_rna_TGME49_227990-1|
generic|A_rna_TGME49_228000-1|
generic|A_rna_TGME49_228100-1|
generic|A_rna_TGME49_228110-1|
generic|A_rna_TGME49_228120-1|
generic|A_rna_TGME49_228130-1|
generic|A_rna_TGME49_228150-1|
generic|A_rna_TGME49_228170-1|
generic|A_rna_TGME49_228190-1|
generic|A_rna_TGME49_228200-1|
generic|A_rna_TGME49_228210-1|
generic|A_rna_TGME49_228290-1|
generic|A_rna_TGME49_228360-1|
generic|A_rna_TGME49_228400-1|
generic|A_rna_TGME49_228470-1|
generic|A_rna_TGME49_228490-1|
generic|A_rna_TGME49_228630-1|
generic|A_rna_TGME49_228660-1|
generic|A_rna_TGME49_228750-1|
generic|A_rna_TGME49_228770-1|
generic|A_rna_TGME49_229000-1|
generic|A_rna_TGME49_229010-1|
generic|A_rna_TGME49_229030-1|
generic|A_rna_TGME49_229140-1|
generic|A_rna_TGME49_229150-1|
generic|A_rna_TGME49_229180-1|
generic|A_rna_TGME49_229210-1|
generic|A_rna_TGME49_229250-1|
generic|A_rna_TGME49_229310-1|
generic|A_rna_TGME49_229340-1|
generic|A_rna_TGME49_229480-1|
generic|A_rna_TGME49_229620-1|
generic|A_rna_TGME49_229630-1|
generic|A_rna_TGME49_229650-1|
generic|A_rna_TGME49_229670-1|
generic|A_rna_TGME49_229690-1|
generic|A_rna_TGME49_229700-1|
generic|A_rna_TGME49_229740-1|
generic|A_rna_TGME49_229750-1|
generic|A_rna_TGME49_229790-1|
generic|A_rna_TGME49_229920-1|
generic|A_rna_TGME49_229930-1|
generic|A_rna_TGME49_229940-1|
generic|A_rna_TGME49_229950-1|
generic|A_rna_TGME49_229990-1|
generic|A_rna_TGME49_230000-1|
generic|A_rna_TGME49_230010-1|
generic|A_rna_TGME49_230050-1|
generic|A_rna_TGME49_230060-1|
generic|A_rna_TGME49_230070-1|
generic|A_rna_TGME49_230100-1|
generic|A_rna_TGME49_230110-1|
generic|A_rna_TGME49_230140-1|
generic|A_rna_TGME49_230160-1|
generic|A_rna_TGME49_230170-1|
generic|A_rna_TGME49_230210-1|
generic|A_rna_TGME49_230230-1|
generic|A_rna_TGME49_230340-1|
generic|A_rna_TGME49_230350-1|
generic|A_rna_TGME49_230380-1|
generic|A_rna_TGME49_230410-1|
generic|A_rna_TGME49_230420-1|
generic|A_rna_TGME49_230450-1|
generic|A_rna_TGME49_230490-1|
generic|A_rna_TGME49_230510-1|
generic|A_rna_TGME49_230520-1|
generic|A_rna_TGME49_230590-1|
generic|A_rna_TGME49_230690-1|
generic|A_rna_TGME49_230700-1|
generic|A_rna_TGME49_230705-1|
generic|A_rna_TGME49_230850-1|
generic|A_rna_TGME49_230860-1|
generic|A_rna_TGME49_230910-1|
generic|A_rna_TGME49_230920-1|
generic|A_rna_TGME49_230940-1|
generic|A_rna_TGME49_230950-1|
generic|A_rna_TGME49_230960-1|
generic|A_rna_TGME49_231000-1|
generic|A_rna_TGME49_231070-1|
generic|A_rna_TGME49_231120-1|
generic|A_rna_TGME49_231130-1|
generic|A_rna_TGME49_231140-1|
generic|A_rna_TGME49_231150-1|
generic|A_rna_TGME49_231160-1|
generic|A_rna_TGME49_231170-1|
generic|A_rna_TGME49_231180-1|
generic|A_rna_TGME49_231190-1|
generic|A_rna_TGME49_231210-1|
generic|A_rna_TGME49_231350-1|
generic|A_rna_TGME49_231410-1|
generic|A_rna_TGME49_231430-1|
generic|A_rna_TGME49_231440-1|
generic|A_rna_TGME49_231460-1|
generic|A_rna_TGME49_231480-1|
generic|A_rna_TGME49_231590-1|
generic|A_rna_TGME49_231600-1|
generic|A_rna_TGME49_231625-1|
generic|A_rna_TGME49_231630-1|
generic|A_rna_TGME49_231640-1|
generic|A_rna_TGME49_231770-1|
generic|A_rna_TGME49_231850-1|
generic|A_rna_TGME49_231870-1|
generic|A_rna_TGME49_231890-1|
generic|A_rna_TGME49_231910-1|
generic|A_rna_TGME49_231920-1|
generic|A_rna_TGME49_231930-1|
generic|A_rna_TGME49_231960-1|
generic|A_rna_TGME49_231970-1|
generic|A_rna_TGME49_232000-1|
generic|A_rna_TGME49_232020-1|
generic|A_rna_TGME49_232030-1|
generic|A_rna_TGME49_232050-1|
generic|A_rna_TGME49_232080-1|
generic|A_rna_TGME49_232090-1|
generic|A_rna_TGME49_232120-1|
generic|A_rna_TGME49_232130-1|
generic|A_rna_TGME49_232150-1|
generic|A_rna_TGME49_232180-1|
generic|A_rna_TGME49_232190-1|
generic|A_rna_TGME49_232230-1|
generic|A_rna_TGME49_232250-1|
generic|A_rna_TGME49_232260-1|
generic|A_rna_TGME49_232300-1|
generic|A_rna_TGME49_232340-1|
generic|A_rna_TGME49_232350-1|
generic|A_rna_TGME49_232370-1|
generic|A_rna_TGME49_232380-1|
generic|A_rna_TGME49_232410-1|
generic|A_rna_TGME49_232440-1|
generic|A_rna_TGME49_232520-1|
generic|A_rna_TGME49_232540-1|
generic|A_rna_TGME49_232600-1|
generic|A_rna_TGME49_232660-1|
generic|A_rna_TGME49_232680-1|
generic|A_rna_TGME49_232710-1|
generic|A_rna_TGME49_232720-1|
generic|A_rna_TGME49_232730-1|
generic|A_rna_TGME49_232740-1|
generic|A_rna_TGME49_232800-1|
generic|A_rna_TGME49_232830-1|
generic|A_rna_TGME49_232940-1|
generic|A_rna_TGME49_233000-1|
generic|A_rna_TGME49_233010-1|
generic|A_rna_TGME49_233020-1|
generic|A_rna_TGME49_233030-1|
generic|A_rna_TGME49_233100-1|
generic|A_rna_TGME49_233110-1|
generic|A_rna_TGME49_233120-1|
generic|A_rna_TGME49_233140-1|
generic|A_rna_TGME49_233153-1|
generic|A_rna_TGME49_233160-1|
generic|A_rna_TGME49_233190-1|
generic|A_rna_TGME49_233220-1|
generic|A_rna_TGME49_233260-1|
generic|A_rna_TGME49_233340-1|
generic|A_rna_TGME49_233350-1|
generic|A_rna_TGME49_233400-1|
generic|A_rna_TGME49_233430-1|
generic|A_rna_TGME49_233450-1|
generic|A_rna_TGME49_233460-1|
generic|A_rna_TGME49_233480-1|
generic|A_rna_TGME49_233500-1|
generic|A_rna_TGME49_233520-1|
generic|A_rna_TGME49_233680-1|
generic|A_rna_TGME49_233710-1|
generic|A_rna_TGME49_233760-1|
generic|A_rna_TGME49_233820-1|
generic|A_rna_TGME49_233830-1|
generic|A_rna_TGME49_233838-1|
generic|A_rna_TGME49_233890-1|
generic|A_rna_TGME49_233930-1|
generic|A_rna_TGME49_234190-1|
generic|A_rna_TGME49_234220-1|
generic|A_rna_TGME49_234230-1|
generic|A_rna_TGME49_234280-1|
generic|A_rna_TGME49_234360-1|
generic|A_rna_TGME49_234380-1|
generic|A_rna_TGME49_234390-1|
generic|A_rna_TGME49_234420-1|
generic|A_rna_TGME49_234450-1|
generic|A_rna_TGME49_234490-1|
generic|A_rna_TGME49_234505-1|
generic|A_rna_TGME49_234520-1|
generic|A_rna_TGME49_234550-1|
generic|A_rna_TGME49_234560-1|
generic|A_rna_TGME49_234610-1|
generic|A_rna_TGME49_234900-1|
generic|A_rna_TGME49_234930-1|
generic|A_rna_TGME49_234970-1|
generic|A_rna_TGME49_235020-1|
generic|A_rna_TGME49_235130-1|
generic|A_rna_TGME49_235160-1|
generic|A_rna_TGME49_235170-1|
generic|A_rna_TGME49_235340-1|
generic|A_rna_TGME49_235350-1|
generic|A_rna_TGME49_235380-1|
generic|A_rna_TGME49_235420-1|
generic|A_rna_TGME49_235450-1|
generic|A_rna_TGME49_235470-1|
generic|A_rna_TGME49_235490-1|
generic|A_rna_TGME49_235540-1|
generic|A_rna_TGME49_235620-1|
generic|A_rna_TGME49_235660-1|
generic|A_rna_TGME49_235750-1|
generic|A_rna_TGME49_235905-1|
generic|A_rna_TGME49_235930-1|
generic|A_rna_TGME49_235970-1|
generic|A_rna_TGME49_235990-1|
generic|A_rna_TGME49_236070-1|
generic|A_rna_TGME49_236080-1|
generic|A_rna_TGME49_236110-1|
generic|A_rna_TGME49_236130-1|
generic|A_rna_TGME49_236140-1|
generic|A_rna_TGME49_236190-1|
generic|A_rna_TGME49_236210-1|
generic|A_rna_TGME49_236270-1|
generic|A_rna_TGME49_236520-1|
generic|A_rna_TGME49_236540-1|
generic|A_rna_TGME49_236560-1|
generic|A_rna_TGME49_236580-1|
generic|A_rna_TGME49_236620-1|
generic|A_rna_TGME49_236650-1|
generic|A_rna_TGME49_236840-1|
generic|A_rna_TGME49_236860-1|
generic|A_rna_TGME49_236890-1|
generic|A_rna_TGME49_236930-1|
generic|A_rna_TGME49_236950-1|
generic|A_rna_TGME49_236970-1|
generic|A_rna_TGME49_237000-1|
generic|A_rna_TGME49_237010-1|
generic|A_rna_TGME49_237110-1|
generic|A_rna_TGME49_237150-1|
generic|A_rna_TGME49_237180-1|
generic|A_rna_TGME49_237250-1|
generic|A_rna_TGME49_237280-1|
generic|A_rna_TGME49_237290-1|
generic|A_rna_TGME49_237470-1|
generic|A_rna_TGME49_237500-1|
generic|A_rna_TGME49_237520-1|
generic|A_rna_TGME49_237530-1|
generic|A_rna_TGME49_237820-1|
generic|A_rna_TGME49_237880-1|
generic|A_rna_TGME49_237890-1|
generic|A_rna_TGME49_238010-1|
generic|A_rna_TGME49_238040-1|
generic|A_rna_TGME49_238050-1|
generic|A_rna_TGME49_238070-1|
generic|A_rna_TGME49_238100-1|
generic|A_rna_TGME49_238150-1|
generic|A_rna_TGME49_238180-1|
generic|A_rna_TGME49_238190-1|
generic|A_rna_TGME49_238230-1|
generic|A_rna_TGME49_238250-1|
generic|A_rna_TGME49_238380-1|
generic|A_rna_TGME49_238400-1|
generic|A_rna_TGME49_238440-1|
generic|A_rna_TGME49_238510-1|
generic|A_rna_TGME49_238950-1|
generic|A_rna_TGME49_239070-1|
generic|A_rna_TGME49_239100-1|
generic|A_rna_TGME49_239250-1|
generic|A_rna_TGME49_239260-1|
generic|A_rna_TGME49_239400-1|
generic|A_rna_TGME49_239410-1|
generic|A_rna_TGME49_239420-1|
generic|A_rna_TGME49_239490-1|
generic|A_rna_TGME49_239500-1|
generic|A_rna_TGME49_239530-1|
generic|A_rna_TGME49_239540-1|
generic|A_rna_TGME49_239590-1|
generic|A_rna_TGME49_239610-1|
generic|A_rna_TGME49_239620-1|
generic|A_rna_TGME49_239630-1|
generic|A_rna_TGME49_239710-1|
generic|A_rna_TGME49_239740-1|
generic|A_rna_TGME49_239752-1|
generic|A_rna_TGME49_239760-1|
generic|A_rna_TGME49_239790-1|
generic|A_rna_TGME49_239800-1|
generic|A_rna_TGME49_239820-1|
generic|A_rna_TGME49_239890-1|
generic|A_rna_TGME49_239930-1|
generic|A_rna_TGME49_240050-1|
generic|A_rna_TGME49_240060-1|
generic|A_rna_TGME49_240090-1|
generic|A_rna_TGME49_240220-1|
generic|A_rna_TGME49_240250-1|
generic|A_rna_TGME49_240280-1|
generic|A_rna_TGME49_240450-1|
generic|A_rna_TGME49_240500-1|
generic|A_rna_TGME49_240510-1|
generic|A_rna_TGME49_240520-1|
generic|A_rna_TGME49_240550-1|
generic|A_rna_TGME49_240570-1|
generic|A_rna_TGME49_240590-1|
generic|A_rna_TGME49_240600-1|
generic|A_rna_TGME49_240640-1|
generic|A_rna_TGME49_240650-1|
generic|A_rna_TGME49_240670-1|
generic|A_rna_TGME49_240690-1|
generic|A_rna_TGME49_240710-1|
generic|A_rna_TGME49_240740-1|
generic|A_rna_TGME49_240810-1|
generic|A_rna_TGME49_240830-1|
generic|A_rna_TGME49_240850-1|
generic|A_rna_TGME49_240860-1|
generic|A_rna_TGME49_240870-1|
generic|A_rna_TGME49_240890-1|
generic|A_rna_TGME49_240980-1|
generic|A_rna_TGME49_241150-1|
generic|A_rna_TGME49_241170-1|
generic|A_rna_TGME49_241240-1|
generic|A_rna_TGME49_241820-1|
generic|A_rna_TGME49_241850-1|
generic|A_rna_TGME49_241890-1|
generic|A_rna_TGME49_242000-1|
generic|A_rna_TGME49_242020-1|
generic|A_rna_TGME49_242030-1|
generic|A_rna_TGME49_242070-1|
generic|A_rna_TGME49_242080-1|
generic|A_rna_TGME49_242118-1|
generic|A_rna_TGME49_242290-1|
generic|A_rna_TGME49_242330-1|
generic|A_rna_TGME49_242380-1|
generic|A_rna_TGME49_242415-1|
generic|A_rna_TGME49_242625-1|
generic|A_rna_TGME49_242660-1|
generic|A_rna_TGME49_242720-1|
generic|A_rna_TGME49_242780-1|
generic|A_rna_TGME49_242790-1|
generic|A_rna_TGME49_242800-1|
generic|A_rna_TGME49_242830-1|
generic|A_rna_TGME49_242840-1|
generic|A_rna_TGME49_243250-1|
generic|A_rna_TGME49_243310-1|
generic|A_rna_TGME49_243390-1|
generic|A_rna_TGME49_243410-1|
generic|A_rna_TGME49_243430-1|
generic|A_rna_TGME49_243440-1|
generic|A_rna_TGME49_243460-1|
generic|A_rna_TGME49_243490-1|
generic|A_rna_TGME49_243510-1|
generic|A_rna_TGME49_243540-1|
generic|A_rna_TGME49_243580-1|
generic|A_rna_TGME49_243590-1|
generic|A_rna_TGME49_243600-1|
generic|A_rna_TGME49_243620-1|
generic|A_rna_TGME49_243690-1|
generic|A_rna_TGME49_243710-1|
generic|A_rna_TGME49_243730-1|
generic|A_rna_TGME49_243780-1|
generic|A_rna_TGME49_243800-1|
generic|A_rna_TGME49_243910-1|
generic|A_rna_TGME49_243930-1|
generic|A_rna_TGME49_243950-1|
generic|A_rna_TGME49_243960-1|
generic|A_rna_TGME49_244020-1|
generic|A_rna_TGME49_244080-1|
generic|A_rna_TGME49_244100-1|
generic|A_rna_TGME49_244110-1|
generic|A_rna_TGME49_244130-1|
generic|A_rna_TGME49_244150-1|
generic|A_rna_TGME49_244200-1|
generic|A_rna_TGME49_244240-1|
generic|A_rna_TGME49_244250-1|
generic|A_rna_TGME49_244280-1|
generic|A_rna_TGME49_244290-1|
generic|A_rna_TGME49_244320-1|
generic|A_rna_TGME49_244350-1|
generic|A_rna_TGME49_244370-1|
generic|A_rna_TGME49_244380-1|
generic|A_rna_TGME49_244390-1|
generic|A_rna_TGME49_244460-1|
generic|A_rna_TGME49_244470-1|
generic|A_rna_TGME49_244550-1|
generic|A_rna_TGME49_244560-1|
generic|A_rna_TGME49_244580-1|
generic|A_rna_TGME49_244690-1|
generic|A_rna_TGME49_244880-1|
generic|A_rna_TGME49_244910-1|
generic|A_rna_TGME49_245450-1|
generic|A_rna_TGME49_245460-1|
generic|A_rna_TGME49_245470-1|
generic|A_rna_TGME49_245490-1|
generic|A_rna_TGME49_245500-1|
generic|A_rna_TGME49_245580-1|
generic|A_rna_TGME49_245620-1|
generic|A_rna_TGME49_245640-1|
generic|A_rna_TGME49_245670-1|
generic|A_rna_TGME49_245680-1|
generic|A_rna_TGME49_245730-1|
generic|A_rna_TGME49_246040-1|
generic|A_rna_TGME49_246090-1|
generic|A_rna_TGME49_246100-1|
generic|A_rna_TGME49_246170-1|
generic|A_rna_TGME49_246220-1|
generic|A_rna_TGME49_246340-1|
generic|A_rna_TGME49_246475-1|
generic|A_rna_TGME49_246500-1|
generic|A_rna_TGME49_246510-1|
generic|A_rna_TGME49_246520-1|
generic|A_rna_TGME49_246540-1|
generic|A_rna_TGME49_246550-1|
generic|A_rna_TGME49_246560-1|
generic|A_rna_TGME49_246580-1|
generic|A_rna_TGME49_246590-1|
generic|A_rna_TGME49_246600-1|
generic|A_rna_TGME49_246720-1|
generic|A_rna_TGME49_246740-1|
generic|A_rna_TGME49_246910-1|
generic|A_rna_TGME49_246920-1|
generic|A_rna_TGME49_246930-1|
generic|A_rna_TGME49_246940-1|
generic|A_rna_TGME49_246950-1|
generic|A_rna_TGME49_246970-1|
generic|A_rna_TGME49_246982-1|
generic|A_rna_TGME49_247030-1|
generic|A_rna_TGME49_247050-1|
generic|A_rna_TGME49_247195-1|
generic|A_rna_TGME49_247220-1|
generic|A_rna_TGME49_247230-1|
generic|A_rna_TGME49_247300-1|
generic|A_rna_TGME49_247330-1|
generic|A_rna_TGME49_247350-1|
generic|A_rna_TGME49_247410-1|
generic|A_rna_TGME49_247450-1|
generic|A_rna_TGME49_247460-1|
generic|A_rna_TGME49_247470-1|
generic|A_rna_TGME49_247520-1|
generic|A_rna_TGME49_247530-1|
generic|A_rna_TGME49_247540-1|
generic|A_rna_TGME49_247550-1|
generic|A_rna_TGME49_247580-1|
generic|A_rna_TGME49_247590-1|
generic|A_rna_TGME49_247600-1|
generic|A_rna_TGME49_247610-1|
generic|A_rna_TGME49_247670-1|
generic|A_rna_TGME49_247700-1|
generic|A_rna_TGME49_247730-1|
generic|A_rna_TGME49_247760-1|
generic|A_rna_TGME49_247770-1|
generic|A_rna_TGME49_247930-1|
generic|A_rna_TGME49_248100-1|
generic|A_rna_TGME49_248120-1|
generic|A_rna_TGME49_248130-1|
generic|A_rna_TGME49_248180-1|
generic|A_rna_TGME49_248290-1|
generic|A_rna_TGME49_248320-1|
generic|A_rna_TGME49_248360-1|
generic|A_rna_TGME49_248390-1|
generic|A_rna_TGME49_248400-1|
generic|A_rna_TGME49_248420-1|
generic|A_rna_TGME49_248460-1|
generic|A_rna_TGME49_248480-1|
generic|A_rna_TGME49_248500-1|
generic|A_rna_TGME49_248600-1|
generic|A_rna_TGME49_248630-1|
generic|A_rna_TGME49_248640-1|
generic|A_rna_TGME49_248670-1|
generic|A_rna_TGME49_248740-1|
generic|A_rna_TGME49_248810-1|
generic|A_rna_TGME49_248840-1|
generic|A_rna_TGME49_248850-1|
generic|A_rna_TGME49_248880-1|
generic|A_rna_TGME49_248890-1|
generic|A_rna_TGME49_249030-1|
generic|A_rna_TGME49_249170-1|
generic|A_rna_TGME49_249180-1|
generic|A_rna_TGME49_249240-1|
generic|A_rna_TGME49_249250-1|
generic|A_rna_TGME49_249260-1|
generic|A_rna_TGME49_249270-1|
generic|A_rna_TGME49_249310-1|
generic|A_rna_TGME49_249320-1|
generic|A_rna_TGME49_249325-1|
generic|A_rna_TGME49_249350-1|
generic|A_rna_TGME49_249360-1|
generic|A_rna_TGME49_249380-1|
generic|A_rna_TGME49_249480-1|
generic|A_rna_TGME49_249530-1|
generic|A_rna_TGME49_249570-1|
generic|A_rna_TGME49_249580-1|
generic|A_rna_TGME49_249590-1|
generic|A_rna_TGME49_249610-1|
generic|A_rna_TGME49_249630-1|
generic|A_rna_TGME49_249650-1|
generic|A_rna_TGME49_249670-1|
generic|A_rna_TGME49_249680-1|
generic|A_rna_TGME49_249710-1|
generic|A_rna_TGME49_249780-1|
generic|A_rna_TGME49_249850-1|
generic|A_rna_TGME49_249870-1|
generic|A_rna_TGME49_249900-1|
generic|A_rna_TGME49_249910-1|
generic|A_rna_TGME49_249970-1|
generic|A_rna_TGME49_249990-1|
generic|A_rna_TGME49_250040-1|
generic|A_rna_TGME49_250060-1|
generic|A_rna_TGME49_250340-1|
generic|A_rna_TGME49_250680-1|
generic|A_rna_TGME49_250700-1|
generic|A_rna_TGME49_250710-1|
generic|A_rna_TGME49_250730-1|
generic|A_rna_TGME49_250750-1|
generic|A_rna_TGME49_250770-1|
generic|A_rna_TGME49_250800-1|
generic|A_rna_TGME49_250820-1|
generic|A_rna_TGME49_250830-1|
generic|A_rna_TGME49_250870-1|
generic|A_rna_TGME49_250880-1|
generic|A_rna_TGME49_251480-1|
generic|A_rna_TGME49_251500-1|
generic|A_rna_TGME49_251540-1|
generic|A_rna_TGME49_251590-1|
generic|A_rna_TGME49_251620-1|
generic|A_rna_TGME49_251630-1|
generic|A_rna_TGME49_251690-1|
generic|A_rna_TGME49_251760-1|
generic|A_rna_TGME49_251780-1|
generic|A_rna_TGME49_251810-1|
generic|A_rna_TGME49_251850-1|
generic|A_rna_TGME49_251880-1|
generic|A_rna_TGME49_251890-1|
generic|A_rna_TGME49_251930-1|
generic|A_rna_TGME49_252200-1|
generic|A_rna_TGME49_252210-1|
generic|A_rna_TGME49_252220-1|
generic|A_rna_TGME49_252270-1|
generic|A_rna_TGME49_252290-1|
generic|A_rna_TGME49_252340-1|
generic|A_rna_TGME49_252360-1|
generic|A_rna_TGME49_252380-1|
generic|A_rna_TGME49_252420-1|
generic|A_rna_TGME49_252430-1|
generic|A_rna_TGME49_252440-1|
generic|A_rna_TGME49_252480-1|
generic|A_rna_TGME49_252490-1|
generic|A_rna_TGME49_252500-1|
generic|A_rna_TGME49_252510-1|
generic|A_rna_TGME49_252620-1|
generic|A_rna_TGME49_252630-1|
generic|A_rna_TGME49_253040-1|
generic|A_rna_TGME49_253090-1|
generic|A_rna_TGME49_253140-1|
generic|A_rna_TGME49_253170-1|
generic|A_rna_TGME49_253290-1|
generic|A_rna_TGME49_253350-1|
generic|A_rna_TGME49_253370-1|
generic|A_rna_TGME49_253430-1|
generic|A_rna_TGME49_253440-1|
generic|A_rna_TGME49_253470-1|
generic|A_rna_TGME49_253600-1|
generic|A_rna_TGME49_253615-1|
generic|A_rna_TGME49_253690-1|
generic|A_rna_TGME49_253700-1|
generic|A_rna_TGME49_253730-1|
generic|A_rna_TGME49_253750-1|
generic|A_rna_TGME49_253800-1|
generic|A_rna_TGME49_253820-1|
generic|A_rna_TGME49_253900-1|
generic|A_rna_TGME49_253940-1|
generic|A_rna_TGME49_254000-1|
generic|A_rna_TGME49_254010-1|
generic|A_rna_TGME49_254030-1|
generic|A_rna_TGME49_254050-1|
generic|A_rna_TGME49_254060-1|
generic|A_rna_TGME49_254120-1|
generic|A_rna_TGME49_254210-1|
generic|A_rna_TGME49_254220-1|
generic|A_rna_TGME49_254250-1|
generic|A_rna_TGME49_254370-1|
generic|A_rna_TGME49_254390-1|
generic|A_rna_TGME49_254440-1|
generic|A_rna_TGME49_254480-1|
generic|A_rna_TGME49_254490-1|
generic|A_rna_TGME49_254500-1|
generic|A_rna_TGME49_254510-1|
generic|A_rna_TGME49_254520-1|
generic|A_rna_TGME49_254540-1|
generic|A_rna_TGME49_254570-1|
generic|A_rna_TGME49_254580-1|
generic|A_rna_TGME49_254620-1|
generic|A_rna_TGME49_254650-1|
generic|A_rna_TGME49_254690-1|
generic|A_rna_TGME49_254720-1|
generic|A_rna_TGME49_254730-1|
generic|A_rna_TGME49_254770-1|
generic|A_rna_TGME49_254800-1|
generic|A_rna_TGME49_254870-1|
generic|A_rna_TGME49_254880-1|
generic|A_rna_TGME49_254900-1|
generic|A_rna_TGME49_254930-1|
generic|A_rna_TGME49_254940-1|
generic|A_rna_TGME49_255160-1|
generic|A_rna_TGME49_255180-1|
generic|A_rna_TGME49_255190-1|
generic|A_rna_TGME49_255240-1|
generic|A_rna_TGME49_255260-1|
generic|A_rna_TGME49_255300-1|
generic|A_rna_TGME49_255340-1|
generic|A_rna_TGME49_255350-1|
generic|A_rna_TGME49_255420-1|
generic|A_rna_TGME49_255510-1|
generic|A_rna_TGME49_255660-1|
generic|A_rna_TGME49_255690-1|
generic|A_rna_TGME49_255890-1|
generic|A_rna_TGME49_255895-1|
generic|A_rna_TGME49_255910-1|
generic|A_rna_TGME49_255980-1|
generic|A_rna_TGME49_256030-1|
generic|A_rna_TGME49_256060-1|
generic|A_rna_TGME49_256090-1|
generic|A_rna_TGME49_256760-1|
generic|A_rna_TGME49_256770-1|
generic|A_rna_TGME49_256820-1|
generic|A_rna_TGME49_256840-1|
generic|A_rna_TGME49_256970-1|
generic|A_rna_TGME49_256980-1|
generic|A_rna_TGME49_256990-1|
generic|A_rna_TGME49_257020-1|
generic|A_rna_TGME49_257040-1|
generic|A_rna_TGME49_257080-1|
generic|A_rna_TGME49_257090-1|
generic|A_rna_TGME49_257110-1|
generic|A_rna_TGME49_257150-1|
generic|A_rna_TGME49_257160-1|
generic|A_rna_TGME49_257340-1|
generic|A_rna_TGME49_257350-1|
generic|A_rna_TGME49_257380-1|
generic|A_rna_TGME49_257430-1|
generic|A_rna_TGME49_257440-1|
generic|A_rna_TGME49_257480-1|
generic|A_rna_TGME49_257530-1|
generic|A_rna_TGME49_257560-1|
generic|A_rna_TGME49_257680-1|
generic|A_rna_TGME49_257740-1|
generic|A_rna_TGME49_257750-1|
generic|A_rna_TGME49_257960-1|
generic|A_rna_TGME49_257990-1|
generic|A_rna_TGME49_258050-1|
generic|A_rna_TGME49_258060-1|
generic|A_rna_TGME49_258070-1|
generic|A_rna_TGME49_258080-1|
generic|A_rna_TGME49_258090-1|
generic|A_rna_TGME49_258110-1|
generic|A_rna_TGME49_258150-1|
generic|A_rna_TGME49_258160-1|
generic|A_rna_TGME49_258170-1|
generic|A_rna_TGME49_258210-1|
generic|A_rna_TGME49_258230-1|
generic|A_rna_TGME49_258240-1|
generic|A_rna_TGME49_258390-1|
generic|A_rna_TGME49_258410-1|
generic|A_rna_TGME49_258470-1|
generic|A_rna_TGME49_258540-1|
generic|A_rna_TGME49_258580-1|
generic|A_rna_TGME49_258660-1|
generic|A_rna_TGME49_258730-1|
generic|A_rna_TGME49_258740-1|
generic|A_rna_TGME49_258770-1|
generic|A_rna_TGME49_258826-1|
generic|A_rna_TGME49_258860-1|
generic|A_rna_TGME49_258870-1|
generic|A_rna_TGME49_258950-1|
generic|A_rna_TGME49_258970-1|
generic|A_rna_TGME49_258980-1|
generic|A_rna_TGME49_259000-1|
generic|A_rna_TGME49_259010-1|
generic|A_rna_TGME49_259040-1|
generic|A_rna_TGME49_259240-1|
generic|A_rna_TGME49_259260-1|
generic|A_rna_TGME49_259610-1|
generic|A_rna_TGME49_259630-1|
generic|A_rna_TGME49_259650-1|
generic|A_rna_TGME49_259660-1|
generic|A_rna_TGME49_259690-1|
generic|A_rna_TGME49_259710-1|
generic|A_rna_TGME49_259720-1|
generic|A_rna_TGME49_259880-1|
generic|A_rna_TGME49_259940-1|
generic|A_rna_TGME49_259950-1|
generic|A_rna_TGME49_259990-1|
generic|A_rna_TGME49_260010-1|
generic|A_rna_TGME49_260180-1|
generic|A_rna_TGME49_260190-1|
generic|A_rna_TGME49_260200-1|
generic|A_rna_TGME49_260240-1|
generic|A_rna_TGME49_260320-1|
generic|A_rna_TGME49_260370-1|
generic|A_rna_TGME49_260390-1|
generic|A_rna_TGME49_260440-1|
generic|A_rna_TGME49_260500-1|
generic|A_rna_TGME49_260510-1|
generic|A_rna_TGME49_260520-1|
generic|A_rna_TGME49_260540-1|
generic|A_rna_TGME49_260600-1|
generic|A_rna_TGME49_260610-1|
generic|A_rna_TGME49_260630-1|
generic|A_rna_TGME49_260640-1|
generic|A_rna_TGME49_260670-1|
generic|A_rna_TGME49_260820-1|
generic|A_rna_TGME49_260870-1|
generic|A_rna_TGME49_261010-1|
generic|A_rna_TGME49_261070-1|
generic|A_rna_TGME49_261080-1|
generic|A_rna_TGME49_261210-1|
generic|A_rna_TGME49_261240-1|
generic|A_rna_TGME49_261250-1|
generic|A_rna_TGME49_261260-1|
generic|A_rna_TGME49_261440-1|
generic|A_rna_TGME49_261450-1|
generic|A_rna_TGME49_261460-1|
generic|A_rna_TGME49_261540-1|
generic|A_rna_TGME49_261570-1|
generic|A_rna_TGME49_261580-1|
generic|A_rna_TGME49_261600-1|
generic|A_rna_TGME49_261750-1|
generic|A_rna_TGME49_261760-1|
generic|A_rna_TGME49_261780-1|
generic|A_rna_TGME49_261850-1|
generic|A_rna_TGME49_261950-1|
generic|A_rna_TGME49_261960-1|
generic|A_rna_TGME49_261980-1|
generic|A_rna_TGME49_262010-1|
generic|A_rna_TGME49_262020-1|
generic|A_rna_TGME49_262040-1|
generic|A_rna_TGME49_262050-1|
generic|A_rna_TGME49_262070-1|
generic|A_rna_TGME49_262100-1|
generic|A_rna_TGME49_262140-1|
generic|A_rna_TGME49_262150-1|
generic|A_rna_TGME49_262380-1|
generic|A_rna_TGME49_262400-1|
generic|A_rna_TGME49_262430-1|
generic|A_rna_TGME49_262450-1|
generic|A_rna_TGME49_262480-1|
generic|A_rna_TGME49_262490-1|
generic|A_rna_TGME49_262560-1|
generic|A_rna_TGME49_262620-1|
generic|A_rna_TGME49_262640-1|
generic|A_rna_TGME49_262670-1|
generic|A_rna_TGME49_262690-1|
generic|A_rna_TGME49_262730-1|
generic|A_rna_TGME49_262760-1|
generic|A_rna_TGME49_262910-1|
generic|A_rna_TGME49_262920-1|
generic|A_rna_TGME49_262935-1|
generic|A_rna_TGME49_262960-1|
generic|A_rna_TGME49_263000-1|
generic|A_rna_TGME49_263040-1|
generic|A_rna_TGME49_263050-1|
generic|A_rna_TGME49_263060-1|
generic|A_rna_TGME49_263070-1|
generic|A_rna_TGME49_263080-1|
generic|A_rna_TGME49_263090-1|
generic|A_rna_TGME49_263130-1|
generic|A_rna_TGME49_263150-1|
generic|A_rna_TGME49_263180-1|
generic|A_rna_TGME49_263190-1|
generic|A_rna_TGME49_263220-1|
generic|A_rna_TGME49_263240-1|
generic|A_rna_TGME49_263270-1|
generic|A_rna_TGME49_263280-1|
generic|A_rna_TGME49_263300-1|
generic|A_rna_TGME49_263320-1|
generic|A_rna_TGME49_263323-1|
generic|A_rna_TGME49_263330-1|
generic|A_rna_TGME49_263450-1|
generic|A_rna_TGME49_263470-1|
generic|A_rna_TGME49_263520-1|
generic|A_rna_TGME49_263530-1|
generic|A_rna_TGME49_263560-1|
generic|A_rna_TGME49_263580-1|
generic|A_rna_TGME49_263650-1|
generic|A_rna_TGME49_263660-1|
generic|A_rna_TGME49_263700-1|
generic|A_rna_TGME49_263710-1|
generic|A_rna_TGME49_263720-1|
generic|A_rna_TGME49_263730-1|
generic|A_rna_TGME49_263785-1|
generic|A_rna_TGME49_263810-1|
generic|A_rna_TGME49_263870-1|
generic|A_rna_TGME49_263990-1|
generic|A_rna_TGME49_264000-1|
generic|A_rna_TGME49_264020-1|
generic|A_rna_TGME49_264030-1|
generic|A_rna_TGME49_264040-1|
generic|A_rna_TGME49_264050-1|
generic|A_rna_TGME49_264060-1|
generic|A_rna_TGME49_264080-1|
generic|A_rna_TGME49_264090-1|
generic|A_rna_TGME49_264178-1|
generic|A_rna_TGME49_264190-1|
generic|A_rna_TGME49_264200-1|
generic|A_rna_TGME49_264420-1|
generic|A_rna_TGME49_264430-1|
generic|A_rna_TGME49_264440-1|
generic|A_rna_TGME49_264450-1|
generic|A_rna_TGME49_264460-1|
generic|A_rna_TGME49_264600-1|
generic|A_rna_TGME49_264610-1|
generic|A_rna_TGME49_264640-1|
generic|A_rna_TGME49_264660-1|
generic|A_rna_TGME49_264690-1|
generic|A_rna_TGME49_264730-1|
generic|A_rna_TGME49_264760-1|
generic|A_rna_TGME49_264820-1|
generic|A_rna_TGME49_264830-1|
generic|A_rna_TGME49_264870-1|
generic|A_rna_TGME49_264890-1|
generic|A_rna_TGME49_265020-1|
generic|A_rna_TGME49_265150-1|
generic|A_rna_TGME49_265170-1|
generic|A_rna_TGME49_265180-1|
generic|A_rna_TGME49_265220-1|
generic|A_rna_TGME49_265250-1|
generic|A_rna_TGME49_265260-1|
generic|A_rna_TGME49_265310-1|
generic|A_rna_TGME49_265330-1|
generic|A_rna_TGME49_265370-1|
generic|A_rna_TGME49_265410-1|
generic|A_rna_TGME49_265450-1|
generic|A_rna_TGME49_265460-1|
generic|A_rna_TGME49_265530-1|
generic|A_rna_TGME49_265830-1|
generic|A_rna_TGME49_265840-1|
generic|A_rna_TGME49_266030-1|
generic|A_rna_TGME49_266060-1|
generic|A_rna_TGME49_266070-1|
generic|A_rna_TGME49_266080-1|
generic|A_rna_TGME49_266090-1|
generic|A_rna_TGME49_266120-1|
generic|A_rna_TGME49_266260-1|
generic|A_rna_TGME49_266280-1|
generic|A_rna_TGME49_266320-1|
generic|A_rna_TGME49_266400-1|
generic|A_rna_TGME49_266435-1|
generic|A_rna_TGME49_266620-1|
generic|A_rna_TGME49_266630-1|
generic|A_rna_TGME49_266640-1|
generic|A_rna_TGME49_266760-1|
generic|A_rna_TGME49_266930-1|
generic|A_rna_TGME49_266960-1|
generic|A_rna_TGME49_266970-1|
generic|A_rna_TGME49_266990-1|
generic|A_rna_TGME49_267040-1|
generic|A_rna_TGME49_267050-1|
generic|A_rna_TGME49_267060-1|
generic|A_rna_TGME49_267080-1|
generic|A_rna_TGME49_267100-1|
generic|A_rna_TGME49_267140-1|
generic|A_rna_TGME49_267330-1|
generic|A_rna_TGME49_267350-1|
generic|A_rna_TGME49_267370-1|
generic|A_rna_TGME49_267390-1|
generic|A_rna_TGME49_267400-1|
generic|A_rna_TGME49_267420-1|
generic|A_rna_TGME49_267430-1|
generic|A_rna_TGME49_267440-1|
generic|A_rna_TGME49_267480-1|
generic|A_rna_TGME49_267500-1|
generic|A_rna_TGME49_267530-1|
generic|A_rna_TGME49_267550-1|
generic|A_rna_TGME49_267560-1|
generic|A_rna_TGME49_267580-1|
generic|A_rna_TGME49_267590-1|
generic|A_rna_TGME49_267600-1|
generic|A_rna_TGME49_267620-1|
generic|A_rna_TGME49_267650-1|
generic|A_rna_TGME49_267690-1|
generic|A_rna_TGME49_267700-1|
generic|A_rna_TGME49_267710-1|
generic|A_rna_TGME49_267740-1|
generic|A_rna_TGME49_267775-1|
generic|A_rna_TGME49_267800-1|
generic|A_rna_TGME49_267810-1|
generic|A_rna_TGME49_267840-1|
generic|A_rna_TGME49_268200-1|
generic|A_rna_TGME49_268250-1|
generic|A_rna_TGME49_268260-1|
generic|A_rna_TGME49_268330-1|
generic|A_rna_TGME49_268370-1|
generic|A_rna_TGME49_268580-1|
generic|A_rna_TGME49_268590-1|
generic|A_rna_TGME49_268630-1|
generic|A_rna_TGME49_268650-1|
generic|A_rna_TGME49_268720-1|
generic|A_rna_TGME49_268730-1|
generic|A_rna_TGME49_268760-1|
generic|A_rna_TGME49_268770-1|
generic|A_rna_TGME49_268780-1|
generic|A_rna_TGME49_268810-1|
generic|A_rna_TGME49_268830-1|
generic|A_rna_TGME49_268850-1|
generic|A_rna_TGME49_268870-1|
generic|A_rna_TGME49_268890-1|
generic|A_rna_TGME49_268900-1|
generic|A_rna_TGME49_268950-1|
generic|A_rna_TGME49_268980-1|
generic|A_rna_TGME49_268990-1|
generic|A_rna_TGME49_269000-1|
generic|A_rna_TGME49_269180-1|
generic|A_rna_TGME49_269190-1|
generic|A_rna_TGME49_269200-1|
generic|A_rna_TGME49_269250-1|
generic|A_rna_TGME49_269290-1|
generic|A_rna_TGME49_269350-1|
generic|A_rna_TGME49_269442-1|
generic|A_rna_TGME49_269450-1|
generic|A_rna_TGME49_269650-1|
generic|A_rna_TGME49_269660-1|
generic|A_rna_TGME49_269690-1|
generic|A_rna_TGME49_269740-1|
generic|A_rna_TGME49_269770-1|
generic|A_rna_TGME49_269780-1|
generic|A_rna_TGME49_269840-1|
generic|A_rna_TGME49_269885-1|
generic|A_rna_TGME49_269900-1|
generic|A_rna_TGME49_269920-1|
generic|A_rna_TGME49_269960-1|
generic|A_rna_TGME49_269980-1|
generic|A_rna_TGME49_269990-1|
generic|A_rna_TGME49_270010-1|
generic|A_rna_TGME49_270050-1|
generic|A_rna_TGME49_270060-1|
generic|A_rna_TGME49_270070-1|
generic|A_rna_TGME49_270120-1|
generic|A_rna_TGME49_270140-1|
generic|A_rna_TGME49_270200-1|
generic|A_rna_TGME49_270220-1|
generic|A_rna_TGME49_270240-1|
generic|A_rna_TGME49_270250-1|
generic|A_rna_TGME49_270320-1|
generic|A_rna_TGME49_270360-1|
generic|A_rna_TGME49_270380-1|
generic|A_rna_TGME49_270510-1|
generic|A_rna_TGME49_270530-1|
generic|A_rna_TGME49_270550-1|
generic|A_rna_TGME49_270560-1|
generic|A_rna_TGME49_270620-1|
generic|A_rna_TGME49_270640-1|
generic|A_rna_TGME49_270690-1|
generic|A_rna_TGME49_270750-1|
generic|A_rna_TGME49_270800-1|
generic|A_rna_TGME49_270830-1|
generic|A_rna_TGME49_270840-1|
generic|A_rna_TGME49_270865-1|
generic|A_rna_TGME49_270880-1|
generic|A_rna_TGME49_270930-1|
generic|A_rna_TGME49_270960-1|
generic|A_rna_TGME49_271050-1|
generic|A_rna_TGME49_271060-1|
generic|A_rna_TGME49_271300-1|
generic|A_rna_TGME49_271350-1|
generic|A_rna_TGME49_271390-1|
generic|A_rna_TGME49_271440-1|
generic|A_rna_TGME49_271740-1|
generic|A_rna_TGME49_271760-1|
generic|A_rna_TGME49_271810-1|
generic|A_rna_TGME49_271820-1|
generic|A_rna_TGME49_271888-1|
generic|A_rna_TGME49_271930-1|
generic|A_rna_TGME49_271935-1|
generic|A_rna_TGME49_271970-1|
generic|A_rna_TGME49_271990-1|
generic|A_rna_TGME49_272010-1|
generic|A_rna_TGME49_272030-1|
generic|A_rna_TGME49_272290-1|
generic|A_rna_TGME49_272350-1|
generic|A_rna_TGME49_272380-1|
generic|A_rna_TGME49_272383-1|
generic|A_rna_TGME49_272390-1|
generic|A_rna_TGME49_272400-1|
generic|A_rna_TGME49_272490-1|
generic|A_rna_TGME49_272520-1|
generic|A_rna_TGME49_272550-1|
generic|A_rna_TGME49_272600-1|
generic|A_rna_TGME49_272630-1|
generic|A_rna_TGME49_272640-1|
generic|A_rna_TGME49_272650-1|
generic|A_rna_TGME49_272660-1|
generic|A_rna_TGME49_272670-1|
generic|A_rna_TGME49_272695-1|
generic|A_rna_TGME49_272710-1|
generic|A_rna_TGME49_272720-1|
generic|A_rna_TGME49_272910-1|
generic|A_rna_TGME49_273090-1|
generic|A_rna_TGME49_273120-1|
generic|A_rna_TGME49_273130-1|
generic|A_rna_TGME49_273370-1|
generic|A_rna_TGME49_273400-1|
generic|A_rna_TGME49_273460-1|
generic|A_rna_TGME49_273490-1|
generic|A_rna_TGME49_273500-1|
generic|A_rna_TGME49_273520-1|
generic|A_rna_TGME49_273540-1|
generic|A_rna_TGME49_273550-1|
generic|A_rna_TGME49_273560-1|
generic|A_rna_TGME49_273580-1|
generic|A_rna_TGME49_273760-1|
generic|A_rna_TGME49_273800-1|
generic|A_rna_TGME49_273850-1|
generic|A_rna_TGME49_273860-1|
generic|A_rna_TGME49_273870-1|
generic|A_rna_TGME49_273885-1|
generic|A_rna_TGME49_273905-1|
generic|A_rna_TGME49_273920-1|
generic|A_rna_TGME49_273930-1|
generic|A_rna_TGME49_273950-1|
generic|A_rna_TGME49_273960-1|
generic|A_rna_TGME49_274000-1|
generic|A_rna_TGME49_274050-1|
generic|A_rna_TGME49_274060-1|
generic|A_rna_TGME49_274120-1|
generic|A_rna_TGME49_274130-1|
generic|A_rna_TGME49_274170-1|
generic|A_rna_TGME49_274190-1|
generic|A_rna_TGME49_275310-1|
generic|A_rna_TGME49_275370-1|
generic|A_rna_TGME49_275440-1|
generic|A_rna_TGME49_275480-1|
generic|A_rna_TGME49_275490-1|
generic|A_rna_TGME49_275568-1|
generic|A_rna_TGME49_275650-1|
generic|A_rna_TGME49_275680-1|
generic|A_rna_TGME49_275690-1|
generic|A_rna_TGME49_275740-1|
generic|A_rna_TGME49_275750-1|
generic|A_rna_TGME49_275802-1|
generic|A_rna_TGME49_275810-1|
generic|A_rna_TGME49_275860-1|
generic|A_rna_TGME49_275990-1|
generic|A_rna_TGME49_276110-1|
generic|A_rna_TGME49_276130-1|
generic|A_rna_TGME49_276140-1|
generic|A_rna_TGME49_276180-1|
generic|A_rna_TGME49_276890-1|
generic|A_rna_TGME49_276970-1|
generic|A_rna_TGME49_277000-1|
generic|A_rna_TGME49_277080-1|
generic|A_rna_TGME49_277240-1|
generic|A_rna_TGME49_277500-1|
generic|A_rna_TGME49_277510-1|
generic|A_rna_TGME49_277720-1|
generic|A_rna_TGME49_277760-1|
generic|A_rna_TGME49_277850-1|
generic|A_rna_TGME49_277880-1|
generic|A_rna_TGME49_277910-1|
generic|A_rna_TGME49_277970-1|
generic|A_rna_TGME49_278030-1|
generic|A_rna_TGME49_278050-1|
generic|A_rna_TGME49_278070-1|
generic|A_rna_TGME49_278220-1|
generic|A_rna_TGME49_278270-1|
generic|A_rna_TGME49_278390-1|
generic|A_rna_TGME49_278440-1|
generic|A_rna_TGME49_278470-1|
generic|A_rna_TGME49_278490-1|
generic|A_rna_TGME49_278530-1|
generic|A_rna_TGME49_278630-1|
generic|A_rna_TGME49_278660-1|
generic|A_rna_TGME49_278670-1|
generic|A_rna_TGME49_278720-1|
generic|A_rna_TGME49_278730-1|
generic|A_rna_TGME49_278740-1|
generic|A_rna_TGME49_278750-1|
generic|A_rna_TGME49_278830-1|
generic|A_rna_TGME49_278850-1|
generic|A_rna_TGME49_278870-1|
generic|A_rna_TGME49_278890-1|
generic|A_rna_TGME49_278960-1|
generic|A_rna_TGME49_279100-1|
generic|A_rna_TGME49_279320-1|
generic|A_rna_TGME49_279330-1|
generic|A_rna_TGME49_279380-1|
generic|A_rna_TGME49_279390-1|
generic|A_rna_TGME49_279400-1|
generic|A_rna_TGME49_279420-1|
generic|A_rna_TGME49_279430-1|
generic|A_rna_TGME49_279450-1|
generic|A_rna_TGME49_280370-1|
generic|A_rna_TGME49_280380-1|
generic|A_rna_TGME49_280400-1|
generic|A_rna_TGME49_280410-1|
generic|A_rna_TGME49_280440-1|
generic|A_rna_TGME49_280460-1|
generic|A_rna_TGME49_280480-1|
generic|A_rna_TGME49_280540-1|
generic|A_rna_TGME49_280550-1|
generic|A_rna_TGME49_280560-1|
generic|A_rna_TGME49_280590-1|
generic|A_rna_TGME49_280600-1|
generic|A_rna_TGME49_280610-1|
generic|A_rna_TGME49_280660-1|
generic|A_rna_TGME49_280700-1|
generic|A_rna_TGME49_280710-1|
generic|A_rna_TGME49_280730-1|
generic|A_rna_TGME49_280740-1|
generic|A_rna_TGME49_280750-1|
generic|A_rna_TGME49_280800-1|
generic|A_rna_TGME49_281430-1|
generic|A_rna_TGME49_281490-1|
generic|A_rna_TGME49_281570-1|
generic|A_rna_TGME49_281580-1|
generic|A_rna_TGME49_281630-1|
generic|A_rna_TGME49_281640-1|
generic|A_rna_TGME49_281650-1|
generic|A_rna_TGME49_281910-1|
generic|A_rna_TGME49_281920-1|
generic|A_rna_TGME49_281930-1|
generic|A_rna_TGME49_281950-1|
generic|A_rna_TGME49_281980-1|
generic|A_rna_TGME49_282040-1|
generic|A_rna_TGME49_282055-1|
generic|A_rna_TGME49_282140-1|
generic|A_rna_TGME49_282170-1|
generic|A_rna_TGME49_282180-1|
generic|A_rna_TGME49_283510-1|
generic|A_rna_TGME49_283540-1|
generic|A_rna_TGME49_283550-1|
generic|A_rna_TGME49_283710-1|
generic|A_rna_TGME49_283730-1|
generic|A_rna_TGME49_283830-1|
generic|A_rna_TGME49_283840-1|
generic|A_rna_TGME49_283850-1|
generic|A_rna_TGME49_284050-1|
generic|A_rna_TGME49_284190-1|
generic|A_rna_TGME49_284540-1|
generic|A_rna_TGME49_284560-1|
generic|A_rna_TGME49_284580-1|
generic|A_rna_TGME49_284630-1|
generic|A_rna_TGME49_284780-1|
generic|A_rna_TGME49_285180-1|
generic|A_rna_TGME49_285190-1|
generic|A_rna_TGME49_285200-1|
generic|A_rna_TGME49_285230-1|
generic|A_rna_TGME49_285250-1|
generic|A_rna_TGME49_285268-1|
generic|A_rna_TGME49_285500-1|
generic|A_rna_TGME49_285510-1|
generic|A_rna_TGME49_285680-1|
generic|A_rna_TGME49_285700-1|
generic|A_rna_TGME49_285710-1|
generic|A_rna_TGME49_285720-1|
generic|A_rna_TGME49_285750-1|
generic|A_rna_TGME49_285760-1|
generic|A_rna_TGME49_285850-1|
generic|A_rna_TGME49_285860-1|
generic|A_rna_TGME49_285870-1|
generic|A_rna_TGME49_285950-1|
generic|A_rna_TGME49_285980-1|
generic|A_rna_TGME49_286050-1|
generic|A_rna_TGME49_286080-1|
generic|A_rna_TGME49_286090-1|
generic|A_rna_TGME49_286120-1|
generic|A_rna_TGME49_286210-1|
generic|A_rna_TGME49_286230-1|
generic|A_rna_TGME49_286420-1|
generic|A_rna_TGME49_286440-1|
generic|A_rna_TGME49_286450-1|
generic|A_rna_TGME49_286490-1|
generic|A_rna_TGME49_286510-1|
generic|A_rna_TGME49_286530-1|
generic|A_rna_TGME49_286560-1|
generic|A_rna_TGME49_286580-1|
generic|A_rna_TGME49_286590-1|
generic|A_rna_TGME49_286600-1|
generic|A_rna_TGME49_286620-1|
generic|A_rna_TGME49_286630-1|
generic|A_rna_TGME49_286650-1|
generic|A_rna_TGME49_286710-1|
generic|A_rna_TGME49_286720-1|
generic|A_rna_TGME49_286730-1|
generic|A_rna_TGME49_286740-1|
generic|A_rna_TGME49_286750-1|
generic|A_rna_TGME49_286790-1|
generic|A_rna_TGME49_286920-1|
generic|A_rna_TGME49_287180-1|
generic|A_rna_TGME49_287210-1|
generic|A_rna_TGME49_287230-1|
generic|A_rna_TGME49_287270-1|
generic|A_rna_TGME49_287480-1|
generic|A_rna_TGME49_287500-1|
generic|A_rna_TGME49_287980-1|
generic|A_rna_TGME49_288000-1|
generic|A_rna_TGME49_288040-1|
generic|A_rna_TGME49_288245-1|
generic|A_rna_TGME49_288290-1|
generic|A_rna_TGME49_288330-1|
generic|A_rna_TGME49_288340-1|
generic|A_rna_TGME49_288350-1|
generic|A_rna_TGME49_288360-1|
generic|A_rna_TGME49_288380-1|
generic|A_rna_TGME49_288400-1|
generic|A_rna_TGME49_288460-1|
generic|A_rna_TGME49_288500-1|
generic|A_rna_TGME49_288530-1|
generic|A_rna_TGME49_288620-1|
generic|A_rna_TGME49_288630-1|
generic|A_rna_TGME49_288650-1|
generic|A_rna_TGME49_288680-1|
generic|A_rna_TGME49_288685-1|
generic|A_rna_TGME49_288710-1|
generic|A_rna_TGME49_288720-1|
generic|A_rna_TGME49_288740-1|
generic|A_rna_TGME49_288750-1|
generic|A_rna_TGME49_288800-1|
generic|A_rna_TGME49_288830-1|
generic|A_rna_TGME49_288840-1|
generic|A_rna_TGME49_288860-1|
generic|A_rna_TGME49_288910-1|
generic|A_rna_TGME49_288930-1|
generic|A_rna_TGME49_289000-1|
generic|A_rna_TGME49_289010-1|
generic|A_rna_TGME49_289070-1|
generic|A_rna_TGME49_289100-1|
generic|A_rna_TGME49_289120-1|
generic|A_rna_TGME49_289150-1|
generic|A_rna_TGME49_289290-1|
generic|A_rna_TGME49_289300-1|
generic|A_rna_TGME49_289310-1|
generic|A_rna_TGME49_289320-1|
generic|A_rna_TGME49_289330-1|
generic|A_rna_TGME49_289380-1|
generic|A_rna_TGME49_289520-1|
generic|A_rna_TGME49_289530-1|
generic|A_rna_TGME49_289540-1|
generic|A_rna_TGME49_289570-1|
generic|A_rna_TGME49_289580-1|
generic|A_rna_TGME49_289600-1|
generic|A_rna_TGME49_289680-1|
generic|A_rna_TGME49_289690-1|
generic|A_rna_TGME49_289730-1|
generic|A_rna_TGME49_289770-1|
generic|A_rna_TGME49_289800-1|
generic|A_rna_TGME49_289820-1|
generic|A_rna_TGME49_289830-1|
generic|A_rna_TGME49_289880-1|
generic|A_rna_TGME49_289970-1|
generic|A_rna_TGME49_290005-1|
generic|A_rna_TGME49_290020-1|
generic|A_rna_TGME49_290030-1|
generic|A_rna_TGME49_290040-1|
generic|A_rna_TGME49_290160-1|
generic|A_rna_TGME49_290200-1|
generic|A_rna_TGME49_290225-1|
generic|A_rna_TGME49_290240-1|
generic|A_rna_TGME49_290270-1|
generic|A_rna_TGME49_290290-1|
generic|A_rna_TGME49_290300-1|
generic|A_rna_TGME49_290580-1|
generic|A_rna_TGME49_290600-1|
generic|A_rna_TGME49_290630-1|
generic|A_rna_TGME49_290650-1|
generic|A_rna_TGME49_290660-1|
generic|A_rna_TGME49_290700-1|
generic|A_rna_TGME49_290720-1|
generic|A_rna_TGME49_290730-1|
generic|A_rna_TGME49_290840-1|
generic|A_rna_TGME49_290850-1|
generic|A_rna_TGME49_290890-1|
generic|A_rna_TGME49_290900-1|
generic|A_rna_TGME49_290920-1|
generic|A_rna_TGME49_290940-1|
generic|A_rna_TGME49_290950-1|
generic|A_rna_TGME49_290960-1|
generic|A_rna_TGME49_290990-1|
generic|A_rna_TGME49_291000-1|
generic|A_rna_TGME49_291080-1|
generic|A_rna_TGME49_291140-1|
generic|A_rna_TGME49_291180-1|
generic|A_rna_TGME49_291330-1|
generic|A_rna_TGME49_291350-1|
generic|A_rna_TGME49_291600-1|
generic|A_rna_TGME49_291680-1|
generic|A_rna_TGME49_291800-1|
generic|A_rna_TGME49_291820-1|
generic|A_rna_TGME49_291880-1|
generic|A_rna_TGME49_291890-1|
generic|A_rna_TGME49_291930-1|
generic|A_rna_TGME49_291940-1|
generic|A_rna_TGME49_291960-1|
generic|A_rna_TGME49_292000-1|
generic|A_rna_TGME49_292010-1|
generic|A_rna_TGME49_292020-1|
generic|A_rna_TGME49_292080-1|
generic|A_rna_TGME49_292120-1|
generic|A_rna_TGME49_292130-1|
generic|A_rna_TGME49_292200-1|
generic|A_rna_TGME49_292220-1|
generic|A_rna_TGME49_292235-1|
generic|A_rna_TGME49_292260-1|
generic|A_rna_TGME49_292280-1|
generic|A_rna_TGME49_292310-1|
generic|A_rna_TGME49_292330-1|
generic|A_rna_TGME49_292340-1|
generic|A_rna_TGME49_292920-1|
generic|A_rna_TGME49_292950-1|
generic|A_rna_TGME49_292975-1|
generic|A_rna_TGME49_293000-1|
generic|A_rna_TGME49_293060-1|
generic|A_rna_TGME49_293180-1|
generic|A_rna_TGME49_293190-1|
generic|A_rna_TGME49_293200-1|
generic|A_rna_TGME49_293230-1|
generic|A_rna_TGME49_293320-1|
generic|A_rna_TGME49_293340-1|
generic|A_rna_TGME49_293350-1|
generic|A_rna_TGME49_293360-1|
generic|A_rna_TGME49_293380-1|
generic|A_rna_TGME49_293390-1|
generic|A_rna_TGME49_293430-1|
generic|A_rna_TGME49_293440-1|
generic|A_rna_TGME49_293470-1|
generic|A_rna_TGME49_293480-1|
generic|A_rna_TGME49_293540-1|
generic|A_rna_TGME49_293570-1|
generic|A_rna_TGME49_293580-1|
generic|A_rna_TGME49_293590-1|
generic|A_rna_TGME49_293630-1|
generic|A_rna_TGME49_293730-1|
generic|A_rna_TGME49_293740-1|
generic|A_rna_TGME49_293770-1|
generic|A_rna_TGME49_293810-1|
generic|A_rna_TGME49_293860-1|
generic|A_rna_TGME49_293870-1|
generic|A_rna_TGME49_294010-1|
generic|A_rna_TGME49_294040-1|
generic|A_rna_TGME49_294050-1|
generic|A_rna_TGME49_294190-1|
generic|A_rna_TGME49_294220-1|
generic|A_rna_TGME49_294250-1|
generic|A_rna_TGME49_294270-1|
generic|A_rna_TGME49_294290-1|
generic|A_rna_TGME49_294350-1|
generic|A_rna_TGME49_294360-1|
generic|A_rna_TGME49_294430-1|
generic|A_rna_TGME49_294440-1|
generic|A_rna_TGME49_294550-1|
generic|A_rna_TGME49_294560-1|
generic|A_rna_TGME49_294620-1|
generic|A_rna_TGME49_294670-1|
generic|A_rna_TGME49_294700-1|
generic|A_rna_TGME49_294710-1|
generic|A_rna_TGME49_294730-1|
generic|A_rna_TGME49_294750-1|
generic|A_rna_TGME49_294770-1|
generic|A_rna_TGME49_294790-1|
generic|A_rna_TGME49_294890-1|
generic|A_rna_TGME49_294898-1|
generic|A_rna_TGME49_294920-1|
generic|A_rna_TGME49_294930-1|
generic|A_rna_TGME49_294940-1|
generic|A_rna_TGME49_295000-1|
generic|A_rna_TGME49_295010-1|
generic|A_rna_TGME49_295040-1|
generic|A_rna_TGME49_295070-1|
generic|A_rna_TGME49_295090-1|
generic|A_rna_TGME49_295110-1|
generic|A_rna_TGME49_295320-1|
generic|A_rna_TGME49_295340-1|
generic|A_rna_TGME49_295350-1|
generic|A_rna_TGME49_295360-1|
generic|A_rna_TGME49_295370-1|
generic|A_rna_TGME49_295380-1|
generic|A_rna_TGME49_295410-1|
generic|A_rna_TGME49_295420-1|
generic|A_rna_TGME49_295460-1|
generic|A_rna_TGME49_295630-1|
generic|A_rna_TGME49_295650-1|
generic|A_rna_TGME49_295658-1|
generic|A_rna_TGME49_295680-1|
generic|A_rna_TGME49_295690-1|
generic|A_rna_TGME49_295710-1|
generic|A_rna_TGME49_295850-1|
generic|A_rna_TGME49_295990-1|
generic|A_rna_TGME49_296950-1|
generic|A_rna_TGME49_297060-1|
generic|A_rna_TGME49_297070-1|
generic|A_rna_TGME49_297140-1|
generic|A_rna_TGME49_297180-1|
[truncated: 426 more rows]

## Sheet: Orb-1DE
Official proteins that pass threshold	RNA_SEQ proteins that pass threshold
generic|A_rna_TGME49_200250-1|	generic|B_tgondii-rna.Boothroyd_oocyst.day0.gene1095|
generic|A_rna_TGME49_200320-1|	generic|B_tgondii-rna.Boothroyd_oocyst.day10.gene164|
generic|A_rna_TGME49_201140-1|	generic|B_tgondii-rna.Boothroyd_oocyst.day10.gene778|
generic|A_rna_TGME49_201150-1|	generic|B_tgondii-rna.Boothroyd_oocyst.day4.gene2409|
generic|A_rna_TGME49_201380-1|	generic|B_tgondii-rna.Gregory_ME49_mRNA.hour16.gene2078|
generic|A_rna_TGME49_201400-1|	generic|B_tgondii-rna.Gregory_ME49_mRNA.hour16.gene379|
generic|A_rna_TGME49_201520-1|	generic|B_tgondii-rna.Gregory_ME49_mRNA.hour33.gene1976|
generic|A_rna_TGME49_201680-1|	generic|B_tgondii-rna.Gregory_ME49_mRNA.hour4.gene1743|
generic|A_rna_TGME49_201700-1|	generic|B_tgondii-rna.Gregory_ME49_mRNA.hour4.gene3459|
generic|A_rna_TGME49_201770-1|	generic|B_tgondii-rna.Gregory_ME49_mRNA.hour4.gene724|
generic|A_rna_TGME49_201780-1|	generic|B_tgondii-rna.Gregory_VEG_mRNA.hour16.gene3447|
generic|A_rna_TGME49_201800-1|	generic|B_tgondii-rna.Gregory_VEG_mRNA.hour16.gene5326|
generic|A_rna_TGME49_201840-1|	generic|B_tgondii-rna.Gregory_VEG_mRNA.hour2.gene3567|
generic|A_rna_TGME49_202120-1|	generic|B_tgondii-rna.Gregory_VEG_mRNA.hour2.gene524|
generic|A_rna_TGME49_202200-1|	generic|B_tgondii-rna.Gregory_VEG_mRNA.hour4.gene2774|
generic|A_rna_TGME49_202350-1|	generic|B_tgondii-rna.Gregory_VEG_mRNA.hour8.gene1816|
generic|A_rna_TGME49_202370-1|	generic|B_tgondii-rna.Gregory_VEG_mRNA.hour8.gene4405|
generic|A_rna_TGME49_202380-1|	generic|B_tgondii-rna.Gregory_VEG_mRNA.hour8.gene520|
generic|A_rna_TGME49_202390-1|	generic|B_tgondii-rna.Gregory_VEG_mRNA.hour8.gene63|
generic|A_rna_TGME49_202460-1|	generic|B_tgondii-rna.Gregory_VEG_mRNA.hour8.gene737|
generic|A_rna_TGME49_202470-1|	generic|B_tgondii-rna.Gregory_VEG_mRNA.hour8.gene920|
generic|A_rna_TGME49_202500-1|	generic|B_tgondii-rna.Knoll_Laura_Pittman.acute_mouse.gene1000|
generic|A_rna_TGME49_202530-1|	generic|B_tgondii-rna.Knoll_Laura_Pittman.acute_mouse.gene1171|
generic|A_rna_TGME49_202540-1|	generic|B_tgondii-rna.Knoll_Laura_Pittman.acute_mouse.gene1910|
generic|A_rna_TGME49_202572-1|	generic|B_tgondii-rna.Knoll_Laura_Pittman.chronic_mouse.gene1190|
generic|A_rna_TGME49_202610-1|	generic|B_tgondii-rna.Knoll_Laura_Pittman.chronic_mouse.gene1673|
generic|A_rna_TGME49_202630-1|	generic|B_tgondii-rna.Knoll_Laura_Pittman.chronic_mouse.gene477|
generic|A_rna_TGME49_202680-1|	generic|B_tgondii-rna.Reid_tachy.day3.gene1112|
generic|A_rna_TGME49_202760-1|	generic|B_tgondii-rna.Reid_tachy.day3.gene628|
generic|A_rna_TGME49_202770-1|	generic|B_tgondii-rna.Reid_tachy.day4.gene1933|
generic|A_rna_TGME49_202830-1|	generic|B_tgondii-rna.Reid_tachy.day4.gene482|
generic|A_rna_TGME49_202840-1|	generic|B_tgondii-rna.Saeij_Jeroen_strains.B73.gene461|
generic|A_rna_TGME49_202950-1|	generic|B_tgondii-rna.Saeij_Jeroen_strains.BOF.gene1389|
generic|A_rna_TGME49_203160-1|	generic|B_tgondii-rna.Saeij_Jeroen_strains.BOF.gene3568|
generic|A_rna_TGME49_203220-1|	generic|B_tgondii-rna.Saeij_Jeroen_strains.CAST.gene1532|
generic|A_rna_TGME49_203240-1|	generic|B_tgondii-rna.Saeij_Jeroen_strains.CASTELLS.gene182|
generic|A_rna_TGME49_203370-1|	generic|B_tgondii-rna.Saeij_Jeroen_strains.CASTELLS.gene1863|
generic|A_rna_TGME49_203380-1|	generic|B_tgondii-rna.Saeij_Jeroen_strains.CASTELLS.gene3498|
generic|A_rna_TGME49_203390-1|	generic|B_tgondii-rna.Saeij_Jeroen_strains.CASTELLS.gene90|
generic|A_rna_TGME49_203510-1|	generic|B_tgondii-rna.Saeij_Jeroen_strains.COUGAR.gene1934|
generic|A_rna_TGME49_203540-1|	generic|B_tgondii-rna.Saeij_Jeroen_strains.COUGAR.gene1938|
generic|A_rna_TGME49_203600-1|	generic|B_tgondii-rna.Saeij_Jeroen_strains.DEG.gene3293|
generic|A_rna_TGME49_203630-1|	generic|B_tgondii-rna.Saeij_Jeroen_strains.FOU.gene322|
generic|A_rna_TGME49_203780-1|	generic|B_tgondii-rna.Saeij_Jeroen_strains.FOU.gene3573|
generic|A_rna_TGME49_203810-1|	generic|B_tgondii-rna.Saeij_Jeroen_strains.FOU.gene4519|
generic|A_rna_TGME49_203830-1|	generic|B_tgondii-rna.Saeij_Jeroen_strains.GUYKOE.gene8|
generic|A_rna_TGME49_203970-1|	generic|B_tgondii-rna.Saeij_Jeroen_strains.MAS.gene107|
generic|A_rna_TGME49_203980-1|	generic|B_tgondii-rna.Saeij_Jeroen_strains.ME49.gene164|
generic|A_rna_TGME49_204020-1|	generic|B_tgondii-rna.Saeij_Jeroen_strains.RAY.gene2346|
generic|A_rna_TGME49_204050-1|	generic|B_tgondii-rna.Saeij_Jeroen_strains.RAY.gene378|
generic|A_rna_TGME49_204130-1|	generic|B_tgondii-rna.Saeij_Jeroen_strains.RUB.gene2323|
generic|A_rna_TGME49_204160-1|	generic|B_tgondii-rna.Saeij_Jeroen_strains.TgCATBr5.gene1442|
generic|A_rna_TGME49_204340-1|	generic|B_tgondii-rna.Saeij_Jeroen_strains.TgCATBr5.gene2107|
generic|A_rna_TGME49_204480-1|	generic|B_tgondii-rna.Saeij_Jeroen_strains.VAND.gene2101|
generic|A_rna_TGME49_205010-1|	generic|B_tgondii-rna.Saeij_Jeroen_strains.VEG.gene444|
generic|A_rna_TGME49_205040-1|	generic|B_tgondii-rna.Saeij_Jeroen_strains.WTD3.gene1618|
generic|A_rna_TGME49_205130-1|
generic|A_rna_TGME49_205180-1|
generic|A_rna_TGME49_205220-1|
generic|A_rna_TGME49_205240-1|
generic|A_rna_TGME49_205250-1|
generic|A_rna_TGME49_205290-1|
generic|A_rna_TGME49_205300-1|
generic|A_rna_TGME49_205320-1|
generic|A_rna_TGME49_205360-1|
generic|A_rna_TGME49_205380-1|
generic|A_rna_TGME49_205440-1|
generic|A_rna_TGME49_205510-1|
generic|A_rna_TGME49_205540-1|
generic|A_rna_TGME49_205570-1|
generic|A_rna_TGME49_205580-1|
generic|A_rna_TGME49_205700-1|
generic|A_rna_TGME49_205710-1|
generic|A_rna_TGME49_205740-1|
generic|A_rna_TGME49_206470-1|
generic|A_rna_TGME49_206490-1|
generic|A_rna_TGME49_206510-1|
generic|A_rna_TGME49_206590-1|
generic|A_rna_TGME49_206610-1|
generic|A_rna_TGME49_206690-1|
generic|A_rna_TGME49_207060-1|
generic|A_rna_TGME49_207370-1|
generic|A_rna_TGME49_207390-1|
generic|A_rna_TGME49_207400-1|
generic|A_rna_TGME49_207430-1|
generic|A_rna_TGME49_207440-1|
generic|A_rna_TGME49_207450-1|
generic|A_rna_TGME49_207620-1|
generic|A_rna_TGME49_207640-1|
generic|A_rna_TGME49_207720-1|
generic|A_rna_TGME49_207760-1|
generic|A_rna_TGME49_207770-1|
generic|A_rna_TGME49_207830-1|
generic|A_rna_TGME49_207840-1|
generic|A_rna_TGME49_208030-1|
generic|A_rna_TGME49_208320-1|
generic|A_rna_TGME49_208370-1|
generic|A_rna_TGME49_208390-1|
generic|A_rna_TGME49_208400-1|
generic|A_rna_TGME49_208490-1|
generic|A_rna_TGME49_208500-1|
generic|A_rna_TGME49_208530-1|
generic|A_rna_TGME49_208540-1|
generic|A_rna_TGME49_208560-1|
generic|A_rna_TGME49_208590-1|
generic|A_rna_TGME49_208790-1|
generic|A_rna_TGME49_208830-1|
generic|A_rna_TGME49_209030-1|
generic|A_rna_TGME49_209060-1|
generic|A_rna_TGME49_209100-1|
generic|A_rna_TGME49_209108-1|
generic|A_rna_TGME49_209140-1|
generic|A_rna_TGME49_209150-1|
generic|A_rna_TGME49_209160-1|
generic|A_rna_TGME49_209170-1|
generic|A_rna_TGME49_209190-1|
generic|A_rna_TGME49_209210-1|
generic|A_rna_TGME49_209240-1|
generic|A_rna_TGME49_209280-1|
generic|A_rna_TGME49_209600-1|
generic|A_rna_TGME49_209790-1|
generic|A_rna_TGME49_209800-1|
generic|A_rna_TGME49_209850-1|
generic|A_rna_TGME49_209870-1|
generic|A_rna_TGME49_209880-1|
generic|A_rna_TGME49_209910-1|
generic|A_rna_TGME49_209950-1|
generic|A_rna_TGME49_209985-1|
generic|A_rna_TGME49_210370-1|
generic|A_rna_TGME49_210690-1|
generic|A_rna_TGME49_210730-1|
generic|A_rna_TGME49_210790-1|
generic|A_rna_TGME49_210800-1|
generic|A_rna_TGME49_210840-1|
generic|A_rna_TGME49_210980-1|
generic|A_rna_TGME49_211030-1|
generic|A_rna_TGME49_211090-1|
generic|A_rna_TGME49_211260-1|
generic|A_rna_TGME49_211290-1|
generic|A_rna_TGME49_211390-1|
generic|A_rna_TGME49_211410-1|
generic|A_rna_TGME49_211420-1|
generic|A_rna_TGME49_211680-1|
generic|A_rna_TGME49_212090-1|
generic|A_rna_TGME49_212130-1|
generic|A_rna_TGME49_212220-1|
generic|A_rna_TGME49_212250-1|
generic|A_rna_TGME49_212300-1|
generic|A_rna_TGME49_212820-1|
generic|A_rna_TGME49_212960-1|
generic|A_rna_TGME49_212980-1|
generic|A_rna_TGME49_213010-1|
generic|A_rna_TGME49_213072-1|
generic|A_rna_TGME49_213350-1|
generic|A_rna_TGME49_213520-1|
generic|A_rna_TGME49_213650-1|
generic|A_rna_TGME49_213670-1|
generic|A_rna_TGME49_213680-1|
generic|A_rna_TGME49_213730-1|
generic|A_rna_TGME49_213740-1|
generic|A_rna_TGME49_213770-1|
generic|A_rna_TGME49_213790-1|
generic|A_rna_TGME49_213870-1|
generic|A_rna_TGME49_213890-1|
generic|A_rna_TGME49_213900-1|
generic|A_rna_TGME49_213910-1|
generic|A_rna_TGME49_214090-1|
generic|A_rna_TGME49_214210-1|
generic|A_rna_TGME49_214260-1|
generic|A_rna_TGME49_214270-1|
generic|A_rna_TGME49_214320-1|
generic|A_rna_TGME49_214350-1|
generic|A_rna_TGME49_214440-1|
generic|A_rna_TGME49_214490-1|
generic|A_rna_TGME49_214520-1|
generic|A_rna_TGME49_214590-1|
generic|A_rna_TGME49_214750-1|
generic|A_rna_TGME49_214760-1|
generic|A_rna_TGME49_214770-1|
generic|A_rna_TGME49_214820-1|
generic|A_rna_TGME49_214840-1|
generic|A_rna_TGME49_214940-1|
generic|A_rna_TGME49_214970-1|
generic|A_rna_TGME49_214980-1|
generic|A_rna_TGME49_215040-1|
generic|A_rna_TGME49_215060-1|
generic|A_rna_TGME49_215220-1|
generic|A_rna_TGME49_215260-1|
generic|A_rna_TGME49_215280-1|
generic|A_rna_TGME49_215290-1|
generic|A_rna_TGME49_215360-1|
generic|A_rna_TGME49_215400-1|
generic|A_rna_TGME49_215470-1|
generic|A_rna_TGME49_215490-1|
generic|A_rna_TGME49_215560-1|
generic|A_rna_TGME49_215590-1|
generic|A_rna_TGME49_215730-1|
generic|A_rna_TGME49_215740-1|
generic|A_rna_TGME49_215775-1|
generic|A_rna_TGME49_215910-1|
generic|A_rna_TGME49_216000-1|
generic|A_rna_TGME49_216020-1|
generic|A_rna_TGME49_216050-1|
generic|A_rna_TGME49_216060-1|
generic|A_rna_TGME49_216080-1|
generic|A_rna_TGME49_216120-1|
generic|A_rna_TGME49_216180-1|
generic|A_rna_TGME49_216220-1|
generic|A_rna_TGME49_216260-1|
generic|A_rna_TGME49_216510-1|
generic|A_rna_TGME49_216590-1|
generic|A_rna_TGME49_216620-1|
generic|A_rna_TGME49_216630-1|
generic|A_rna_TGME49_216650-1|
generic|A_rna_TGME49_216660-1|
generic|A_rna_TGME49_216670-1|
generic|A_rna_TGME49_216680-1|
generic|A_rna_TGME49_216730-1|
generic|A_rna_TGME49_216750-1|
generic|A_rna_TGME49_216790-1|
generic|A_rna_TGME49_216810-1|
generic|A_rna_TGME49_216820-1|
generic|A_rna_TGME49_216860-1|
generic|A_rna_TGME49_216880-1|
generic|A_rna_TGME49_216980-1|
generic|A_rna_TGME49_217010-1|
generic|A_rna_TGME49_217050-1|
generic|A_rna_TGME49_217400-1|
generic|A_rna_TGME49_217430-1|
generic|A_rna_TGME49_217460-1|
generic|A_rna_TGME49_217510-1|
generic|A_rna_TGME49_217530-1|
generic|A_rna_TGME49_217540-1|
generic|A_rna_TGME49_217600-1|
generic|A_rna_TGME49_217680-1|
generic|A_rna_TGME49_217740-1|
generic|A_rna_TGME49_217820-1|
generic|A_rna_TGME49_217890-1|
generic|A_rna_TGME49_218250-1|
generic|A_rna_TGME49_218260-1|
generic|A_rna_TGME49_218280-1|
generic|A_rna_TGME49_218358-1|
generic|A_rna_TGME49_218410-1|
generic|A_rna_TGME49_218420-1|
generic|A_rna_TGME49_218540-1|
generic|A_rna_TGME49_218600-1|
generic|A_rna_TGME49_218610-1|
generic|A_rna_TGME49_218780-1|
generic|A_rna_TGME49_218820-1|
generic|A_rna_TGME49_218920-1|
generic|A_rna_TGME49_218950-1|
generic|A_rna_TGME49_218960-1|
generic|A_rna_TGME49_219130-1|
generic|A_rna_TGME49_219170-1|
generic|A_rna_TGME49_219250-1|
generic|A_rna_TGME49_219270-1|
generic|A_rna_TGME49_219280-1|
generic|A_rna_TGME49_219310-1|
generic|A_rna_TGME49_219320-1|
generic|A_rna_TGME49_219520-1|
generic|A_rna_TGME49_219540-1|
generic|A_rna_TGME49_219550-1|
generic|A_rna_TGME49_219590-1|
generic|A_rna_TGME49_219600-1|
generic|A_rna_TGME49_219630-1|
generic|A_rna_TGME49_219682-1|
generic|A_rna_TGME49_219700-1|
generic|A_rna_TGME49_219710-1|
generic|A_rna_TGME49_219790-1|
generic|A_rna_TGME49_219800-1|
generic|A_rna_TGME49_219810-1|
generic|A_rna_TGME49_219820-1|
generic|A_rna_TGME49_219860-1|
generic|A_rna_TGME49_220100-1|
generic|A_rna_TGME49_220160-1|
generic|A_rna_TGME49_220240-1|
generic|A_rna_TGME49_220260-1|
generic|A_rna_TGME49_220270-1|
generic|A_rna_TGME49_220400-1|
generic|A_rna_TGME49_220510-1|
generic|A_rna_TGME49_220570-1|
generic|A_rna_TGME49_220600-1|
generic|A_rna_TGME49_220860-1|
generic|A_rna_TGME49_220890-1|
generic|A_rna_TGME49_220930-1|
generic|A_rna_TGME49_221170-1|
generic|A_rna_TGME49_221320-1|
generic|A_rna_TGME49_221380-1|
generic|A_rna_TGME49_221410-1|
generic|A_rna_TGME49_221470-1|
generic|A_rna_TGME49_221522-1|
generic|A_rna_TGME49_221610-1|
generic|A_rna_TGME49_221620-1|
generic|A_rna_TGME49_221660-1|
generic|A_rna_TGME49_221670-1|
generic|A_rna_TGME49_221690-1|
generic|A_rna_TGME49_221870-1|
generic|A_rna_TGME49_221940-1|
generic|A_rna_TGME49_221950-1|
generic|A_rna_TGME49_222000-1|
generic|A_rna_TGME49_222020-1|
generic|A_rna_TGME49_222100-1|
generic|A_rna_TGME49_222110-1|
generic|A_rna_TGME49_222160-1|
generic|A_rna_TGME49_222220-1|
generic|A_rna_TGME49_222350-1|
generic|A_rna_TGME49_222360-1|
generic|A_rna_TGME49_222380-1|
generic|A_rna_TGME49_222400-1|
generic|A_rna_TGME49_222410-1|
generic|A_rna_TGME49_222660-1|
generic|A_rna_TGME49_222860-1|
generic|A_rna_TGME49_222900-1|
generic|A_rna_TGME49_222910-1|
generic|A_rna_TGME49_222970-1|
generic|A_rna_TGME49_223020-1|
generic|A_rna_TGME49_223050-1|
generic|A_rna_TGME49_223070-1|
generic|A_rna_TGME49_223140-1|
generic|A_rna_TGME49_223390-1|
generic|A_rna_TGME49_223410-1|
generic|A_rna_TGME49_223500-1|
generic|A_rna_TGME49_223510-1|
generic|A_rna_TGME49_223540-1|
generic|A_rna_TGME49_223600-1|
generic|A_rna_TGME49_223680-1|
generic|A_rna_TGME49_223710-1|
generic|A_rna_TGME49_223790-1|
generic|A_rna_TGME49_223800-1|
generic|A_rna_TGME49_223840-1|
generic|A_rna_TGME49_223910-1|
generic|A_rna_TGME49_223920-1|
generic|A_rna_TGME49_223930-1|
generic|A_rna_TGME49_223940-1|
generic|A_rna_TGME49_223960-1|
generic|A_rna_TGME49_223970-1|
generic|A_rna_TGME49_224050-1|
generic|A_rna_TGME49_224060-1|
generic|A_rna_TGME49_224090-1|
generic|A_rna_TGME49_224140-1|
generic|A_rna_TGME49_224190-1|
generic|A_rna_TGME49_224240-1|
generic|A_rna_TGME49_224260-1|
generic|A_rna_TGME49_224350-1|
generic|A_rna_TGME49_224460-1|
generic|A_rna_TGME49_224580-1|
generic|A_rna_TGME49_224700-1|
generic|A_rna_TGME49_224720-1|
generic|A_rna_TGME49_224850-1|
generic|A_rna_TGME49_224890-1|
generic|A_rna_TGME49_224900-1|
generic|A_rna_TGME49_224950-1|
generic|A_rna_TGME49_224970-1|
generic|A_rna_TGME49_224980-1|
generic|A_rna_TGME49_225000-1|
generic|A_rna_TGME49_225050-1|
generic|A_rna_TGME49_225080-1|
generic|A_rna_TGME49_225150-1|
generic|A_rna_TGME49_225160-1|
generic|A_rna_TGME49_225200-1|
generic|A_rna_TGME49_225260-1|
generic|A_rna_TGME49_225310-1|
generic|A_rna_TGME49_225320-1|
generic|A_rna_TGME49_225330-1|
generic|A_rna_TGME49_225360-1|
generic|A_rna_TGME49_225540-1|
generic|A_rna_TGME49_225690-1|
generic|A_rna_TGME49_225840-1|
generic|A_rna_TGME49_225850-1|
generic|A_rna_TGME49_225860-1|
generic|A_rna_TGME49_225870-1|
generic|A_rna_TGME49_225940-1|
generic|A_rna_TGME49_226030-1|
generic|A_rna_TGME49_226068-1|
generic|A_rna_TGME49_226220-1|
generic|A_rna_TGME49_226250-1|
generic|A_rna_TGME49_226270-1|
generic|A_rna_TGME49_226320-1|
generic|A_rna_TGME49_226380-1|
generic|A_rna_TGME49_226410-1|
generic|A_rna_TGME49_226430-1|
generic|A_rna_TGME49_226440-1|
generic|A_rna_TGME49_226510-1|
generic|A_rna_TGME49_226550-1|
generic|A_rna_TGME49_226580-1|
generic|A_rna_TGME49_226660-1|
generic|A_rna_TGME49_226690-1|
generic|A_rna_TGME49_226730-1|
generic|A_rna_TGME49_226830-1|
generic|A_rna_TGME49_226870-1|
generic|A_rna_TGME49_226910-1|
generic|A_rna_TGME49_226960-1|
generic|A_rna_TGME49_226970-1|
generic|A_rna_TGME49_227000-1|
generic|A_rna_TGME49_227060-1|
generic|A_rna_TGME49_227280-1|
generic|A_rna_TGME49_227290-1|
generic|A_rna_TGME49_227360-1|
generic|A_rna_TGME49_227390-1|
generic|A_rna_TGME49_227600-1|
generic|A_rna_TGME49_227620-1|
generic|A_rna_TGME49_227650-1|
generic|A_rna_TGME49_227800-1|
generic|A_rna_TGME49_227810-1|
generic|A_rna_TGME49_227830-1|
generic|A_rna_TGME49_227850-1|
generic|A_rna_TGME49_227900-1|
generic|A_rna_TGME49_227948-1|
generic|A_rna_TGME49_227952-1|
generic|A_rna_TGME49_227960-1|
generic|A_rna_TGME49_228000-1|
generic|A_rna_TGME49_228120-1|
generic|A_rna_TGME49_228170-1|
generic|A_rna_TGME49_228180-1|
generic|A_rna_TGME49_228210-1|
generic|A_rna_TGME49_228350-1|
generic|A_rna_TGME49_228400-1|
generic|A_rna_TGME49_228460-1|
generic|A_rna_TGME49_228470-1|
generic|A_rna_TGME49_228490-1|
generic|A_rna_TGME49_228630-1|
generic|A_rna_TGME49_228760-1|
generic|A_rna_TGME49_228770-1|
generic|A_rna_TGME49_229000-1|
generic|A_rna_TGME49_229010-1|
generic|A_rna_TGME49_229140-1|
generic|A_rna_TGME49_229180-1|
generic|A_rna_TGME49_229360-1|
generic|A_rna_TGME49_229470-1|
generic|A_rna_TGME49_229640-1|
generic|A_rna_TGME49_229650-1|
generic|A_rna_TGME49_229740-1|
generic|A_rna_TGME49_229750-1|
generic|A_rna_TGME49_229950-1|
generic|A_rna_TGME49_229990-1|
generic|A_rna_TGME49_230010-1|
generic|A_rna_TGME49_230060-1|
generic|A_rna_TGME49_230210-1|
generic|A_rna_TGME49_230340-1|
generic|A_rna_TGME49_230350-1|
generic|A_rna_TGME49_230410-1|
generic|A_rna_TGME49_230420-1|
generic|A_rna_TGME49_230440-1|
generic|A_rna_TGME49_230450-1|
generic|A_rna_TGME49_230690-1|
generic|A_rna_TGME49_230850-1|
generic|A_rna_TGME49_230940-1|
generic|A_rna_TGME49_230960-1|
generic|A_rna_TGME49_231000-1|
generic|A_rna_TGME49_231070-1|
generic|A_rna_TGME49_231130-1|
generic|A_rna_TGME49_231150-1|
generic|A_rna_TGME49_231190-1|
generic|A_rna_TGME49_231210-1|
generic|A_rna_TGME49_231220-1|
generic|A_rna_TGME49_231350-1|
generic|A_rna_TGME49_231410-1|
generic|A_rna_TGME49_231430-1|
generic|A_rna_TGME49_231440-1|
generic|A_rna_TGME49_231480-1|
generic|A_rna_TGME49_231600-1|
generic|A_rna_TGME49_231630-1|
generic|A_rna_TGME49_231640-1|
generic|A_rna_TGME49_231850-1|
generic|A_rna_TGME49_231970-1|
generic|A_rna_TGME49_232000-1|
generic|A_rna_TGME49_232050-1|
generic|A_rna_TGME49_232060-1|
generic|A_rna_TGME49_232090-1|
generic|A_rna_TGME49_232130-1|
generic|A_rna_TGME49_232150-1|
generic|A_rna_TGME49_232250-1|
generic|A_rna_TGME49_232300-1|
generic|A_rna_TGME49_232310-1|
generic|A_rna_TGME49_232340-1|
generic|A_rna_TGME49_232350-1|
generic|A_rna_TGME49_232370-1|
generic|A_rna_TGME49_232380-1|
generic|A_rna_TGME49_232390-1|
generic|A_rna_TGME49_232410-1|
generic|A_rna_TGME49_232440-1|
generic|A_rna_TGME49_232520-1|
generic|A_rna_TGME49_232540-1|
generic|A_rna_TGME49_232600-1|
generic|A_rna_TGME49_232660-1|
generic|A_rna_TGME49_232710-1|
generic|A_rna_TGME49_232830-1|
generic|A_rna_TGME49_232940-1|
generic|A_rna_TGME49_233000-1|
generic|A_rna_TGME49_233010-1|
generic|A_rna_TGME49_233020-1|
generic|A_rna_TGME49_233030-1|
generic|A_rna_TGME49_233100-1|
generic|A_rna_TGME49_233110-1|
generic|A_rna_TGME49_233120-1|
generic|A_rna_TGME49_233130-1|
generic|A_rna_TGME49_233220-1|
generic|A_rna_TGME49_233260-1|
generic|A_rna_TGME49_233310-1|
generic|A_rna_TGME49_233410-1|
generic|A_rna_TGME49_233460-1|
generic|A_rna_TGME49_233480-1|
generic|A_rna_TGME49_233520-1|
generic|A_rna_TGME49_233680-1|
generic|A_rna_TGME49_233820-1|
generic|A_rna_TGME49_233830-1|
generic|A_rna_TGME49_233890-1|
generic|A_rna_TGME49_234190-1|
generic|A_rna_TGME49_234280-1|
generic|A_rna_TGME49_234360-1|
generic|A_rna_TGME49_234380-1|
generic|A_rna_TGME49_234410-1|
generic|A_rna_TGME49_234420-1|
generic|A_rna_TGME49_234505-1|
generic|A_rna_TGME49_234520-1|
generic|A_rna_TGME49_234610-1|
generic|A_rna_TGME49_235020-1|
generic|A_rna_TGME49_235130-1|
generic|A_rna_TGME49_235150-1|
generic|A_rna_TGME49_235160-1|
generic|A_rna_TGME49_235170-1|
generic|A_rna_TGME49_235340-1|
generic|A_rna_TGME49_235402-1|
generic|A_rna_TGME49_235470-1|
generic|A_rna_TGME49_235490-1|
generic|A_rna_TGME49_235610-1|
generic|A_rna_TGME49_235620-1|
generic|A_rna_TGME49_235660-1|
generic|A_rna_TGME49_235740-1|
generic|A_rna_TGME49_235930-1|
generic|A_rna_TGME49_235970-1|
generic|A_rna_TGME49_235980-1|
generic|A_rna_TGME49_235990-1|
generic|A_rna_TGME49_236080-1|
generic|A_rna_TGME49_236110-1|
generic|A_rna_TGME49_236140-1|
generic|A_rna_TGME49_236210-1|
generic|A_rna_TGME49_236220-1|
generic|A_rna_TGME49_236260-1|
generic|A_rna_TGME49_236540-1|
generic|A_rna_TGME49_236570-1|
generic|A_rna_TGME49_236650-1|
generic|A_rna_TGME49_236840-1|
generic|A_rna_TGME49_237010-1|
generic|A_rna_TGME49_237110-1|
generic|A_rna_TGME49_237120-1|
generic|A_rna_TGME49_237130-1|
generic|A_rna_TGME49_237150-1|
generic|A_rna_TGME49_237170-1|
generic|A_rna_TGME49_237220-1|
generic|A_rna_TGME49_237470-1|
generic|A_rna_TGME49_237520-1|
generic|A_rna_TGME49_237570-1|
generic|A_rna_TGME49_237870-1|
generic|A_rna_TGME49_238010-1|
generic|A_rna_TGME49_238040-1|
generic|A_rna_TGME49_238050-1|
generic|A_rna_TGME49_238100-1|
generic|A_rna_TGME49_238150-1|
generic|A_rna_TGME49_238180-1|
generic|A_rna_TGME49_238190-1|
generic|A_rna_TGME49_238230-1|
generic|A_rna_TGME49_238240-1|
generic|A_rna_TGME49_238380-1|
generic|A_rna_TGME49_238390-1|
generic|A_rna_TGME49_238510-1|
generic|A_rna_TGME49_238950-1|
generic|A_rna_TGME49_239020-1|
generic|A_rna_TGME49_239070-1|
generic|A_rna_TGME49_239100-1|
generic|A_rna_TGME49_239260-1|
generic|A_rna_TGME49_239400-1|
generic|A_rna_TGME49_239440-1|
generic|A_rna_TGME49_239480-1|
generic|A_rna_TGME49_239490-1|
generic|A_rna_TGME49_239530-1|
generic|A_rna_TGME49_239590-1|
generic|A_rna_TGME49_239620-1|
generic|A_rna_TGME49_239630-1|
generic|A_rna_TGME49_239680-1|
generic|A_rna_TGME49_239740-1|
generic|A_rna_TGME49_239752-1|
generic|A_rna_TGME49_239760-1|
generic|A_rna_TGME49_239790-1|
generic|A_rna_TGME49_239820-1|
generic|A_rna_TGME49_239930-1|
generic|A_rna_TGME49_240060-1|
generic|A_rna_TGME49_240090-1|
generic|A_rna_TGME49_240280-1|
generic|A_rna_TGME49_240500-1|
generic|A_rna_TGME49_240510-1|
generic|A_rna_TGME49_240570-1|
generic|A_rna_TGME49_240590-1|
generic|A_rna_TGME49_240600-1|
generic|A_rna_TGME49_240640-1|
generic|A_rna_TGME49_240650-1|
generic|A_rna_TGME49_240690-1|
generic|A_rna_TGME49_240810-1|
generic|A_rna_TGME49_240850-1|
generic|A_rna_TGME49_240860-1|
generic|A_rna_TGME49_240870-1|
generic|A_rna_TGME49_240890-1|
generic|A_rna_TGME49_240980-1|
generic|A_rna_TGME49_241150-1|
generic|A_rna_TGME49_241170-1|
generic|A_rna_TGME49_241240-1|
generic|A_rna_TGME49_241840-1|
generic|A_rna_TGME49_241880-1|
generic|A_rna_TGME49_242020-1|
generic|A_rna_TGME49_242070-1|
generic|A_rna_TGME49_242330-1|
generic|A_rna_TGME49_242460-1|
generic|A_rna_TGME49_242580-1|
generic|A_rna_TGME49_242660-1|
generic|A_rna_TGME49_242790-1|
generic|A_rna_TGME49_243240-1|
generic|A_rna_TGME49_243250-1|
generic|A_rna_TGME49_243440-1|
generic|A_rna_TGME49_243450-1|
generic|A_rna_TGME49_243540-1|
generic|A_rna_TGME49_243600-1|
generic|A_rna_TGME49_243610-1|
generic|A_rna_TGME49_243710-1|
generic|A_rna_TGME49_243730-1|
generic|A_rna_TGME49_243760-1|
generic|A_rna_TGME49_243800-1|
generic|A_rna_TGME49_243910-1|
generic|A_rna_TGME49_243920-1|
generic|A_rna_TGME49_243950-1|
generic|A_rna_TGME49_243960-1|
generic|A_rna_TGME49_244110-1|
generic|A_rna_TGME49_244150-1|
generic|A_rna_TGME49_244200-1|
generic|A_rna_TGME49_244250-1|
generic|A_rna_TGME49_244290-1|
generic|A_rna_TGME49_244310-1|
generic|A_rna_TGME49_244320-1|
generic|A_rna_TGME49_244350-1|
generic|A_rna_TGME49_244380-1|
generic|A_rna_TGME49_244460-1|
generic|A_rna_TGME49_244550-1|
generic|A_rna_TGME49_244560-1|
generic|A_rna_TGME49_244650-1|
generic|A_rna_TGME49_245460-1|
generic|A_rna_TGME49_245470-1|
generic|A_rna_TGME49_245490-1|
generic|A_rna_TGME49_245610-1|
generic|A_rna_TGME49_245640-1|
generic|A_rna_TGME49_245670-1|
generic|A_rna_TGME49_245680-1|
generic|A_rna_TGME49_245730-1|
generic|A_rna_TGME49_246030-1|
generic|A_rna_TGME49_246080-1|
generic|A_rna_TGME49_246090-1|
generic|A_rna_TGME49_246130-1|
generic|A_rna_TGME49_246170-1|
generic|A_rna_TGME49_246178-1|
generic|A_rna_TGME49_246220-1|
generic|A_rna_TGME49_246330-1|
generic|A_rna_TGME49_246340-1|
generic|A_rna_TGME49_246500-1|
generic|A_rna_TGME49_246510-1|
generic|A_rna_TGME49_246550-1|
generic|A_rna_TGME49_246580-1|
generic|A_rna_TGME49_246600-1|
generic|A_rna_TGME49_246630-1|
generic|A_rna_TGME49_246920-1|
generic|A_rna_TGME49_246950-1|
generic|A_rna_TGME49_246982-1|
generic|A_rna_TGME49_247220-1|
generic|A_rna_TGME49_247350-1|
generic|A_rna_TGME49_247440-1|
generic|A_rna_TGME49_247450-1|
generic|A_rna_TGME49_247460-1|
generic|A_rna_TGME49_247470-1|
generic|A_rna_TGME49_247510-1|
generic|A_rna_TGME49_247550-1|
generic|A_rna_TGME49_247600-1|
generic|A_rna_TGME49_247760-1|
generic|A_rna_TGME49_247790-1|
generic|A_rna_TGME49_248110-1|
generic|A_rna_TGME49_248120-1|
generic|A_rna_TGME49_248140-1|
generic|A_rna_TGME49_248290-1|
generic|A_rna_TGME49_248390-1|
generic|A_rna_TGME49_248460-1|
generic|A_rna_TGME49_248480-1|
generic|A_rna_TGME49_248600-1|
generic|A_rna_TGME49_248630-1|
generic|A_rna_TGME49_248670-1|
generic|A_rna_TGME49_248700-1|
generic|A_rna_TGME49_248740-1|
generic|A_rna_TGME49_248810-1|
generic|A_rna_TGME49_248850-1|
generic|A_rna_TGME49_248870-1|
generic|A_rna_TGME49_248880-1|
generic|A_rna_TGME49_248890-1|
generic|A_rna_TGME49_249030-1|
generic|A_rna_TGME49_249180-1|
generic|A_rna_TGME49_249270-1|
generic|A_rna_TGME49_249320-1|
generic|A_rna_TGME49_249350-1|
generic|A_rna_TGME49_249390-1|
generic|A_rna_TGME49_249480-1|
generic|A_rna_TGME49_249530-1|
generic|A_rna_TGME49_249580-1|
generic|A_rna_TGME49_249590-1|
generic|A_rna_TGME49_249610-1|
generic|A_rna_TGME49_249690-1|
generic|A_rna_TGME49_249730-1|
generic|A_rna_TGME49_249780-1|
generic|A_rna_TGME49_249850-1|
generic|A_rna_TGME49_249870-1|
generic|A_rna_TGME49_249900-1|
generic|A_rna_TGME49_249990-1|
generic|A_rna_TGME49_250750-1|
generic|A_rna_TGME49_250770-1|
generic|A_rna_TGME49_250820-1|
generic|A_rna_TGME49_250830-1|
generic|A_rna_TGME49_250880-1|
generic|A_rna_TGME49_251480-1|
generic|A_rna_TGME49_251490-1|
generic|A_rna_TGME49_251500-1|
generic|A_rna_TGME49_251600-1|
generic|A_rna_TGME49_251630-1|
generic|A_rna_TGME49_251690-1|
generic|A_rna_TGME49_251780-1|
generic|A_rna_TGME49_251810-1|
generic|A_rna_TGME49_251850-1|
generic|A_rna_TGME49_251870-1|
generic|A_rna_TGME49_251880-1|
generic|A_rna_TGME49_252220-1|
generic|A_rna_TGME49_252290-1|
generic|A_rna_TGME49_252340-1|
generic|A_rna_TGME49_252360-1|
generic|A_rna_TGME49_252380-1|
generic|A_rna_TGME49_252430-1|
generic|A_rna_TGME49_252440-1|
generic|A_rna_TGME49_252500-1|
generic|A_rna_TGME49_252510-1|
generic|A_rna_TGME49_252620-1|
generic|A_rna_TGME49_253000-1|
generic|A_rna_TGME49_253040-1|
generic|A_rna_TGME49_253070-1|
generic|A_rna_TGME49_253290-1|
generic|A_rna_TGME49_253370-1|
generic|A_rna_TGME49_253430-1|
generic|A_rna_TGME49_253650-1|
generic|A_rna_TGME49_253700-1|
generic|A_rna_TGME49_253730-1|
generic|A_rna_TGME49_253750-1|
generic|A_rna_TGME49_253800-1|
generic|A_rna_TGME49_253820-1|
generic|A_rna_TGME49_253880-1|
generic|A_rna_TGME49_253900-1|
generic|A_rna_TGME49_253940-1|
generic|A_rna_TGME49_253950-1|
generic|A_rna_TGME49_254000-1|
generic|A_rna_TGME49_254080-1|
generic|A_rna_TGME49_254300-1|
generic|A_rna_TGME49_254365-1|
generic|A_rna_TGME49_254370-1|
generic|A_rna_TGME49_254390-1|
generic|A_rna_TGME49_254420-1|
generic|A_rna_TGME49_254450-1|
generic|A_rna_TGME49_254480-1|
generic|A_rna_TGME49_254490-1|
generic|A_rna_TGME49_254570-1|
generic|A_rna_TGME49_254580-1|
generic|A_rna_TGME49_254650-1|
generic|A_rna_TGME49_254690-1|
generic|A_rna_TGME49_254720-1|
generic|A_rna_TGME49_254870-1|
generic|A_rna_TGME49_254880-1|
generic|A_rna_TGME49_254900-1|
generic|A_rna_TGME49_254940-1|
generic|A_rna_TGME49_255160-1|
generic|A_rna_TGME49_255190-1|
generic|A_rna_TGME49_255260-1|
generic|A_rna_TGME49_255340-1|
generic|A_rna_TGME49_255420-1|
generic|A_rna_TGME49_255650-1|
generic|A_rna_TGME49_255870-1|
generic|A_rna_TGME49_255880-1|
generic|A_rna_TGME49_255890-1|
generic|A_rna_TGME49_255980-1|
generic|A_rna_TGME49_256000-1|
generic|A_rna_TGME49_256040-1|
generic|A_rna_TGME49_256060-1|
generic|A_rna_TGME49_256090-1|
generic|A_rna_TGME49_256760-1|
generic|A_rna_TGME49_256770-1|
generic|A_rna_TGME49_256820-1|
generic|A_rna_TGME49_256840-1|
generic|A_rna_TGME49_256970-1|
generic|A_rna_TGME49_256980-1|
generic|A_rna_TGME49_256990-1|
generic|A_rna_TGME49_257070-1|
generic|A_rna_TGME49_257150-1|
generic|A_rna_TGME49_257310-1|
generic|A_rna_TGME49_257350-1|
generic|A_rna_TGME49_257480-1|
generic|A_rna_TGME49_257530-1|
generic|A_rna_TGME49_257560-1|
generic|A_rna_TGME49_257610-1|
generic|A_rna_TGME49_257680-1|
generic|A_rna_TGME49_257750-1|
generic|A_rna_TGME49_257960-1|
generic|A_rna_TGME49_257990-1|
generic|A_rna_TGME49_258050-1|
generic|A_rna_TGME49_258070-1|
generic|A_rna_TGME49_258090-1|
generic|A_rna_TGME49_258110-1|
generic|A_rna_TGME49_258130-1|
generic|A_rna_TGME49_258170-1|
generic|A_rna_TGME49_258210-1|
generic|A_rna_TGME49_258230-1|
generic|A_rna_TGME49_258240-1|
generic|A_rna_TGME49_258360-1|
generic|A_rna_TGME49_258390-1|
generic|A_rna_TGME49_258470-1|
generic|A_rna_TGME49_258580-1|
generic|A_rna_TGME49_258740-1|
generic|A_rna_TGME49_258770-1|
generic|A_rna_TGME49_258780-1|
generic|A_rna_TGME49_258826-1|
generic|A_rna_TGME49_258870-1|
generic|A_rna_TGME49_258950-1|
generic|A_rna_TGME49_258970-1|
generic|A_rna_TGME49_259010-1|
generic|A_rna_TGME49_259200-1|
generic|A_rna_TGME49_259220-1|
generic|A_rna_TGME49_259260-1|
generic|A_rna_TGME49_259640-1|
generic|A_rna_TGME49_259720-1|
generic|A_rna_TGME49_259950-1|
generic|A_rna_TGME49_259980-1|
generic|A_rna_TGME49_259990-1|
generic|A_rna_TGME49_260140-1|
generic|A_rna_TGME49_260170-1|
generic|A_rna_TGME49_260180-1|
generic|A_rna_TGME49_260200-1|
generic|A_rna_TGME49_260310-1|
generic|A_rna_TGME49_260320-1|
generic|A_rna_TGME49_260440-1|
generic|A_rna_TGME49_260500-1|
generic|A_rna_TGME49_260520-1|
generic|A_rna_TGME49_260540-1|
generic|A_rna_TGME49_260600-1|
generic|A_rna_TGME49_260610-1|
generic|A_rna_TGME49_260630-1|
generic|A_rna_TGME49_260680-1|
generic|A_rna_TGME49_261000-1|
generic|A_rna_TGME49_261010-1|
generic|A_rna_TGME49_261050-1|
generic|A_rna_TGME49_261060-1|
generic|A_rna_TGME49_261080-1|
generic|A_rna_TGME49_261210-1|
generic|A_rna_TGME49_261250-1|
generic|A_rna_TGME49_261400-1|
generic|A_rna_TGME49_261410-1|
generic|A_rna_TGME49_261430-1|
generic|A_rna_TGME49_261460-1|
generic|A_rna_TGME49_261480-1|
generic|A_rna_TGME49_261500-1|
generic|A_rna_TGME49_261520-1|
generic|A_rna_TGME49_261570-1|
generic|A_rna_TGME49_261580-1|
generic|A_rna_TGME49_261600-1|
generic|A_rna_TGME49_261750-1|
generic|A_rna_TGME49_261760-1|
generic|A_rna_TGME49_261950-1|
generic|A_rna_TGME49_262050-1|
generic|A_rna_TGME49_262070-1|
generic|A_rna_TGME49_262140-1|
generic|A_rna_TGME49_262150-1|
generic|A_rna_TGME49_262380-1|
generic|A_rna_TGME49_262390-1|
generic|A_rna_TGME49_262430-1|
generic|A_rna_TGME49_262610-1|
generic|A_rna_TGME49_262620-1|
generic|A_rna_TGME49_262670-1|
generic|A_rna_TGME49_262690-1|
generic|A_rna_TGME49_262730-1|
generic|A_rna_TGME49_262750-1|
generic|A_rna_TGME49_262760-1|
generic|A_rna_TGME49_262920-1|
generic|A_rna_TGME49_262935-1|
generic|A_rna_TGME49_262960-1|
generic|A_rna_TGME49_263050-1|
generic|A_rna_TGME49_263060-1|
generic|A_rna_TGME49_263070-1|
generic|A_rna_TGME49_263090-1|
generic|A_rna_TGME49_263130-1|
generic|A_rna_TGME49_263180-1|
generic|A_rna_TGME49_263190-1|
generic|A_rna_TGME49_263270-1|
generic|A_rna_TGME49_263290-1|
generic|A_rna_TGME49_263300-1|
generic|A_rna_TGME49_263320-1|
generic|A_rna_TGME49_263340-1|
generic|A_rna_TGME49_263480-1|
generic|A_rna_TGME49_263500-1|
generic|A_rna_TGME49_263520-1|
generic|A_rna_TGME49_263560-1|
generic|A_rna_TGME49_263580-1|
generic|A_rna_TGME49_263595-1|
generic|A_rna_TGME49_263650-1|
generic|A_rna_TGME49_263700-1|
generic|A_rna_TGME49_263710-1|
generic|A_rna_TGME49_263730-1|
generic|A_rna_TGME49_263850-1|
generic|A_rna_TGME49_263870-1|
generic|A_rna_TGME49_264000-1|
generic|A_rna_TGME49_264030-1|
generic|A_rna_TGME49_264060-1|
generic|A_rna_TGME49_264160-1|
generic|A_rna_TGME49_264450-1|
generic|A_rna_TGME49_264610-1|
generic|A_rna_TGME49_264660-1|
generic|A_rna_TGME49_264670-1|
generic|A_rna_TGME49_264690-1|
generic|A_rna_TGME49_264740-1|
generic|A_rna_TGME49_264830-1|
generic|A_rna_TGME49_265010-1|
generic|A_rna_TGME49_265020-1|
generic|A_rna_TGME49_265110-1|
generic|A_rna_TGME49_265150-1|
generic|A_rna_TGME49_265180-1|
generic|A_rna_TGME49_265190-1|
generic|A_rna_TGME49_265250-1|
generic|A_rna_TGME49_265310-1|
generic|A_rna_TGME49_265330-1|
generic|A_rna_TGME49_265360-1|
generic|A_rna_TGME49_265390-1|
generic|A_rna_TGME49_265410-1|
generic|A_rna_TGME49_265450-1|
generic|A_rna_TGME49_265520-1|
generic|A_rna_TGME49_265530-1|
generic|A_rna_TGME49_265830-1|
generic|A_rna_TGME49_265840-1|
generic|A_rna_TGME49_265870-1|
generic|A_rna_TGME49_266060-1|
generic|A_rna_TGME49_266080-1|
generic|A_rna_TGME49_266310-1|
generic|A_rna_TGME49_266320-1|
generic|A_rna_TGME49_266400-1|
generic|A_rna_TGME49_266460-1|
generic|A_rna_TGME49_266630-1|
generic|A_rna_TGME49_266640-1|
generic|A_rna_TGME49_266760-1|
generic|A_rna_TGME49_266930-1|
generic|A_rna_TGME49_266960-1|
generic|A_rna_TGME49_266970-1|
generic|A_rna_TGME49_266990-1|
generic|A_rna_TGME49_267040-1|
generic|A_rna_TGME49_267080-1|
generic|A_rna_TGME49_267100-1|
generic|A_rna_TGME49_267140-1|
generic|A_rna_TGME49_267330-1|
generic|A_rna_TGME49_267390-1|
generic|A_rna_TGME49_267400-1|
generic|A_rna_TGME49_267420-1|
generic|A_rna_TGME49_267430-1|
generic|A_rna_TGME49_267440-1|
generic|A_rna_TGME49_267550-1|
generic|A_rna_TGME49_267560-1|
generic|A_rna_TGME49_267580-1|
generic|A_rna_TGME49_267590-1|
generic|A_rna_TGME49_267620-1|
generic|A_rna_TGME49_267710-1|
generic|A_rna_TGME49_267800-1|
generic|A_rna_TGME49_268200-1|
generic|A_rna_TGME49_268210-1|
generic|A_rna_TGME49_268250-1|
generic|A_rna_TGME49_268370-1|
generic|A_rna_TGME49_268580-1|
generic|A_rna_TGME49_268650-1|
generic|A_rna_TGME49_268720-1|
generic|A_rna_TGME49_268770-1|
generic|A_rna_TGME49_268830-1|
generic|A_rna_TGME49_268850-1|
generic|A_rna_TGME49_268870-1|
generic|A_rna_TGME49_268890-1|
generic|A_rna_TGME49_268950-1|
generic|A_rna_TGME49_269000-1|
generic|A_rna_TGME49_269180-1|
generic|A_rna_TGME49_269190-1|
generic|A_rna_TGME49_269200-1|
generic|A_rna_TGME49_269250-1|
generic|A_rna_TGME49_269290-1|
generic|A_rna_TGME49_269480-1|
generic|A_rna_TGME49_269650-1|
generic|A_rna_TGME49_269660-1|
generic|A_rna_TGME49_269690-1|
generic|A_rna_TGME49_269770-1|
generic|A_rna_TGME49_269800-1|
generic|A_rna_TGME49_269840-1|
generic|A_rna_TGME49_269885-1|
generic|A_rna_TGME49_269900-1|
generic|A_rna_TGME49_269950-1|
generic|A_rna_TGME49_269980-1|
generic|A_rna_TGME49_270000-1|
generic|A_rna_TGME49_270220-1|
generic|A_rna_TGME49_270240-1|
generic|A_rna_TGME49_270320-1|
generic|A_rna_TGME49_270380-1|
generic|A_rna_TGME49_270510-1|
generic|A_rna_TGME49_270550-1|
generic|A_rna_TGME49_270620-1|
generic|A_rna_TGME49_270640-1|
generic|A_rna_TGME49_270690-1|
generic|A_rna_TGME49_270770-1|
generic|A_rna_TGME49_270840-1|
generic|A_rna_TGME49_270865-1|
generic|A_rna_TGME49_271050-1|
generic|A_rna_TGME49_271060-1|
generic|A_rna_TGME49_271100-1|
generic|A_rna_TGME49_271145-1|
generic|A_rna_TGME49_271178-1|
generic|A_rna_TGME49_271250-1|
generic|A_rna_TGME49_271270-1|
generic|A_rna_TGME49_271350-1|
generic|A_rna_TGME49_271360-1|
generic|A_rna_TGME49_271440-1|
generic|A_rna_TGME49_271820-1|
generic|A_rna_TGME49_271888-1|
generic|A_rna_TGME49_271970-1|
generic|A_rna_TGME49_272350-1|
generic|A_rna_TGME49_272400-1|
generic|A_rna_TGME49_272460-1|
generic|A_rna_TGME49_272520-1|
generic|A_rna_TGME49_272695-1|
generic|A_rna_TGME49_272910-1|
generic|A_rna_TGME49_273070-1|
generic|A_rna_TGME49_273090-1|
generic|A_rna_TGME49_273120-1|
generic|A_rna_TGME49_273370-1|
generic|A_rna_TGME49_273430-1|
generic|A_rna_TGME49_273460-1|
generic|A_rna_TGME49_273490-1|
generic|A_rna_TGME49_273500-1|
generic|A_rna_TGME49_273520-1|
generic|A_rna_TGME49_273540-1|
generic|A_rna_TGME49_273560-1|
generic|A_rna_TGME49_273690-1|
generic|A_rna_TGME49_273760-1|
generic|A_rna_TGME49_273840-1|
generic|A_rna_TGME49_273870-1|
generic|A_rna_TGME49_273920-1|
generic|A_rna_TGME49_273950-1|
generic|A_rna_TGME49_273990-1|
generic|A_rna_TGME49_274060-1|
generic|A_rna_TGME49_274120-1|
generic|A_rna_TGME49_274190-1|
generic|A_rna_TGME49_275330-1|
generic|A_rna_TGME49_275440-1|
generic|A_rna_TGME49_275480-1|
generic|A_rna_TGME49_275568-1|
generic|A_rna_TGME49_275650-1|
generic|A_rna_TGME49_275690-1|
generic|A_rna_TGME49_275770-1|
generic|A_rna_TGME49_275802-1|
generic|A_rna_TGME49_275980-1|
generic|A_rna_TGME49_276130-1|
generic|A_rna_TGME49_276140-1|
generic|A_rna_TGME49_276170-1|
generic|A_rna_TGME49_276210-1|
generic|A_rna_TGME49_276890-1|
generic|A_rna_TGME49_276910-1|
generic|A_rna_TGME49_276930-1|
generic|A_rna_TGME49_277000-1|
generic|A_rna_TGME49_277240-1|
generic|A_rna_TGME49_277270-1|
generic|A_rna_TGME49_277500-1|
generic|A_rna_TGME49_277710-1|
generic|A_rna_TGME49_277720-1|
generic|A_rna_TGME49_277760-1|
generic|A_rna_TGME49_277850-1|
generic|A_rna_TGME49_277910-1|
generic|A_rna_TGME49_278440-1|
generic|A_rna_TGME49_278660-1|
generic|A_rna_TGME49_278700-1|
generic|A_rna_TGME49_278720-1|
generic|A_rna_TGME49_278730-1|
generic|A_rna_TGME49_278780-1|
generic|A_rna_TGME49_278800-1|
generic|A_rna_TGME49_278830-1|
generic|A_rna_TGME49_278850-1|
generic|A_rna_TGME49_278870-1|
generic|A_rna_TGME49_278960-1|
generic|A_rna_TGME49_279100-1|
generic|A_rna_TGME49_279330-1|
generic|A_rna_TGME49_279380-1|
generic|A_rna_TGME49_279390-1|
generic|A_rna_TGME49_279410-1|
generic|A_rna_TGME49_279420-1|
generic|A_rna_TGME49_279450-1|
generic|A_rna_TGME49_280370-1|
generic|A_rna_TGME49_280410-1|
generic|A_rna_TGME49_280490-1|
generic|A_rna_TGME49_280560-1|
generic|A_rna_TGME49_280600-1|
generic|A_rna_TGME49_280610-1|
generic|A_rna_TGME49_280700-1|
generic|A_rna_TGME49_280730-1|
generic|A_rna_TGME49_280740-1|
generic|A_rna_TGME49_281450-1|
generic|A_rna_TGME49_281570-1|
generic|A_rna_TGME49_281580-1|
generic|A_rna_TGME49_281640-1|
generic|A_rna_TGME49_281980-1|
generic|A_rna_TGME49_282055-1|
generic|A_rna_TGME49_282090-1|
generic|A_rna_TGME49_283510-1|
generic|A_rna_TGME49_283540-1|
generic|A_rna_TGME49_283710-1|
generic|A_rna_TGME49_283730-1|
generic|A_rna_TGME49_283850-1|
generic|A_rna_TGME49_284050-1|
generic|A_rna_TGME49_284190-1|
generic|A_rna_TGME49_284780-1|
generic|A_rna_TGME49_285170-1|
generic|A_rna_TGME49_285200-1|
generic|A_rna_TGME49_285230-1|
generic|A_rna_TGME49_285268-1|
generic|A_rna_TGME49_285660-1|
generic|A_rna_TGME49_285700-1|
generic|A_rna_TGME49_285710-1|
generic|A_rna_TGME49_285840-1|
generic|A_rna_TGME49_285850-1|
generic|A_rna_TGME49_285870-1|
generic|A_rna_TGME49_285950-1|
generic|A_rna_TGME49_285980-1|
generic|A_rna_TGME49_286080-1|
generic|A_rna_TGME49_286240-1|
generic|A_rna_TGME49_286420-1|
generic|A_rna_TGME49_286440-1|
generic|A_rna_TGME49_286510-1|
generic|A_rna_TGME49_286580-1|
generic|A_rna_TGME49_286590-1|
generic|A_rna_TGME49_286600-1|
generic|A_rna_TGME49_286690-1|
generic|A_rna_TGME49_286750-1|
generic|A_rna_TGME49_286920-1|
generic|A_rna_TGME49_287180-1|
generic|A_rna_TGME49_287230-1|
generic|A_rna_TGME49_287270-1|
generic|A_rna_TGME49_287500-1|
generic|A_rna_TGME49_288210-1|
generic|A_rna_TGME49_288290-1|
generic|A_rna_TGME49_288340-1|
generic|A_rna_TGME49_288360-1|
generic|A_rna_TGME49_288380-1|
generic|A_rna_TGME49_288400-1|
generic|A_rna_TGME49_288460-1|
generic|A_rna_TGME49_288500-1|
generic|A_rna_TGME49_288530-1|
generic|A_rna_TGME49_288570-1|
generic|A_rna_TGME49_288630-1|
generic|A_rna_TGME49_288650-1|
generic|A_rna_TGME49_288680-1|
generic|A_rna_TGME49_288720-1|
generic|A_rna_TGME49_288800-1|
generic|A_rna_TGME49_288830-1|
generic|A_rna_TGME49_288840-1|
generic|A_rna_TGME49_288860-1|
generic|A_rna_TGME49_289000-1|
generic|A_rna_TGME49_289010-1|
generic|A_rna_TGME49_289080-1|
generic|A_rna_TGME49_289100-1|
generic|A_rna_TGME49_289300-1|
generic|A_rna_TGME49_289310-1|
generic|A_rna_TGME49_289320-1|
generic|A_rna_TGME49_289330-1|
generic|A_rna_TGME49_289350-1|
generic|A_rna_TGME49_289380-1|
generic|A_rna_TGME49_289530-1|
generic|A_rna_TGME49_289540-1|
generic|A_rna_TGME49_289550-1|
generic|A_rna_TGME49_289580-1|
generic|A_rna_TGME49_289600-1|
generic|A_rna_TGME49_289650-1|
generic|A_rna_TGME49_289690-1|
generic|A_rna_TGME49_289730-1|
generic|A_rna_TGME49_289770-1|
generic|A_rna_TGME49_289800-1|
generic|A_rna_TGME49_289830-1|
generic|A_rna_TGME49_289880-1|
generic|A_rna_TGME49_289960-1|
generic|A_rna_TGME49_290005-1|
generic|A_rna_TGME49_290160-1|
generic|A_rna_TGME49_290170-1|
generic|A_rna_TGME49_290200-1|
generic|A_rna_TGME49_290240-1|
generic|A_rna_TGME49_290270-1|
generic|A_rna_TGME49_290290-1|
generic|A_rna_TGME49_290340-1|
generic|A_rna_TGME49_290620-1|
generic|A_rna_TGME49_290640-1|
generic|A_rna_TGME49_290660-1|
generic|A_rna_TGME49_290670-1|
generic|A_rna_TGME49_290700-1|
generic|A_rna_TGME49_290720-1|
generic|A_rna_TGME49_290840-1|
generic|A_rna_TGME49_290850-1|
generic|A_rna_TGME49_290910-1|
generic|A_rna_TGME49_290920-1|
generic|A_rna_TGME49_290940-1|
generic|A_rna_TGME49_290950-1|
generic|A_rna_TGME49_290960-1|
generic|A_rna_TGME49_290980-1|
generic|A_rna_TGME49_291000-1|
generic|A_rna_TGME49_291140-1|
generic|A_rna_TGME49_291180-1|
generic|A_rna_TGME49_291640-1|
generic|A_rna_TGME49_291680-1|
generic|A_rna_TGME49_291880-1|
generic|A_rna_TGME49_291890-1|
generic|A_rna_TGME49_291930-1|
generic|A_rna_TGME49_291940-1|
generic|A_rna_TGME49_291960-1|
generic|A_rna_TGME49_292010-1|
generic|A_rna_TGME49_292020-1|
generic|A_rna_TGME49_292130-1|
generic|A_rna_TGME49_292200-1|
generic|A_rna_TGME49_292220-1|
generic|A_rna_TGME49_292280-1|
generic|A_rna_TGME49_292920-1|
generic|A_rna_TGME49_293060-1|
generic|A_rna_TGME49_293180-1|
generic|A_rna_TGME49_293190-1|
generic|A_rna_TGME49_293230-1|
generic|A_rna_TGME49_293300-1|
generic|A_rna_TGME49_293340-1|
generic|A_rna_TGME49_293350-1|
generic|A_rna_TGME49_293380-1|
generic|A_rna_TGME49_293440-1|
generic|A_rna_TGME49_293470-1|
generic|A_rna_TGME49_293510-1|
generic|A_rna_TGME49_293570-1|
generic|A_rna_TGME49_293590-1|
generic|A_rna_TGME49_293630-1|
generic|A_rna_TGME49_293670-1|
generic|A_rna_TGME49_293700-1|
generic|A_rna_TGME49_293900-1|
generic|A_rna_TGME49_294010-1|
generic|A_rna_TGME49_294050-1|
generic|A_rna_TGME49_294200-1|
generic|A_rna_TGME49_294220-1|
generic|A_rna_TGME49_294250-1|
generic|A_rna_TGME49_294280-1|
generic|A_rna_TGME49_294330-1|
generic|A_rna_TGME49_294340-1|
generic|A_rna_TGME49_294350-1|
generic|A_rna_TGME49_294360-1|
generic|A_rna_TGME49_294550-1|
generic|A_rna_TGME49_294620-1|
generic|A_rna_TGME49_294630-1|
generic|A_rna_TGME49_294640-1|
generic|A_rna_TGME49_294670-1|
generic|A_rna_TGME49_294710-1|
generic|A_rna_TGME49_294730-1|
generic|A_rna_TGME49_294770-1|
generic|A_rna_TGME49_294898-1|
generic|A_rna_TGME49_294930-1|
generic|A_rna_TGME49_295000-1|
generic|A_rna_TGME49_295040-1|
generic|A_rna_TGME49_295090-1|
generic|A_rna_TGME49_295110-1|
generic|A_rna_TGME49_295340-1|
generic|A_rna_TGME49_295360-1|
generic|A_rna_TGME49_295650-1|
generic|A_rna_TGME49_295680-1|
generic|A_rna_TGME49_295710-1|
generic|A_rna_TGME49_295730-1|
generic|A_rna_TGME49_297060-1|
generic|A_rna_TGME49_297070-1|
generic|A_rna_TGME49_297150-1|
generic|A_rna_TGME49_297160-1|
generic|A_rna_TGME49_297180-1|
generic|A_rna_TGME49_297230-1|
generic|A_rna_TGME49_297245-1|
generic|A_rna_TGME49_297460-1|
generic|A_rna_TGME49_297470-1|
generic|A_rna_TGME49_297500-1|
generic|A_rna_TGME49_297530-1|
generic|A_rna_TGME49_297720-1|
generic|A_rna_TGME49_297745-1|
generic|A_rna_TGME49_297800-1|
generic|A_rna_TGME49_297960-1|
generic|A_rna_TGME49_298020-1|
generic|A_rna_TGME49_298610-1|
generic|A_rna_TGME49_298630-1|
generic|A_rna_TGME49_299030-1|
generic|A_rna_TGME49_299050-1|
generic|A_rna_TGME49_299060-1|
generic|A_rna_TGME49_299070-1|
generic|A_rna_TGME49_299080-1|
generic|A_rna_TGME49_299110-1|
generic|A_rna_TGME49_299210-1|
generic|A_rna_TGME49_299780-1|
generic|A_rna_TGME49_299810-1|
generic|A_rna_TGME49_299970-1|
generic|A_rna_TGME49_300000-1|
generic|A_rna_TGME49_300100-1|
generic|A_rna_TGME49_300120-1|
generic|A_rna_TGME49_300140-1|
generic|A_rna_TGME49_300260-1|
generic|A_rna_TGME49_300310-1|
generic|A_rna_TGME49_301120-1|
generic|A_rna_TGME49_301210-1|
generic|A_rna_TGME49_301390-1|
generic|A_rna_TGME49_301440-1|
generic|A_rna_TGME49_302000-1|
generic|A_rna_TGME49_302050-1|
generic|A_rna_TGME49_304470-1|
generic|A_rna_TGME49_304490-1|
generic|A_rna_TGME49_304660-1|
generic|A_rna_TGME49_304740-1|
generic|A_rna_TGME49_304760-1|
generic|A_rna_TGME49_304955-1|
generic|A_rna_TGME49_304990-1|
generic|A_rna_TGME49_305030-1|
generic|A_rna_TGME49_305040-1|
generic|A_rna_TGME49_305240-1|
generic|A_rna_TGME49_305260-1|
generic|A_rna_TGME49_305270-1|
generic|A_rna_TGME49_305320-1|
generic|A_rna_TGME49_305340-1|
generic|A_rna_TGME49_305450-1|
generic|A_rna_TGME49_305460-1|
generic|A_rna_TGME49_305520-1|
generic|A_rna_TGME49_305770-1|
generic|A_rna_TGME49_305780-1|
generic|A_rna_TGME49_305810-1|
generic|A_rna_TGME49_305850-1|
generic|A_rna_TGME49_305860-1|
generic|A_rna_TGME49_305910-1|
generic|A_rna_TGME49_305940-1|
generic|A_rna_TGME49_305980-1|
generic|A_rna_TGME49_306060-1|
generic|A_rna_TGME49_306190-1|
generic|A_rna_TGME49_306210-1|
generic|A_rna_TGME49_306220-1|
generic|A_rna_TGME49_306330-1|
generic|A_rna_TGME49_306400-1|
generic|A_rna_TGME49_306460-1|
generic|A_rna_TGME49_306560-1|
generic|A_rna_TGME49_306895-1|
generic|A_rna_TGME49_306960-1|
generic|A_rna_TGME49_307570-1|
generic|A_rna_TGME49_307810-1|
generic|A_rna_TGME49_307850-1|
generic|A_rna_TGME49_307990-1|
generic|A_rna_TGME49_308000-1|
generic|A_rna_TGME49_308040-1|
generic|A_rna_TGME49_308090-1|
generic|A_rna_TGME49_308093-1|
generic|A_rna_TGME49_308810-1|
generic|A_rna_TGME49_308840-1|
generic|A_rna_TGME49_308860-1|
generic|A_rna_TGME49_308870-1|
generic|A_rna_TGME49_308890-1|
generic|A_rna_TGME49_308920-1|
generic|A_rna_TGME49_308950-1|
generic|A_rna_TGME49_309120-1|
generic|A_rna_TGME49_309140-1|
generic|A_rna_TGME49_309190-1|
generic|A_rna_TGME49_309210-1|
generic|A_rna_TGME49_309265-1|
generic|A_rna_TGME49_309560-1|
generic|A_rna_TGME49_309570-1|
generic|A_rna_TGME49_309580-1|
generic|A_rna_TGME49_309590-1|
generic|A_rna_TGME49_309600-1|
generic|A_rna_TGME49_309730-1|
generic|A_rna_TGME49_309752-1|
generic|A_rna_TGME49_309800-1|
generic|A_rna_TGME49_309820-1|
generic|A_rna_TGME49_309950-1|
generic|A_rna_TGME49_309960-1|
generic|A_rna_TGME49_310000-1|
generic|A_rna_TGME49_310010-1|
generic|A_rna_TGME49_310030-1|
generic|A_rna_TGME49_310050-1|
generic|A_rna_TGME49_310070-1|
generic|A_rna_TGME49_310080-1|
generic|A_rna_TGME49_310100-1|
generic|A_rna_TGME49_310150-1|
generic|A_rna_TGME49_310210-1|
generic|A_rna_TGME49_310310-1|
generic|A_rna_TGME49_310320-1|
generic|A_rna_TGME49_310370-1|
generic|A_rna_TGME49_310430-1|
generic|A_rna_TGME49_310440-1|
generic|A_rna_TGME49_310570-1|
generic|A_rna_TGME49_310630-1|
generic|A_rna_TGME49_310640-1|
generic|A_rna_TGME49_310670-1|
generic|A_rna_TGME49_310750-1|
generic|A_rna_TGME49_310860-1|
generic|A_rna_TGME49_310930-1|
generic|A_rna_TGME49_310950-1|
generic|A_rna_TGME49_311030-1|
generic|A_rna_TGME49_311090-1|
generic|A_rna_TGME49_311240-1|
generic|A_rna_TGME49_311290-1|
generic|A_rna_TGME49_311310-1|
generic|A_rna_TGME49_311360-1|
generic|A_rna_TGME49_311400-1|
generic|A_rna_TGME49_311430-1|
generic|A_rna_TGME49_311470-1|
generic|A_rna_TGME49_311480-1|
generic|A_rna_TGME49_311500-1|
generic|A_rna_TGME49_311690-1|
generic|A_rna_TGME49_311720-1|
generic|A_rna_TGME49_311870-1|
generic|A_rna_TGME49_311890-1|
generic|A_rna_TGME49_312050-1|
generic|A_rna_TGME49_312100-1|
generic|A_rna_TGME49_312110-1|
generic|A_rna_TGME49_312150-1|
generic|A_rna_TGME49_312200-1|
generic|A_rna_TGME49_312230-1|
generic|A_rna_TGME49_312260-1|
generic|A_rna_TGME49_312270-1|
generic|A_rna_TGME49_312280-1|
generic|A_rna_TGME49_312420-1|
generic|A_rna_TGME49_312480-1|
generic|A_rna_TGME49_312490-1|
generic|A_rna_TGME49_312530-1|
generic|A_rna_TGME49_312622-1|
generic|A_rna_TGME49_312630-1|
generic|A_rna_TGME49_312860-1|
generic|A_rna_TGME49_312990-1|
generic|A_rna_TGME49_313010-1|
generic|A_rna_TGME49_313060-1|
generic|A_rna_TGME49_313080-1|
generic|A_rna_TGME49_313100-1|
generic|A_rna_TGME49_313140-1|
generic|A_rna_TGME49_313180-1|
generic|A_rna_TGME49_313230-1|
generic|A_rna_TGME49_313270-1|
generic|A_rna_TGME49_313290-1|
generic|A_rna_TGME49_313350-1|
generic|A_rna_TGME49_313370-1|
generic|A_rna_TGME49_313380-1|
generic|A_rna_TGME49_313410-1|
generic|A_rna_TGME49_313430-1|
generic|A_rna_TGME49_313480-1|
generic|A_rna_TGME49_313580-1|
generic|A_rna_TGME49_313665-1|
generic|A_rna_TGME49_313670-1|
generic|A_rna_TGME49_313820-1|
generic|A_rna_TGME49_313910-1|
generic|A_rna_TGME49_313930-1|
generic|A_rna_TGME49_313970-1|
generic|A_rna_TGME49_314100-1|
generic|A_rna_TGME49_314400-1|
generic|A_rna_TGME49_314410-1|
generic|A_rna_TGME49_314430-1|
generic|A_rna_TGME49_314480-1|
generic|A_rna_TGME49_314540-1|
generic|A_rna_TGME49_314740-1|
generic|A_rna_TGME49_314750-1|
generic|A_rna_TGME49_314780-1|
generic|A_rna_TGME49_314810-1|
generic|A_rna_TGME49_314900-1|
generic|A_rna_TGME49_314970-1|
generic|A_rna_TGME49_315150-1|
generic|A_rna_TGME49_315160-1|
generic|A_rna_TGME49_315210-1|
generic|A_rna_TGME49_315220-1|
generic|A_rna_TGME49_315250-1|
generic|A_rna_TGME49_315270-1|
generic|A_rna_TGME49_315530-1|
generic|A_rna_TGME49_315620-1|
generic|A_rna_TGME49_315670-1|
generic|A_rna_TGME49_315680-1|
generic|A_rna_TGME49_315770-1|
generic|A_rna_TGME49_315810-1|
generic|A_rna_TGME49_315940-1|
generic|A_rna_TGME49_316200-1|
generic|A_rna_TGME49_316240-1|
generic|A_rna_TGME49_316250-1|
generic|A_rna_TGME49_316280-1|
generic|A_rna_TGME49_316310-1|
generic|A_rna_TGME49_316350-1|
generic|A_rna_TGME49_316400-1|
generic|A_rna_TGME49_316520-1|
generic|A_rna_TGME49_316660-1|
generic|A_rna_TGME49_317720-1|
generic|A_rna_TGME49_318140-1|
generic|A_rna_TGME49_318230-1|
generic|A_rna_TGME49_318260-1|
generic|A_rna_TGME49_318310-1|
generic|A_rna_TGME49_318330-1|
generic|A_rna_TGME49_318370-1|
generic|A_rna_TGME49_318410-1|
generic|A_rna_TGME49_318430-1|
generic|A_rna_TGME49_318440-1|
generic|A_rna_TGME49_318460-1|
generic|A_rna_TGME49_318510-1|
generic|A_rna_TGME49_318560-1|
generic|A_rna_TGME49_318580-1|
generic|A_rna_TGME49_318710-1|
generic|A_rna_TGME49_318730-1|
generic|A_rna_TGME49_319300-1|
generic|A_rna_TGME49_319340-1|
generic|A_rna_TGME49_319350-1|
generic|A_rna_TGME49_319530-1|
generic|A_rna_TGME49_319560-1|
generic|A_rna_TGME49_319570-1|
generic|A_rna_TGME49_319630-1|
generic|A_rna_TGME49_319658-1|
generic|A_rna_TGME49_319720-1|
generic|A_rna_TGME49_319850-1|
generic|A_rna_TGME49_320010-1|
generic|A_rna_TGME49_320020-1|
generic|A_rna_TGME49_320030-1|
generic|A_rna_TGME49_320050-1|
generic|A_rna_TGME49_320100-1|
generic|A_rna_TGME49_320180-1|
generic|A_rna_TGME49_320200-1|
generic|A_rna_TGME49_320210-1|
generic|A_rna_TGME49_320220-1|
generic|A_rna_TGME49_320300-1|
generic|A_rna_TGME49_320430-1|
generic|A_rna_TGME49_320460-1|
generic|A_rna_TGME49_320490-1|
generic|A_rna_TGME49_320570-1|
generic|A_rna_TGME49_320630-1|
generic|A_rna_TGME49_320640-1|
generic|A_rna_TGME49_320690-1|
generic|A_rna_TGME49_321420-1|
generic|A_rna_TGME49_321440-1|
generic|A_rna_TGME49_321500-1|
generic|A_rna_TGME49_321530-1|
generic|A_rna_TGME49_321620-1|
generic|A_rna_TGME49_321630-1|
generic|A_rna_TGME49_321640-1|
generic|A_rna_TGME49_321650-1|
generic|A_rna_TGME49_321660-1|
generic|A_rna_TGME49_321680-1|
generic|A_rna_TGME49_321690-1|
generic|A_rna_TGME49_323100-1|
generic|A_rna_TGME49_323110-1|

## Sheet: Orb-WL
Official proteins that pass threshold	RNA_SEQ proteins that pass threshold
generic|A_rna_TGME49_200310-1|	generic|B_tgondii-rna.Boothroyd_oocyst.day0.gene2473|
generic|A_rna_TGME49_201150-1|	generic|B_tgondii-rna.Boothroyd_oocyst.day0.gene739|
generic|A_rna_TGME49_201680-1|	generic|B_tgondii-rna.Boothroyd_oocyst.day10.gene1422|
generic|A_rna_TGME49_201700-1|	generic|B_tgondii-rna.Boothroyd_oocyst.day10.gene3196|
generic|A_rna_TGME49_201710-1|	generic|B_tgondii-rna.Boothroyd_oocyst.day10.gene4058|
generic|A_rna_TGME49_201780-1|	generic|B_tgondii-rna.Boothroyd_oocyst.day10.gene546|
generic|A_rna_TGME49_201800-1|	generic|B_tgondii-rna.Boothroyd_oocyst.day10.gene778|
generic|A_rna_TGME49_202200-1|	generic|B_tgondii-rna.Boothroyd_oocyst.day4.gene1248|
generic|A_rna_TGME49_202370-1|	generic|B_tgondii-rna.Boothroyd_oocyst.day4.gene1254|
generic|A_rna_TGME49_202380-1|	generic|B_tgondii-rna.Boothroyd_oocyst.day4.gene3093|
generic|A_rna_TGME49_202390-1|	generic|B_tgondii-rna.Boothroyd_oocyst.day4.gene4056|
generic|A_rna_TGME49_202500-1|	generic|B_tgondii-rna.Gregory_ME49_mRNA.hour16.gene1344|
generic|A_rna_TGME49_202510-1|	generic|B_tgondii-rna.Gregory_ME49_mRNA.hour16.gene2065|
generic|A_rna_TGME49_202530-1|	generic|B_tgondii-rna.Gregory_ME49_mRNA.hour16.gene379|
generic|A_rna_TGME49_202550-1|	generic|B_tgondii-rna.Gregory_ME49_mRNA.hour16.gene3913|
generic|A_rna_TGME49_202680-1|	generic|B_tgondii-rna.Gregory_ME49_mRNA.hour16.gene3927|
generic|A_rna_TGME49_202760-1|	generic|B_tgondii-rna.Gregory_ME49_mRNA.hour16.gene5860|
generic|A_rna_TGME49_202820-1|	generic|B_tgondii-rna.Gregory_ME49_mRNA.hour2.gene1104|
generic|A_rna_TGME49_202830-1|	generic|B_tgondii-rna.Gregory_ME49_mRNA.hour2.gene1679|
generic|A_rna_TGME49_202870-1|	generic|B_tgondii-rna.Gregory_ME49_mRNA.hour2.gene795|
generic|A_rna_TGME49_202890-1|	generic|B_tgondii-rna.Gregory_ME49_mRNA.hour33.gene2883|
generic|A_rna_TGME49_203240-1|	generic|B_tgondii-rna.Gregory_ME49_mRNA.hour33.gene3386|
generic|A_rna_TGME49_203310-1|	generic|B_tgondii-rna.Gregory_ME49_mRNA.hour33.gene42|
generic|A_rna_TGME49_203390-1|	generic|B_tgondii-rna.Gregory_ME49_mRNA.hour33.gene5346|
generic|A_rna_TGME49_203540-1|	generic|B_tgondii-rna.Gregory_ME49_mRNA.hour4.gene724|
generic|A_rna_TGME49_203630-1|	generic|B_tgondii-rna.Gregory_VEG_mRNA.hour16.gene1583|
generic|A_rna_TGME49_203980-1|	generic|B_tgondii-rna.Gregory_VEG_mRNA.hour16.gene1989|
generic|A_rna_TGME49_203990-1|	generic|B_tgondii-rna.Gregory_VEG_mRNA.hour16.gene2471|
generic|A_rna_TGME49_204020-1|	generic|B_tgondii-rna.Gregory_VEG_mRNA.hour2.gene1429|
generic|A_rna_TGME49_204050-1|	generic|B_tgondii-rna.Gregory_VEG_mRNA.hour2.gene1657|
generic|A_rna_TGME49_204130-1|	generic|B_tgondii-rna.Gregory_VEG_mRNA.hour2.gene1963|
generic|A_rna_TGME49_204160-1|	generic|B_tgondii-rna.Gregory_VEG_mRNA.hour2.gene3071|
generic|A_rna_TGME49_204310-1|	generic|B_tgondii-rna.Gregory_VEG_mRNA.hour2.gene3991|
generic|A_rna_TGME49_204340-1|	generic|B_tgondii-rna.Gregory_VEG_mRNA.hour8.gene4310|
generic|A_rna_TGME49_204380-1|	generic|B_tgondii-rna.Gregory_VEG_mRNA.hour8.gene4405|
generic|A_rna_TGME49_204480-1|	generic|B_tgondii-rna.Gregory_VEG_mRNA.hour8.gene4411|
generic|A_rna_TGME49_204530-1|	generic|B_tgondii-rna.Gregory_VEG_mRNA.hour8.gene63|
generic|A_rna_TGME49_205010-1|	generic|B_tgondii-rna.Knoll_Laura_Pittman.acute_mouse.gene1000|
generic|A_rna_TGME49_205130-1|	generic|B_tgondii-rna.Knoll_Laura_Pittman.acute_mouse.gene1238|
generic|A_rna_TGME49_205240-1|	generic|B_tgondii-rna.Knoll_Laura_Pittman.chronic_mouse.gene1056|
generic|A_rna_TGME49_205250-1|	generic|B_tgondii-rna.Knoll_Laura_Pittman.chronic_mouse.gene1190|
generic|A_rna_TGME49_205320-1|	generic|B_tgondii-rna.Reid_tachy.day3.gene1112|
generic|A_rna_TGME49_205340-1|	generic|B_tgondii-rna.Reid_tachy.day4.gene1416|
generic|A_rna_TGME49_205350-1|	generic|B_tgondii-rna.Reid_tachy.day4.gene797|
generic|A_rna_TGME49_205360-1|	generic|B_tgondii-rna.Saeij_Jeroen_strains.B41.gene2757|
generic|A_rna_TGME49_205380-1|	generic|B_tgondii-rna.Saeij_Jeroen_strains.B41.gene3399|
generic|A_rna_TGME49_205440-1|	generic|B_tgondii-rna.Saeij_Jeroen_strains.BOF.gene1785|
generic|A_rna_TGME49_205510-1|	generic|B_tgondii-rna.Saeij_Jeroen_strains.BOF.gene3048|
generic|A_rna_TGME49_205558-1|	generic|B_tgondii-rna.Saeij_Jeroen_strains.BOF.gene3568|
generic|A_rna_TGME49_205580-1|	generic|B_tgondii-rna.Saeij_Jeroen_strains.CASTELLS.gene1863|
generic|A_rna_TGME49_205700-1|	generic|B_tgondii-rna.Saeij_Jeroen_strains.CASTELLS.gene2733|
generic|A_rna_TGME49_205710-1|	generic|B_tgondii-rna.Saeij_Jeroen_strains.CASTELLS.gene3498|
generic|A_rna_TGME49_206320-1|	generic|B_tgondii-rna.Saeij_Jeroen_strains.CASTELLS.gene588|
generic|A_rna_TGME49_206340-1|	generic|B_tgondii-rna.Saeij_Jeroen_strains.CASTELLS.gene90|
generic|A_rna_TGME49_206470-1|	generic|B_tgondii-rna.Saeij_Jeroen_strains.CEPdelta.gene1305|
generic|A_rna_TGME49_206510-1|	generic|B_tgondii-rna.Saeij_Jeroen_strains.COUGAR.gene964|
generic|A_rna_TGME49_206590-1|	generic|B_tgondii-rna.Saeij_Jeroen_strains.DEG.gene1334|
generic|A_rna_TGME49_206610-1|	generic|B_tgondii-rna.Saeij_Jeroen_strains.DEG.gene1521|
generic|A_rna_TGME49_206670-1|	generic|B_tgondii-rna.Saeij_Jeroen_strains.DEG.gene2920|
generic|A_rna_TGME49_207060-1|	generic|B_tgondii-rna.Saeij_Jeroen_strains.DEG.gene3139|
generic|A_rna_TGME49_207170-1|	generic|B_tgondii-rna.Saeij_Jeroen_strains.DEG.gene3293|
generic|A_rna_TGME49_207240-1|	generic|B_tgondii-rna.Saeij_Jeroen_strains.FOU.gene3922|
generic|A_rna_TGME49_207440-1|	generic|B_tgondii-rna.Saeij_Jeroen_strains.FOU.gene4519|
generic|A_rna_TGME49_207620-1|	generic|B_tgondii-rna.Saeij_Jeroen_strains.GPHT.gene1957|
generic|A_rna_TGME49_207720-1|	generic|B_tgondii-rna.Saeij_Jeroen_strains.GUYDOS.gene2413|
generic|A_rna_TGME49_207750-1|	generic|B_tgondii-rna.Saeij_Jeroen_strains.MAS.gene1830|
generic|A_rna_TGME49_207770-1|	generic|B_tgondii-rna.Saeij_Jeroen_strains.ME49.gene2428|
generic|A_rna_TGME49_207830-1|	generic|B_tgondii-rna.Saeij_Jeroen_strains.ME49.gene449|
generic|A_rna_TGME49_207840-1|	generic|B_tgondii-rna.Saeij_Jeroen_strains.TgCATBr44.gene666|
generic|A_rna_TGME49_208030-1|	generic|B_tgondii-rna.Saeij_Jeroen_strains.TgCATBr5.gene3708|
generic|A_rna_TGME49_208370-1|	generic|B_tgondii-rna.Saeij_Jeroen_strains.TgCATBr5.gene540|
generic|A_rna_TGME49_208440-1|	generic|B_tgondii-rna.Saeij_Jeroen_strains.VAND.gene2101|
generic|A_rna_TGME49_208450-1|	generic|B_tgondii-rna.Saeij_Jeroen_strains.VEG.gene1936|
generic|A_rna_TGME49_208530-1|	generic|B_tgondii-rna.Saeij_Jeroen_strains.VEG.gene444|
generic|A_rna_TGME49_208560-1|
generic|A_rna_TGME49_208590-1|
generic|A_rna_TGME49_208750-1|
generic|A_rna_TGME49_208790-1|
generic|A_rna_TGME49_209030-1|
generic|A_rna_TGME49_209150-1|
generic|A_rna_TGME49_209160-1|
generic|A_rna_TGME49_209170-1|
generic|A_rna_TGME49_209260-1|
generic|A_rna_TGME49_209290-1|
generic|A_rna_TGME49_209420-1|
generic|A_rna_TGME49_209450-1|
generic|A_rna_TGME49_209600-1|
generic|A_rna_TGME49_209680-1|
generic|A_rna_TGME49_209720-1|
generic|A_rna_TGME49_209800-1|
generic|A_rna_TGME49_209860-1|
generic|A_rna_TGME49_209870-1|
generic|A_rna_TGME49_209910-1|
generic|A_rna_TGME49_209950-1|
generic|A_rna_TGME49_209960-1|
generic|A_rna_TGME49_209985-1|
generic|A_rna_TGME49_210370-1|
generic|A_rna_TGME49_210408-1|
generic|A_rna_TGME49_210690-1|
generic|A_rna_TGME49_210730-1|
generic|A_rna_TGME49_210840-1|
generic|A_rna_TGME49_210980-1|
generic|A_rna_TGME49_211030-1|
generic|A_rna_TGME49_211040-1|
generic|A_rna_TGME49_211260-1|
generic|A_rna_TGME49_211290-1|
generic|A_rna_TGME49_211420-1|
generic|A_rna_TGME49_211680-1|
generic|A_rna_TGME49_211710-1|
generic|A_rna_TGME49_212210-1|
generic|A_rna_TGME49_212220-1|
generic|A_rna_TGME49_212250-1|
generic|A_rna_TGME49_212820-1|
generic|A_rna_TGME49_212860-1|
generic|A_rna_TGME49_213030-1|
generic|A_rna_TGME49_213255-1|
generic|A_rna_TGME49_213280-1|
generic|A_rna_TGME49_213350-1|
generic|A_rna_TGME49_213410-1|
generic|A_rna_TGME49_213800-1|
generic|A_rna_TGME49_213830-1|
generic|A_rna_TGME49_213900-1|
generic|A_rna_TGME49_213910-1|
generic|A_rna_TGME49_214080-1|
generic|A_rna_TGME49_214090-1|
generic|A_rna_TGME49_214140-1|
generic|A_rna_TGME49_214210-1|
generic|A_rna_TGME49_214220-1|
generic|A_rna_TGME49_214270-1|
generic|A_rna_TGME49_214290-1|
generic|A_rna_TGME49_214320-1|
generic|A_rna_TGME49_214350-1|
generic|A_rna_TGME49_214410-1|
generic|A_rna_TGME49_214440-1|
generic|A_rna_TGME49_214490-1|
generic|A_rna_TGME49_214760-1|
generic|A_rna_TGME49_214770-1|
generic|A_rna_TGME49_214790-1|
generic|A_rna_TGME49_214840-1|
generic|A_rna_TGME49_214930-1|
generic|A_rna_TGME49_214940-1|
generic|A_rna_TGME49_214950-1|
generic|A_rna_TGME49_214970-1|
generic|A_rna_TGME49_215010-1|
generic|A_rna_TGME49_215040-1|
generic|A_rna_TGME49_215220-1|
generic|A_rna_TGME49_215260-1|
generic|A_rna_TGME49_215280-1|
generic|A_rna_TGME49_215430-1|
generic|A_rna_TGME49_215470-1|
generic|A_rna_TGME49_215590-1|
generic|A_rna_TGME49_215775-1|
generic|A_rna_TGME49_215980-1|
generic|A_rna_TGME49_216000-1|
generic|A_rna_TGME49_216020-1|
generic|A_rna_TGME49_216050-1|
generic|A_rna_TGME49_216260-1|
generic|A_rna_TGME49_216450-1|
generic|A_rna_TGME49_216590-1|
generic|A_rna_TGME49_216620-1|
generic|A_rna_TGME49_216650-1|
generic|A_rna_TGME49_216670-1|
generic|A_rna_TGME49_216680-1|
generic|A_rna_TGME49_216730-1|
generic|A_rna_TGME49_216770-1|
generic|A_rna_TGME49_216790-1|
generic|A_rna_TGME49_216810-1|
generic|A_rna_TGME49_216860-1|
generic|A_rna_TGME49_216880-1|
generic|A_rna_TGME49_216900-1|
generic|A_rna_TGME49_217010-1|
generic|A_rna_TGME49_217050-1|
generic|A_rna_TGME49_217460-1|
generic|A_rna_TGME49_217510-1|
generic|A_rna_TGME49_217540-1|
generic|A_rna_TGME49_217680-1|
generic|A_rna_TGME49_217740-1|
generic|A_rna_TGME49_217820-1|
generic|A_rna_TGME49_217890-1|
generic|A_rna_TGME49_217900-1|
generic|A_rna_TGME49_218250-1|
generic|A_rna_TGME49_218260-1|
generic|A_rna_TGME49_218280-1|
generic|A_rna_TGME49_218410-1|
generic|A_rna_TGME49_218520-1|
generic|A_rna_TGME49_218530-1|
generic|A_rna_TGME49_218610-1|
generic|A_rna_TGME49_218780-1|
generic|A_rna_TGME49_218820-1|
generic|A_rna_TGME49_218830-1|
generic|A_rna_TGME49_218960-1|
generic|A_rna_TGME49_219140-1|
generic|A_rna_TGME49_219170-1|
generic|A_rna_TGME49_219210-1|
generic|A_rna_TGME49_219270-1|
generic|A_rna_TGME49_219280-1|
generic|A_rna_TGME49_219310-1|
generic|A_rna_TGME49_219320-1|
generic|A_rna_TGME49_219520-1|
generic|A_rna_TGME49_219540-1|
generic|A_rna_TGME49_219550-1|
generic|A_rna_TGME49_219590-1|
generic|A_rna_TGME49_219720-1|
generic|A_rna_TGME49_219750-1|
generic|A_rna_TGME49_219790-1|
generic|A_rna_TGME49_219800-1|
generic|A_rna_TGME49_219810-1|
generic|A_rna_TGME49_220100-1|
generic|A_rna_TGME49_220240-1|
generic|A_rna_TGME49_220260-1|
generic|A_rna_TGME49_220270-1|
generic|A_rna_TGME49_220390-1|
generic|A_rna_TGME49_220400-1|
generic|A_rna_TGME49_220860-1|
generic|A_rna_TGME49_220950-1|
generic|A_rna_TGME49_221170-1|
generic|A_rna_TGME49_221210-1|
generic|A_rna_TGME49_221320-1|
generic|A_rna_TGME49_221380-1|
generic|A_rna_TGME49_221470-1|
generic|A_rna_TGME49_221490-1|
generic|A_rna_TGME49_221522-1|
generic|A_rna_TGME49_221620-1|
generic|A_rna_TGME49_221670-1|
generic|A_rna_TGME49_221870-1|
generic|A_rna_TGME49_221950-1|
generic|A_rna_TGME49_222020-1|
generic|A_rna_TGME49_222100-1|
generic|A_rna_TGME49_222160-1|
generic|A_rna_TGME49_222170-1|
generic|A_rna_TGME49_222210-1|
generic|A_rna_TGME49_222220-1|
generic|A_rna_TGME49_222360-1|
generic|A_rna_TGME49_222370-1|
generic|A_rna_TGME49_222380-1|
generic|A_rna_TGME49_222430-1|
generic|A_rna_TGME49_222840-1|
generic|A_rna_TGME49_222850-1|
generic|A_rna_TGME49_222860-1|
generic|A_rna_TGME49_222920-1|
generic|A_rna_TGME49_222952-1|
generic|A_rna_TGME49_223000-1|
generic|A_rna_TGME49_223020-1|
generic|A_rna_TGME49_223040-1|
generic|A_rna_TGME49_223050-1|
generic|A_rna_TGME49_223070-1|
generic|A_rna_TGME49_223140-1|
generic|A_rna_TGME49_223390-1|
generic|A_rna_TGME49_223410-1|
generic|A_rna_TGME49_223540-1|
generic|A_rna_TGME49_223590-1|
generic|A_rna_TGME49_223668-1|
generic|A_rna_TGME49_223710-1|
generic|A_rna_TGME49_223920-1|
generic|A_rna_TGME49_223930-1|
generic|A_rna_TGME49_223940-1|
generic|A_rna_TGME49_223960-1|
generic|A_rna_TGME49_224060-1|
generic|A_rna_TGME49_224240-1|
generic|A_rna_TGME49_224350-1|
generic|A_rna_TGME49_224850-1|
generic|A_rna_TGME49_224890-1|
generic|A_rna_TGME49_224900-1|
generic|A_rna_TGME49_225050-1|
generic|A_rna_TGME49_225060-1|
generic|A_rna_TGME49_225080-1|
generic|A_rna_TGME49_225125-1|
generic|A_rna_TGME49_225150-1|
generic|A_rna_TGME49_225320-1|
generic|A_rna_TGME49_225540-1|
generic|A_rna_TGME49_225690-1|
generic|A_rna_TGME49_225730-1|
generic|A_rna_TGME49_225790-1|
generic|A_rna_TGME49_225850-1|
generic|A_rna_TGME49_225930-1|
generic|A_rna_TGME49_226000-1|
generic|A_rna_TGME49_226250-1|
generic|A_rna_TGME49_226380-1|
generic|A_rna_TGME49_226410-1|
generic|A_rna_TGME49_226430-1|
generic|A_rna_TGME49_226500-1|
generic|A_rna_TGME49_226550-1|
generic|A_rna_TGME49_226580-1|
generic|A_rna_TGME49_226590-1|
generic|A_rna_TGME49_226710-1|
generic|A_rna_TGME49_226720-1|
generic|A_rna_TGME49_226730-1|
generic|A_rna_TGME49_226830-1|
generic|A_rna_TGME49_226910-1|
generic|A_rna_TGME49_226960-1|
generic|A_rna_TGME49_226970-1|
generic|A_rna_TGME49_226980-1|
generic|A_rna_TGME49_227030-1|
generic|A_rna_TGME49_227280-1|
generic|A_rna_TGME49_227290-1|
generic|A_rna_TGME49_227360-1|
generic|A_rna_TGME49_227600-1|
generic|A_rna_TGME49_227620-1|
generic|A_rna_TGME49_227650-1|
generic|A_rna_TGME49_227800-1|
generic|A_rna_TGME49_227810-1|
generic|A_rna_TGME49_227840-1|
generic|A_rna_TGME49_227870-1|
generic|A_rna_TGME49_227910-1|
generic|A_rna_TGME49_227948-1|
generic|A_rna_TGME49_227960-1|
generic|A_rna_TGME49_227970-1|
generic|A_rna_TGME49_228000-1|
generic|A_rna_TGME49_228120-1|
generic|A_rna_TGME49_228170-1|
generic|A_rna_TGME49_228190-1|
generic|A_rna_TGME49_228210-1|
generic|A_rna_TGME49_228400-1|
generic|A_rna_TGME49_228470-1|
generic|A_rna_TGME49_228490-1|
generic|A_rna_TGME49_228630-1|
generic|A_rna_TGME49_228770-1|
generic|A_rna_TGME49_229000-1|
generic|A_rna_TGME49_229010-1|
generic|A_rna_TGME49_229030-1|
generic|A_rna_TGME49_229140-1|
generic|A_rna_TGME49_229180-1|
generic|A_rna_TGME49_229250-1|
generic|A_rna_TGME49_229420-1|
generic|A_rna_TGME49_229470-1|
generic|A_rna_TGME49_229480-1|
generic|A_rna_TGME49_229620-1|
generic|A_rna_TGME49_229670-1|
generic|A_rna_TGME49_229920-1|
generic|A_rna_TGME49_229930-1|
generic|A_rna_TGME49_229940-1|
generic|A_rna_TGME49_229950-1|
generic|A_rna_TGME49_229990-1|
generic|A_rna_TGME49_230010-1|
generic|A_rna_TGME49_230070-1|
generic|A_rna_TGME49_230160-1|
generic|A_rna_TGME49_230210-1|
generic|A_rna_TGME49_230340-1|
generic|A_rna_TGME49_230350-1|
generic|A_rna_TGME49_230410-1|
generic|A_rna_TGME49_230420-1|
generic|A_rna_TGME49_230430-1|
generic|A_rna_TGME49_230450-1|
generic|A_rna_TGME49_230510-1|
generic|A_rna_TGME49_230700-1|
generic|A_rna_TGME49_230850-1|
generic|A_rna_TGME49_230940-1|
generic|A_rna_TGME49_230960-1|
generic|A_rna_TGME49_231080-1|
generic|A_rna_TGME49_231130-1|
generic|A_rna_TGME49_231140-1|
generic|A_rna_TGME49_231160-1|
generic|A_rna_TGME49_231190-1|
generic|A_rna_TGME49_231210-1|
generic|A_rna_TGME49_231350-1|
generic|A_rna_TGME49_231410-1|
generic|A_rna_TGME49_231440-1|
generic|A_rna_TGME49_231480-1|
generic|A_rna_TGME49_231600-1|
generic|A_rna_TGME49_231630-1|
generic|A_rna_TGME49_231640-1|
generic|A_rna_TGME49_231850-1|
generic|A_rna_TGME49_231910-1|
generic|A_rna_TGME49_231920-1|
generic|A_rna_TGME49_231940-1|
generic|A_rna_TGME49_231960-1|
generic|A_rna_TGME49_231970-1|
generic|A_rna_TGME49_232050-1|
generic|A_rna_TGME49_232090-1|
generic|A_rna_TGME49_232130-1|
generic|A_rna_TGME49_232180-1|
generic|A_rna_TGME49_232190-1|
generic|A_rna_TGME49_232230-1|
generic|A_rna_TGME49_232250-1|
generic|A_rna_TGME49_232300-1|
generic|A_rna_TGME49_232340-1|
generic|A_rna_TGME49_232350-1|
generic|A_rna_TGME49_232370-1|
generic|A_rna_TGME49_232410-1|
generic|A_rna_TGME49_232440-1|
generic|A_rna_TGME49_232600-1|
generic|A_rna_TGME49_232660-1|
generic|A_rna_TGME49_232710-1|
generic|A_rna_TGME49_232830-1|
generic|A_rna_TGME49_232940-1|
generic|A_rna_TGME49_233000-1|
generic|A_rna_TGME49_233100-1|
generic|A_rna_TGME49_233110-1|
generic|A_rna_TGME49_233140-1|
generic|A_rna_TGME49_233190-1|
generic|A_rna_TGME49_233260-1|
generic|A_rna_TGME49_233350-1|
generic|A_rna_TGME49_233450-1|
generic|A_rna_TGME49_233460-1|
generic|A_rna_TGME49_233480-1|
generic|A_rna_TGME49_233500-1|
generic|A_rna_TGME49_233520-1|
generic|A_rna_TGME49_233680-1|
generic|A_rna_TGME49_233830-1|
generic|A_rna_TGME49_234190-1|
generic|A_rna_TGME49_234310-1|
generic|A_rna_TGME49_234380-1|
generic|A_rna_TGME49_234450-1|
generic|A_rna_TGME49_234470-1|
generic|A_rna_TGME49_234505-1|
generic|A_rna_TGME49_234520-1|
generic|A_rna_TGME49_235020-1|
generic|A_rna_TGME49_235200-1|
generic|A_rna_TGME49_235340-1|
generic|A_rna_TGME49_235380-1|
generic|A_rna_TGME49_235398-1|
generic|A_rna_TGME49_235450-1|
generic|A_rna_TGME49_235470-1|
generic|A_rna_TGME49_235490-1|
generic|A_rna_TGME49_235540-1|
generic|A_rna_TGME49_235620-1|
generic|A_rna_TGME49_235660-1|
generic|A_rna_TGME49_235690-1|
generic|A_rna_TGME49_235700-1|
generic|A_rna_TGME49_235930-1|
generic|A_rna_TGME49_235970-1|
generic|A_rna_TGME49_236070-1|
generic|A_rna_TGME49_236210-1|
generic|A_rna_TGME49_236540-1|
generic|A_rna_TGME49_236560-1|
generic|A_rna_TGME49_236570-1|
generic|A_rna_TGME49_236580-1|
generic|A_rna_TGME49_236650-1|
generic|A_rna_TGME49_236790-1|
generic|A_rna_TGME49_236840-1|
generic|A_rna_TGME49_236870-1|
generic|A_rna_TGME49_236890-1|
generic|A_rna_TGME49_236910-1|
generic|A_rna_TGME49_236950-1|
generic|A_rna_TGME49_237000-1|
generic|A_rna_TGME49_237010-1|
generic|A_rna_TGME49_237015-1|
generic|A_rna_TGME49_237150-1|
generic|A_rna_TGME49_237220-1|
generic|A_rna_TGME49_237250-1|
generic|A_rna_TGME49_237820-1|
generic|A_rna_TGME49_237880-1|
generic|A_rna_TGME49_238010-1|
generic|A_rna_TGME49_238040-1|
generic|A_rna_TGME49_238050-1|
generic|A_rna_TGME49_238070-1|
generic|A_rna_TGME49_238100-1|
generic|A_rna_TGME49_238180-1|
generic|A_rna_TGME49_238250-1|
generic|A_rna_TGME49_239100-1|
generic|A_rna_TGME49_239260-1|
generic|A_rna_TGME49_239330-1|
generic|A_rna_TGME49_239400-1|
generic|A_rna_TGME49_239490-1|
generic|A_rna_TGME49_239500-1|
generic|A_rna_TGME49_239530-1|
generic|A_rna_TGME49_239740-1|
generic|A_rna_TGME49_239752-1|
generic|A_rna_TGME49_239760-1|
generic|A_rna_TGME49_239820-1|
generic|A_rna_TGME49_239890-1|
generic|A_rna_TGME49_240060-1|
generic|A_rna_TGME49_240280-1|
generic|A_rna_TGME49_240500-1|
generic|A_rna_TGME49_240570-1|
generic|A_rna_TGME49_240590-1|
generic|A_rna_TGME49_240600-1|
generic|A_rna_TGME49_240640-1|
generic|A_rna_TGME49_240650-1|
generic|A_rna_TGME49_240810-1|
generic|A_rna_TGME49_240860-1|
generic|A_rna_TGME49_240870-1|
generic|A_rna_TGME49_241170-1|
generic|A_rna_TGME49_241240-1|
generic|A_rna_TGME49_242070-1|
generic|A_rna_TGME49_242290-1|
generic|A_rna_TGME49_242330-1|
generic|A_rna_TGME49_242380-1|
generic|A_rna_TGME49_242660-1|
generic|A_rna_TGME49_242820-1|
generic|A_rna_TGME49_242830-1|
generic|A_rna_TGME49_243250-1|
generic|A_rna_TGME49_243390-1|
generic|A_rna_TGME49_243490-1|
generic|A_rna_TGME49_243540-1|
generic|A_rna_TGME49_243570-1|
generic|A_rna_TGME49_243580-1|
generic|A_rna_TGME49_243600-1|
generic|A_rna_TGME49_243620-1|
generic|A_rna_TGME49_243710-1|
generic|A_rna_TGME49_243730-1|
generic|A_rna_TGME49_243760-1|
generic|A_rna_TGME49_243800-1|
generic|A_rna_TGME49_243910-1|
generic|A_rna_TGME49_243930-1|
generic|A_rna_TGME49_243950-1|
generic|A_rna_TGME49_243960-1|
generic|A_rna_TGME49_244020-1|
generic|A_rna_TGME49_244110-1|
generic|A_rna_TGME49_244150-1|
generic|A_rna_TGME49_244200-1|
generic|A_rna_TGME49_244250-1|
generic|A_rna_TGME49_244280-1|
generic|A_rna_TGME49_244310-1|
generic|A_rna_TGME49_244320-1|
generic|A_rna_TGME49_244370-1|
generic|A_rna_TGME49_244460-1|
generic|A_rna_TGME49_244500-1|
generic|A_rna_TGME49_244550-1|
generic|A_rna_TGME49_244560-1|
generic|A_rna_TGME49_244650-1|
generic|A_rna_TGME49_244690-1|
generic|A_rna_TGME49_244880-1|
generic|A_rna_TGME49_245450-1|
generic|A_rna_TGME49_245460-1|
generic|A_rna_TGME49_245470-1|
generic|A_rna_TGME49_245490-1|
generic|A_rna_TGME49_245620-1|
generic|A_rna_TGME49_245670-1|
generic|A_rna_TGME49_245680-1|
generic|A_rna_TGME49_246100-1|
generic|A_rna_TGME49_246130-1|
generic|A_rna_TGME49_246170-1|
generic|A_rna_TGME49_246330-1|
generic|A_rna_TGME49_246500-1|
generic|A_rna_TGME49_246540-1|
generic|A_rna_TGME49_246550-1|
generic|A_rna_TGME49_246560-1|
generic|A_rna_TGME49_246580-1|
generic|A_rna_TGME49_246920-1|
generic|A_rna_TGME49_247000-1|
generic|A_rna_TGME49_247220-1|
generic|A_rna_TGME49_247300-1|
generic|A_rna_TGME49_247350-1|
generic|A_rna_TGME49_247410-1|
generic|A_rna_TGME49_247450-1|
generic|A_rna_TGME49_247460-1|
generic|A_rna_TGME49_247470-1|
generic|A_rna_TGME49_247520-1|
generic|A_rna_TGME49_247550-1|
generic|A_rna_TGME49_247760-1|
generic|A_rna_TGME49_247770-1|
generic|A_rna_TGME49_247930-1|
generic|A_rna_TGME49_248390-1|
generic|A_rna_TGME49_248460-1|
generic|A_rna_TGME49_248480-1|
generic|A_rna_TGME49_248500-1|
generic|A_rna_TGME49_248600-1|
generic|A_rna_TGME49_248630-1|
generic|A_rna_TGME49_248700-1|
generic|A_rna_TGME49_248740-1|
generic|A_rna_TGME49_248810-1|
generic|A_rna_TGME49_248880-1|
generic|A_rna_TGME49_249180-1|
generic|A_rna_TGME49_249240-1|
generic|A_rna_TGME49_249250-1|
generic|A_rna_TGME49_249270-1|
generic|A_rna_TGME49_249390-1|
generic|A_rna_TGME49_249480-1|
generic|A_rna_TGME49_249530-1|
generic|A_rna_TGME49_249590-1|
generic|A_rna_TGME49_249610-1|
generic|A_rna_TGME49_249630-1|
generic|A_rna_TGME49_249670-1|
generic|A_rna_TGME49_249780-1|
generic|A_rna_TGME49_249850-1|
generic|A_rna_TGME49_249900-1|
generic|A_rna_TGME49_249970-1|
generic|A_rna_TGME49_249990-1|
generic|A_rna_TGME49_250330-1|
generic|A_rna_TGME49_250700-1|
generic|A_rna_TGME49_250710-1|
generic|A_rna_TGME49_250770-1|
generic|A_rna_TGME49_250820-1|
generic|A_rna_TGME49_250830-1|
generic|A_rna_TGME49_251500-1|
generic|A_rna_TGME49_251540-1|
generic|A_rna_TGME49_251680-1|
generic|A_rna_TGME49_251690-1|
generic|A_rna_TGME49_251780-1|
generic|A_rna_TGME49_251810-1|
generic|A_rna_TGME49_251850-1|
generic|A_rna_TGME49_251870-1|
generic|A_rna_TGME49_251880-1|
generic|A_rna_TGME49_251930-1|
generic|A_rna_TGME49_251950-1|
generic|A_rna_TGME49_252220-1|
generic|A_rna_TGME49_252290-1|
generic|A_rna_TGME49_252360-1|
generic|A_rna_TGME49_252440-1|
generic|A_rna_TGME49_252490-1|
generic|A_rna_TGME49_252510-1|
generic|A_rna_TGME49_252630-1|
generic|A_rna_TGME49_253030-1|
generic|A_rna_TGME49_253290-1|
generic|A_rna_TGME49_253370-1|
generic|A_rna_TGME49_253430-1|
generic|A_rna_TGME49_253470-1|
generic|A_rna_TGME49_253700-1|
generic|A_rna_TGME49_253730-1|
generic|A_rna_TGME49_253750-1|
generic|A_rna_TGME49_253820-1|
generic|A_rna_TGME49_253880-1|
generic|A_rna_TGME49_253900-1|
generic|A_rna_TGME49_254030-1|
generic|A_rna_TGME49_254390-1|
generic|A_rna_TGME49_254440-1|
generic|A_rna_TGME49_254470-1|
generic|A_rna_TGME49_254480-1|
generic|A_rna_TGME49_254510-1|
generic|A_rna_TGME49_254520-1|
generic|A_rna_TGME49_254570-1|
generic|A_rna_TGME49_254580-1|
generic|A_rna_TGME49_254620-1|
generic|A_rna_TGME49_254690-1|
generic|A_rna_TGME49_254720-1|
generic|A_rna_TGME49_254880-1|
generic|A_rna_TGME49_254900-1|
generic|A_rna_TGME49_255190-1|
generic|A_rna_TGME49_255260-1|
generic|A_rna_TGME49_255420-1|
generic|A_rna_TGME49_255660-1|
generic|A_rna_TGME49_256000-1|
generic|A_rna_TGME49_256060-1|
generic|A_rna_TGME49_256760-1|
generic|A_rna_TGME49_256770-1|
generic|A_rna_TGME49_256970-1|
generic|A_rna_TGME49_256990-1|
generic|A_rna_TGME49_257040-1|
generic|A_rna_TGME49_257060-1|
generic|A_rna_TGME49_257090-1|
generic|A_rna_TGME49_257350-1|
generic|A_rna_TGME49_257380-1|
generic|A_rna_TGME49_257480-1|
generic|A_rna_TGME49_257490-1|
generic|A_rna_TGME49_257680-1|
generic|A_rna_TGME49_257740-1|
generic|A_rna_TGME49_257750-1|
generic|A_rna_TGME49_257990-1|
generic|A_rna_TGME49_258050-1|
generic|A_rna_TGME49_258060-1|
generic|A_rna_TGME49_258070-1|
generic|A_rna_TGME49_258090-1|
generic|A_rna_TGME49_258130-1|
generic|A_rna_TGME49_258150-1|
generic|A_rna_TGME49_258170-1|
generic|A_rna_TGME49_258210-1|
generic|A_rna_TGME49_258230-1|
generic|A_rna_TGME49_258360-1|
generic|A_rna_TGME49_258390-1|
generic|A_rna_TGME49_258410-1|
generic|A_rna_TGME49_258462-1|
generic|A_rna_TGME49_258470-1|
generic|A_rna_TGME49_258550-1|
generic|A_rna_TGME49_258580-1|
generic|A_rna_TGME49_258740-1|
generic|A_rna_TGME49_258826-1|
generic|A_rna_TGME49_258870-1|
generic|A_rna_TGME49_258930-1|
generic|A_rna_TGME49_258950-1|
generic|A_rna_TGME49_258970-1|
generic|A_rna_TGME49_259000-1|
generic|A_rna_TGME49_259010-1|
generic|A_rna_TGME49_259240-1|
generic|A_rna_TGME49_259260-1|
generic|A_rna_TGME49_259550-1|
generic|A_rna_TGME49_259660-1|
generic|A_rna_TGME49_259690-1|
generic|A_rna_TGME49_259710-1|
generic|A_rna_TGME49_259990-1|
generic|A_rna_TGME49_260180-1|
generic|A_rna_TGME49_260320-1|
generic|A_rna_TGME49_260440-1|
generic|A_rna_TGME49_260500-1|
generic|A_rna_TGME49_260540-1|
generic|A_rna_TGME49_260630-1|
generic|A_rna_TGME49_260820-1|
generic|A_rna_TGME49_261010-1|
generic|A_rna_TGME49_261050-1|
generic|A_rna_TGME49_261210-1|
generic|A_rna_TGME49_261250-1|
generic|A_rna_TGME49_261260-1|
generic|A_rna_TGME49_261450-1|
generic|A_rna_TGME49_261570-1|
generic|A_rna_TGME49_261580-1|
generic|A_rna_TGME49_261600-1|
generic|A_rna_TGME49_261710-1|
generic|A_rna_TGME49_261740-1|
generic|A_rna_TGME49_261750-1|
generic|A_rna_TGME49_261780-1|
generic|A_rna_TGME49_261950-1|
generic|A_rna_TGME49_262040-1|
generic|A_rna_TGME49_262050-1|
generic|A_rna_TGME49_262070-1|
generic|A_rna_TGME49_262150-1|
generic|A_rna_TGME49_262380-1|
generic|A_rna_TGME49_262450-1|
generic|A_rna_TGME49_262620-1|
generic|A_rna_TGME49_262640-1|
generic|A_rna_TGME49_262670-1|
generic|A_rna_TGME49_262690-1|
generic|A_rna_TGME49_262720-1|
generic|A_rna_TGME49_262730-1|
generic|A_rna_TGME49_262920-1|
generic|A_rna_TGME49_263040-1|
generic|A_rna_TGME49_263050-1|
generic|A_rna_TGME49_263060-1|
generic|A_rna_TGME49_263070-1|
generic|A_rna_TGME49_263080-1|
generic|A_rna_TGME49_263130-1|
generic|A_rna_TGME49_263150-1|
generic|A_rna_TGME49_263180-1|
generic|A_rna_TGME49_263190-1|
generic|A_rna_TGME49_263300-1|
generic|A_rna_TGME49_263320-1|
generic|A_rna_TGME49_263520-1|
generic|A_rna_TGME49_263580-1|
generic|A_rna_TGME49_263630-1|
generic|A_rna_TGME49_263700-1|
generic|A_rna_TGME49_263720-1|
generic|A_rna_TGME49_263730-1|
generic|A_rna_TGME49_263810-1|
generic|A_rna_TGME49_263870-1|
generic|A_rna_TGME49_263990-1|
generic|A_rna_TGME49_264040-1|
generic|A_rna_TGME49_264080-1|
generic|A_rna_TGME49_264190-1|
generic|A_rna_TGME49_264440-1|
generic|A_rna_TGME49_264600-1|
generic|A_rna_TGME49_264610-1|
generic|A_rna_TGME49_264640-1|
generic|A_rna_TGME49_264660-1|
generic|A_rna_TGME49_264760-1|
generic|A_rna_TGME49_264830-1|
generic|A_rna_TGME49_264860-1|
generic|A_rna_TGME49_265020-1|
generic|A_rna_TGME49_265250-1|
generic|A_rna_TGME49_265310-1|
generic|A_rna_TGME49_265330-1|
generic|A_rna_TGME49_265410-1|
generic|A_rna_TGME49_265450-1|
generic|A_rna_TGME49_265510-1|
generic|A_rna_TGME49_265520-1|
generic|A_rna_TGME49_265530-1|
generic|A_rna_TGME49_265840-1|
generic|A_rna_TGME49_266060-1|
generic|A_rna_TGME49_266070-1|
generic|A_rna_TGME49_266080-1|
generic|A_rna_TGME49_266090-1|
generic|A_rna_TGME49_266120-1|
generic|A_rna_TGME49_266460-1|
generic|A_rna_TGME49_266640-1|
generic|A_rna_TGME49_266760-1|
generic|A_rna_TGME49_266810-1|
generic|A_rna_TGME49_266960-1|
generic|A_rna_TGME49_266970-1|
generic|A_rna_TGME49_266990-1|
generic|A_rna_TGME49_267050-1|
generic|A_rna_TGME49_267070-1|
generic|A_rna_TGME49_267080-1|
generic|A_rna_TGME49_267280-1|
generic|A_rna_TGME49_267330-1|
generic|A_rna_TGME49_267350-1|
generic|A_rna_TGME49_267400-1|
generic|A_rna_TGME49_267420-1|
generic|A_rna_TGME49_267430-1|
generic|A_rna_TGME49_267480-1|
generic|A_rna_TGME49_267500-1|
generic|A_rna_TGME49_267550-1|
generic|A_rna_TGME49_267620-1|
generic|A_rna_TGME49_267740-1|
generic|A_rna_TGME49_267810-1|
generic|A_rna_TGME49_268200-1|
generic|A_rna_TGME49_268260-1|
generic|A_rna_TGME49_268370-1|
generic|A_rna_TGME49_268570-1|
generic|A_rna_TGME49_268590-1|
generic|A_rna_TGME49_268730-1|
generic|A_rna_TGME49_268760-1|
generic|A_rna_TGME49_268810-1|
generic|A_rna_TGME49_268830-1|
generic|A_rna_TGME49_268870-1|
generic|A_rna_TGME49_268890-1|
generic|A_rna_TGME49_268950-1|
generic|A_rna_TGME49_269180-1|
generic|A_rna_TGME49_269190-1|
generic|A_rna_TGME49_269250-1|
generic|A_rna_TGME49_269290-1|
generic|A_rna_TGME49_269650-1|
generic|A_rna_TGME49_269690-1|
generic|A_rna_TGME49_269800-1|
generic|A_rna_TGME49_269885-1|
generic|A_rna_TGME49_269920-1|
generic|A_rna_TGME49_269980-1|
generic|A_rna_TGME49_270120-1|
generic|A_rna_TGME49_270240-1|
generic|A_rna_TGME49_270250-1|
generic|A_rna_TGME49_270320-1|
generic|A_rna_TGME49_270360-1|
generic|A_rna_TGME49_270380-1|
generic|A_rna_TGME49_270510-1|
generic|A_rna_TGME49_270550-1|
generic|A_rna_TGME49_270690-1|
generic|A_rna_TGME49_270830-1|
generic|A_rna_TGME49_270840-1|
generic|A_rna_TGME49_271050-1|
generic|A_rna_TGME49_271350-1|
generic|A_rna_TGME49_271440-1|
generic|A_rna_TGME49_271810-1|
generic|A_rna_TGME49_271820-1|
generic|A_rna_TGME49_271888-1|
generic|A_rna_TGME49_271930-1|
generic|A_rna_TGME49_271935-1|
generic|A_rna_TGME49_272290-1|
generic|A_rna_TGME49_272400-1|
generic|A_rna_TGME49_272520-1|
generic|A_rna_TGME49_272630-1|
generic|A_rna_TGME49_272640-1|
generic|A_rna_TGME49_272660-1|
generic|A_rna_TGME49_272910-1|
generic|A_rna_TGME49_273090-1|
generic|A_rna_TGME49_273130-1|
generic|A_rna_TGME49_273370-1|
generic|A_rna_TGME49_273460-1|
generic|A_rna_TGME49_273490-1|
generic|A_rna_TGME49_273520-1|
generic|A_rna_TGME49_273760-1|
generic|A_rna_TGME49_273850-1|
generic|A_rna_TGME49_273870-1|
generic|A_rna_TGME49_273905-1|
generic|A_rna_TGME49_273960-1|
generic|A_rna_TGME49_274060-1|
generic|A_rna_TGME49_274190-1|
generic|A_rna_TGME49_275370-1|
generic|A_rna_TGME49_275440-1|
generic|A_rna_TGME49_275568-1|
generic|A_rna_TGME49_275690-1|
generic|A_rna_TGME49_275802-1|
generic|A_rna_TGME49_275810-1|
generic|A_rna_TGME49_275860-1|
generic|A_rna_TGME49_276140-1|
generic|A_rna_TGME49_276170-1|
generic|A_rna_TGME49_277000-1|
generic|A_rna_TGME49_277080-1|
generic|A_rna_TGME49_277240-1|
generic|A_rna_TGME49_277500-1|
generic|A_rna_TGME49_277720-1|
generic|A_rna_TGME49_277760-1|
generic|A_rna_TGME49_277910-1|
generic|A_rna_TGME49_278050-1|
generic|A_rna_TGME49_278270-1|
generic|A_rna_TGME49_278660-1|
generic|A_rna_TGME49_278720-1|
generic|A_rna_TGME49_278830-1|
generic|A_rna_TGME49_278870-1|
generic|A_rna_TGME49_278890-1|
generic|A_rna_TGME49_278900-1|
generic|A_rna_TGME49_278950-1|
generic|A_rna_TGME49_279100-1|
generic|A_rna_TGME49_279380-1|
generic|A_rna_TGME49_279390-1|
generic|A_rna_TGME49_279400-1|
generic|A_rna_TGME49_279420-1|
generic|A_rna_TGME49_279450-1|
generic|A_rna_TGME49_280370-1|
generic|A_rna_TGME49_280380-1|
generic|A_rna_TGME49_280410-1|
generic|A_rna_TGME49_280490-1|
generic|A_rna_TGME49_280560-1|
generic|A_rna_TGME49_280600-1|
generic|A_rna_TGME49_280610-1|
generic|A_rna_TGME49_280700-1|
generic|A_rna_TGME49_280710-1|
generic|A_rna_TGME49_280740-1|
generic|A_rna_TGME49_280750-1|
generic|A_rna_TGME49_281630-1|
generic|A_rna_TGME49_282055-1|
generic|A_rna_TGME49_283510-1|
generic|A_rna_TGME49_283540-1|
generic|A_rna_TGME49_283710-1|
generic|A_rna_TGME49_283830-1|
generic|A_rna_TGME49_283850-1|
generic|A_rna_TGME49_284050-1|
generic|A_rna_TGME49_284190-1|
generic|A_rna_TGME49_284540-1|
generic|A_rna_TGME49_284560-1|
generic|A_rna_TGME49_285180-1|
generic|A_rna_TGME49_285510-1|
generic|A_rna_TGME49_285680-1|
generic|A_rna_TGME49_285710-1|
generic|A_rna_TGME49_285850-1|
generic|A_rna_TGME49_285870-1|
generic|A_rna_TGME49_285980-1|
generic|A_rna_TGME49_286080-1|
generic|A_rna_TGME49_286090-1|
generic|A_rna_TGME49_286120-1|
generic|A_rna_TGME49_286420-1|
generic|A_rna_TGME49_286450-1|
generic|A_rna_TGME49_286530-1|
generic|A_rna_TGME49_286580-1|
generic|A_rna_TGME49_286590-1|
generic|A_rna_TGME49_286600-1|
generic|A_rna_TGME49_286630-1|
generic|A_rna_TGME49_286750-1|
generic|A_rna_TGME49_286920-1|
generic|A_rna_TGME49_287180-1|
generic|A_rna_TGME49_287210-1|
generic|A_rna_TGME49_287500-1|
generic|A_rna_TGME49_288030-1|
generic|A_rna_TGME49_288380-1|
generic|A_rna_TGME49_288460-1|
generic|A_rna_TGME49_288500-1|
generic|A_rna_TGME49_288630-1|
generic|A_rna_TGME49_288650-1|
generic|A_rna_TGME49_288720-1|
generic|A_rna_TGME49_288750-1|
generic|A_rna_TGME49_288800-1|
generic|A_rna_TGME49_288830-1|
generic|A_rna_TGME49_288860-1|
generic|A_rna_TGME49_288910-1|
generic|A_rna_TGME49_288945-1|
generic|A_rna_TGME49_289000-1|
generic|A_rna_TGME49_289290-1|
generic|A_rna_TGME49_289300-1|
generic|A_rna_TGME49_289330-1|
generic|A_rna_TGME49_289540-1|
generic|A_rna_TGME49_289580-1|
generic|A_rna_TGME49_289600-1|
generic|A_rna_TGME49_289650-1|
generic|A_rna_TGME49_289680-1|
generic|A_rna_TGME49_289690-1|
generic|A_rna_TGME49_289750-1|
generic|A_rna_TGME49_289770-1|
generic|A_rna_TGME49_289780-1|
generic|A_rna_TGME49_289820-1|
generic|A_rna_TGME49_289830-1|
generic|A_rna_TGME49_289970-1|
generic|A_rna_TGME49_290005-1|
generic|A_rna_TGME49_290160-1|
generic|A_rna_TGME49_290200-1|
generic|A_rna_TGME49_290260-1|
generic|A_rna_TGME49_290290-1|
generic|A_rna_TGME49_290300-1|
generic|A_rna_TGME49_290340-1|
generic|A_rna_TGME49_290600-1|
generic|A_rna_TGME49_290660-1|
generic|A_rna_TGME49_290670-1|
generic|A_rna_TGME49_290730-1|
generic|A_rna_TGME49_290840-1|
generic|A_rna_TGME49_290850-1|
generic|A_rna_TGME49_290890-1|
generic|A_rna_TGME49_290940-1|
generic|A_rna_TGME49_290950-1|
generic|A_rna_TGME49_291140-1|
generic|A_rna_TGME49_291180-1|
generic|A_rna_TGME49_291600-1|
generic|A_rna_TGME49_291620-1|
generic|A_rna_TGME49_291680-1|
generic|A_rna_TGME49_291890-1|
generic|A_rna_TGME49_291930-1|
generic|A_rna_TGME49_291960-1|
generic|A_rna_TGME49_291980-1|
generic|A_rna_TGME49_292080-1|
generic|A_rna_TGME49_292120-1|
generic|A_rna_TGME49_292130-1|
generic|A_rna_TGME49_292220-1|
generic|A_rna_TGME49_292270-1|
generic|A_rna_TGME49_292920-1|
generic|A_rna_TGME49_293000-1|
generic|A_rna_TGME49_293060-1|
generic|A_rna_TGME49_293180-1|
generic|A_rna_TGME49_293340-1|
generic|A_rna_TGME49_293360-1|
generic|A_rna_TGME49_293440-1|
generic|A_rna_TGME49_293470-1|
generic|A_rna_TGME49_293510-1|
generic|A_rna_TGME49_293570-1|
generic|A_rna_TGME49_293580-1|
generic|A_rna_TGME49_293590-1|
generic|A_rna_TGME49_293630-1|
generic|A_rna_TGME49_293670-1|
generic|A_rna_TGME49_293690-1|
generic|A_rna_TGME49_293740-1|
generic|A_rna_TGME49_293770-1|
generic|A_rna_TGME49_293870-1|
generic|A_rna_TGME49_294060-1|
generic|A_rna_TGME49_294200-1|
generic|A_rna_TGME49_294220-1|
generic|A_rna_TGME49_294340-1|
generic|A_rna_TGME49_294350-1|
generic|A_rna_TGME49_294550-1|
generic|A_rna_TGME49_294610-1|
generic|A_rna_TGME49_294620-1|
generic|A_rna_TGME49_294640-1|
generic|A_rna_TGME49_294670-1|
generic|A_rna_TGME49_294710-1|
generic|A_rna_TGME49_294790-1|
generic|A_rna_TGME49_294898-1|
generic|A_rna_TGME49_294930-1|
generic|A_rna_TGME49_294980-1|
generic|A_rna_TGME49_295040-1|
generic|A_rna_TGME49_295080-1|
generic|A_rna_TGME49_295110-1|
generic|A_rna_TGME49_295350-1|
generic|A_rna_TGME49_295360-1|
generic|A_rna_TGME49_295460-1|
generic|A_rna_TGME49_295710-1|
generic|A_rna_TGME49_295730-1|
generic|A_rna_TGME49_297060-1|
generic|A_rna_TGME49_297070-1|
generic|A_rna_TGME49_297130-1|
generic|A_rna_TGME49_297420-1|
generic|A_rna_TGME49_297430-1|
generic|A_rna_TGME49_297470-1|
generic|A_rna_TGME49_297500-1|
generic|A_rna_TGME49_297530-1|
generic|A_rna_TGME49_297720-1|
generic|A_rna_TGME49_297810-1|
generic|A_rna_TGME49_297830-1|
generic|A_rna_TGME49_297880-1|
generic|A_rna_TGME49_297960-1|
generic|A_rna_TGME49_297970-1|
generic|A_rna_TGME49_298610-1|
generic|A_rna_TGME49_298630-1|
generic|A_rna_TGME49_298970-1|
generic|A_rna_TGME49_299050-1|
generic|A_rna_TGME49_299070-1|
generic|A_rna_TGME49_299110-1|
generic|A_rna_TGME49_299210-1|
generic|A_rna_TGME49_299810-1|
generic|A_rna_TGME49_300000-1|
generic|A_rna_TGME49_300020-1|
generic|A_rna_TGME49_300060-1|
generic|A_rna_TGME49_300100-1|
generic|A_rna_TGME49_300120-1|
generic|A_rna_TGME49_300140-1|
generic|A_rna_TGME49_300190-1|
generic|A_rna_TGME49_300200-1|
generic|A_rna_TGME49_300240-1|
generic|A_rna_TGME49_300260-1|
generic|A_rna_TGME49_300310-1|
generic|A_rna_TGME49_301120-1|
generic|A_rna_TGME49_301170-1|
generic|A_rna_TGME49_301180-1|
generic|A_rna_TGME49_301270-1|
generic|A_rna_TGME49_301440-1|
generic|A_rna_TGME49_304660-1|
generic|A_rna_TGME49_304710-1|
generic|A_rna_TGME49_304770-1|
generic|A_rna_TGME49_305040-1|
generic|A_rna_TGME49_305050-1|
generic|A_rna_TGME49_305270-1|
generic|A_rna_TGME49_305290-1|
generic|A_rna_TGME49_305340-1|
generic|A_rna_TGME49_305520-1|
generic|A_rna_TGME49_305610-1|
generic|A_rna_TGME49_305780-1|
generic|A_rna_TGME49_305820-1|
generic|A_rna_TGME49_305850-1|
generic|A_rna_TGME49_305860-1|
generic|A_rna_TGME49_305980-1|
generic|A_rna_TGME49_306030-1|
generic|A_rna_TGME49_306060-1|
generic|A_rna_TGME49_306210-1|
generic|A_rna_TGME49_306330-1|
generic|A_rna_TGME49_306650-1|
generic|A_rna_TGME49_306660-1|
generic|A_rna_TGME49_306670-1|
generic|A_rna_TGME49_306910-1|
generic|A_rna_TGME49_306930-1|
generic|A_rna_TGME49_306960-1|
generic|A_rna_TGME49_307570-1|
generic|A_rna_TGME49_307810-1|
generic|A_rna_TGME49_307850-1|
generic|A_rna_TGME49_308000-1|
generic|A_rna_TGME49_308020-1|
generic|A_rna_TGME49_308090-1|
generic|A_rna_TGME49_308093-1|
generic|A_rna_TGME49_308810-1|
generic|A_rna_TGME49_308840-1|
generic|A_rna_TGME49_308860-1|
generic|A_rna_TGME49_308870-1|
generic|A_rna_TGME49_309010-1|
generic|A_rna_TGME49_309120-1|
generic|A_rna_TGME49_309140-1|
generic|A_rna_TGME49_309265-1|
generic|A_rna_TGME49_309370-1|
generic|A_rna_TGME49_309560-1|
generic|A_rna_TGME49_309570-1|
generic|A_rna_TGME49_309590-1|
generic|A_rna_TGME49_309600-1|
generic|A_rna_TGME49_309730-1|
generic|A_rna_TGME49_309752-1|
generic|A_rna_TGME49_309760-1|
generic|A_rna_TGME49_309800-1|
generic|A_rna_TGME49_309810-1|
generic|A_rna_TGME49_309820-1|
generic|A_rna_TGME49_310000-1|
generic|A_rna_TGME49_310010-1|
generic|A_rna_TGME49_310030-1|
generic|A_rna_TGME49_310050-1|
generic|A_rna_TGME49_310060-1|
generic|A_rna_TGME49_310070-1|
generic|A_rna_TGME49_310080-1|
generic|A_rna_TGME49_310150-1|
generic|A_rna_TGME49_310310-1|
generic|A_rna_TGME49_310320-1|
generic|A_rna_TGME49_310360-1|
generic|A_rna_TGME49_310470-1|
generic|A_rna_TGME49_310490-1|
generic|A_rna_TGME49_310640-1|
generic|A_rna_TGME49_310670-1|
generic|A_rna_TGME49_310700-1|
generic|A_rna_TGME49_310750-1|
generic|A_rna_TGME49_310780-1|
generic|A_rna_TGME49_310790-1|
generic|A_rna_TGME49_310860-1|
generic|A_rna_TGME49_310950-1|
generic|A_rna_TGME49_311030-1|
generic|A_rna_TGME49_311210-1|
generic|A_rna_TGME49_311230-1|
generic|A_rna_TGME49_311240-1|
generic|A_rna_TGME49_311310-1|
generic|A_rna_TGME49_311400-1|
generic|A_rna_TGME49_311430-1|
generic|A_rna_TGME49_311470-1|
generic|A_rna_TGME49_311480-1|
generic|A_rna_TGME49_311720-1|
generic|A_rna_TGME49_311890-1|
generic|A_rna_TGME49_312050-1|
generic|A_rna_TGME49_312090-1|
generic|A_rna_TGME49_312110-1|
generic|A_rna_TGME49_312150-1|
generic|A_rna_TGME49_312200-1|
generic|A_rna_TGME49_312230-1|
generic|A_rna_TGME49_312260-1|
generic|A_rna_TGME49_312270-1|
generic|A_rna_TGME49_312420-1|
generic|A_rna_TGME49_312480-1|
generic|A_rna_TGME49_312530-1|
generic|A_rna_TGME49_312600-1|
generic|A_rna_TGME49_312630-1|
generic|A_rna_TGME49_312640-1|
generic|A_rna_TGME49_312990-1|
generic|A_rna_TGME49_313010-1|
generic|A_rna_TGME49_313060-1|
generic|A_rna_TGME49_313070-1|
generic|A_rna_TGME49_313080-1|
generic|A_rna_TGME49_313100-1|
generic|A_rna_TGME49_313140-1|
generic|A_rna_TGME49_313230-1|
generic|A_rna_TGME49_313290-1|
generic|A_rna_TGME49_313370-1|
generic|A_rna_TGME49_313380-1|
generic|A_rna_TGME49_313410-1|
generic|A_rna_TGME49_313560-1|
generic|A_rna_TGME49_313640-1|
generic|A_rna_TGME49_313670-1|
generic|A_rna_TGME49_314070-1|
generic|A_rna_TGME49_314090-1|
generic|A_rna_TGME49_314100-1|
generic|A_rna_TGME49_314280-1|
generic|A_rna_TGME49_314400-1|
generic|A_rna_TGME49_314410-1|
generic|A_rna_TGME49_314480-1|
generic|A_rna_TGME49_314540-1|
generic|A_rna_TGME49_314740-1|
generic|A_rna_TGME49_314750-1|
generic|A_rna_TGME49_314810-1|
generic|A_rna_TGME49_314860-1|
generic|A_rna_TGME49_314970-1|
generic|A_rna_TGME49_315110-1|
generic|A_rna_TGME49_315140-1|
generic|A_rna_TGME49_315220-1|
generic|A_rna_TGME49_315250-1|
generic|A_rna_TGME49_315270-1|
generic|A_rna_TGME49_315320-1|
generic|A_rna_TGME49_315490-1|
generic|A_rna_TGME49_315570-1|
generic|A_rna_TGME49_315610-1|
generic|A_rna_TGME49_315620-1|
generic|A_rna_TGME49_315670-1|
generic|A_rna_TGME49_315690-1|
generic|A_rna_TGME49_315770-1|
generic|A_rna_TGME49_315930-1|
generic|A_rna_TGME49_316310-1|
generic|A_rna_TGME49_316330-1|
generic|A_rna_TGME49_316340-1|
generic|A_rna_TGME49_316400-1|
generic|A_rna_TGME49_316540-1|
generic|A_rna_TGME49_316635-1|
generic|A_rna_TGME49_317720-1|
generic|A_rna_TGME49_318160-1|
generic|A_rna_TGME49_318230-1|
generic|A_rna_TGME49_318310-1|
generic|A_rna_TGME49_318410-1|
generic|A_rna_TGME49_318430-1|
generic|A_rna_TGME49_318440-1|
generic|A_rna_TGME49_318510-1|
generic|A_rna_TGME49_318525-1|
generic|A_rna_TGME49_318560-1|
generic|A_rna_TGME49_318580-1|
generic|A_rna_TGME49_318710-1|
generic|A_rna_TGME49_319300-1|
generic|A_rna_TGME49_319350-1|
generic|A_rna_TGME49_319510-1|
generic|A_rna_TGME49_319530-1|
generic|A_rna_TGME49_319560-1|
generic|A_rna_TGME49_319570-1|
generic|A_rna_TGME49_319730-1|
generic|A_rna_TGME49_319850-1|
generic|A_rna_TGME49_319870-1|
generic|A_rna_TGME49_320010-1|
generic|A_rna_TGME49_320020-1|
generic|A_rna_TGME49_320050-1|
generic|A_rna_TGME49_320110-1|
generic|A_rna_TGME49_320140-1|
generic|A_rna_TGME49_320180-1|
generic|A_rna_TGME49_320190-1|
generic|A_rna_TGME49_320210-1|
generic|A_rna_TGME49_320220-1|
generic|A_rna_TGME49_320480-1|
generic|A_rna_TGME49_320490-1|
generic|A_rna_TGME49_320570-1|
generic|A_rna_TGME49_320600-1|
generic|A_rna_TGME49_320740-1|
generic|A_rna_TGME49_321400-1|
generic|A_rna_TGME49_321420-1|
generic|A_rna_TGME49_321450-1|
generic|A_rna_TGME49_321500-1|
generic|A_rna_TGME49_321520-1|
generic|A_rna_TGME49_321530-1|
generic|A_rna_TGME49_321570-1|
generic|A_rna_TGME49_321620-1|
generic|A_rna_TGME49_321650-1|
generic|A_rna_TGME49_321680-1|
generic|A_rna_TGME49_323100-1|

## Sheet: SFIF
Official proteins that pass threshold	RNA_SEQ proteins that pass threshold
generic|A_rna_TGME49_200470-1|	generic|B_tgondii-rna.Boothroyd_oocyst.day4.gene1098|
generic|A_rna_TGME49_201380-1|	generic|B_tgondii-rna.Boothroyd_oocyst.day4.gene3093|
generic|A_rna_TGME49_201700-1|	generic|B_tgondii-rna.Gregory_ME49_mRNA.hour16.gene5860|
generic|A_rna_TGME49_201780-1|	generic|B_tgondii-rna.Gregory_ME49_mRNA.hour16.gene6147|
generic|A_rna_TGME49_202020-1|	generic|B_tgondii-rna.Gregory_ME49_mRNA.hour8.gene916|
generic|A_rna_TGME49_202200-1|	generic|B_tgondii-rna.Gregory_VEG_mRNA.hour4.gene473|
generic|A_rna_TGME49_202370-1|	generic|B_tgondii-rna.Knoll_Laura_Pittman.chronic_mouse.gene1190|
generic|A_rna_TGME49_202380-1|	generic|B_tgondii-rna.Knoll_Laura_Pittman.chronic_mouse.gene2044|
generic|A_rna_TGME49_202390-1|	generic|B_tgondii-rna.Reid_tachy.day3.gene1112|
generic|A_rna_TGME49_202680-1|	generic|B_tgondii-rna.Saeij_Jeroen_strains.BOF.gene1389|
generic|A_rna_TGME49_202770-1|	generic|B_tgondii-rna.Saeij_Jeroen_strains.CASTELLS.gene3498|
generic|A_rna_TGME49_203370-1|	generic|B_tgondii-rna.Saeij_Jeroen_strains.CASTELLS.gene588|
generic|A_rna_TGME49_203380-1|	generic|B_tgondii-rna.Saeij_Jeroen_strains.COUGAR.gene1934|
generic|A_rna_TGME49_203390-1|	generic|B_tgondii-rna.Saeij_Jeroen_strains.COUGAR.gene1938|
generic|A_rna_TGME49_204050-1|	generic|B_tgondii-rna.Saeij_Jeroen_strains.DEG.gene3293|
generic|A_rna_TGME49_204480-1|	generic|B_tgondii-rna.Saeij_Jeroen_strains.MAS.gene1830|
generic|A_rna_TGME49_205130-1|	generic|B_tgondii-rna.Saeij_Jeroen_strains.RAY.gene2346|
generic|A_rna_TGME49_205250-1|	generic|B_tgondii-rna.Saeij_Jeroen_strains.TgCATBr5.gene2421|
generic|A_rna_TGME49_205440-1|	generic|B_tgondii-rna.Saeij_Jeroen_strains.VEG.gene444|
generic|A_rna_TGME49_205510-1|	generic|B_tgondii-rna.Saeij_Jeroen_strains.WTD3.gene1818|
generic|A_rna_TGME49_205570-1|	generic|B_tgondii-rna.Saeij_Jeroen_strains.WTD3.gene261|
generic|A_rna_TGME49_205580-1|
generic|A_rna_TGME49_205710-1|
generic|A_rna_TGME49_206470-1|
generic|A_rna_TGME49_206510-1|
generic|A_rna_TGME49_206590-1|
generic|A_rna_TGME49_206610-1|
generic|A_rna_TGME49_207620-1|
generic|A_rna_TGME49_207770-1|
generic|A_rna_TGME49_207830-1|
generic|A_rna_TGME49_208030-1|
generic|A_rna_TGME49_208370-1|
generic|A_rna_TGME49_208530-1|
generic|A_rna_TGME49_208560-1|
generic|A_rna_TGME49_208710-1|
generic|A_rna_TGME49_209150-1|
generic|A_rna_TGME49_209160-1|
generic|A_rna_TGME49_209600-1|
generic|A_rna_TGME49_209985-1|
generic|A_rna_TGME49_210370-1|
generic|A_rna_TGME49_210390-1|
generic|A_rna_TGME49_210730-1|
generic|A_rna_TGME49_210840-1|
generic|A_rna_TGME49_211260-1|
generic|A_rna_TGME49_211680-1|
generic|A_rna_TGME49_212250-1|
generic|A_rna_TGME49_212300-1|
generic|A_rna_TGME49_213030-1|
generic|A_rna_TGME49_213520-1|
generic|A_rna_TGME49_213930-1|
generic|A_rna_TGME49_214180-1|
generic|A_rna_TGME49_214210-1|
generic|A_rna_TGME49_214440-1|
generic|A_rna_TGME49_214620-1|
generic|A_rna_TGME49_215220-1|
generic|A_rna_TGME49_215590-1|
generic|A_rna_TGME49_215740-1|
generic|A_rna_TGME49_215775-1|
generic|A_rna_TGME49_216000-1|
generic|A_rna_TGME49_216050-1|
generic|A_rna_TGME49_216260-1|
generic|A_rna_TGME49_216590-1|
generic|A_rna_TGME49_216670-1|
generic|A_rna_TGME49_216790-1|
generic|A_rna_TGME49_216860-1|
generic|A_rna_TGME49_217020-1|
generic|A_rna_TGME49_217460-1|
generic|A_rna_TGME49_217820-1|
generic|A_rna_TGME49_218420-1|
generic|A_rna_TGME49_218780-1|
generic|A_rna_TGME49_219310-1|
generic|A_rna_TGME49_219320-1|
generic|A_rna_TGME49_219590-1|
generic|A_rna_TGME49_219800-1|
generic|A_rna_TGME49_219850-1|
generic|A_rna_TGME49_220240-1|
generic|A_rna_TGME49_220260-1|
generic|A_rna_TGME49_220270-1|
generic|A_rna_TGME49_220510-1|
generic|A_rna_TGME49_220860-1|
generic|A_rna_TGME49_220950-1|
generic|A_rna_TGME49_221470-1|
generic|A_rna_TGME49_221522-1|
generic|A_rna_TGME49_221620-1|
generic|A_rna_TGME49_221950-1|
generic|A_rna_TGME49_222000-1|
generic|A_rna_TGME49_222100-1|
generic|A_rna_TGME49_222160-1|
generic|A_rna_TGME49_222220-1|
generic|A_rna_TGME49_222860-1|
generic|A_rna_TGME49_223140-1|
generic|A_rna_TGME49_223710-1|
generic|A_rna_TGME49_223940-1|
generic|A_rna_TGME49_223960-1|
generic|A_rna_TGME49_224060-1|
generic|A_rna_TGME49_224850-1|
generic|A_rna_TGME49_225050-1|
generic|A_rna_TGME49_225540-1|
generic|A_rna_TGME49_226250-1|
generic|A_rna_TGME49_226420-1|
generic|A_rna_TGME49_226730-1|
generic|A_rna_TGME49_226960-1|
generic|A_rna_TGME49_227290-1|
generic|A_rna_TGME49_227960-1|
generic|A_rna_TGME49_228400-1|
generic|A_rna_TGME49_228490-1|
generic|A_rna_TGME49_229000-1|
generic|A_rna_TGME49_229950-1|
generic|A_rna_TGME49_229990-1|
generic|A_rna_TGME49_230210-1|
generic|A_rna_TGME49_230450-1|
generic|A_rna_TGME49_231130-1|
generic|A_rna_TGME49_231210-1|
generic|A_rna_TGME49_231410-1|
generic|A_rna_TGME49_231630-1|
generic|A_rna_TGME49_231640-1|
generic|A_rna_TGME49_231770-1|
generic|A_rna_TGME49_231940-1|
generic|A_rna_TGME49_232050-1|
generic|A_rna_TGME49_232180-1|
generic|A_rna_TGME49_232250-1|
generic|A_rna_TGME49_232340-1|
generic|A_rna_TGME49_232440-1|
generic|A_rna_TGME49_232600-1|
generic|A_rna_TGME49_232660-1|
generic|A_rna_TGME49_233020-1|
generic|A_rna_TGME49_233110-1|
generic|A_rna_TGME49_233190-1|
generic|A_rna_TGME49_233300-1|
generic|A_rna_TGME49_233520-1|
generic|A_rna_TGME49_234190-1|
generic|A_rna_TGME49_234420-1|
generic|A_rna_TGME49_234505-1|
generic|A_rna_TGME49_235380-1|
generic|A_rna_TGME49_235470-1|
generic|A_rna_TGME49_235490-1|
generic|A_rna_TGME49_235930-1|
generic|A_rna_TGME49_235970-1|
generic|A_rna_TGME49_236210-1|
generic|A_rna_TGME49_236540-1|
generic|A_rna_TGME49_236650-1|
generic|A_rna_TGME49_236790-1|
generic|A_rna_TGME49_236840-1|
generic|A_rna_TGME49_237010-1|
generic|A_rna_TGME49_238190-1|
generic|A_rna_TGME49_239820-1|
generic|A_rna_TGME49_239930-1|
generic|A_rna_TGME49_240600-1|
generic|A_rna_TGME49_240870-1|
generic|A_rna_TGME49_242070-1|
generic|A_rna_TGME49_242660-1|
generic|A_rna_TGME49_243410-1|
generic|A_rna_TGME49_243710-1|
generic|A_rna_TGME49_243800-1|
generic|A_rna_TGME49_243960-1|
generic|A_rna_TGME49_244100-1|
generic|A_rna_TGME49_244110-1|
generic|A_rna_TGME49_244200-1|
generic|A_rna_TGME49_244250-1|
generic|A_rna_TGME49_244560-1|
generic|A_rna_TGME49_244690-1|
generic|A_rna_TGME49_246170-1|
generic|A_rna_TGME49_246220-1|
generic|A_rna_TGME49_246330-1|
generic|A_rna_TGME49_246500-1|
generic|A_rna_TGME49_246510-1|
generic|A_rna_TGME49_246920-1|
generic|A_rna_TGME49_246940-1|
generic|A_rna_TGME49_247220-1|
generic|A_rna_TGME49_247470-1|
generic|A_rna_TGME49_247550-1|
generic|A_rna_TGME49_247760-1|
generic|A_rna_TGME49_248810-1|
generic|A_rna_TGME49_249030-1|
generic|A_rna_TGME49_249180-1|
generic|A_rna_TGME49_249390-1|
generic|A_rna_TGME49_249670-1|
generic|A_rna_TGME49_249990-1|
generic|A_rna_TGME49_250770-1|
generic|A_rna_TGME49_251500-1|
generic|A_rna_TGME49_251690-1|
generic|A_rna_TGME49_251780-1|
generic|A_rna_TGME49_252220-1|
generic|A_rna_TGME49_252290-1|
generic|A_rna_TGME49_252510-1|
generic|A_rna_TGME49_253290-1|
generic|A_rna_TGME49_253430-1|
generic|A_rna_TGME49_253900-1|
generic|A_rna_TGME49_254470-1|
generic|A_rna_TGME49_254510-1|
generic|A_rna_TGME49_254880-1|
generic|A_rna_TGME49_255260-1|
generic|A_rna_TGME49_255350-1|
generic|A_rna_TGME49_256760-1|
generic|A_rna_TGME49_256970-1|
generic|A_rna_TGME49_256990-1|
generic|A_rna_TGME49_257480-1|
generic|A_rna_TGME49_257990-1|
generic|A_rna_TGME49_258050-1|
generic|A_rna_TGME49_258070-1|
generic|A_rna_TGME49_258360-1|
generic|A_rna_TGME49_258580-1|
generic|A_rna_TGME49_258740-1|
generic|A_rna_TGME49_258870-1|
generic|A_rna_TGME49_258950-1|
generic|A_rna_TGME49_259260-1|
generic|A_rna_TGME49_260520-1|
generic|A_rna_TGME49_260540-1|
generic|A_rna_TGME49_260630-1|
generic|A_rna_TGME49_261210-1|
generic|A_rna_TGME49_261460-1|
generic|A_rna_TGME49_261600-1|
generic|A_rna_TGME49_261950-1|
generic|A_rna_TGME49_262730-1|
generic|A_rna_TGME49_262920-1|
generic|A_rna_TGME49_262960-1|
generic|A_rna_TGME49_263070-1|
generic|A_rna_TGME49_263180-1|
generic|A_rna_TGME49_263190-1|
generic|A_rna_TGME49_263730-1|
generic|A_rna_TGME49_263870-1|
generic|A_rna_TGME49_264450-1|
generic|A_rna_TGME49_264610-1|
generic|A_rna_TGME49_264880-1|
generic|A_rna_TGME49_265150-1|
generic|A_rna_TGME49_265410-1|
generic|A_rna_TGME49_265450-1|
generic|A_rna_TGME49_265520-1|
generic|A_rna_TGME49_265530-1|
generic|A_rna_TGME49_265870-1|
generic|A_rna_TGME49_266640-1|
generic|A_rna_TGME49_266960-1|
generic|A_rna_TGME49_267080-1|
generic|A_rna_TGME49_267330-1|
generic|A_rna_TGME49_267590-1|
generic|A_rna_TGME49_268200-1|
generic|A_rna_TGME49_268260-1|
generic|A_rna_TGME49_268580-1|
generic|A_rna_TGME49_268830-1|
generic|A_rna_TGME49_268950-1|
generic|A_rna_TGME49_269650-1|
generic|A_rna_TGME49_269690-1|
generic|A_rna_TGME49_269950-1|
generic|A_rna_TGME49_270240-1|
generic|A_rna_TGME49_270320-1|
generic|A_rna_TGME49_270510-1|
generic|A_rna_TGME49_270550-1|
generic|A_rna_TGME49_270770-1|
generic|A_rna_TGME49_271350-1|
generic|A_rna_TGME49_271440-1|
generic|A_rna_TGME49_272910-1|
generic|A_rna_TGME49_273090-1|
generic|A_rna_TGME49_273460-1|
generic|A_rna_TGME49_273490-1|
generic|A_rna_TGME49_273520-1|
generic|A_rna_TGME49_273760-1|
generic|A_rna_TGME49_274190-1|
generic|A_rna_TGME49_275690-1|
generic|A_rna_TGME49_275802-1|
generic|A_rna_TGME49_277240-1|
generic|A_rna_TGME49_277500-1|
generic|A_rna_TGME49_277720-1|
generic|A_rna_TGME49_277760-1|
generic|A_rna_TGME49_278720-1|
generic|A_rna_TGME49_278830-1|
generic|A_rna_TGME49_279100-1|
generic|A_rna_TGME49_279390-1|
generic|A_rna_TGME49_279450-1|
generic|A_rna_TGME49_280370-1|
generic|A_rna_TGME49_280610-1|
generic|A_rna_TGME49_282190-1|
generic|A_rna_TGME49_283780-1|
generic|A_rna_TGME49_283850-1|
generic|A_rna_TGME49_285268-1|
generic|A_rna_TGME49_285980-1|
generic|A_rna_TGME49_286120-1|
generic|A_rna_TGME49_286420-1|
generic|A_rna_TGME49_286750-1|
generic|A_rna_TGME49_286920-1|
generic|A_rna_TGME49_287500-1|
generic|A_rna_TGME49_288360-1|
generic|A_rna_TGME49_288380-1|
generic|A_rna_TGME49_288500-1|
generic|A_rna_TGME49_288830-1|
generic|A_rna_TGME49_288860-1|
generic|A_rna_TGME49_289100-1|
generic|A_rna_TGME49_289650-1|
generic|A_rna_TGME49_290200-1|
generic|A_rna_TGME49_290270-1|
generic|A_rna_TGME49_290660-1|
generic|A_rna_TGME49_290840-1|
generic|A_rna_TGME49_291680-1|
generic|A_rna_TGME49_291890-1|
generic|A_rna_TGME49_291960-1|
generic|A_rna_TGME49_292220-1|
generic|A_rna_TGME49_292920-1|
generic|A_rna_TGME49_293060-1|
generic|A_rna_TGME49_293180-1|
generic|A_rna_TGME49_293470-1|
generic|A_rna_TGME49_293630-1|
generic|A_rna_TGME49_293900-1|
generic|A_rna_TGME49_294200-1|
generic|A_rna_TGME49_294360-1|
generic|A_rna_TGME49_294898-1|
generic|A_rna_TGME49_295040-1|
generic|A_rna_TGME49_295110-1|
generic|A_rna_TGME49_297070-1|
generic|A_rna_TGME49_297080-1|
generic|A_rna_TGME49_297500-1|
generic|A_rna_TGME49_297960-1|
generic|A_rna_TGME49_299070-1|
generic|A_rna_TGME49_299110-1|
generic|A_rna_TGME49_299210-1|
generic|A_rna_TGME49_299810-1|
generic|A_rna_TGME49_300260-1|
generic|A_rna_TGME49_304680-1|
generic|A_rna_TGME49_305030-1|
generic|A_rna_TGME49_305860-1|
generic|A_rna_TGME49_305980-1|
generic|A_rna_TGME49_306330-1|
generic|A_rna_TGME49_306580-1|
generic|A_rna_TGME49_306960-1|
generic|A_rna_TGME49_308040-1|
generic|A_rna_TGME49_308090-1|
generic|A_rna_TGME49_308860-1|
generic|A_rna_TGME49_308920-1|
generic|A_rna_TGME49_308950-1|
generic|A_rna_TGME49_309140-1|
generic|A_rna_TGME49_309570-1|
generic|A_rna_TGME49_309730-1|
generic|A_rna_TGME49_310000-1|
generic|A_rna_TGME49_310010-1|
generic|A_rna_TGME49_310050-1|
generic|A_rna_TGME49_310080-1|
generic|A_rna_TGME49_310150-1|
generic|A_rna_TGME49_310320-1|
generic|A_rna_TGME49_310430-1|
generic|A_rna_TGME49_310670-1|
generic|A_rna_TGME49_310750-1|
generic|A_rna_TGME49_311090-1|
generic|A_rna_TGME49_311240-1|
generic|A_rna_TGME49_311310-1|
generic|A_rna_TGME49_311690-1|
generic|A_rna_TGME49_311720-1|
generic|A_rna_TGME49_312110-1|
generic|A_rna_TGME49_312150-1|
generic|A_rna_TGME49_312200-1|
generic|A_rna_TGME49_312530-1|
generic|A_rna_TGME49_312630-1|
generic|A_rna_TGME49_312990-1|
generic|A_rna_TGME49_313010-1|
generic|A_rna_TGME49_313100-1|
generic|A_rna_TGME49_314100-1|
generic|A_rna_TGME49_314480-1|
generic|A_rna_TGME49_314750-1|
generic|A_rna_TGME49_314970-1|
generic|A_rna_TGME49_315270-1|
generic|A_rna_TGME49_315490-1|
generic|A_rna_TGME49_315770-1|
generic|A_rna_TGME49_315810-1|
generic|A_rna_TGME49_316350-1|
generic|A_rna_TGME49_316400-1|
generic|A_rna_TGME49_318310-1|
generic|A_rna_TGME49_318410-1|
generic|A_rna_TGME49_318510-1|
generic|A_rna_TGME49_318580-1|
generic|A_rna_TGME49_318710-1|
generic|A_rna_TGME49_318730-1|
generic|A_rna_TGME49_319530-1|
generic|A_rna_TGME49_319850-1|
generic|A_rna_TGME49_319920-1|
generic|A_rna_TGME49_320210-1|
generic|A_rna_TGME49_320570-1|
generic|A_rna_TGME49_321500-1|
generic|A_rna_TGME49_321620-1|
generic|A_rna_TGME49_321680-1|

## Sheet: All-Official
Official proteins that pass threshold	Unique list
generic|A_rna_TGME49_200230-1|	generic|A_rna_TGME49_200230-1|
generic|A_rna_TGME49_200320-1|	generic|A_rna_TGME49_200320-1|
generic|A_rna_TGME49_201380-1|	generic|A_rna_TGME49_201380-1|
generic|A_rna_TGME49_201680-1|	generic|A_rna_TGME49_201680-1|
generic|A_rna_TGME49_201700-1|	generic|A_rna_TGME49_201700-1|
generic|A_rna_TGME49_201780-1|	generic|A_rna_TGME49_201780-1|
generic|A_rna_TGME49_201800-1|	generic|A_rna_TGME49_201800-1|
generic|A_rna_TGME49_201840-1|	generic|A_rna_TGME49_201840-1|
generic|A_rna_TGME49_202200-1|	generic|A_rna_TGME49_202200-1|
generic|A_rna_TGME49_202300-1|	generic|A_rna_TGME49_202300-1|
generic|A_rna_TGME49_202370-1|	generic|A_rna_TGME49_202370-1|
generic|A_rna_TGME49_202380-1|	generic|A_rna_TGME49_202380-1|
generic|A_rna_TGME49_202390-1|	generic|A_rna_TGME49_202390-1|
generic|A_rna_TGME49_202530-1|	generic|A_rna_TGME49_202530-1|
generic|A_rna_TGME49_202630-1|	generic|A_rna_TGME49_202630-1|
generic|A_rna_TGME49_202680-1|	generic|A_rna_TGME49_202680-1|
generic|A_rna_TGME49_202770-1|	generic|A_rna_TGME49_202770-1|
generic|A_rna_TGME49_202830-1|	generic|A_rna_TGME49_202830-1|
generic|A_rna_TGME49_202870-1|	generic|A_rna_TGME49_202870-1|
generic|A_rna_TGME49_202950-1|	generic|A_rna_TGME49_202950-1|
generic|A_rna_TGME49_203310-1|	generic|A_rna_TGME49_203310-1|
generic|A_rna_TGME49_203380-1|	generic|A_rna_TGME49_203380-1|
generic|A_rna_TGME49_203450-1|	generic|A_rna_TGME49_203450-1|
generic|A_rna_TGME49_203750-1|	generic|A_rna_TGME49_203750-1|
generic|A_rna_TGME49_203780-1|	generic|A_rna_TGME49_203780-1|
generic|A_rna_TGME49_203970-1|	generic|A_rna_TGME49_203970-1|
generic|A_rna_TGME49_203980-1|	generic|A_rna_TGME49_203980-1|
generic|A_rna_TGME49_203990-1|	generic|A_rna_TGME49_203990-1|
generic|A_rna_TGME49_204020-1|	generic|A_rna_TGME49_204020-1|
generic|A_rna_TGME49_204050-1|	generic|A_rna_TGME49_204050-1|
generic|A_rna_TGME49_204130-1|	generic|A_rna_TGME49_204130-1|
generic|A_rna_TGME49_204480-1|	generic|A_rna_TGME49_204480-1|
generic|A_rna_TGME49_204530-1|	generic|A_rna_TGME49_204530-1|
generic|A_rna_TGME49_205010-1|	generic|A_rna_TGME49_205010-1|
generic|A_rna_TGME49_205220-1|	generic|A_rna_TGME49_205220-1|
generic|A_rna_TGME49_205250-1|	generic|A_rna_TGME49_205250-1|
generic|A_rna_TGME49_205320-1|	generic|A_rna_TGME49_205320-1|
generic|A_rna_TGME49_205340-1|	generic|A_rna_TGME49_205340-1|
generic|A_rna_TGME49_205380-1|	generic|A_rna_TGME49_205380-1|
generic|A_rna_TGME49_205440-1|	generic|A_rna_TGME49_205440-1|
generic|A_rna_TGME49_205510-1|	generic|A_rna_TGME49_205510-1|
generic|A_rna_TGME49_205558-1|	generic|A_rna_TGME49_205558-1|
generic|A_rna_TGME49_205570-1|	generic|A_rna_TGME49_205570-1|
generic|A_rna_TGME49_205580-1|	generic|A_rna_TGME49_205580-1|
generic|A_rna_TGME49_205680-1|	generic|A_rna_TGME49_205680-1|
generic|A_rna_TGME49_205700-1|	generic|A_rna_TGME49_205700-1|
generic|A_rna_TGME49_205710-1|	generic|A_rna_TGME49_205710-1|
generic|A_rna_TGME49_206320-1|	generic|A_rna_TGME49_206320-1|
generic|A_rna_TGME49_206470-1|	generic|A_rna_TGME49_206470-1|
generic|A_rna_TGME49_206480-1|	generic|A_rna_TGME49_206480-1|
generic|A_rna_TGME49_206510-1|	generic|A_rna_TGME49_206510-1|
generic|A_rna_TGME49_206590-1|	generic|A_rna_TGME49_206590-1|
generic|A_rna_TGME49_206610-1|	generic|A_rna_TGME49_206610-1|
generic|A_rna_TGME49_207060-1|	generic|A_rna_TGME49_207060-1|
generic|A_rna_TGME49_207170-1|	generic|A_rna_TGME49_207170-1|
generic|A_rna_TGME49_207240-1|	generic|A_rna_TGME49_207240-1|
generic|A_rna_TGME49_207370-1|	generic|A_rna_TGME49_207370-1|
generic|A_rna_TGME49_207440-1|	generic|A_rna_TGME49_207440-1|
generic|A_rna_TGME49_207620-1|	generic|A_rna_TGME49_207620-1|
generic|A_rna_TGME49_207770-1|	generic|A_rna_TGME49_207770-1|
generic|A_rna_TGME49_207840-1|	generic|A_rna_TGME49_207840-1|
generic|A_rna_TGME49_208030-1|	generic|A_rna_TGME49_208030-1|
generic|A_rna_TGME49_208370-1|	generic|A_rna_TGME49_208370-1|
generic|A_rna_TGME49_208440-1|	generic|A_rna_TGME49_208440-1|
generic|A_rna_TGME49_208530-1|	generic|A_rna_TGME49_208530-1|
generic|A_rna_TGME49_208560-1|	generic|A_rna_TGME49_208560-1|
generic|A_rna_TGME49_208590-1|	generic|A_rna_TGME49_208590-1|
generic|A_rna_TGME49_208790-1|	generic|A_rna_TGME49_208790-1|
generic|A_rna_TGME49_209030-1|	generic|A_rna_TGME49_209030-1|
generic|A_rna_TGME49_209150-1|	generic|A_rna_TGME49_209150-1|
generic|A_rna_TGME49_209160-1|	generic|A_rna_TGME49_209160-1|
generic|A_rna_TGME49_209210-1|	generic|A_rna_TGME49_209210-1|
generic|A_rna_TGME49_209260-1|	generic|A_rna_TGME49_209260-1|
generic|A_rna_TGME49_209290-1|	generic|A_rna_TGME49_209290-1|
generic|A_rna_TGME49_209420-1|	generic|A_rna_TGME49_209420-1|
generic|A_rna_TGME49_209600-1|	generic|A_rna_TGME49_209600-1|
generic|A_rna_TGME49_209680-1|	generic|A_rna_TGME49_209680-1|
generic|A_rna_TGME49_209690-1|	generic|A_rna_TGME49_209690-1|
generic|A_rna_TGME49_209720-1|	generic|A_rna_TGME49_209720-1|
generic|A_rna_TGME49_209860-1|	generic|A_rna_TGME49_209860-1|
generic|A_rna_TGME49_209890-1|	generic|A_rna_TGME49_209890-1|
generic|A_rna_TGME49_209910-1|	generic|A_rna_TGME49_209910-1|
generic|A_rna_TGME49_209950-1|	generic|A_rna_TGME49_209950-1|
generic|A_rna_TGME49_209985-1|	generic|A_rna_TGME49_209985-1|
generic|A_rna_TGME49_210370-1|	generic|A_rna_TGME49_210370-1|
generic|A_rna_TGME49_210408-1|	generic|A_rna_TGME49_210408-1|
generic|A_rna_TGME49_210690-1|	generic|A_rna_TGME49_210690-1|
generic|A_rna_TGME49_210730-1|	generic|A_rna_TGME49_210730-1|
generic|A_rna_TGME49_210840-1|	generic|A_rna_TGME49_210840-1|
generic|A_rna_TGME49_211030-1|	generic|A_rna_TGME49_211030-1|
generic|A_rna_TGME49_211040-1|	generic|A_rna_TGME49_211040-1|
generic|A_rna_TGME49_211250-1|	generic|A_rna_TGME49_211250-1|
generic|A_rna_TGME49_211260-1|	generic|A_rna_TGME49_211260-1|
generic|A_rna_TGME49_211290-1|	generic|A_rna_TGME49_211290-1|
generic|A_rna_TGME49_211420-1|	generic|A_rna_TGME49_211420-1|
generic|A_rna_TGME49_211680-1|	generic|A_rna_TGME49_211680-1|
generic|A_rna_TGME49_211690-1|	generic|A_rna_TGME49_211690-1|
generic|A_rna_TGME49_211710-1|	generic|A_rna_TGME49_211710-1|
generic|A_rna_TGME49_212250-1|	generic|A_rna_TGME49_212250-1|
generic|A_rna_TGME49_212260-1|	generic|A_rna_TGME49_212260-1|
generic|A_rna_TGME49_212310-1|	generic|A_rna_TGME49_212310-1|
generic|A_rna_TGME49_212820-1|	generic|A_rna_TGME49_212820-1|
generic|A_rna_TGME49_212950-1|	generic|A_rna_TGME49_212950-1|
generic|A_rna_TGME49_213050-1|	generic|A_rna_TGME49_213050-1|
generic|A_rna_TGME49_213072-1|	generic|A_rna_TGME49_213072-1|
generic|A_rna_TGME49_213280-1|	generic|A_rna_TGME49_213280-1|
generic|A_rna_TGME49_213350-1|	generic|A_rna_TGME49_213350-1|
generic|A_rna_TGME49_213410-1|	generic|A_rna_TGME49_213410-1|
generic|A_rna_TGME49_213520-1|	generic|A_rna_TGME49_213520-1|
generic|A_rna_TGME49_213670-1|	generic|A_rna_TGME49_213670-1|
generic|A_rna_TGME49_213730-1|	generic|A_rna_TGME49_213730-1|
generic|A_rna_TGME49_213870-1|	generic|A_rna_TGME49_213870-1|
generic|A_rna_TGME49_214080-1|	generic|A_rna_TGME49_214080-1|
generic|A_rna_TGME49_214200-1|	generic|A_rna_TGME49_214200-1|
generic|A_rna_TGME49_214210-1|	generic|A_rna_TGME49_214210-1|
generic|A_rna_TGME49_214250-1|	generic|A_rna_TGME49_214250-1|
generic|A_rna_TGME49_214290-1|	generic|A_rna_TGME49_214290-1|
generic|A_rna_TGME49_214350-1|	generic|A_rna_TGME49_214350-1|
generic|A_rna_TGME49_214490-1|	generic|A_rna_TGME49_214490-1|
generic|A_rna_TGME49_214770-1|	generic|A_rna_TGME49_214770-1|
generic|A_rna_TGME49_214790-1|	generic|A_rna_TGME49_214790-1|
generic|A_rna_TGME49_214930-1|	generic|A_rna_TGME49_214930-1|
generic|A_rna_TGME49_214940-1|	generic|A_rna_TGME49_214940-1|
generic|A_rna_TGME49_214950-1|	generic|A_rna_TGME49_214950-1|
generic|A_rna_TGME49_215040-1|	generic|A_rna_TGME49_215040-1|
generic|A_rna_TGME49_215060-1|	generic|A_rna_TGME49_215060-1|
generic|A_rna_TGME49_215220-1|	generic|A_rna_TGME49_215220-1|
generic|A_rna_TGME49_215260-1|	generic|A_rna_TGME49_215260-1|
generic|A_rna_TGME49_215350-1|	generic|A_rna_TGME49_215350-1|
generic|A_rna_TGME49_215420-1|	generic|A_rna_TGME49_215420-1|
generic|A_rna_TGME49_215430-1|	generic|A_rna_TGME49_215430-1|
generic|A_rna_TGME49_215470-1|	generic|A_rna_TGME49_215470-1|
generic|A_rna_TGME49_215560-1|	generic|A_rna_TGME49_215560-1|
generic|A_rna_TGME49_215590-1|	generic|A_rna_TGME49_215590-1|
generic|A_rna_TGME49_215775-1|	generic|A_rna_TGME49_215775-1|
generic|A_rna_TGME49_215980-1|	generic|A_rna_TGME49_215980-1|
generic|A_rna_TGME49_216000-1|	generic|A_rna_TGME49_216000-1|
generic|A_rna_TGME49_216060-1|	generic|A_rna_TGME49_216060-1|
generic|A_rna_TGME49_216180-1|	generic|A_rna_TGME49_216180-1|
generic|A_rna_TGME49_216260-1|	generic|A_rna_TGME49_216260-1|
generic|A_rna_TGME49_216410-1|	generic|A_rna_TGME49_216410-1|
generic|A_rna_TGME49_216450-1|	generic|A_rna_TGME49_216450-1|
generic|A_rna_TGME49_216590-1|	generic|A_rna_TGME49_216590-1|
generic|A_rna_TGME49_216650-1|	generic|A_rna_TGME49_216650-1|
generic|A_rna_TGME49_216670-1|	generic|A_rna_TGME49_216670-1|
generic|A_rna_TGME49_216790-1|	generic|A_rna_TGME49_216790-1|
generic|A_rna_TGME49_216860-1|	generic|A_rna_TGME49_216860-1|
generic|A_rna_TGME49_216880-1|	generic|A_rna_TGME49_216880-1|
generic|A_rna_TGME49_216900-1|	generic|A_rna_TGME49_216900-1|
generic|A_rna_TGME49_217460-1|	generic|A_rna_TGME49_217460-1|
generic|A_rna_TGME49_217510-1|	generic|A_rna_TGME49_217510-1|
generic|A_rna_TGME49_217540-1|	generic|A_rna_TGME49_217540-1|
generic|A_rna_TGME49_217680-1|	generic|A_rna_TGME49_217680-1|
generic|A_rna_TGME49_217740-1|	generic|A_rna_TGME49_217740-1|
generic|A_rna_TGME49_217820-1|	generic|A_rna_TGME49_217820-1|
generic|A_rna_TGME49_217890-1|	generic|A_rna_TGME49_217890-1|
generic|A_rna_TGME49_218240-1|	generic|A_rna_TGME49_218240-1|
generic|A_rna_TGME49_218280-1|	generic|A_rna_TGME49_218280-1|
generic|A_rna_TGME49_218410-1|	generic|A_rna_TGME49_218410-1|
generic|A_rna_TGME49_218520-1|	generic|A_rna_TGME49_218520-1|
generic|A_rna_TGME49_218530-1|	generic|A_rna_TGME49_218530-1|
generic|A_rna_TGME49_218540-1|	generic|A_rna_TGME49_218540-1|
generic|A_rna_TGME49_218760-1|	generic|A_rna_TGME49_218760-1|
generic|A_rna_TGME49_218780-1|	generic|A_rna_TGME49_218780-1|
generic|A_rna_TGME49_218820-1|	generic|A_rna_TGME49_218820-1|
generic|A_rna_TGME49_218920-1|	generic|A_rna_TGME49_218920-1|
generic|A_rna_TGME49_219140-1|	generic|A_rna_TGME49_219140-1|
generic|A_rna_TGME49_219170-1|	generic|A_rna_TGME49_219170-1|
generic|A_rna_TGME49_219210-1|	generic|A_rna_TGME49_219210-1|
generic|A_rna_TGME49_219270-1|	generic|A_rna_TGME49_219270-1|
generic|A_rna_TGME49_219310-1|	generic|A_rna_TGME49_219310-1|
generic|A_rna_TGME49_219320-1|	generic|A_rna_TGME49_219320-1|
generic|A_rna_TGME49_219520-1|	generic|A_rna_TGME49_219520-1|
generic|A_rna_TGME49_219540-1|	generic|A_rna_TGME49_219540-1|
generic|A_rna_TGME49_219550-1|	generic|A_rna_TGME49_219550-1|
generic|A_rna_TGME49_219590-1|	generic|A_rna_TGME49_219590-1|
generic|A_rna_TGME49_219710-1|	generic|A_rna_TGME49_219710-1|
generic|A_rna_TGME49_219720-1|	generic|A_rna_TGME49_219720-1|
generic|A_rna_TGME49_219750-1|	generic|A_rna_TGME49_219750-1|
generic|A_rna_TGME49_219800-1|	generic|A_rna_TGME49_219800-1|
generic|A_rna_TGME49_219820-1|	generic|A_rna_TGME49_219820-1|
generic|A_rna_TGME49_219850-1|	generic|A_rna_TGME49_219850-1|
generic|A_rna_TGME49_220100-1|	generic|A_rna_TGME49_220100-1|
generic|A_rna_TGME49_220175-1|	generic|A_rna_TGME49_220175-1|
generic|A_rna_TGME49_220240-1|	generic|A_rna_TGME49_220240-1|
generic|A_rna_TGME49_220260-1|	generic|A_rna_TGME49_220260-1|
generic|A_rna_TGME49_220270-1|	generic|A_rna_TGME49_220270-1|
generic|A_rna_TGME49_220400-1|	generic|A_rna_TGME49_220400-1|
generic|A_rna_TGME49_220500-1|	generic|A_rna_TGME49_220500-1|
generic|A_rna_TGME49_220510-1|	generic|A_rna_TGME49_220510-1|
generic|A_rna_TGME49_220610-1|	generic|A_rna_TGME49_220610-1|
generic|A_rna_TGME49_220860-1|	generic|A_rna_TGME49_220860-1|
generic|A_rna_TGME49_220930-1|	generic|A_rna_TGME49_220930-1|
generic|A_rna_TGME49_220950-1|	generic|A_rna_TGME49_220950-1|
generic|A_rna_TGME49_221210-1|	generic|A_rna_TGME49_221210-1|
generic|A_rna_TGME49_221320-1|	generic|A_rna_TGME49_221320-1|
generic|A_rna_TGME49_221380-1|	generic|A_rna_TGME49_221380-1|
generic|A_rna_TGME49_221470-1|	generic|A_rna_TGME49_221470-1|
generic|A_rna_TGME49_221480-1|	generic|A_rna_TGME49_221480-1|
generic|A_rna_TGME49_221510-1|	generic|A_rna_TGME49_221510-1|
generic|A_rna_TGME49_221522-1|	generic|A_rna_TGME49_221522-1|
generic|A_rna_TGME49_221620-1|	generic|A_rna_TGME49_221620-1|
generic|A_rna_TGME49_221670-1|	generic|A_rna_TGME49_221670-1|
generic|A_rna_TGME49_221950-1|	generic|A_rna_TGME49_221950-1|
generic|A_rna_TGME49_222210-1|	generic|A_rna_TGME49_222210-1|
generic|A_rna_TGME49_222220-1|	generic|A_rna_TGME49_222220-1|
generic|A_rna_TGME49_222270-1|	generic|A_rna_TGME49_222270-1|
generic|A_rna_TGME49_222360-1|	generic|A_rna_TGME49_222360-1|
generic|A_rna_TGME49_222380-1|	generic|A_rna_TGME49_222380-1|
generic|A_rna_TGME49_222840-1|	generic|A_rna_TGME49_222840-1|
generic|A_rna_TGME49_222850-1|	generic|A_rna_TGME49_222850-1|
generic|A_rna_TGME49_222860-1|	generic|A_rna_TGME49_222860-1|
generic|A_rna_TGME49_222910-1|	generic|A_rna_TGME49_222910-1|
generic|A_rna_TGME49_222952-1|	generic|A_rna_TGME49_222952-1|
generic|A_rna_TGME49_223040-1|	generic|A_rna_TGME49_223040-1|
generic|A_rna_TGME49_223050-1|	generic|A_rna_TGME49_223050-1|
generic|A_rna_TGME49_223110-1|	generic|A_rna_TGME49_223110-1|
generic|A_rna_TGME49_223140-1|	generic|A_rna_TGME49_223140-1|
generic|A_rna_TGME49_223410-1|	generic|A_rna_TGME49_223410-1|
generic|A_rna_TGME49_223540-1|	generic|A_rna_TGME49_223540-1|
generic|A_rna_TGME49_223590-1|	generic|A_rna_TGME49_223590-1|
generic|A_rna_TGME49_223680-1|	generic|A_rna_TGME49_223680-1|
generic|A_rna_TGME49_223710-1|	generic|A_rna_TGME49_223710-1|
generic|A_rna_TGME49_223910-1|	generic|A_rna_TGME49_223910-1|
generic|A_rna_TGME49_223920-1|	generic|A_rna_TGME49_223920-1|
generic|A_rna_TGME49_223930-1|	generic|A_rna_TGME49_223930-1|
generic|A_rna_TGME49_223940-1|	generic|A_rna_TGME49_223940-1|
generic|A_rna_TGME49_223960-1|	generic|A_rna_TGME49_223960-1|
generic|A_rna_TGME49_224060-1|	generic|A_rna_TGME49_224060-1|
generic|A_rna_TGME49_224110-1|	generic|A_rna_TGME49_224110-1|
generic|A_rna_TGME49_224350-1|	generic|A_rna_TGME49_224350-1|
generic|A_rna_TGME49_224580-1|	generic|A_rna_TGME49_224580-1|
generic|A_rna_TGME49_224850-1|	generic|A_rna_TGME49_224850-1|
generic|A_rna_TGME49_224860-1|	generic|A_rna_TGME49_224860-1|
generic|A_rna_TGME49_224900-1|	generic|A_rna_TGME49_224900-1|
generic|A_rna_TGME49_225050-1|	generic|A_rna_TGME49_225050-1|
generic|A_rna_TGME49_225060-1|	generic|A_rna_TGME49_225060-1|
generic|A_rna_TGME49_225080-1|	generic|A_rna_TGME49_225080-1|
generic|A_rna_TGME49_225150-1|	generic|A_rna_TGME49_225150-1|
generic|A_rna_TGME49_225320-1|	generic|A_rna_TGME49_225320-1|
generic|A_rna_TGME49_225540-1|	generic|A_rna_TGME49_225540-1|
generic|A_rna_TGME49_225550-1|	generic|A_rna_TGME49_225550-1|
generic|A_rna_TGME49_225555-1|	generic|A_rna_TGME49_225555-1|
generic|A_rna_TGME49_225580-1|	generic|A_rna_TGME49_225580-1|
generic|A_rna_TGME49_225690-1|	generic|A_rna_TGME49_225690-1|
generic|A_rna_TGME49_225730-1|	generic|A_rna_TGME49_225730-1|
generic|A_rna_TGME49_225790-1|	generic|A_rna_TGME49_225790-1|
generic|A_rna_TGME49_225860-1|	generic|A_rna_TGME49_225860-1|
generic|A_rna_TGME49_225930-1|	generic|A_rna_TGME49_225930-1|
generic|A_rna_TGME49_225990-1|	generic|A_rna_TGME49_225990-1|
generic|A_rna_TGME49_226000-1|	generic|A_rna_TGME49_226000-1|
generic|A_rna_TGME49_226030-1|	generic|A_rna_TGME49_226030-1|
generic|A_rna_TGME49_226250-1|	generic|A_rna_TGME49_226250-1|
generic|A_rna_TGME49_226380-1|	generic|A_rna_TGME49_226380-1|
generic|A_rna_TGME49_226430-1|	generic|A_rna_TGME49_226430-1|
generic|A_rna_TGME49_226500-1|	generic|A_rna_TGME49_226500-1|
generic|A_rna_TGME49_226590-1|	generic|A_rna_TGME49_226590-1|
generic|A_rna_TGME49_226600-1|	generic|A_rna_TGME49_226600-1|
generic|A_rna_TGME49_226720-1|	generic|A_rna_TGME49_226720-1|
generic|A_rna_TGME49_226730-1|	generic|A_rna_TGME49_226730-1|
generic|A_rna_TGME49_226830-1|	generic|A_rna_TGME49_226830-1|
generic|A_rna_TGME49_226960-1|	generic|A_rna_TGME49_226960-1|
generic|A_rna_TGME49_226970-1|	generic|A_rna_TGME49_226970-1|
generic|A_rna_TGME49_226980-1|	generic|A_rna_TGME49_226980-1|
generic|A_rna_TGME49_227030-1|	generic|A_rna_TGME49_227030-1|
generic|A_rna_TGME49_227060-1|	generic|A_rna_TGME49_227060-1|
generic|A_rna_TGME49_227280-1|	generic|A_rna_TGME49_227280-1|
generic|A_rna_TGME49_227290-1|	generic|A_rna_TGME49_227290-1|
generic|A_rna_TGME49_227360-1|	generic|A_rna_TGME49_227360-1|
generic|A_rna_TGME49_227600-1|	generic|A_rna_TGME49_227600-1|
generic|A_rna_TGME49_227620-1|	generic|A_rna_TGME49_227620-1|
generic|A_rna_TGME49_227810-1|	generic|A_rna_TGME49_227810-1|
generic|A_rna_TGME49_227820-1|	generic|A_rna_TGME49_227820-1|
generic|A_rna_TGME49_227840-1|	generic|A_rna_TGME49_227840-1|
generic|A_rna_TGME49_227870-1|	generic|A_rna_TGME49_227870-1|
generic|A_rna_TGME49_227948-1|	generic|A_rna_TGME49_227948-1|
generic|A_rna_TGME49_227960-1|	generic|A_rna_TGME49_227960-1|
generic|A_rna_TGME49_227970-1|	generic|A_rna_TGME49_227970-1|
generic|A_rna_TGME49_228000-1|	generic|A_rna_TGME49_228000-1|
generic|A_rna_TGME49_228170-1|	generic|A_rna_TGME49_228170-1|
generic|A_rna_TGME49_228190-1|	generic|A_rna_TGME49_228190-1|
generic|A_rna_TGME49_228210-1|	generic|A_rna_TGME49_228210-1|
generic|A_rna_TGME49_228300-1|	generic|A_rna_TGME49_228300-1|
generic|A_rna_TGME49_228470-1|	generic|A_rna_TGME49_228470-1|
generic|A_rna_TGME49_228490-1|	generic|A_rna_TGME49_228490-1|
generic|A_rna_TGME49_228630-1|	generic|A_rna_TGME49_228630-1|
generic|A_rna_TGME49_228760-1|	generic|A_rna_TGME49_228760-1|
generic|A_rna_TGME49_229000-1|	generic|A_rna_TGME49_229000-1|
generic|A_rna_TGME49_229010-1|	generic|A_rna_TGME49_229010-1|
generic|A_rna_TGME49_229030-1|	generic|A_rna_TGME49_229030-1|
generic|A_rna_TGME49_229140-1|	generic|A_rna_TGME49_229140-1|
generic|A_rna_TGME49_229180-1|	generic|A_rna_TGME49_229180-1|
generic|A_rna_TGME49_229210-1|	generic|A_rna_TGME49_229210-1|
generic|A_rna_TGME49_229420-1|	generic|A_rna_TGME49_229420-1|
generic|A_rna_TGME49_229480-1|	generic|A_rna_TGME49_229480-1|
generic|A_rna_TGME49_229670-1|	generic|A_rna_TGME49_229670-1|
generic|A_rna_TGME49_229920-1|	generic|A_rna_TGME49_229920-1|
generic|A_rna_TGME49_229930-1|	generic|A_rna_TGME49_229930-1|
generic|A_rna_TGME49_229950-1|	generic|A_rna_TGME49_229950-1|
generic|A_rna_TGME49_229990-1|	generic|A_rna_TGME49_229990-1|
generic|A_rna_TGME49_230060-1|	generic|A_rna_TGME49_230060-1|
generic|A_rna_TGME49_230070-1|	generic|A_rna_TGME49_230070-1|
generic|A_rna_TGME49_230100-1|	generic|A_rna_TGME49_230100-1|
generic|A_rna_TGME49_230160-1|	generic|A_rna_TGME49_230160-1|
generic|A_rna_TGME49_230210-1|	generic|A_rna_TGME49_230210-1|
generic|A_rna_TGME49_230340-1|	generic|A_rna_TGME49_230340-1|
generic|A_rna_TGME49_230410-1|	generic|A_rna_TGME49_230410-1|
generic|A_rna_TGME49_230420-1|	generic|A_rna_TGME49_230420-1|
generic|A_rna_TGME49_230450-1|	generic|A_rna_TGME49_230450-1|
generic|A_rna_TGME49_230510-1|	generic|A_rna_TGME49_230510-1|
generic|A_rna_TGME49_230520-1|	generic|A_rna_TGME49_230520-1|
generic|A_rna_TGME49_230850-1|	generic|A_rna_TGME49_230850-1|
generic|A_rna_TGME49_230940-1|	generic|A_rna_TGME49_230940-1|
generic|A_rna_TGME49_231080-1|	generic|A_rna_TGME49_231080-1|
generic|A_rna_TGME49_231130-1|	generic|A_rna_TGME49_231130-1|
generic|A_rna_TGME49_231140-1|	generic|A_rna_TGME49_231140-1|
generic|A_rna_TGME49_231160-1|	generic|A_rna_TGME49_231160-1|
generic|A_rna_TGME49_231190-1|	generic|A_rna_TGME49_231190-1|
generic|A_rna_TGME49_231210-1|	generic|A_rna_TGME49_231210-1|
generic|A_rna_TGME49_231410-1|	generic|A_rna_TGME49_231410-1|
generic|A_rna_TGME49_231440-1|	generic|A_rna_TGME49_231440-1|
generic|A_rna_TGME49_231480-1|	generic|A_rna_TGME49_231480-1|
generic|A_rna_TGME49_231600-1|	generic|A_rna_TGME49_231600-1|
generic|A_rna_TGME49_231630-1|	generic|A_rna_TGME49_231630-1|
generic|A_rna_TGME49_231640-1|	generic|A_rna_TGME49_231640-1|
generic|A_rna_TGME49_231770-1|	generic|A_rna_TGME49_231770-1|
generic|A_rna_TGME49_231850-1|	generic|A_rna_TGME49_231850-1|
generic|A_rna_TGME49_231910-1|	generic|A_rna_TGME49_231910-1|
generic|A_rna_TGME49_231920-1|	generic|A_rna_TGME49_231920-1|
generic|A_rna_TGME49_231960-1|	generic|A_rna_TGME49_231960-1|
generic|A_rna_TGME49_231970-1|	generic|A_rna_TGME49_231970-1|
generic|A_rna_TGME49_232050-1|	generic|A_rna_TGME49_232050-1|
generic|A_rna_TGME49_232060-1|	generic|A_rna_TGME49_232060-1|
generic|A_rna_TGME49_232090-1|	generic|A_rna_TGME49_232090-1|
generic|A_rna_TGME49_232130-1|	generic|A_rna_TGME49_232130-1|
generic|A_rna_TGME49_232180-1|	generic|A_rna_TGME49_232180-1|
generic|A_rna_TGME49_232230-1|	generic|A_rna_TGME49_232230-1|
generic|A_rna_TGME49_232250-1|	generic|A_rna_TGME49_232250-1|
generic|A_rna_TGME49_232300-1|	generic|A_rna_TGME49_232300-1|
generic|A_rna_TGME49_232340-1|	generic|A_rna_TGME49_232340-1|
generic|A_rna_TGME49_232350-1|	generic|A_rna_TGME49_232350-1|
generic|A_rna_TGME49_232370-1|	generic|A_rna_TGME49_232370-1|
generic|A_rna_TGME49_232410-1|	generic|A_rna_TGME49_232410-1|
generic|A_rna_TGME49_232440-1|	generic|A_rna_TGME49_232440-1|
generic|A_rna_TGME49_232600-1|	generic|A_rna_TGME49_232600-1|
generic|A_rna_TGME49_232660-1|	generic|A_rna_TGME49_232660-1|
generic|A_rna_TGME49_232710-1|	generic|A_rna_TGME49_232710-1|
generic|A_rna_TGME49_232720-1|	generic|A_rna_TGME49_232720-1|
generic|A_rna_TGME49_232940-1|	generic|A_rna_TGME49_232940-1|
generic|A_rna_TGME49_233100-1|	generic|A_rna_TGME49_233100-1|
generic|A_rna_TGME49_233110-1|	generic|A_rna_TGME49_233110-1|
generic|A_rna_TGME49_233120-1|	generic|A_rna_TGME49_233120-1|
generic|A_rna_TGME49_233140-1|	generic|A_rna_TGME49_233140-1|
generic|A_rna_TGME49_233230-1|	generic|A_rna_TGME49_233230-1|
generic|A_rna_TGME49_233260-1|	generic|A_rna_TGME49_233260-1|
generic|A_rna_TGME49_233350-1|	generic|A_rna_TGME49_233350-1|
generic|A_rna_TGME49_233460-1|	generic|A_rna_TGME49_233460-1|
generic|A_rna_TGME49_233500-1|	generic|A_rna_TGME49_233500-1|
generic|A_rna_TGME49_233520-1|	generic|A_rna_TGME49_233520-1|
generic|A_rna_TGME49_233890-1|	generic|A_rna_TGME49_233890-1|
generic|A_rna_TGME49_234190-1|	generic|A_rna_TGME49_234190-1|
generic|A_rna_TGME49_234360-1|	generic|A_rna_TGME49_234360-1|
generic|A_rna_TGME49_234380-1|	generic|A_rna_TGME49_234380-1|
generic|A_rna_TGME49_234420-1|	generic|A_rna_TGME49_234420-1|
generic|A_rna_TGME49_234450-1|	generic|A_rna_TGME49_234450-1|
generic|A_rna_TGME49_234505-1|	generic|A_rna_TGME49_234505-1|
generic|A_rna_TGME49_234520-1|	generic|A_rna_TGME49_234520-1|
generic|A_rna_TGME49_234610-1|	generic|A_rna_TGME49_234610-1|
generic|A_rna_TGME49_235160-1|	generic|A_rna_TGME49_235160-1|
generic|A_rna_TGME49_235340-1|	generic|A_rna_TGME49_235340-1|
generic|A_rna_TGME49_235470-1|	generic|A_rna_TGME49_235470-1|
generic|A_rna_TGME49_235490-1|	generic|A_rna_TGME49_235490-1|
generic|A_rna_TGME49_235540-1|	generic|A_rna_TGME49_235540-1|
generic|A_rna_TGME49_235700-1|	generic|A_rna_TGME49_235700-1|
generic|A_rna_TGME49_235930-1|	generic|A_rna_TGME49_235930-1|
generic|A_rna_TGME49_235970-1|	generic|A_rna_TGME49_235970-1|
generic|A_rna_TGME49_236070-1|	generic|A_rna_TGME49_236070-1|
generic|A_rna_TGME49_236130-1|	generic|A_rna_TGME49_236130-1|
generic|A_rna_TGME49_236210-1|	generic|A_rna_TGME49_236210-1|
generic|A_rna_TGME49_236540-1|	generic|A_rna_TGME49_236540-1|
generic|A_rna_TGME49_236570-1|	generic|A_rna_TGME49_236570-1|
generic|A_rna_TGME49_236620-1|	generic|A_rna_TGME49_236620-1|
generic|A_rna_TGME49_236650-1|	generic|A_rna_TGME49_236650-1|
generic|A_rna_TGME49_236890-1|	generic|A_rna_TGME49_236890-1|
generic|A_rna_TGME49_236950-1|	generic|A_rna_TGME49_236950-1|
generic|A_rna_TGME49_237010-1|	generic|A_rna_TGME49_237010-1|
generic|A_rna_TGME49_237015-1|	generic|A_rna_TGME49_237015-1|
generic|A_rna_TGME49_237110-1|	generic|A_rna_TGME49_237110-1|
generic|A_rna_TGME49_237140-1|	generic|A_rna_TGME49_237140-1|
generic|A_rna_TGME49_237180-1|	generic|A_rna_TGME49_237180-1|
generic|A_rna_TGME49_237250-1|	generic|A_rna_TGME49_237250-1|
generic|A_rna_TGME49_237470-1|	generic|A_rna_TGME49_237470-1|
generic|A_rna_TGME49_237520-1|	generic|A_rna_TGME49_237520-1|
generic|A_rna_TGME49_237820-1|	generic|A_rna_TGME49_237820-1|
generic|A_rna_TGME49_238010-1|	generic|A_rna_TGME49_238010-1|
generic|A_rna_TGME49_238040-1|	generic|A_rna_TGME49_238040-1|
generic|A_rna_TGME49_238050-1|	generic|A_rna_TGME49_238050-1|
generic|A_rna_TGME49_238070-1|	generic|A_rna_TGME49_238070-1|
generic|A_rna_TGME49_238100-1|	generic|A_rna_TGME49_238100-1|
generic|A_rna_TGME49_238180-1|	generic|A_rna_TGME49_238180-1|
generic|A_rna_TGME49_238250-1|	generic|A_rna_TGME49_238250-1|
generic|A_rna_TGME49_239100-1|	generic|A_rna_TGME49_239100-1|
generic|A_rna_TGME49_239260-1|	generic|A_rna_TGME49_239260-1|
generic|A_rna_TGME49_239310-1|	generic|A_rna_TGME49_239310-1|
generic|A_rna_TGME49_239490-1|	generic|A_rna_TGME49_239490-1|
generic|A_rna_TGME49_239500-1|	generic|A_rna_TGME49_239500-1|
generic|A_rna_TGME49_239710-1|	generic|A_rna_TGME49_239710-1|
generic|A_rna_TGME49_239740-1|	generic|A_rna_TGME49_239740-1|
generic|A_rna_TGME49_239760-1|	generic|A_rna_TGME49_239760-1|
generic|A_rna_TGME49_239820-1|	generic|A_rna_TGME49_239820-1|
generic|A_rna_TGME49_239890-1|	generic|A_rna_TGME49_239890-1|
generic|A_rna_TGME49_240060-1|	generic|A_rna_TGME49_240060-1|
generic|A_rna_TGME49_240280-1|	generic|A_rna_TGME49_240280-1|
generic|A_rna_TGME49_240600-1|	generic|A_rna_TGME49_240600-1|
generic|A_rna_TGME49_240640-1|	generic|A_rna_TGME49_240640-1|
generic|A_rna_TGME49_240860-1|	generic|A_rna_TGME49_240860-1|
generic|A_rna_TGME49_242070-1|	generic|A_rna_TGME49_242070-1|
generic|A_rna_TGME49_242118-1|	generic|A_rna_TGME49_242118-1|
generic|A_rna_TGME49_242290-1|	generic|A_rna_TGME49_242290-1|
generic|A_rna_TGME49_242330-1|	generic|A_rna_TGME49_242330-1|
generic|A_rna_TGME49_242660-1|	generic|A_rna_TGME49_242660-1|
generic|A_rna_TGME49_242680-1|	generic|A_rna_TGME49_242680-1|
generic|A_rna_TGME49_243390-1|	generic|A_rna_TGME49_243390-1|
generic|A_rna_TGME49_243460-1|	generic|A_rna_TGME49_243460-1|
generic|A_rna_TGME49_243570-1|	generic|A_rna_TGME49_243570-1|
generic|A_rna_TGME49_243580-1|	generic|A_rna_TGME49_243580-1|
generic|A_rna_TGME49_243710-1|	generic|A_rna_TGME49_243710-1|
generic|A_rna_TGME49_243730-1|	generic|A_rna_TGME49_243730-1|
generic|A_rna_TGME49_243800-1|	generic|A_rna_TGME49_243800-1|
generic|A_rna_TGME49_243910-1|	generic|A_rna_TGME49_243910-1|
generic|A_rna_TGME49_243930-1|	generic|A_rna_TGME49_243930-1|
generic|A_rna_TGME49_243950-1|	generic|A_rna_TGME49_243950-1|
generic|A_rna_TGME49_243960-1|	generic|A_rna_TGME49_243960-1|
generic|A_rna_TGME49_244020-1|	generic|A_rna_TGME49_244020-1|
generic|A_rna_TGME49_244100-1|	generic|A_rna_TGME49_244100-1|
generic|A_rna_TGME49_244110-1|	generic|A_rna_TGME49_244110-1|
generic|A_rna_TGME49_244150-1|	generic|A_rna_TGME49_244150-1|
generic|A_rna_TGME49_244200-1|	generic|A_rna_TGME49_244200-1|
generic|A_rna_TGME49_244250-1|	generic|A_rna_TGME49_244250-1|
generic|A_rna_TGME49_244310-1|	generic|A_rna_TGME49_244310-1|
generic|A_rna_TGME49_244320-1|	generic|A_rna_TGME49_244320-1|
generic|A_rna_TGME49_244370-1|	generic|A_rna_TGME49_244370-1|
generic|A_rna_TGME49_244390-1|	generic|A_rna_TGME49_244390-1|
generic|A_rna_TGME49_244460-1|	generic|A_rna_TGME49_244460-1|
generic|A_rna_TGME49_244560-1|	generic|A_rna_TGME49_244560-1|
generic|A_rna_TGME49_244690-1|	generic|A_rna_TGME49_244690-1|
generic|A_rna_TGME49_245450-1|	generic|A_rna_TGME49_245450-1|
generic|A_rna_TGME49_245460-1|	generic|A_rna_TGME49_245460-1|
generic|A_rna_TGME49_245470-1|	generic|A_rna_TGME49_245470-1|
generic|A_rna_TGME49_245490-1|	generic|A_rna_TGME49_245490-1|
generic|A_rna_TGME49_245620-1|	generic|A_rna_TGME49_245620-1|
generic|A_rna_TGME49_245670-1|	generic|A_rna_TGME49_245670-1|
generic|A_rna_TGME49_245680-1|	generic|A_rna_TGME49_245680-1|
generic|A_rna_TGME49_246080-1|	generic|A_rna_TGME49_246080-1|
generic|A_rna_TGME49_246130-1|	generic|A_rna_TGME49_246130-1|
generic|A_rna_TGME49_246170-1|	generic|A_rna_TGME49_246170-1|
generic|A_rna_TGME49_246330-1|	generic|A_rna_TGME49_246330-1|
generic|A_rna_TGME49_246500-1|	generic|A_rna_TGME49_246500-1|
generic|A_rna_TGME49_246540-1|	generic|A_rna_TGME49_246540-1|
generic|A_rna_TGME49_246560-1|	generic|A_rna_TGME49_246560-1|
generic|A_rna_TGME49_246580-1|	generic|A_rna_TGME49_246580-1|
generic|A_rna_TGME49_247220-1|	generic|A_rna_TGME49_247220-1|
generic|A_rna_TGME49_247350-1|	generic|A_rna_TGME49_247350-1|
generic|A_rna_TGME49_247410-1|	generic|A_rna_TGME49_247410-1|
generic|A_rna_TGME49_247450-1|	generic|A_rna_TGME49_247450-1|
generic|A_rna_TGME49_247460-1|	generic|A_rna_TGME49_247460-1|
generic|A_rna_TGME49_247470-1|	generic|A_rna_TGME49_247470-1|
generic|A_rna_TGME49_247520-1|	generic|A_rna_TGME49_247520-1|
generic|A_rna_TGME49_247550-1|	generic|A_rna_TGME49_247550-1|
generic|A_rna_TGME49_247600-1|	generic|A_rna_TGME49_247600-1|
generic|A_rna_TGME49_247670-1|	generic|A_rna_TGME49_247670-1|
generic|A_rna_TGME49_247760-1|	generic|A_rna_TGME49_247760-1|
generic|A_rna_TGME49_247770-1|	generic|A_rna_TGME49_247770-1|
generic|A_rna_TGME49_248390-1|	generic|A_rna_TGME49_248390-1|
generic|A_rna_TGME49_248400-1|	generic|A_rna_TGME49_248400-1|
generic|A_rna_TGME49_248460-1|	generic|A_rna_TGME49_248460-1|
generic|A_rna_TGME49_248480-1|	generic|A_rna_TGME49_248480-1|
generic|A_rna_TGME49_248600-1|	generic|A_rna_TGME49_248600-1|
generic|A_rna_TGME49_248630-1|	generic|A_rna_TGME49_248630-1|
generic|A_rna_TGME49_248700-1|	generic|A_rna_TGME49_248700-1|
generic|A_rna_TGME49_248740-1|	generic|A_rna_TGME49_248740-1|
generic|A_rna_TGME49_248810-1|	generic|A_rna_TGME49_248810-1|
generic|A_rna_TGME49_248850-1|	generic|A_rna_TGME49_248850-1|
generic|A_rna_TGME49_248880-1|	generic|A_rna_TGME49_248880-1|
generic|A_rna_TGME49_248980-1|	generic|A_rna_TGME49_248980-1|
generic|A_rna_TGME49_249180-1|	generic|A_rna_TGME49_249180-1|
generic|A_rna_TGME49_249240-1|	generic|A_rna_TGME49_249240-1|
generic|A_rna_TGME49_249250-1|	generic|A_rna_TGME49_249250-1|
generic|A_rna_TGME49_249270-1|	generic|A_rna_TGME49_249270-1|
generic|A_rna_TGME49_249390-1|	generic|A_rna_TGME49_249390-1|
generic|A_rna_TGME49_249530-1|	generic|A_rna_TGME49_249530-1|
generic|A_rna_TGME49_249590-1|	generic|A_rna_TGME49_249590-1|
generic|A_rna_TGME49_249610-1|	generic|A_rna_TGME49_249610-1|
generic|A_rna_TGME49_249630-1|	generic|A_rna_TGME49_249630-1|
generic|A_rna_TGME49_249670-1|	generic|A_rna_TGME49_249670-1|
generic|A_rna_TGME49_249780-1|	generic|A_rna_TGME49_249780-1|
generic|A_rna_TGME49_249900-1|	generic|A_rna_TGME49_249900-1|
generic|A_rna_TGME49_249970-1|	generic|A_rna_TGME49_249970-1|
generic|A_rna_TGME49_249990-1|	generic|A_rna_TGME49_249990-1|
generic|A_rna_TGME49_250340-1|	generic|A_rna_TGME49_250340-1|
generic|A_rna_TGME49_250700-1|	generic|A_rna_TGME49_250700-1|
generic|A_rna_TGME49_250710-1|	generic|A_rna_TGME49_250710-1|
generic|A_rna_TGME49_250770-1|	generic|A_rna_TGME49_250770-1|
generic|A_rna_TGME49_250820-1|	generic|A_rna_TGME49_250820-1|
generic|A_rna_TGME49_250830-1|	generic|A_rna_TGME49_250830-1|
generic|A_rna_TGME49_250880-1|	generic|A_rna_TGME49_250880-1|
generic|A_rna_TGME49_251500-1|	generic|A_rna_TGME49_251500-1|
generic|A_rna_TGME49_251680-1|	generic|A_rna_TGME49_251680-1|
generic|A_rna_TGME49_251690-1|	generic|A_rna_TGME49_251690-1|
generic|A_rna_TGME49_251760-1|	generic|A_rna_TGME49_251760-1|
generic|A_rna_TGME49_251780-1|	generic|A_rna_TGME49_251780-1|
generic|A_rna_TGME49_251810-1|	generic|A_rna_TGME49_251810-1|
generic|A_rna_TGME49_251850-1|	generic|A_rna_TGME49_251850-1|
generic|A_rna_TGME49_251880-1|	generic|A_rna_TGME49_251880-1|
generic|A_rna_TGME49_251930-1|	generic|A_rna_TGME49_251930-1|
generic|A_rna_TGME49_251950-1|	generic|A_rna_TGME49_251950-1|
generic|A_rna_TGME49_252220-1|	generic|A_rna_TGME49_252220-1|
generic|A_rna_TGME49_252290-1|	generic|A_rna_TGME49_252290-1|
generic|A_rna_TGME49_252360-1|	generic|A_rna_TGME49_252360-1|
generic|A_rna_TGME49_252430-1|	generic|A_rna_TGME49_252430-1|
generic|A_rna_TGME49_252490-1|	generic|A_rna_TGME49_252490-1|
generic|A_rna_TGME49_252630-1|	generic|A_rna_TGME49_252630-1|
generic|A_rna_TGME49_253290-1|	generic|A_rna_TGME49_253290-1|
generic|A_rna_TGME49_253370-1|	generic|A_rna_TGME49_253370-1|
generic|A_rna_TGME49_253430-1|	generic|A_rna_TGME49_253430-1|
generic|A_rna_TGME49_253440-1|	generic|A_rna_TGME49_253440-1|
generic|A_rna_TGME49_253690-1|	generic|A_rna_TGME49_253690-1|
generic|A_rna_TGME49_253730-1|	generic|A_rna_TGME49_253730-1|
generic|A_rna_TGME49_253820-1|	generic|A_rna_TGME49_253820-1|
generic|A_rna_TGME49_253900-1|	generic|A_rna_TGME49_253900-1|
generic|A_rna_TGME49_253940-1|	generic|A_rna_TGME49_253940-1|
generic|A_rna_TGME49_254120-1|	generic|A_rna_TGME49_254120-1|
generic|A_rna_TGME49_254440-1|	generic|A_rna_TGME49_254440-1|
generic|A_rna_TGME49_254470-1|	generic|A_rna_TGME49_254470-1|
generic|A_rna_TGME49_254480-1|	generic|A_rna_TGME49_254480-1|
generic|A_rna_TGME49_254520-1|	generic|A_rna_TGME49_254520-1|
generic|A_rna_TGME49_254570-1|	generic|A_rna_TGME49_254570-1|
generic|A_rna_TGME49_254580-1|	generic|A_rna_TGME49_254580-1|
generic|A_rna_TGME49_254610-1|	generic|A_rna_TGME49_254610-1|
generic|A_rna_TGME49_254650-1|	generic|A_rna_TGME49_254650-1|
generic|A_rna_TGME49_254720-1|	generic|A_rna_TGME49_254720-1|
generic|A_rna_TGME49_254880-1|	generic|A_rna_TGME49_254880-1|
generic|A_rna_TGME49_254900-1|	generic|A_rna_TGME49_254900-1|
generic|A_rna_TGME49_255190-1|	generic|A_rna_TGME49_255190-1|
generic|A_rna_TGME49_255260-1|	generic|A_rna_TGME49_255260-1|
generic|A_rna_TGME49_255320-1|	generic|A_rna_TGME49_255320-1|
generic|A_rna_TGME49_255350-1|	generic|A_rna_TGME49_255350-1|
generic|A_rna_TGME49_255420-1|	generic|A_rna_TGME49_255420-1|
generic|A_rna_TGME49_255660-1|	generic|A_rna_TGME49_255660-1|
generic|A_rna_TGME49_255890-1|	generic|A_rna_TGME49_255890-1|
generic|A_rna_TGME49_256050-1|	generic|A_rna_TGME49_256050-1|
generic|A_rna_TGME49_256060-1|	generic|A_rna_TGME49_256060-1|
generic|A_rna_TGME49_256760-1|	generic|A_rna_TGME49_256760-1|
generic|A_rna_TGME49_256770-1|	generic|A_rna_TGME49_256770-1|
generic|A_rna_TGME49_256970-1|	generic|A_rna_TGME49_256970-1|
generic|A_rna_TGME49_256990-1|	generic|A_rna_TGME49_256990-1|
generic|A_rna_TGME49_257040-1|	generic|A_rna_TGME49_257040-1|
generic|A_rna_TGME49_257350-1|	generic|A_rna_TGME49_257350-1|
generic|A_rna_TGME49_257360-1|	generic|A_rna_TGME49_257360-1|
generic|A_rna_TGME49_257380-1|	generic|A_rna_TGME49_257380-1|
generic|A_rna_TGME49_257480-1|	generic|A_rna_TGME49_257480-1|
generic|A_rna_TGME49_257490-1|	generic|A_rna_TGME49_257490-1|
generic|A_rna_TGME49_257680-1|	generic|A_rna_TGME49_257680-1|
generic|A_rna_TGME49_257740-1|	generic|A_rna_TGME49_257740-1|
generic|A_rna_TGME49_257990-1|	generic|A_rna_TGME49_257990-1|
generic|A_rna_TGME49_258050-1|	generic|A_rna_TGME49_258050-1|
generic|A_rna_TGME49_258060-1|	generic|A_rna_TGME49_258060-1|
generic|A_rna_TGME49_258070-1|	generic|A_rna_TGME49_258070-1|
generic|A_rna_TGME49_258090-1|	generic|A_rna_TGME49_258090-1|
generic|A_rna_TGME49_258150-1|	generic|A_rna_TGME49_258150-1|
generic|A_rna_TGME49_258390-1|	generic|A_rna_TGME49_258390-1|
generic|A_rna_TGME49_258410-1|	generic|A_rna_TGME49_258410-1|
generic|A_rna_TGME49_258470-1|	generic|A_rna_TGME49_258470-1|
generic|A_rna_TGME49_258580-1|	generic|A_rna_TGME49_258580-1|
generic|A_rna_TGME49_258740-1|	generic|A_rna_TGME49_258740-1|
generic|A_rna_TGME49_258826-1|	generic|A_rna_TGME49_258826-1|
generic|A_rna_TGME49_258870-1|	generic|A_rna_TGME49_258870-1|
generic|A_rna_TGME49_258930-1|	generic|A_rna_TGME49_258930-1|
generic|A_rna_TGME49_258950-1|	generic|A_rna_TGME49_258950-1|
generic|A_rna_TGME49_258980-1|	generic|A_rna_TGME49_258980-1|
generic|A_rna_TGME49_259010-1|	generic|A_rna_TGME49_259010-1|
generic|A_rna_TGME49_259240-1|	generic|A_rna_TGME49_259240-1|
generic|A_rna_TGME49_259260-1|	generic|A_rna_TGME49_259260-1|
generic|A_rna_TGME49_259550-1|	generic|A_rna_TGME49_259550-1|
generic|A_rna_TGME49_259630-1|	generic|A_rna_TGME49_259630-1|
generic|A_rna_TGME49_259660-1|	generic|A_rna_TGME49_259660-1|
generic|A_rna_TGME49_260180-1|	generic|A_rna_TGME49_260180-1|
generic|A_rna_TGME49_260440-1|	generic|A_rna_TGME49_260440-1|
generic|A_rna_TGME49_260520-1|	generic|A_rna_TGME49_260520-1|
generic|A_rna_TGME49_260540-1|	generic|A_rna_TGME49_260540-1|
generic|A_rna_TGME49_260630-1|	generic|A_rna_TGME49_260630-1|
generic|A_rna_TGME49_260670-1|	generic|A_rna_TGME49_260670-1|
generic|A_rna_TGME49_260820-1|	generic|A_rna_TGME49_260820-1|
generic|A_rna_TGME49_261010-1|	generic|A_rna_TGME49_261010-1|
generic|A_rna_TGME49_261210-1|	generic|A_rna_TGME49_261210-1|
generic|A_rna_TGME49_261240-1|	generic|A_rna_TGME49_261240-1|
generic|A_rna_TGME49_261250-1|	generic|A_rna_TGME49_261250-1|
generic|A_rna_TGME49_261440-1|	generic|A_rna_TGME49_261440-1|
generic|A_rna_TGME49_261540-1|	generic|A_rna_TGME49_261540-1|
generic|A_rna_TGME49_261570-1|	generic|A_rna_TGME49_261570-1|
generic|A_rna_TGME49_261750-1|	generic|A_rna_TGME49_261750-1|
generic|A_rna_TGME49_261950-1|	generic|A_rna_TGME49_261950-1|
generic|A_rna_TGME49_262040-1|	generic|A_rna_TGME49_262040-1|
generic|A_rna_TGME49_262050-1|	generic|A_rna_TGME49_262050-1|
generic|A_rna_TGME49_262380-1|	generic|A_rna_TGME49_262380-1|
generic|A_rna_TGME49_262620-1|	generic|A_rna_TGME49_262620-1|
generic|A_rna_TGME49_262670-1|	generic|A_rna_TGME49_262670-1|
generic|A_rna_TGME49_262690-1|	generic|A_rna_TGME49_262690-1|
generic|A_rna_TGME49_262720-1|	generic|A_rna_TGME49_262720-1|
generic|A_rna_TGME49_262920-1|	generic|A_rna_TGME49_262920-1|
generic|A_rna_TGME49_262930-1|	generic|A_rna_TGME49_262930-1|
generic|A_rna_TGME49_263040-1|	generic|A_rna_TGME49_263040-1|
generic|A_rna_TGME49_263050-1|	generic|A_rna_TGME49_263050-1|
generic|A_rna_TGME49_263060-1|	generic|A_rna_TGME49_263060-1|
generic|A_rna_TGME49_263070-1|	generic|A_rna_TGME49_263070-1|
generic|A_rna_TGME49_263080-1|	generic|A_rna_TGME49_263080-1|
generic|A_rna_TGME49_263130-1|	generic|A_rna_TGME49_263130-1|
generic|A_rna_TGME49_263150-1|	generic|A_rna_TGME49_263150-1|
generic|A_rna_TGME49_263180-1|	generic|A_rna_TGME49_263180-1|
generic|A_rna_TGME49_263280-1|	generic|A_rna_TGME49_263280-1|
generic|A_rna_TGME49_263300-1|	generic|A_rna_TGME49_263300-1|
generic|A_rna_TGME49_263320-1|	generic|A_rna_TGME49_263320-1|
generic|A_rna_TGME49_263470-1|	generic|A_rna_TGME49_263470-1|
generic|A_rna_TGME49_263520-1|	generic|A_rna_TGME49_263520-1|
generic|A_rna_TGME49_263630-1|	generic|A_rna_TGME49_263630-1|
generic|A_rna_TGME49_263700-1|	generic|A_rna_TGME49_263700-1|
generic|A_rna_TGME49_263720-1|	generic|A_rna_TGME49_263720-1|
generic|A_rna_TGME49_263730-1|	generic|A_rna_TGME49_263730-1|
generic|A_rna_TGME49_263810-1|	generic|A_rna_TGME49_263810-1|
generic|A_rna_TGME49_263870-1|	generic|A_rna_TGME49_263870-1|
generic|A_rna_TGME49_263990-1|	generic|A_rna_TGME49_263990-1|
generic|A_rna_TGME49_264040-1|	generic|A_rna_TGME49_264040-1|
generic|A_rna_TGME49_264450-1|	generic|A_rna_TGME49_264450-1|
generic|A_rna_TGME49_264610-1|	generic|A_rna_TGME49_264610-1|
generic|A_rna_TGME49_264830-1|	generic|A_rna_TGME49_264830-1|
generic|A_rna_TGME49_265020-1|	generic|A_rna_TGME49_265020-1|
generic|A_rna_TGME49_265250-1|	generic|A_rna_TGME49_265250-1|
generic|A_rna_TGME49_265310-1|	generic|A_rna_TGME49_265310-1|
generic|A_rna_TGME49_265330-1|	generic|A_rna_TGME49_265330-1|
generic|A_rna_TGME49_265370-1|	generic|A_rna_TGME49_265370-1|
generic|A_rna_TGME49_265450-1|	generic|A_rna_TGME49_265450-1|
generic|A_rna_TGME49_265530-1|	generic|A_rna_TGME49_265530-1|
generic|A_rna_TGME49_266060-1|	generic|A_rna_TGME49_266060-1|
generic|A_rna_TGME49_266070-1|	generic|A_rna_TGME49_266070-1|
generic|A_rna_TGME49_266080-1|	generic|A_rna_TGME49_266080-1|
generic|A_rna_TGME49_266120-1|	generic|A_rna_TGME49_266120-1|
generic|A_rna_TGME49_266460-1|	generic|A_rna_TGME49_266460-1|
generic|A_rna_TGME49_266640-1|	generic|A_rna_TGME49_266640-1|
generic|A_rna_TGME49_266960-1|	generic|A_rna_TGME49_266960-1|
generic|A_rna_TGME49_266970-1|	generic|A_rna_TGME49_266970-1|
generic|A_rna_TGME49_266990-1|	generic|A_rna_TGME49_266990-1|
generic|A_rna_TGME49_267080-1|	generic|A_rna_TGME49_267080-1|
generic|A_rna_TGME49_267330-1|	generic|A_rna_TGME49_267330-1|
generic|A_rna_TGME49_267350-1|	generic|A_rna_TGME49_267350-1|
generic|A_rna_TGME49_267390-1|	generic|A_rna_TGME49_267390-1|
generic|A_rna_TGME49_267400-1|	generic|A_rna_TGME49_267400-1|
generic|A_rna_TGME49_267430-1|	generic|A_rna_TGME49_267430-1|
generic|A_rna_TGME49_267500-1|	generic|A_rna_TGME49_267500-1|
generic|A_rna_TGME49_267550-1|	generic|A_rna_TGME49_267550-1|
generic|A_rna_TGME49_267590-1|	generic|A_rna_TGME49_267590-1|
generic|A_rna_TGME49_267810-1|	generic|A_rna_TGME49_267810-1|
generic|A_rna_TGME49_268200-1|	generic|A_rna_TGME49_268200-1|
generic|A_rna_TGME49_268260-1|	generic|A_rna_TGME49_268260-1|
generic|A_rna_TGME49_268750-1|	generic|A_rna_TGME49_268750-1|
generic|A_rna_TGME49_268760-1|	generic|A_rna_TGME49_268760-1|
generic|A_rna_TGME49_268830-1|	generic|A_rna_TGME49_268830-1|
generic|A_rna_TGME49_268870-1|	generic|A_rna_TGME49_268870-1|
generic|A_rna_TGME49_268890-1|	generic|A_rna_TGME49_268890-1|
generic|A_rna_TGME49_268950-1|	generic|A_rna_TGME49_268950-1|
generic|A_rna_TGME49_269180-1|	generic|A_rna_TGME49_269180-1|
generic|A_rna_TGME49_269190-1|	generic|A_rna_TGME49_269190-1|
generic|A_rna_TGME49_269250-1|	generic|A_rna_TGME49_269250-1|
generic|A_rna_TGME49_269450-1|	generic|A_rna_TGME49_269450-1|
generic|A_rna_TGME49_269650-1|	generic|A_rna_TGME49_269650-1|
generic|A_rna_TGME49_269690-1|	generic|A_rna_TGME49_269690-1|
generic|A_rna_TGME49_269840-1|	generic|A_rna_TGME49_269840-1|
generic|A_rna_TGME49_269885-1|	generic|A_rna_TGME49_269885-1|
generic|A_rna_TGME49_269980-1|	generic|A_rna_TGME49_269980-1|
generic|A_rna_TGME49_270240-1|	generic|A_rna_TGME49_270240-1|
generic|A_rna_TGME49_270250-1|	generic|A_rna_TGME49_270250-1|
generic|A_rna_TGME49_270320-1|	generic|A_rna_TGME49_270320-1|
generic|A_rna_TGME49_270360-1|	generic|A_rna_TGME49_270360-1|
generic|A_rna_TGME49_270380-1|	generic|A_rna_TGME49_270380-1|
generic|A_rna_TGME49_270510-1|	generic|A_rna_TGME49_270510-1|
generic|A_rna_TGME49_270550-1|	generic|A_rna_TGME49_270550-1|
generic|A_rna_TGME49_270650-1|	generic|A_rna_TGME49_270650-1|
generic|A_rna_TGME49_270690-1|	generic|A_rna_TGME49_270690-1|
generic|A_rna_TGME49_270710-1|	generic|A_rna_TGME49_270710-1|
generic|A_rna_TGME49_270830-1|	generic|A_rna_TGME49_270830-1|
generic|A_rna_TGME49_270880-1|	generic|A_rna_TGME49_270880-1|
generic|A_rna_TGME49_271050-1|	generic|A_rna_TGME49_271050-1|
generic|A_rna_TGME49_271350-1|	generic|A_rna_TGME49_271350-1|
generic|A_rna_TGME49_271610-1|	generic|A_rna_TGME49_271610-1|
generic|A_rna_TGME49_271810-1|	generic|A_rna_TGME49_271810-1|
generic|A_rna_TGME49_271820-1|	generic|A_rna_TGME49_271820-1|
generic|A_rna_TGME49_271888-1|	generic|A_rna_TGME49_271888-1|
generic|A_rna_TGME49_271930-1|	generic|A_rna_TGME49_271930-1|
generic|A_rna_TGME49_272010-1|	generic|A_rna_TGME49_272010-1|
generic|A_rna_TGME49_272290-1|	generic|A_rna_TGME49_272290-1|
generic|A_rna_TGME49_272400-1|	generic|A_rna_TGME49_272400-1|
generic|A_rna_TGME49_272660-1|	generic|A_rna_TGME49_272660-1|
generic|A_rna_TGME49_272910-1|	generic|A_rna_TGME49_272910-1|
generic|A_rna_TGME49_273090-1|	generic|A_rna_TGME49_273090-1|
generic|A_rna_TGME49_273370-1|	generic|A_rna_TGME49_273370-1|
generic|A_rna_TGME49_273460-1|	generic|A_rna_TGME49_273460-1|
generic|A_rna_TGME49_273490-1|	generic|A_rna_TGME49_273490-1|
generic|A_rna_TGME49_273520-1|	generic|A_rna_TGME49_273520-1|
generic|A_rna_TGME49_273560-1|	generic|A_rna_TGME49_273560-1|
generic|A_rna_TGME49_273760-1|	generic|A_rna_TGME49_273760-1|
generic|A_rna_TGME49_273850-1|	generic|A_rna_TGME49_273850-1|
generic|A_rna_TGME49_273870-1|	generic|A_rna_TGME49_273870-1|
generic|A_rna_TGME49_273905-1|	generic|A_rna_TGME49_273905-1|
generic|A_rna_TGME49_273950-1|	generic|A_rna_TGME49_273950-1|
generic|A_rna_TGME49_273960-1|	generic|A_rna_TGME49_273960-1|
generic|A_rna_TGME49_274060-1|	generic|A_rna_TGME49_274060-1|
generic|A_rna_TGME49_275440-1|	generic|A_rna_TGME49_275440-1|
generic|A_rna_TGME49_275650-1|	generic|A_rna_TGME49_275650-1|
generic|A_rna_TGME49_275690-1|	generic|A_rna_TGME49_275690-1|
generic|A_rna_TGME49_275750-1|	generic|A_rna_TGME49_275750-1|
generic|A_rna_TGME49_275802-1|	generic|A_rna_TGME49_275802-1|
generic|A_rna_TGME49_276140-1|	generic|A_rna_TGME49_276140-1|
generic|A_rna_TGME49_277000-1|	generic|A_rna_TGME49_277000-1|
generic|A_rna_TGME49_277080-1|	generic|A_rna_TGME49_277080-1|
generic|A_rna_TGME49_277240-1|	generic|A_rna_TGME49_277240-1|
generic|A_rna_TGME49_277270-1|	generic|A_rna_TGME49_277270-1|
generic|A_rna_TGME49_277500-1|	generic|A_rna_TGME49_277500-1|
generic|A_rna_TGME49_277720-1|	generic|A_rna_TGME49_277720-1|
generic|A_rna_TGME49_277760-1|	generic|A_rna_TGME49_277760-1|
generic|A_rna_TGME49_278050-1|	generic|A_rna_TGME49_278050-1|
generic|A_rna_TGME49_278205-1|	generic|A_rna_TGME49_278205-1|
generic|A_rna_TGME49_278270-1|	generic|A_rna_TGME49_278270-1|
generic|A_rna_TGME49_278530-1|	generic|A_rna_TGME49_278530-1|
generic|A_rna_TGME49_278830-1|	generic|A_rna_TGME49_278830-1|
generic|A_rna_TGME49_278850-1|	generic|A_rna_TGME49_278850-1|
generic|A_rna_TGME49_278950-1|	generic|A_rna_TGME49_278950-1|
generic|A_rna_TGME49_279100-1|	generic|A_rna_TGME49_279100-1|
generic|A_rna_TGME49_279340-1|	generic|A_rna_TGME49_279340-1|
generic|A_rna_TGME49_279380-1|	generic|A_rna_TGME49_279380-1|
generic|A_rna_TGME49_279400-1|	generic|A_rna_TGME49_279400-1|
generic|A_rna_TGME49_279420-1|	generic|A_rna_TGME49_279420-1|
generic|A_rna_TGME49_280370-1|	generic|A_rna_TGME49_280370-1|
generic|A_rna_TGME49_280490-1|	generic|A_rna_TGME49_280490-1|
generic|A_rna_TGME49_280550-1|	generic|A_rna_TGME49_280550-1|
generic|A_rna_TGME49_280560-1|	generic|A_rna_TGME49_280560-1|
generic|A_rna_TGME49_280600-1|	generic|A_rna_TGME49_280600-1|
generic|A_rna_TGME49_280610-1|	generic|A_rna_TGME49_280610-1|
generic|A_rna_TGME49_280710-1|	generic|A_rna_TGME49_280710-1|
generic|A_rna_TGME49_280740-1|	generic|A_rna_TGME49_280740-1|
generic|A_rna_TGME49_280750-1|	generic|A_rna_TGME49_280750-1|
generic|A_rna_TGME49_281490-1|	generic|A_rna_TGME49_281490-1|
generic|A_rna_TGME49_281630-1|	generic|A_rna_TGME49_281630-1|
generic|A_rna_TGME49_281920-1|	generic|A_rna_TGME49_281920-1|
generic|A_rna_TGME49_282055-1|	generic|A_rna_TGME49_282055-1|
generic|A_rna_TGME49_282180-1|	generic|A_rna_TGME49_282180-1|
generic|A_rna_TGME49_283510-1|	generic|A_rna_TGME49_283510-1|
generic|A_rna_TGME49_283850-1|	generic|A_rna_TGME49_283850-1|
generic|A_rna_TGME49_284190-1|	generic|A_rna_TGME49_284190-1|
generic|A_rna_TGME49_284540-1|	generic|A_rna_TGME49_284540-1|
generic|A_rna_TGME49_284560-1|	generic|A_rna_TGME49_284560-1|
generic|A_rna_TGME49_285510-1|	generic|A_rna_TGME49_285510-1|
generic|A_rna_TGME49_285750-1|	generic|A_rna_TGME49_285750-1|
generic|A_rna_TGME49_285850-1|	generic|A_rna_TGME49_285850-1|
generic|A_rna_TGME49_285870-1|	generic|A_rna_TGME49_285870-1|
generic|A_rna_TGME49_285980-1|	generic|A_rna_TGME49_285980-1|
generic|A_rna_TGME49_286080-1|	generic|A_rna_TGME49_286080-1|
generic|A_rna_TGME49_286120-1|	generic|A_rna_TGME49_286120-1|
generic|A_rna_TGME49_286420-1|	generic|A_rna_TGME49_286420-1|
generic|A_rna_TGME49_286450-1|	generic|A_rna_TGME49_286450-1|
generic|A_rna_TGME49_286560-1|	generic|A_rna_TGME49_286560-1|
generic|A_rna_TGME49_286580-1|	generic|A_rna_TGME49_286580-1|
generic|A_rna_TGME49_286590-1|	generic|A_rna_TGME49_286590-1|
generic|A_rna_TGME49_286600-1|	generic|A_rna_TGME49_286600-1|
generic|A_rna_TGME49_286630-1|	generic|A_rna_TGME49_286630-1|
generic|A_rna_TGME49_286650-1|	generic|A_rna_TGME49_286650-1|
generic|A_rna_TGME49_286720-1|	generic|A_rna_TGME49_286720-1|
generic|A_rna_TGME49_286730-1|	generic|A_rna_TGME49_286730-1|
generic|A_rna_TGME49_286750-1|	generic|A_rna_TGME49_286750-1|
generic|A_rna_TGME49_286790-1|	generic|A_rna_TGME49_286790-1|
generic|A_rna_TGME49_286920-1|	generic|A_rna_TGME49_286920-1|
generic|A_rna_TGME49_287180-1|	generic|A_rna_TGME49_287180-1|
generic|A_rna_TGME49_287210-1|	generic|A_rna_TGME49_287210-1|
generic|A_rna_TGME49_287500-1|	generic|A_rna_TGME49_287500-1|
generic|A_rna_TGME49_288380-1|	generic|A_rna_TGME49_288380-1|
generic|A_rna_TGME49_288460-1|	generic|A_rna_TGME49_288460-1|
generic|A_rna_TGME49_288500-1|	generic|A_rna_TGME49_288500-1|
generic|A_rna_TGME49_288530-1|	generic|A_rna_TGME49_288530-1|
generic|A_rna_TGME49_288650-1|	generic|A_rna_TGME49_288650-1|
generic|A_rna_TGME49_288680-1|	generic|A_rna_TGME49_288680-1|
generic|A_rna_TGME49_288720-1|	generic|A_rna_TGME49_288720-1|
generic|A_rna_TGME49_288750-1|	generic|A_rna_TGME49_288750-1|
generic|A_rna_TGME49_288830-1|	generic|A_rna_TGME49_288830-1|
generic|A_rna_TGME49_288860-1|	generic|A_rna_TGME49_288860-1|
generic|A_rna_TGME49_288910-1|	generic|A_rna_TGME49_288910-1|
generic|A_rna_TGME49_289210-1|	generic|A_rna_TGME49_289210-1|
generic|A_rna_TGME49_289300-1|	generic|A_rna_TGME49_289300-1|
generic|A_rna_TGME49_289530-1|	generic|A_rna_TGME49_289530-1|
generic|A_rna_TGME49_289540-1|	generic|A_rna_TGME49_289540-1|
generic|A_rna_TGME49_289560-1|	generic|A_rna_TGME49_289560-1|
generic|A_rna_TGME49_289580-1|	generic|A_rna_TGME49_289580-1|
generic|A_rna_TGME49_289600-1|	generic|A_rna_TGME49_289600-1|
generic|A_rna_TGME49_289650-1|	generic|A_rna_TGME49_289650-1|
generic|A_rna_TGME49_289680-1|	generic|A_rna_TGME49_289680-1|
generic|A_rna_TGME49_289690-1|	generic|A_rna_TGME49_289690-1|
generic|A_rna_TGME49_289770-1|	generic|A_rna_TGME49_289770-1|
generic|A_rna_TGME49_289800-1|	generic|A_rna_TGME49_289800-1|
generic|A_rna_TGME49_289830-1|	generic|A_rna_TGME49_289830-1|
generic|A_rna_TGME49_289970-1|	generic|A_rna_TGME49_289970-1|
generic|A_rna_TGME49_290005-1|	generic|A_rna_TGME49_290005-1|
generic|A_rna_TGME49_290040-1|	generic|A_rna_TGME49_290040-1|
generic|A_rna_TGME49_290160-1|	generic|A_rna_TGME49_290160-1|
generic|A_rna_TGME49_290200-1|	generic|A_rna_TGME49_290200-1|
generic|A_rna_TGME49_290260-1|	generic|A_rna_TGME49_290260-1|
generic|A_rna_TGME49_290290-1|	generic|A_rna_TGME49_290290-1|
generic|A_rna_TGME49_290600-1|	generic|A_rna_TGME49_290600-1|
generic|A_rna_TGME49_290660-1|	generic|A_rna_TGME49_290660-1|
generic|A_rna_TGME49_290730-1|	generic|A_rna_TGME49_290730-1|
generic|A_rna_TGME49_290890-1|	generic|A_rna_TGME49_290890-1|
generic|A_rna_TGME49_290900-1|	generic|A_rna_TGME49_290900-1|
generic|A_rna_TGME49_290920-1|	generic|A_rna_TGME49_290920-1|
generic|A_rna_TGME49_290950-1|	generic|A_rna_TGME49_290950-1|
generic|A_rna_TGME49_291140-1|	generic|A_rna_TGME49_291140-1|
generic|A_rna_TGME49_291640-1|	generic|A_rna_TGME49_291640-1|
generic|A_rna_TGME49_291680-1|	generic|A_rna_TGME49_291680-1|
generic|A_rna_TGME49_291890-1|	generic|A_rna_TGME49_291890-1|
generic|A_rna_TGME49_291930-1|	generic|A_rna_TGME49_291930-1|
generic|A_rna_TGME49_291950-1|	generic|A_rna_TGME49_291950-1|
generic|A_rna_TGME49_291960-1|	generic|A_rna_TGME49_291960-1|
generic|A_rna_TGME49_292080-1|	generic|A_rna_TGME49_292080-1|
generic|A_rna_TGME49_292130-1|	generic|A_rna_TGME49_292130-1|
generic|A_rna_TGME49_292220-1|	generic|A_rna_TGME49_292220-1|
generic|A_rna_TGME49_292280-1|	generic|A_rna_TGME49_292280-1|
generic|A_rna_TGME49_292920-1|	generic|A_rna_TGME49_292920-1|
generic|A_rna_TGME49_293050-1|	generic|A_rna_TGME49_293050-1|
generic|A_rna_TGME49_293060-1|	generic|A_rna_TGME49_293060-1|
generic|A_rna_TGME49_293180-1|	generic|A_rna_TGME49_293180-1|
generic|A_rna_TGME49_293340-1|	generic|A_rna_TGME49_293340-1|
generic|A_rna_TGME49_293360-1|	generic|A_rna_TGME49_293360-1|
generic|A_rna_TGME49_293510-1|	generic|A_rna_TGME49_293510-1|
generic|A_rna_TGME49_293570-1|	generic|A_rna_TGME49_293570-1|
generic|A_rna_TGME49_293580-1|	generic|A_rna_TGME49_293580-1|
generic|A_rna_TGME49_293590-1|	generic|A_rna_TGME49_293590-1|
generic|A_rna_TGME49_293630-1|	generic|A_rna_TGME49_293630-1|
generic|A_rna_TGME49_293690-1|	generic|A_rna_TGME49_293690-1|
generic|A_rna_TGME49_293810-1|	generic|A_rna_TGME49_293810-1|
generic|A_rna_TGME49_293870-1|	generic|A_rna_TGME49_293870-1|
generic|A_rna_TGME49_294200-1|	generic|A_rna_TGME49_294200-1|
generic|A_rna_TGME49_294350-1|	generic|A_rna_TGME49_294350-1|
generic|A_rna_TGME49_294360-1|	generic|A_rna_TGME49_294360-1|
generic|A_rna_TGME49_294550-1|	generic|A_rna_TGME49_294550-1|
generic|A_rna_TGME49_294620-1|	generic|A_rna_TGME49_294620-1|
generic|A_rna_TGME49_294670-1|	generic|A_rna_TGME49_294670-1|
generic|A_rna_TGME49_294700-1|	generic|A_rna_TGME49_294700-1|
generic|A_rna_TGME49_294790-1|	generic|A_rna_TGME49_294790-1|
generic|A_rna_TGME49_294898-1|	generic|A_rna_TGME49_294898-1|
generic|A_rna_TGME49_295040-1|	generic|A_rna_TGME49_295040-1|
generic|A_rna_TGME49_295110-1|	generic|A_rna_TGME49_295110-1|
generic|A_rna_TGME49_295340-1|	generic|A_rna_TGME49_295340-1|
generic|A_rna_TGME49_295350-1|	generic|A_rna_TGME49_295350-1|
generic|A_rna_TGME49_295360-1|	generic|A_rna_TGME49_295360-1|
generic|A_rna_TGME49_297060-1|	generic|A_rna_TGME49_297060-1|
generic|A_rna_TGME49_297070-1|	generic|A_rna_TGME49_297070-1|
generic|A_rna_TGME49_297130-1|	generic|A_rna_TGME49_297130-1|
generic|A_rna_TGME49_297430-1|	generic|A_rna_TGME49_297430-1|
generic|A_rna_TGME49_297460-1|	generic|A_rna_TGME49_297460-1|
generic|A_rna_TGME49_297470-1|	generic|A_rna_TGME49_297470-1|
generic|A_rna_TGME49_297500-1|	generic|A_rna_TGME49_297500-1|
generic|A_rna_TGME49_297810-1|	generic|A_rna_TGME49_297810-1|
generic|A_rna_TGME49_297960-1|	generic|A_rna_TGME49_297960-1|
generic|A_rna_TGME49_298020-1|	generic|A_rna_TGME49_298020-1|
generic|A_rna_TGME49_298610-1|	generic|A_rna_TGME49_298610-1|
generic|A_rna_TGME49_298970-1|	generic|A_rna_TGME49_298970-1|
generic|A_rna_TGME49_299050-1|	generic|A_rna_TGME49_299050-1|
generic|A_rna_TGME49_299070-1|	generic|A_rna_TGME49_299070-1|
generic|A_rna_TGME49_299110-1|	generic|A_rna_TGME49_299110-1|
generic|A_rna_TGME49_299210-1|	generic|A_rna_TGME49_299210-1|
generic|A_rna_TGME49_299810-1|	generic|A_rna_TGME49_299810-1|
generic|A_rna_TGME49_300000-1|	generic|A_rna_TGME49_300000-1|
generic|A_rna_TGME49_300100-1|	generic|A_rna_TGME49_300100-1|
generic|A_rna_TGME49_300120-1|	generic|A_rna_TGME49_300120-1|
generic|A_rna_TGME49_300140-1|	generic|A_rna_TGME49_300140-1|
generic|A_rna_TGME49_300200-1|	generic|A_rna_TGME49_300200-1|
generic|A_rna_TGME49_300240-1|	generic|A_rna_TGME49_300240-1|
generic|A_rna_TGME49_300260-1|	generic|A_rna_TGME49_300260-1|
generic|A_rna_TGME49_300280-1|	generic|A_rna_TGME49_300280-1|
generic|A_rna_TGME49_300310-1|	generic|A_rna_TGME49_300310-1|
generic|A_rna_TGME49_301420-1|	generic|A_rna_TGME49_301420-1|
generic|A_rna_TGME49_301440-1|	generic|A_rna_TGME49_301440-1|
generic|A_rna_TGME49_304680-1|	generic|A_rna_TGME49_304680-1|
generic|A_rna_TGME49_304710-1|	generic|A_rna_TGME49_304710-1|
generic|A_rna_TGME49_304770-1|	generic|A_rna_TGME49_304770-1|
generic|A_rna_TGME49_305010-1|	generic|A_rna_TGME49_305010-1|
generic|A_rna_TGME49_305050-1|	generic|A_rna_TGME49_305050-1|
generic|A_rna_TGME49_305160-1|	generic|A_rna_TGME49_305160-1|
generic|A_rna_TGME49_305240-1|	generic|A_rna_TGME49_305240-1|
generic|A_rna_TGME49_305340-1|	generic|A_rna_TGME49_305340-1|
generic|A_rna_TGME49_305520-1|	generic|A_rna_TGME49_305520-1|
generic|A_rna_TGME49_305540-1|	generic|A_rna_TGME49_305540-1|
generic|A_rna_TGME49_305850-1|	generic|A_rna_TGME49_305850-1|
generic|A_rna_TGME49_305860-1|	generic|A_rna_TGME49_305860-1|
generic|A_rna_TGME49_305980-1|	generic|A_rna_TGME49_305980-1|
generic|A_rna_TGME49_306030-1|	generic|A_rna_TGME49_306030-1|
generic|A_rna_TGME49_306060-1|	generic|A_rna_TGME49_306060-1|
generic|A_rna_TGME49_306330-1|	generic|A_rna_TGME49_306330-1|
generic|A_rna_TGME49_306338-1|	generic|A_rna_TGME49_306338-1|
generic|A_rna_TGME49_306380-1|	generic|A_rna_TGME49_306380-1|
generic|A_rna_TGME49_306400-1|	generic|A_rna_TGME49_306400-1|
generic|A_rna_TGME49_306600-1|	generic|A_rna_TGME49_306600-1|
generic|A_rna_TGME49_306650-1|	generic|A_rna_TGME49_306650-1|
generic|A_rna_TGME49_306930-1|	generic|A_rna_TGME49_306930-1|
generic|A_rna_TGME49_306960-1|	generic|A_rna_TGME49_306960-1|
generic|A_rna_TGME49_306970-1|	generic|A_rna_TGME49_306970-1|
generic|A_rna_TGME49_307810-1|	generic|A_rna_TGME49_307810-1|
generic|A_rna_TGME49_308090-1|	generic|A_rna_TGME49_308090-1|
generic|A_rna_TGME49_308810-1|	generic|A_rna_TGME49_308810-1|
generic|A_rna_TGME49_308840-1|	generic|A_rna_TGME49_308840-1|
generic|A_rna_TGME49_308860-1|	generic|A_rna_TGME49_308860-1|
generic|A_rna_TGME49_308890-1|	generic|A_rna_TGME49_308890-1|
generic|A_rna_TGME49_308920-1|	generic|A_rna_TGME49_308920-1|
generic|A_rna_TGME49_309560-1|	generic|A_rna_TGME49_309560-1|
generic|A_rna_TGME49_309730-1|	generic|A_rna_TGME49_309730-1|
generic|A_rna_TGME49_309740-1|	generic|A_rna_TGME49_309740-1|
generic|A_rna_TGME49_309752-1|	generic|A_rna_TGME49_309752-1|
generic|A_rna_TGME49_309760-1|	generic|A_rna_TGME49_309760-1|
generic|A_rna_TGME49_309800-1|	generic|A_rna_TGME49_309800-1|
generic|A_rna_TGME49_309810-1|	generic|A_rna_TGME49_309810-1|
generic|A_rna_TGME49_309820-1|	generic|A_rna_TGME49_309820-1|
generic|A_rna_TGME49_310010-1|	generic|A_rna_TGME49_310010-1|
generic|A_rna_TGME49_310030-1|	generic|A_rna_TGME49_310030-1|
generic|A_rna_TGME49_310060-1|	generic|A_rna_TGME49_310060-1|
generic|A_rna_TGME49_310070-1|	generic|A_rna_TGME49_310070-1|
generic|A_rna_TGME49_310080-1|	generic|A_rna_TGME49_310080-1|
generic|A_rna_TGME49_310150-1|	generic|A_rna_TGME49_310150-1|
generic|A_rna_TGME49_310300-1|	generic|A_rna_TGME49_310300-1|
generic|A_rna_TGME49_310420-1|	generic|A_rna_TGME49_310420-1|
generic|A_rna_TGME49_310430-1|	generic|A_rna_TGME49_310430-1|
generic|A_rna_TGME49_310440-1|	generic|A_rna_TGME49_310440-1|
generic|A_rna_TGME49_310460-1|	generic|A_rna_TGME49_310460-1|
generic|A_rna_TGME49_310490-1|	generic|A_rna_TGME49_310490-1|
generic|A_rna_TGME49_310640-1|	generic|A_rna_TGME49_310640-1|
generic|A_rna_TGME49_310670-1|	generic|A_rna_TGME49_310670-1|
generic|A_rna_TGME49_310700-1|	generic|A_rna_TGME49_310700-1|
generic|A_rna_TGME49_310750-1|	generic|A_rna_TGME49_310750-1|
generic|A_rna_TGME49_310780-1|	generic|A_rna_TGME49_310780-1|
generic|A_rna_TGME49_310790-1|	generic|A_rna_TGME49_310790-1|
generic|A_rna_TGME49_310860-1|	generic|A_rna_TGME49_310860-1|
generic|A_rna_TGME49_310950-1|	generic|A_rna_TGME49_310950-1|
generic|A_rna_TGME49_310960-1|	generic|A_rna_TGME49_310960-1|
generic|A_rna_TGME49_311090-1|	generic|A_rna_TGME49_311090-1|
generic|A_rna_TGME49_311230-1|	generic|A_rna_TGME49_311230-1|
generic|A_rna_TGME49_311240-1|	generic|A_rna_TGME49_311240-1|
generic|A_rna_TGME49_311310-1|	generic|A_rna_TGME49_311310-1|
generic|A_rna_TGME49_311400-1|	generic|A_rna_TGME49_311400-1|
generic|A_rna_TGME49_311430-1|	generic|A_rna_TGME49_311430-1|
generic|A_rna_TGME49_311470-1|	generic|A_rna_TGME49_311470-1|
generic|A_rna_TGME49_311690-1|	generic|A_rna_TGME49_311690-1|
generic|A_rna_TGME49_311720-1|	generic|A_rna_TGME49_311720-1|
generic|A_rna_TGME49_311890-1|	generic|A_rna_TGME49_311890-1|
generic|A_rna_TGME49_312050-1|	generic|A_rna_TGME49_312050-1|
generic|A_rna_TGME49_312090-1|	generic|A_rna_TGME49_312090-1|
generic|A_rna_TGME49_312110-1|	generic|A_rna_TGME49_312110-1|
generic|A_rna_TGME49_312150-1|	generic|A_rna_TGME49_312150-1|
generic|A_rna_TGME49_312200-1|	generic|A_rna_TGME49_312200-1|
generic|A_rna_TGME49_312270-1|	generic|A_rna_TGME49_312270-1|
generic|A_rna_TGME49_312480-1|	generic|A_rna_TGME49_312480-1|
generic|A_rna_TGME49_312530-1|	generic|A_rna_TGME49_312530-1|
generic|A_rna_TGME49_312600-1|	generic|A_rna_TGME49_312600-1|
generic|A_rna_TGME49_312630-1|	generic|A_rna_TGME49_312630-1|
generic|A_rna_TGME49_312990-1|	generic|A_rna_TGME49_312990-1|
generic|A_rna_TGME49_313010-1|	generic|A_rna_TGME49_313010-1|
generic|A_rna_TGME49_313070-1|	generic|A_rna_TGME49_313070-1|
generic|A_rna_TGME49_313080-1|	generic|A_rna_TGME49_313080-1|
generic|A_rna_TGME49_313100-1|	generic|A_rna_TGME49_313100-1|
generic|A_rna_TGME49_313140-1|	generic|A_rna_TGME49_313140-1|
generic|A_rna_TGME49_313190-1|	generic|A_rna_TGME49_313190-1|
generic|A_rna_TGME49_313230-1|	generic|A_rna_TGME49_313230-1|
generic|A_rna_TGME49_313380-1|	generic|A_rna_TGME49_313380-1|
generic|A_rna_TGME49_313385-1|	generic|A_rna_TGME49_313385-1|
generic|A_rna_TGME49_313390-1|	generic|A_rna_TGME49_313390-1|
generic|A_rna_TGME49_313410-1|	generic|A_rna_TGME49_313410-1|
generic|A_rna_TGME49_313440-1|	generic|A_rna_TGME49_313440-1|
generic|A_rna_TGME49_313560-1|	generic|A_rna_TGME49_313560-1|
generic|A_rna_TGME49_313640-1|	generic|A_rna_TGME49_313640-1|
generic|A_rna_TGME49_313990-1|	generic|A_rna_TGME49_313990-1|
generic|A_rna_TGME49_314090-1|	generic|A_rna_TGME49_314090-1|
generic|A_rna_TGME49_314100-1|	generic|A_rna_TGME49_314100-1|
generic|A_rna_TGME49_314260-1|	generic|A_rna_TGME49_314260-1|
generic|A_rna_TGME49_314400-1|	generic|A_rna_TGME49_314400-1|
generic|A_rna_TGME49_314480-1|	generic|A_rna_TGME49_314480-1|
generic|A_rna_TGME49_314540-1|	generic|A_rna_TGME49_314540-1|
generic|A_rna_TGME49_314790-1|	generic|A_rna_TGME49_314790-1|
generic|A_rna_TGME49_314810-1|	generic|A_rna_TGME49_314810-1|
generic|A_rna_TGME49_314820-1|	generic|A_rna_TGME49_314820-1|
generic|A_rna_TGME49_314830-1|	generic|A_rna_TGME49_314830-1|
generic|A_rna_TGME49_314970-1|	generic|A_rna_TGME49_314970-1|
generic|A_rna_TGME49_315110-1|	generic|A_rna_TGME49_315110-1|
generic|A_rna_TGME49_315270-1|	generic|A_rna_TGME49_315270-1|
generic|A_rna_TGME49_315320-1|	generic|A_rna_TGME49_315320-1|
generic|A_rna_TGME49_315490-1|	generic|A_rna_TGME49_315490-1|
generic|A_rna_TGME49_315610-1|	generic|A_rna_TGME49_315610-1|
generic|A_rna_TGME49_315670-1|	generic|A_rna_TGME49_315670-1|
generic|A_rna_TGME49_315690-1|	generic|A_rna_TGME49_315690-1|
generic|A_rna_TGME49_315770-1|	generic|A_rna_TGME49_315770-1|
generic|A_rna_TGME49_315780-1|	generic|A_rna_TGME49_315780-1|
generic|A_rna_TGME49_316140-1|	generic|A_rna_TGME49_316140-1|
generic|A_rna_TGME49_316310-1|	generic|A_rna_TGME49_316310-1|
generic|A_rna_TGME49_316330-1|	generic|A_rna_TGME49_316330-1|
generic|A_rna_TGME49_316340-1|	generic|A_rna_TGME49_316340-1|
generic|A_rna_TGME49_316360-1|	generic|A_rna_TGME49_316360-1|
generic|A_rna_TGME49_316400-1|	generic|A_rna_TGME49_316400-1|
generic|A_rna_TGME49_316540-1|	generic|A_rna_TGME49_316540-1|
generic|A_rna_TGME49_316900-1|	generic|A_rna_TGME49_316900-1|
generic|A_rna_TGME49_317720-1|	generic|A_rna_TGME49_317720-1|
generic|A_rna_TGME49_318140-1|	generic|A_rna_TGME49_318140-1|
generic|A_rna_TGME49_318160-1|	generic|A_rna_TGME49_318160-1|
generic|A_rna_TGME49_318230-1|	generic|A_rna_TGME49_318230-1|
generic|A_rna_TGME49_318260-1|	generic|A_rna_TGME49_318260-1|
generic|A_rna_TGME49_318310-1|	generic|A_rna_TGME49_318310-1|
generic|A_rna_TGME49_318410-1|	generic|A_rna_TGME49_318410-1|
generic|A_rna_TGME49_318430-1|	generic|A_rna_TGME49_318430-1|
generic|A_rna_TGME49_318440-1|	generic|A_rna_TGME49_318440-1|
generic|A_rna_TGME49_318490-1|	generic|A_rna_TGME49_318490-1|
generic|A_rna_TGME49_318510-1|	generic|A_rna_TGME49_318510-1|
generic|A_rna_TGME49_318525-1|	generic|A_rna_TGME49_318525-1|
generic|A_rna_TGME49_318580-1|	generic|A_rna_TGME49_318580-1|
generic|A_rna_TGME49_318700-1|	generic|A_rna_TGME49_318700-1|
generic|A_rna_TGME49_318710-1|	generic|A_rna_TGME49_318710-1|
generic|A_rna_TGME49_319340-1|	generic|A_rna_TGME49_319340-1|
generic|A_rna_TGME49_319350-1|	generic|A_rna_TGME49_319350-1|
generic|A_rna_TGME49_319510-1|	generic|A_rna_TGME49_319510-1|
generic|A_rna_TGME49_319530-1|	generic|A_rna_TGME49_319530-1|
generic|A_rna_TGME49_319560-1|	generic|A_rna_TGME49_319560-1|
generic|A_rna_TGME49_319730-1|	generic|A_rna_TGME49_319730-1|
generic|A_rna_TGME49_319850-1|	generic|A_rna_TGME49_319850-1|
generic|A_rna_TGME49_319870-1|	generic|A_rna_TGME49_319870-1|
generic|A_rna_TGME49_319920-1|	generic|A_rna_TGME49_319920-1|
generic|A_rna_TGME49_320050-1|	generic|A_rna_TGME49_320050-1|
generic|A_rna_TGME49_320110-1|	generic|A_rna_TGME49_320110-1|
generic|A_rna_TGME49_320210-1|	generic|A_rna_TGME49_320210-1|
generic|A_rna_TGME49_320220-1|	generic|A_rna_TGME49_320220-1|
generic|A_rna_TGME49_320480-1|	generic|A_rna_TGME49_320480-1|
generic|A_rna_TGME49_320600-1|	generic|A_rna_TGME49_320600-1|
generic|A_rna_TGME49_320740-1|	generic|A_rna_TGME49_320740-1|
generic|A_rna_TGME49_321500-1|	generic|A_rna_TGME49_321500-1|
generic|A_rna_TGME49_321520-1|	generic|A_rna_TGME49_321520-1|
generic|A_rna_TGME49_321530-1|	generic|A_rna_TGME49_321530-1|
generic|A_rna_TGME49_321620-1|	generic|A_rna_TGME49_321620-1|
generic|A_rna_TGME49_321650-1|	generic|A_rna_TGME49_321650-1|
generic|A_rna_TGME49_321680-1|	generic|A_rna_TGME49_321680-1|
generic|A_rna_TGME49_201380-1|	generic|A_rna_TGME49_202690-1|
generic|A_rna_TGME49_201700-1|	generic|A_rna_TGME49_202820-1|
generic|A_rna_TGME49_201780-1|	generic|A_rna_TGME49_202890-1|
generic|A_rna_TGME49_201800-1|	generic|A_rna_TGME49_202960-1|
generic|A_rna_TGME49_201840-1|	generic|A_rna_TGME49_206340-1|
generic|A_rna_TGME49_202370-1|	generic|A_rna_TGME49_207830-1|
generic|A_rna_TGME49_202680-1|	generic|A_rna_TGME49_208450-1|
generic|A_rna_TGME49_202690-1|	generic|A_rna_TGME49_210320-1|
generic|A_rna_TGME49_202770-1|	generic|A_rna_TGME49_210360-1|
generic|A_rna_TGME49_202820-1|	generic|A_rna_TGME49_210800-1|
generic|A_rna_TGME49_202890-1|	generic|A_rna_TGME49_210980-1|
generic|A_rna_TGME49_202960-1|	generic|A_rna_TGME49_212210-1|
generic|A_rna_TGME49_203310-1|	generic|A_rna_TGME49_213030-1|
generic|A_rna_TGME49_203450-1|	generic|A_rna_TGME49_213800-1|
generic|A_rna_TGME49_203990-1|	generic|A_rna_TGME49_214590-1|
generic|A_rna_TGME49_204050-1|	generic|A_rna_TGME49_214820-1|
generic|A_rna_TGME49_204530-1|	generic|A_rna_TGME49_215230-1|
generic|A_rna_TGME49_205340-1|	generic|A_rna_TGME49_215680-1|
generic|A_rna_TGME49_205440-1|	generic|A_rna_TGME49_216050-1|
generic|A_rna_TGME49_205558-1|	generic|A_rna_TGME49_216920-1|
generic|A_rna_TGME49_205700-1|	generic|A_rna_TGME49_216930-1|
generic|A_rna_TGME49_206340-1|	generic|A_rna_TGME49_217010-1|
generic|A_rna_TGME49_206470-1|	generic|A_rna_TGME49_217430-1|
generic|A_rna_TGME49_206510-1|	generic|A_rna_TGME49_217900-1|
generic|A_rna_TGME49_207240-1|	generic|A_rna_TGME49_218250-1|
generic|A_rna_TGME49_207770-1|	generic|A_rna_TGME49_218940-1|
generic|A_rna_TGME49_207830-1|	generic|A_rna_TGME49_219280-1|
generic|A_rna_TGME49_208030-1|	generic|A_rna_TGME49_220250-1|
generic|A_rna_TGME49_208450-1|	generic|A_rna_TGME49_222970-1|
generic|A_rna_TGME49_209030-1|	generic|A_rna_TGME49_224520-1|
generic|A_rna_TGME49_209260-1|	generic|A_rna_TGME49_225310-1|
generic|A_rna_TGME49_209420-1|	generic|A_rna_TGME49_225710-1|
generic|A_rna_TGME49_209890-1|	generic|A_rna_TGME49_225880-1|
generic|A_rna_TGME49_210320-1|	generic|A_rna_TGME49_225940-1|
generic|A_rna_TGME49_210360-1|	generic|A_rna_TGME49_226072-1|
generic|A_rna_TGME49_210800-1|	generic|A_rna_TGME49_226570-1|
generic|A_rna_TGME49_210980-1|	generic|A_rna_TGME49_228010-1|
generic|A_rna_TGME49_211030-1|	generic|A_rna_TGME49_229650-1|
generic|A_rna_TGME49_211250-1|	generic|A_rna_TGME49_232030-1|
generic|A_rna_TGME49_211420-1|	generic|A_rna_TGME49_233480-1|
generic|A_rna_TGME49_211680-1|	generic|A_rna_TGME49_233680-1|
generic|A_rna_TGME49_212210-1|	generic|A_rna_TGME49_235450-1|
generic|A_rna_TGME49_212260-1|	generic|A_rna_TGME49_235620-1|
generic|A_rna_TGME49_213030-1|	generic|A_rna_TGME49_236580-1|
generic|A_rna_TGME49_213280-1|	generic|A_rna_TGME49_236840-1|
generic|A_rna_TGME49_213350-1|	generic|A_rna_TGME49_238190-1|
generic|A_rna_TGME49_213410-1|	generic|A_rna_TGME49_240500-1|
generic|A_rna_TGME49_213800-1|	generic|A_rna_TGME49_240700-1|
generic|A_rna_TGME49_213870-1|	generic|A_rna_TGME49_242730-1|
generic|A_rna_TGME49_214080-1|	generic|A_rna_TGME49_246100-1|
generic|A_rna_TGME49_214290-1|	generic|A_rna_TGME49_248800-1|
generic|A_rna_TGME49_214590-1|	generic|A_rna_TGME49_249310-1|
generic|A_rna_TGME49_214790-1|	generic|A_rna_TGME49_249920-1|
generic|A_rna_TGME49_214820-1|	generic|A_rna_TGME49_251540-1|
generic|A_rna_TGME49_214930-1|	generic|A_rna_TGME49_251840-1|
generic|A_rna_TGME49_214940-1|	generic|A_rna_TGME49_253070-1|
generic|A_rna_TGME49_215230-1|	generic|A_rna_TGME49_253080-1|
generic|A_rna_TGME49_215350-1|	generic|A_rna_TGME49_253470-1|
generic|A_rna_TGME49_215430-1|	generic|A_rna_TGME49_253650-1|
generic|A_rna_TGME49_215590-1|	generic|A_rna_TGME49_254410-1|
generic|A_rna_TGME49_215680-1|	generic|A_rna_TGME49_257060-1|
generic|A_rna_TGME49_216000-1|	generic|A_rna_TGME49_257310-1|
generic|A_rna_TGME49_216050-1|	generic|A_rna_TGME49_258660-1|
generic|A_rna_TGME49_216410-1|	generic|A_rna_TGME49_259710-1|
generic|A_rna_TGME49_216450-1|	generic|A_rna_TGME49_261600-1|
generic|A_rna_TGME49_216860-1|	generic|A_rna_TGME49_261710-1|
generic|A_rna_TGME49_216880-1|	generic|A_rna_TGME49_262750-1|
generic|A_rna_TGME49_216900-1|	generic|A_rna_TGME49_262810-1|
generic|A_rna_TGME49_216920-1|	generic|A_rna_TGME49_263530-1|
generic|A_rna_TGME49_216930-1|	generic|A_rna_TGME49_265150-1|
generic|A_rna_TGME49_217010-1|	generic|A_rna_TGME49_265180-1|
generic|A_rna_TGME49_217430-1|	generic|A_rna_TGME49_265260-1|
generic|A_rna_TGME49_217890-1|	generic|A_rna_TGME49_265510-1|
generic|A_rna_TGME49_217900-1|	generic|A_rna_TGME49_267140-1|
generic|A_rna_TGME49_218240-1|	generic|A_rna_TGME49_268570-1|
generic|A_rna_TGME49_218250-1|	generic|A_rna_TGME49_270740-1|
generic|A_rna_TGME49_218280-1|	generic|A_rna_TGME49_270780-1|
generic|A_rna_TGME49_218410-1|	generic|A_rna_TGME49_272230-1|
generic|A_rna_TGME49_218520-1|	generic|A_rna_TGME49_272350-1|
generic|A_rna_TGME49_218760-1|	generic|A_rna_TGME49_272520-1|
generic|A_rna_TGME49_218780-1|	generic|A_rna_TGME49_275370-1|
generic|A_rna_TGME49_218820-1|	generic|A_rna_TGME49_279390-1|
generic|A_rna_TGME49_218940-1|	generic|A_rna_TGME49_279430-1|
generic|A_rna_TGME49_219140-1|	generic|A_rna_TGME49_283830-1|
generic|A_rna_TGME49_219170-1|	generic|A_rna_TGME49_285180-1|
generic|A_rna_TGME49_219280-1|	generic|A_rna_TGME49_287160-1|
generic|A_rna_TGME49_219310-1|	generic|A_rna_TGME49_288360-1|
generic|A_rna_TGME49_219540-1|	generic|A_rna_TGME49_288630-1|
generic|A_rna_TGME49_219550-1|	generic|A_rna_TGME49_288685-1|
generic|A_rna_TGME49_219800-1|	generic|A_rna_TGME49_289100-1|
generic|A_rna_TGME49_219820-1|	generic|A_rna_TGME49_290300-1|
generic|A_rna_TGME49_220250-1|	generic|A_rna_TGME49_290340-1|
generic|A_rna_TGME49_220270-1|	generic|A_rna_TGME49_290670-1|
generic|A_rna_TGME49_220400-1|	generic|A_rna_TGME49_290840-1|
generic|A_rna_TGME49_220500-1|	generic|A_rna_TGME49_293470-1|
generic|A_rna_TGME49_221210-1|	generic|A_rna_TGME49_293740-1|
generic|A_rna_TGME49_221510-1|	generic|A_rna_TGME49_293770-1|
generic|A_rna_TGME49_221620-1|	generic|A_rna_TGME49_293900-1|
generic|A_rna_TGME49_222220-1|	generic|A_rna_TGME49_301170-1|
generic|A_rna_TGME49_222270-1|	generic|A_rna_TGME49_304740-1|
generic|A_rna_TGME49_222840-1|	generic|A_rna_TGME49_305030-1|
generic|A_rna_TGME49_222952-1|	generic|A_rna_TGME49_305070-1|
generic|A_rna_TGME49_222970-1|	generic|A_rna_TGME49_305610-1|
generic|A_rna_TGME49_223040-1|	generic|A_rna_TGME49_305820-1|
generic|A_rna_TGME49_223110-1|	generic|A_rna_TGME49_306910-1|
generic|A_rna_TGME49_223410-1|	generic|A_rna_TGME49_306920-1|
generic|A_rna_TGME49_223590-1|	generic|A_rna_TGME49_307570-1|
generic|A_rna_TGME49_223680-1|	generic|A_rna_TGME49_308040-1|
generic|A_rna_TGME49_223940-1|	generic|A_rna_TGME49_309010-1|
generic|A_rna_TGME49_223960-1|	generic|A_rna_TGME49_309120-1|
generic|A_rna_TGME49_224520-1|	generic|A_rna_TGME49_310050-1|
generic|A_rna_TGME49_224900-1|	generic|A_rna_TGME49_310180-1|
generic|A_rna_TGME49_225080-1|	generic|A_rna_TGME49_310760-1|
generic|A_rna_TGME49_225310-1|	generic|A_rna_TGME49_311160-1|
generic|A_rna_TGME49_225555-1|	generic|A_rna_TGME49_311260-1|
generic|A_rna_TGME49_225710-1|	generic|A_rna_TGME49_311480-1|
generic|A_rna_TGME49_225880-1|	generic|A_rna_TGME49_311870-1|
generic|A_rna_TGME49_225930-1|	generic|A_rna_TGME49_312618-1|
generic|A_rna_TGME49_225940-1|	generic|A_rna_TGME49_313290-1|
generic|A_rna_TGME49_225990-1|	generic|A_rna_TGME49_313580-1|
generic|A_rna_TGME49_226000-1|	generic|A_rna_TGME49_314070-1|
generic|A_rna_TGME49_226072-1|	generic|A_rna_TGME49_314900-1|
generic|A_rna_TGME49_226250-1|	generic|A_rna_TGME49_315230-1|
generic|A_rna_TGME49_226570-1|	generic|A_rna_TGME49_315680-1|
generic|A_rna_TGME49_226730-1|	generic|A_rna_TGME49_316250-1|
generic|A_rna_TGME49_226830-1|	generic|A_rna_TGME49_320570-1|
generic|A_rna_TGME49_226970-1|	generic|A_rna_TGME49_200250-1|
generic|A_rna_TGME49_226980-1|	generic|A_rna_TGME49_200280-1|
generic|A_rna_TGME49_227030-1|	generic|A_rna_TGME49_200310-1|
generic|A_rna_TGME49_227620-1|	generic|A_rna_TGME49_200400-1|
generic|A_rna_TGME49_227870-1|	generic|A_rna_TGME49_200430-1|
generic|A_rna_TGME49_227970-1|	generic|A_rna_TGME49_200440-1|
generic|A_rna_TGME49_228010-1|	generic|A_rna_TGME49_201130-1|
generic|A_rna_TGME49_228300-1|	generic|A_rna_TGME49_201140-1|
generic|A_rna_TGME49_228490-1|	generic|A_rna_TGME49_201150-1|
generic|A_rna_TGME49_229140-1|	generic|A_rna_TGME49_201180-1|
generic|A_rna_TGME49_229480-1|	generic|A_rna_TGME49_201270-1|
generic|A_rna_TGME49_229650-1|	generic|A_rna_TGME49_201400-1|
generic|A_rna_TGME49_229950-1|	generic|A_rna_TGME49_201520-1|
generic|A_rna_TGME49_229990-1|	generic|A_rna_TGME49_201710-1|
generic|A_rna_TGME49_230160-1|	generic|A_rna_TGME49_201760-1|
generic|A_rna_TGME49_230210-1|	generic|A_rna_TGME49_201880-1|
generic|A_rna_TGME49_230340-1|	generic|A_rna_TGME49_202190-1|
generic|A_rna_TGME49_230410-1|	generic|A_rna_TGME49_202230-1|
generic|A_rna_TGME49_230850-1|	generic|A_rna_TGME49_202460-1|
generic|A_rna_TGME49_231160-1|	generic|A_rna_TGME49_202470-1|
generic|A_rna_TGME49_231630-1|	generic|A_rna_TGME49_202500-1|
generic|A_rna_TGME49_231640-1|	generic|A_rna_TGME49_202540-1|
generic|A_rna_TGME49_231850-1|	generic|A_rna_TGME49_202550-1|
generic|A_rna_TGME49_232030-1|	generic|A_rna_TGME49_202572-1|
generic|A_rna_TGME49_232060-1|	generic|A_rna_TGME49_202610-1|
generic|A_rna_TGME49_232250-1|	generic|A_rna_TGME49_202760-1|
generic|A_rna_TGME49_232300-1|	generic|A_rna_TGME49_202840-1|
generic|A_rna_TGME49_232340-1|	generic|A_rna_TGME49_202850-1|
generic|A_rna_TGME49_232350-1|	generic|A_rna_TGME49_202980-1|
generic|A_rna_TGME49_232410-1|	generic|A_rna_TGME49_203180-1|
generic|A_rna_TGME49_232440-1|	generic|A_rna_TGME49_203220-1|
generic|A_rna_TGME49_232600-1|	generic|A_rna_TGME49_203240-1|
generic|A_rna_TGME49_232660-1|	generic|A_rna_TGME49_203362-1|
generic|A_rna_TGME49_232720-1|	generic|A_rna_TGME49_203370-1|
generic|A_rna_TGME49_232940-1|	generic|A_rna_TGME49_203390-1|
generic|A_rna_TGME49_233100-1|	generic|A_rna_TGME49_203480-1|
generic|A_rna_TGME49_233110-1|	generic|A_rna_TGME49_203490-1|
generic|A_rna_TGME49_233140-1|	generic|A_rna_TGME49_203510-1|
generic|A_rna_TGME49_233230-1|	generic|A_rna_TGME49_203600-1|
generic|A_rna_TGME49_233350-1|	generic|A_rna_TGME49_203610-1|
generic|A_rna_TGME49_233460-1|	generic|A_rna_TGME49_203630-1|
generic|A_rna_TGME49_233480-1|	generic|A_rna_TGME49_203790-1|
generic|A_rna_TGME49_233500-1|	generic|A_rna_TGME49_203810-1|
generic|A_rna_TGME49_233680-1|	generic|A_rna_TGME49_203880-1|
generic|A_rna_TGME49_234190-1|	generic|A_rna_TGME49_203940-1|
generic|A_rna_TGME49_234505-1|	generic|A_rna_TGME49_203950-1|
generic|A_rna_TGME49_235450-1|	generic|A_rna_TGME49_204060-1|
generic|A_rna_TGME49_235540-1|	generic|A_rna_TGME49_204080-1|
generic|A_rna_TGME49_235620-1|	generic|A_rna_TGME49_204160-1|
generic|A_rna_TGME49_235930-1|	generic|A_rna_TGME49_204310-1|
generic|A_rna_TGME49_236070-1|	generic|A_rna_TGME49_204340-1|
generic|A_rna_TGME49_236540-1|	generic|A_rna_TGME49_204350-1|
generic|A_rna_TGME49_236580-1|	generic|A_rna_TGME49_204370-1|
generic|A_rna_TGME49_236650-1|	generic|A_rna_TGME49_204390-1|
generic|A_rna_TGME49_236840-1|	generic|A_rna_TGME49_204410-1|
generic|A_rna_TGME49_236950-1|	generic|A_rna_TGME49_205040-1|
generic|A_rna_TGME49_237140-1|	generic|A_rna_TGME49_205130-1|
generic|A_rna_TGME49_237180-1|	generic|A_rna_TGME49_205180-1|
generic|A_rna_TGME49_237820-1|	generic|A_rna_TGME49_205240-1|
generic|A_rna_TGME49_238010-1|	generic|A_rna_TGME49_205290-1|
generic|A_rna_TGME49_238070-1|	generic|A_rna_TGME49_205330-1|
generic|A_rna_TGME49_238190-1|	generic|A_rna_TGME49_205350-1|
generic|A_rna_TGME49_239100-1|	generic|A_rna_TGME49_205360-1|
generic|A_rna_TGME49_239310-1|	generic|A_rna_TGME49_205460-1|
generic|A_rna_TGME49_239490-1|	generic|A_rna_TGME49_205540-1|
generic|A_rna_TGME49_239500-1|	generic|A_rna_TGME49_205550-1|
generic|A_rna_TGME49_239710-1|	generic|A_rna_TGME49_205720-1|
generic|A_rna_TGME49_240500-1|	generic|A_rna_TGME49_205730-1|
generic|A_rna_TGME49_240600-1|	generic|A_rna_TGME49_205740-1|
generic|A_rna_TGME49_240700-1|	generic|A_rna_TGME49_205750-1|
generic|A_rna_TGME49_242070-1|	generic|A_rna_TGME49_206300-1|
generic|A_rna_TGME49_242290-1|	generic|A_rna_TGME49_206490-1|
generic|A_rna_TGME49_242730-1|	generic|A_rna_TGME49_206540-1|
generic|A_rna_TGME49_243580-1|	generic|A_rna_TGME49_206580-1|
generic|A_rna_TGME49_243710-1|	generic|A_rna_TGME49_206670-1|
generic|A_rna_TGME49_243730-1|	generic|A_rna_TGME49_206690-1|
generic|A_rna_TGME49_243910-1|	generic|A_rna_TGME49_207210-1|
generic|A_rna_TGME49_243950-1|	generic|A_rna_TGME49_207390-1|
generic|A_rna_TGME49_244110-1|	generic|A_rna_TGME49_207430-1|
generic|A_rna_TGME49_244150-1|	generic|A_rna_TGME49_207590-1|
generic|A_rna_TGME49_244250-1|	generic|A_rna_TGME49_207710-1|
generic|A_rna_TGME49_244560-1|	generic|A_rna_TGME49_207720-1|
generic|A_rna_TGME49_244690-1|	generic|A_rna_TGME49_207760-1|
generic|A_rna_TGME49_245450-1|	generic|A_rna_TGME49_207910-1|
generic|A_rna_TGME49_245670-1|	generic|A_rna_TGME49_207930-1|
generic|A_rna_TGME49_246100-1|	generic|A_rna_TGME49_208200-1|
generic|A_rna_TGME49_246130-1|	generic|A_rna_TGME49_208320-1|
generic|A_rna_TGME49_246500-1|	generic|A_rna_TGME49_208350-1|
generic|A_rna_TGME49_246560-1|	generic|A_rna_TGME49_208500-1|
generic|A_rna_TGME49_247220-1|	generic|A_rna_TGME49_208718-1|
generic|A_rna_TGME49_247460-1|	generic|A_rna_TGME49_208740-1|
generic|A_rna_TGME49_247520-1|	generic|A_rna_TGME49_208750-1|
generic|A_rna_TGME49_247550-1|	generic|A_rna_TGME49_208842-1|
generic|A_rna_TGME49_247670-1|	generic|A_rna_TGME49_209100-1|
generic|A_rna_TGME49_248390-1|	generic|A_rna_TGME49_209240-1|
generic|A_rna_TGME49_248400-1|	generic|A_rna_TGME49_209280-1|
generic|A_rna_TGME49_248700-1|	generic|A_rna_TGME49_209450-1|
generic|A_rna_TGME49_248800-1|	generic|A_rna_TGME49_209500-1|
generic|A_rna_TGME49_248810-1|	generic|A_rna_TGME49_209700-1|
generic|A_rna_TGME49_248880-1|	generic|A_rna_TGME49_209800-1|
generic|A_rna_TGME49_249240-1|	generic|A_rna_TGME49_209850-1|
generic|A_rna_TGME49_249270-1|	generic|A_rna_TGME49_209945-1|
generic|A_rna_TGME49_249310-1|	generic|A_rna_TGME49_210390-1|
generic|A_rna_TGME49_249590-1|	generic|A_rna_TGME49_210440-1|
generic|A_rna_TGME49_249630-1|	generic|A_rna_TGME49_210700-1|
generic|A_rna_TGME49_249670-1|	generic|A_rna_TGME49_210778-1|
generic|A_rna_TGME49_249780-1|	generic|A_rna_TGME49_210790-1|
generic|A_rna_TGME49_249920-1|	generic|A_rna_TGME49_210810-1|
generic|A_rna_TGME49_249970-1|	generic|A_rna_TGME49_210960-1|
generic|A_rna_TGME49_249990-1|	generic|A_rna_TGME49_211020-1|
generic|A_rna_TGME49_250340-1|	generic|A_rna_TGME49_211060-1|
generic|A_rna_TGME49_250710-1|	generic|A_rna_TGME49_211240-1|
generic|A_rna_TGME49_250880-1|	generic|A_rna_TGME49_211300-1|
generic|A_rna_TGME49_251500-1|	generic|A_rna_TGME49_211410-1|
generic|A_rna_TGME49_251540-1|	generic|A_rna_TGME49_211440-1|
generic|A_rna_TGME49_251680-1|	generic|A_rna_TGME49_211460-1|
generic|A_rna_TGME49_251690-1|	generic|A_rna_TGME49_211700-1|
generic|A_rna_TGME49_251780-1|	generic|A_rna_TGME49_212090-1|
generic|A_rna_TGME49_251810-1|	generic|A_rna_TGME49_212130-1|
generic|A_rna_TGME49_251840-1|	generic|A_rna_TGME49_212150-1|
generic|A_rna_TGME49_251930-1|	generic|A_rna_TGME49_212220-1|
generic|A_rna_TGME49_252220-1|	generic|A_rna_TGME49_212270-1|
generic|A_rna_TGME49_252290-1|	generic|A_rna_TGME49_212300-1|
generic|A_rna_TGME49_253070-1|	generic|A_rna_TGME49_212860-1|
generic|A_rna_TGME49_253080-1|	generic|A_rna_TGME49_212960-1|
generic|A_rna_TGME49_253470-1|	generic|A_rna_TGME49_212970-1|
generic|A_rna_TGME49_253650-1|	generic|A_rna_TGME49_212980-1|
generic|A_rna_TGME49_253820-1|	generic|A_rna_TGME49_213000-1|
generic|A_rna_TGME49_253900-1|	generic|A_rna_TGME49_213010-1|
generic|A_rna_TGME49_254410-1|	generic|A_rna_TGME49_213040-1|
generic|A_rna_TGME49_254520-1|	generic|A_rna_TGME49_213060-1|
generic|A_rna_TGME49_254610-1|	generic|A_rna_TGME49_213067-1|
generic|A_rna_TGME49_255260-1|	generic|A_rna_TGME49_213300-1|
generic|A_rna_TGME49_255420-1|	generic|A_rna_TGME49_213392-1|
generic|A_rna_TGME49_256060-1|	generic|A_rna_TGME49_213550-1|
generic|A_rna_TGME49_256760-1|	generic|A_rna_TGME49_213610-1|
generic|A_rna_TGME49_256970-1|	generic|A_rna_TGME49_213740-1|
generic|A_rna_TGME49_256990-1|	generic|A_rna_TGME49_213770-1|
generic|A_rna_TGME49_257060-1|	generic|A_rna_TGME49_213790-1|
generic|A_rna_TGME49_257310-1|	generic|A_rna_TGME49_213830-1|
generic|A_rna_TGME49_257380-1|	generic|A_rna_TGME49_213900-1|
generic|A_rna_TGME49_257490-1|	generic|A_rna_TGME49_213910-1|
generic|A_rna_TGME49_257680-1|	generic|A_rna_TGME49_214090-1|
generic|A_rna_TGME49_258050-1|	generic|A_rna_TGME49_214110-1|
generic|A_rna_TGME49_258060-1|	generic|A_rna_TGME49_214140-1|
generic|A_rna_TGME49_258150-1|	generic|A_rna_TGME49_214150-1|
generic|A_rna_TGME49_258390-1|	generic|A_rna_TGME49_214180-1|
generic|A_rna_TGME49_258410-1|	generic|A_rna_TGME49_214230-1|
generic|A_rna_TGME49_258660-1|	generic|A_rna_TGME49_214260-1|
generic|A_rna_TGME49_258930-1|	generic|A_rna_TGME49_214270-1|
generic|A_rna_TGME49_259240-1|	generic|A_rna_TGME49_214310-1|
generic|A_rna_TGME49_259630-1|	generic|A_rna_TGME49_214320-1|
generic|A_rna_TGME49_259660-1|	generic|A_rna_TGME49_214340-1|
generic|A_rna_TGME49_259710-1|	generic|A_rna_TGME49_214410-1|
generic|A_rna_TGME49_260440-1|	generic|A_rna_TGME49_214440-1|
generic|A_rna_TGME49_261010-1|	generic|A_rna_TGME49_214470-1|
generic|A_rna_TGME49_261440-1|	generic|A_rna_TGME49_214500-1|
generic|A_rna_TGME49_261600-1|	generic|A_rna_TGME49_214530-1|
generic|A_rna_TGME49_261710-1|	generic|A_rna_TGME49_214575-1|
generic|A_rna_TGME49_261950-1|	generic|A_rna_TGME49_214600-1|
generic|A_rna_TGME49_262380-1|	generic|A_rna_TGME49_214610-1|
generic|A_rna_TGME49_262620-1|	generic|A_rna_TGME49_214620-1|
generic|A_rna_TGME49_262670-1|	generic|A_rna_TGME49_214740-1|
generic|A_rna_TGME49_262720-1|	generic|A_rna_TGME49_214840-1|
generic|A_rna_TGME49_262750-1|	generic|A_rna_TGME49_214870-1|
generic|A_rna_TGME49_262810-1|	generic|A_rna_TGME49_214880-1|
generic|A_rna_TGME49_263300-1|	generic|A_rna_TGME49_214920-1|
generic|A_rna_TGME49_263470-1|	generic|A_rna_TGME49_214970-1|
generic|A_rna_TGME49_263520-1|	generic|A_rna_TGME49_214990-1|
generic|A_rna_TGME49_263530-1|	generic|A_rna_TGME49_215010-1|
generic|A_rna_TGME49_263810-1|	generic|A_rna_TGME49_215280-1|
generic|A_rna_TGME49_263990-1|	generic|A_rna_TGME49_215290-1|
generic|A_rna_TGME49_264610-1|	generic|A_rna_TGME49_215400-1|
generic|A_rna_TGME49_265020-1|	generic|A_rna_TGME49_215460-1|
generic|A_rna_TGME49_265150-1|	generic|A_rna_TGME49_215610-1|
generic|A_rna_TGME49_265180-1|	generic|A_rna_TGME49_215710-1|
generic|A_rna_TGME49_265260-1|	generic|A_rna_TGME49_215730-1|
generic|A_rna_TGME49_265310-1|	generic|A_rna_TGME49_215740-1|
generic|A_rna_TGME49_265450-1|	generic|A_rna_TGME49_215890-1|
generic|A_rna_TGME49_265510-1|	generic|A_rna_TGME49_215910-1|
generic|A_rna_TGME49_265530-1|	generic|A_rna_TGME49_215930-1|
generic|A_rna_TGME49_266060-1|	generic|A_rna_TGME49_215940-1|
generic|A_rna_TGME49_266460-1|	generic|A_rna_TGME49_216020-1|
generic|A_rna_TGME49_266960-1|	generic|A_rna_TGME49_216120-1|
generic|A_rna_TGME49_267140-1|	generic|A_rna_TGME49_216190-1|
generic|A_rna_TGME49_267390-1|	generic|A_rna_TGME49_216210-1|
generic|A_rna_TGME49_267400-1|	generic|A_rna_TGME49_216220-1|
generic|A_rna_TGME49_267500-1|	generic|A_rna_TGME49_216510-1|
generic|A_rna_TGME49_268200-1|	generic|A_rna_TGME49_216540-1|
generic|A_rna_TGME49_268570-1|	generic|A_rna_TGME49_216580-1|
generic|A_rna_TGME49_268830-1|	generic|A_rna_TGME49_216620-1|
generic|A_rna_TGME49_268950-1|	generic|A_rna_TGME49_216630-1|
generic|A_rna_TGME49_269190-1|	generic|A_rna_TGME49_216660-1|
generic|A_rna_TGME49_269250-1|	generic|A_rna_TGME49_216680-1|
generic|A_rna_TGME49_269650-1|	generic|A_rna_TGME49_216730-1|
generic|A_rna_TGME49_269840-1|	generic|A_rna_TGME49_216750-1|
generic|A_rna_TGME49_269885-1|	generic|A_rna_TGME49_216770-1|
generic|A_rna_TGME49_270240-1|	generic|A_rna_TGME49_217020-1|
generic|A_rna_TGME49_270250-1|	generic|A_rna_TGME49_217050-1|
generic|A_rna_TGME49_270320-1|	generic|A_rna_TGME49_217440-1|
generic|A_rna_TGME49_270360-1|	generic|A_rna_TGME49_217480-1|
generic|A_rna_TGME49_270510-1|	generic|A_rna_TGME49_217580-1|
generic|A_rna_TGME49_270550-1|	generic|A_rna_TGME49_217850-1|
generic|A_rna_TGME49_270650-1|	generic|A_rna_TGME49_217870-1|
generic|A_rna_TGME49_270740-1|	generic|A_rna_TGME49_218220-1|
generic|A_rna_TGME49_270780-1|	generic|A_rna_TGME49_218260-1|
generic|A_rna_TGME49_271050-1|	generic|A_rna_TGME49_218270-1|
generic|A_rna_TGME49_271810-1|	generic|A_rna_TGME49_218300-1|
generic|A_rna_TGME49_271930-1|	generic|A_rna_TGME49_218358-1|
generic|A_rna_TGME49_272230-1|	generic|A_rna_TGME49_218420-1|
generic|A_rna_TGME49_272290-1|	generic|A_rna_TGME49_218590-1|
generic|A_rna_TGME49_272350-1|	generic|A_rna_TGME49_218600-1|
generic|A_rna_TGME49_272520-1|	generic|A_rna_TGME49_218610-1|
generic|A_rna_TGME49_272660-1|	generic|A_rna_TGME49_218720-1|
generic|A_rna_TGME49_272910-1|	generic|A_rna_TGME49_218790-1|
generic|A_rna_TGME49_273090-1|	generic|A_rna_TGME49_218840-1|
generic|A_rna_TGME49_273760-1|	generic|A_rna_TGME49_218960-1|
generic|A_rna_TGME49_273850-1|	generic|A_rna_TGME49_219080-1|
generic|A_rna_TGME49_273960-1|	generic|A_rna_TGME49_219120-1|
generic|A_rna_TGME49_275370-1|	generic|A_rna_TGME49_219200-1|
generic|A_rna_TGME49_277080-1|	generic|A_rna_TGME49_219250-1|
generic|A_rna_TGME49_278050-1|	generic|A_rna_TGME49_219300-1|
generic|A_rna_TGME49_279380-1|	generic|A_rna_TGME49_219440-1|
generic|A_rna_TGME49_279390-1|	generic|A_rna_TGME49_219460-1|
generic|A_rna_TGME49_279400-1|	generic|A_rna_TGME49_219630-1|
generic|A_rna_TGME49_279430-1|	generic|A_rna_TGME49_219682-1|
generic|A_rna_TGME49_280710-1|	generic|A_rna_TGME49_219700-1|
generic|A_rna_TGME49_280750-1|	generic|A_rna_TGME49_219790-1|
generic|A_rna_TGME49_281490-1|	generic|A_rna_TGME49_219810-1|
generic|A_rna_TGME49_283510-1|	generic|A_rna_TGME49_219860-1|
generic|A_rna_TGME49_283830-1|	generic|A_rna_TGME49_220110-1|
generic|A_rna_TGME49_283850-1|	generic|A_rna_TGME49_220160-1|
generic|A_rna_TGME49_284540-1|	generic|A_rna_TGME49_220320-1|
generic|A_rna_TGME49_285180-1|	generic|A_rna_TGME49_220350-1|
generic|A_rna_TGME49_285510-1|	generic|A_rna_TGME49_220360-1|
generic|A_rna_TGME49_285750-1|	generic|A_rna_TGME49_220390-1|
generic|A_rna_TGME49_285870-1|	generic|A_rna_TGME49_220570-1|
generic|A_rna_TGME49_286420-1|	generic|A_rna_TGME49_220600-1|
generic|A_rna_TGME49_286450-1|	generic|A_rna_TGME49_220890-1|
generic|A_rna_TGME49_286580-1|	generic|A_rna_TGME49_220940-1|
generic|A_rna_TGME49_286590-1|	generic|A_rna_TGME49_221170-1|
generic|A_rna_TGME49_286630-1|	generic|A_rna_TGME49_221180-1|
generic|A_rna_TGME49_286720-1|	generic|A_rna_TGME49_221200-1|
generic|A_rna_TGME49_286920-1|	generic|A_rna_TGME49_221230-1|
generic|A_rna_TGME49_287160-1|	generic|A_rna_TGME49_221450-1|
generic|A_rna_TGME49_287210-1|	generic|A_rna_TGME49_221590-1|
generic|A_rna_TGME49_287500-1|	generic|A_rna_TGME49_221660-1|
generic|A_rna_TGME49_288360-1|	generic|A_rna_TGME49_221675-1|
generic|A_rna_TGME49_288380-1|	generic|A_rna_TGME49_221700-1|
generic|A_rna_TGME49_288630-1|	generic|A_rna_TGME49_221870-1|
generic|A_rna_TGME49_288685-1|	generic|A_rna_TGME49_221922-1|
generic|A_rna_TGME49_288910-1|	generic|A_rna_TGME49_221940-1|
generic|A_rna_TGME49_289100-1|	generic|A_rna_TGME49_221970-1|
generic|A_rna_TGME49_289600-1|	generic|A_rna_TGME49_222020-1|
generic|A_rna_TGME49_289650-1|	generic|A_rna_TGME49_222050-1|
generic|A_rna_TGME49_289690-1|	generic|A_rna_TGME49_222100-1|
generic|A_rna_TGME49_289830-1|	generic|A_rna_TGME49_222160-1|
generic|A_rna_TGME49_289970-1|	generic|A_rna_TGME49_222170-1|
generic|A_rna_TGME49_290260-1|	generic|A_rna_TGME49_222300-1|
generic|A_rna_TGME49_290300-1|	generic|A_rna_TGME49_222310-1|
generic|A_rna_TGME49_290340-1|	generic|A_rna_TGME49_222400-1|
generic|A_rna_TGME49_290600-1|	generic|A_rna_TGME49_222410-1|
generic|A_rna_TGME49_290660-1|	generic|A_rna_TGME49_222430-1|
generic|A_rna_TGME49_290670-1|	generic|A_rna_TGME49_222660-1|
generic|A_rna_TGME49_290840-1|	generic|A_rna_TGME49_222800-1|
generic|A_rna_TGME49_291890-1|	generic|A_rna_TGME49_222900-1|
generic|A_rna_TGME49_291930-1|	generic|A_rna_TGME49_222920-1|
generic|A_rna_TGME49_292280-1|	generic|A_rna_TGME49_222960-1|
generic|A_rna_TGME49_292920-1|	generic|A_rna_TGME49_223000-1|
generic|A_rna_TGME49_293180-1|	generic|A_rna_TGME49_223020-1|
generic|A_rna_TGME49_293340-1|	generic|A_rna_TGME49_223270-1|
generic|A_rna_TGME49_293360-1|	generic|A_rna_TGME49_223390-1|
generic|A_rna_TGME49_293470-1|	generic|A_rna_TGME49_223500-1|
generic|A_rna_TGME49_293510-1|	generic|A_rna_TGME49_223510-1|
generic|A_rna_TGME49_293580-1|	generic|A_rna_TGME49_223760-1|
generic|A_rna_TGME49_293590-1|	generic|A_rna_TGME49_223790-1|
generic|A_rna_TGME49_293690-1|	generic|A_rna_TGME49_223810-1|
generic|A_rna_TGME49_293740-1|	generic|A_rna_TGME49_223880-1|
generic|A_rna_TGME49_293770-1|	generic|A_rna_TGME49_223970-1|
generic|A_rna_TGME49_293810-1|	generic|A_rna_TGME49_224050-1|
generic|A_rna_TGME49_293870-1|	generic|A_rna_TGME49_224090-1|
generic|A_rna_TGME49_293900-1|	generic|A_rna_TGME49_224160-1|
generic|A_rna_TGME49_294200-1|	generic|A_rna_TGME49_224190-1|
generic|A_rna_TGME49_294670-1|	generic|A_rna_TGME49_224200-1|
generic|A_rna_TGME49_294790-1|	generic|A_rna_TGME49_224220-1|
generic|A_rna_TGME49_294898-1|	generic|A_rna_TGME49_224240-1|
generic|A_rna_TGME49_295340-1|	generic|A_rna_TGME49_224260-1|
generic|A_rna_TGME49_295350-1|	generic|A_rna_TGME49_224280-1|
generic|A_rna_TGME49_295360-1|	generic|A_rna_TGME49_224310-1|
generic|A_rna_TGME49_297060-1|	generic|A_rna_TGME49_224460-1|
generic|A_rna_TGME49_297070-1|	generic|A_rna_TGME49_224480-1|
generic|A_rna_TGME49_297130-1|	generic|A_rna_TGME49_224510-1|
generic|A_rna_TGME49_297500-1|	generic|A_rna_TGME49_224530-1|
generic|A_rna_TGME49_297810-1|	generic|A_rna_TGME49_224540-1|
generic|A_rna_TGME49_297960-1|	generic|A_rna_TGME49_224650-1|
generic|A_rna_TGME49_298970-1|	generic|A_rna_TGME49_224720-1|
generic|A_rna_TGME49_299050-1|	generic|A_rna_TGME49_224760-1|
generic|A_rna_TGME49_299210-1|	generic|A_rna_TGME49_224890-1|
generic|A_rna_TGME49_300100-1|	generic|A_rna_TGME49_224920-1|
generic|A_rna_TGME49_300310-1|	generic|A_rna_TGME49_224960-1|
generic|A_rna_TGME49_301170-1|	generic|A_rna_TGME49_224980-1|
generic|A_rna_TGME49_304740-1|	generic|A_rna_TGME49_225000-1|
generic|A_rna_TGME49_304770-1|	generic|A_rna_TGME49_225010-1|
generic|A_rna_TGME49_305030-1|	generic|A_rna_TGME49_225020-1|
generic|A_rna_TGME49_305050-1|	generic|A_rna_TGME49_225090-1|
generic|A_rna_TGME49_305070-1|	generic|A_rna_TGME49_225125-1|
generic|A_rna_TGME49_305160-1|	generic|A_rna_TGME49_225200-1|
generic|A_rna_TGME49_305610-1|	generic|A_rna_TGME49_225260-1|
generic|A_rna_TGME49_305820-1|	generic|A_rna_TGME49_225330-1|
generic|A_rna_TGME49_305850-1|	generic|A_rna_TGME49_225410-1|
generic|A_rna_TGME49_306650-1|	generic|A_rna_TGME49_225450-1|
generic|A_rna_TGME49_306910-1|	generic|A_rna_TGME49_225780-1|
generic|A_rna_TGME49_306920-1|	generic|A_rna_TGME49_225840-1|
generic|A_rna_TGME49_306930-1|	generic|A_rna_TGME49_225850-1|
generic|A_rna_TGME49_306970-1|	generic|A_rna_TGME49_225870-1|
generic|A_rna_TGME49_307570-1|	generic|A_rna_TGME49_225890-1|
generic|A_rna_TGME49_308040-1|	generic|A_rna_TGME49_225970-1|
generic|A_rna_TGME49_308090-1|	generic|A_rna_TGME49_226040-1|
generic|A_rna_TGME49_308840-1|	generic|A_rna_TGME49_226060-1|
generic|A_rna_TGME49_309010-1|	generic|A_rna_TGME49_226280-1|
generic|A_rna_TGME49_309120-1|	generic|A_rna_TGME49_226320-1|
generic|A_rna_TGME49_309730-1|	generic|A_rna_TGME49_226350-1|
generic|A_rna_TGME49_309752-1|	generic|A_rna_TGME49_226390-1|
generic|A_rna_TGME49_309810-1|	generic|A_rna_TGME49_226410-1|
generic|A_rna_TGME49_310010-1|	generic|A_rna_TGME49_226440-1|
generic|A_rna_TGME49_310030-1|	generic|A_rna_TGME49_226510-1|
generic|A_rna_TGME49_310050-1|	generic|A_rna_TGME49_226560-1|
generic|A_rna_TGME49_310070-1|	generic|A_rna_TGME49_226580-1|
generic|A_rna_TGME49_310180-1|	generic|A_rna_TGME49_226620-1|
generic|A_rna_TGME49_310440-1|	generic|A_rna_TGME49_226660-1|
generic|A_rna_TGME49_310460-1|	generic|A_rna_TGME49_226860-1|
generic|A_rna_TGME49_310490-1|	generic|A_rna_TGME49_226870-1|
generic|A_rna_TGME49_310640-1|	generic|A_rna_TGME49_226890-1|
generic|A_rna_TGME49_310760-1|	generic|A_rna_TGME49_226900-1|
generic|A_rna_TGME49_310780-1|	generic|A_rna_TGME49_226910-1|
generic|A_rna_TGME49_310790-1|	generic|A_rna_TGME49_226950-1|
generic|A_rna_TGME49_310860-1|	generic|A_rna_TGME49_227000-1|
generic|A_rna_TGME49_310960-1|	generic|A_rna_TGME49_227420-1|
generic|A_rna_TGME49_311160-1|	generic|A_rna_TGME49_227450-1|
generic|A_rna_TGME49_311260-1|	generic|A_rna_TGME49_227560-1|
generic|A_rna_TGME49_311470-1|	generic|A_rna_TGME49_227610-1|
generic|A_rna_TGME49_311480-1|	generic|A_rna_TGME49_227800-1|
generic|A_rna_TGME49_311720-1|	generic|A_rna_TGME49_227900-1|
generic|A_rna_TGME49_311870-1|	generic|A_rna_TGME49_227910-1|
generic|A_rna_TGME49_312600-1|	generic|A_rna_TGME49_227920-1|
generic|A_rna_TGME49_312618-1|	generic|A_rna_TGME49_227952-1|
generic|A_rna_TGME49_313140-1|	generic|A_rna_TGME49_227990-1|
generic|A_rna_TGME49_313230-1|	generic|A_rna_TGME49_228100-1|
generic|A_rna_TGME49_313290-1|	generic|A_rna_TGME49_228110-1|
generic|A_rna_TGME49_313380-1|	generic|A_rna_TGME49_228120-1|
generic|A_rna_TGME49_313580-1|	generic|A_rna_TGME49_228130-1|
generic|A_rna_TGME49_313640-1|	generic|A_rna_TGME49_228150-1|
generic|A_rna_TGME49_314070-1|	generic|A_rna_TGME49_228200-1|
generic|A_rna_TGME49_314090-1|	generic|A_rna_TGME49_228290-1|
generic|A_rna_TGME49_314400-1|	generic|A_rna_TGME49_228360-1|
generic|A_rna_TGME49_314830-1|	generic|A_rna_TGME49_228400-1|
generic|A_rna_TGME49_314900-1|	generic|A_rna_TGME49_228660-1|
generic|A_rna_TGME49_315110-1|	generic|A_rna_TGME49_228750-1|
generic|A_rna_TGME49_315230-1|	generic|A_rna_TGME49_228770-1|
generic|A_rna_TGME49_315320-1|	generic|A_rna_TGME49_229150-1|
generic|A_rna_TGME49_315490-1|	generic|A_rna_TGME49_229250-1|
generic|A_rna_TGME49_315680-1|	generic|A_rna_TGME49_229310-1|
generic|A_rna_TGME49_315780-1|	generic|A_rna_TGME49_229340-1|
generic|A_rna_TGME49_316250-1|	generic|A_rna_TGME49_229620-1|
generic|A_rna_TGME49_316310-1|	generic|A_rna_TGME49_229630-1|
generic|A_rna_TGME49_316330-1|	generic|A_rna_TGME49_229690-1|
generic|A_rna_TGME49_316340-1|	generic|A_rna_TGME49_229700-1|
generic|A_rna_TGME49_316400-1|	generic|A_rna_TGME49_229740-1|
generic|A_rna_TGME49_316540-1|	generic|A_rna_TGME49_229750-1|
generic|A_rna_TGME49_317720-1|	generic|A_rna_TGME49_229790-1|
generic|A_rna_TGME49_318230-1|	generic|A_rna_TGME49_229940-1|
generic|A_rna_TGME49_318410-1|	generic|A_rna_TGME49_230000-1|
generic|A_rna_TGME49_318430-1|	generic|A_rna_TGME49_230010-1|
generic|A_rna_TGME49_318700-1|	generic|A_rna_TGME49_230050-1|
generic|A_rna_TGME49_319350-1|	generic|A_rna_TGME49_230110-1|
generic|A_rna_TGME49_319530-1|	generic|A_rna_TGME49_230140-1|
generic|A_rna_TGME49_319560-1|	generic|A_rna_TGME49_230170-1|
generic|A_rna_TGME49_319730-1|	generic|A_rna_TGME49_230230-1|
generic|A_rna_TGME49_319870-1|	generic|A_rna_TGME49_230350-1|
generic|A_rna_TGME49_320050-1|	generic|A_rna_TGME49_230380-1|
generic|A_rna_TGME49_320210-1|	generic|A_rna_TGME49_230490-1|
generic|A_rna_TGME49_320570-1|	generic|A_rna_TGME49_230590-1|
generic|A_rna_TGME49_320600-1|	generic|A_rna_TGME49_230690-1|
generic|A_rna_TGME49_321500-1|	generic|A_rna_TGME49_230700-1|
generic|A_rna_TGME49_321520-1|	generic|A_rna_TGME49_230705-1|
generic|A_rna_TGME49_321680-1|	generic|A_rna_TGME49_230860-1|
generic|A_rna_TGME49_200250-1|	generic|A_rna_TGME49_230910-1|
generic|A_rna_TGME49_200280-1|	generic|A_rna_TGME49_230920-1|
generic|A_rna_TGME49_200310-1|	generic|A_rna_TGME49_230950-1|
generic|A_rna_TGME49_200400-1|	generic|A_rna_TGME49_230960-1|
generic|A_rna_TGME49_200430-1|	generic|A_rna_TGME49_231000-1|
generic|A_rna_TGME49_200440-1|	generic|A_rna_TGME49_231070-1|
generic|A_rna_TGME49_201130-1|	generic|A_rna_TGME49_231120-1|
generic|A_rna_TGME49_201140-1|	generic|A_rna_TGME49_231150-1|
generic|A_rna_TGME49_201150-1|	generic|A_rna_TGME49_231170-1|
generic|A_rna_TGME49_201180-1|	generic|A_rna_TGME49_231180-1|
generic|A_rna_TGME49_201270-1|	generic|A_rna_TGME49_231350-1|
generic|A_rna_TGME49_201380-1|	generic|A_rna_TGME49_231430-1|
generic|A_rna_TGME49_201400-1|	generic|A_rna_TGME49_231460-1|
generic|A_rna_TGME49_201520-1|	generic|A_rna_TGME49_231590-1|
generic|A_rna_TGME49_201680-1|	generic|A_rna_TGME49_231625-1|
generic|A_rna_TGME49_201700-1|	generic|A_rna_TGME49_231870-1|
generic|A_rna_TGME49_201710-1|	generic|A_rna_TGME49_231890-1|
generic|A_rna_TGME49_201760-1|	generic|A_rna_TGME49_231930-1|
generic|A_rna_TGME49_201780-1|	generic|A_rna_TGME49_232000-1|
generic|A_rna_TGME49_201800-1|	generic|A_rna_TGME49_232020-1|
generic|A_rna_TGME49_201840-1|	generic|A_rna_TGME49_232080-1|
generic|A_rna_TGME49_201880-1|	generic|A_rna_TGME49_232120-1|
generic|A_rna_TGME49_202190-1|	generic|A_rna_TGME49_232150-1|
generic|A_rna_TGME49_202200-1|	generic|A_rna_TGME49_232190-1|
generic|A_rna_TGME49_202230-1|	generic|A_rna_TGME49_232260-1|
generic|A_rna_TGME49_202300-1|	generic|A_rna_TGME49_232380-1|
generic|A_rna_TGME49_202370-1|	generic|A_rna_TGME49_232520-1|
generic|A_rna_TGME49_202380-1|	generic|A_rna_TGME49_232540-1|
generic|A_rna_TGME49_202390-1|	generic|A_rna_TGME49_232680-1|
generic|A_rna_TGME49_202460-1|	generic|A_rna_TGME49_232730-1|
generic|A_rna_TGME49_202470-1|	generic|A_rna_TGME49_232740-1|
generic|A_rna_TGME49_202500-1|	generic|A_rna_TGME49_232800-1|
generic|A_rna_TGME49_202530-1|	generic|A_rna_TGME49_232830-1|
generic|A_rna_TGME49_202540-1|	generic|A_rna_TGME49_233000-1|
generic|A_rna_TGME49_202550-1|	generic|A_rna_TGME49_233010-1|
generic|A_rna_TGME49_202572-1|	generic|A_rna_TGME49_233020-1|
generic|A_rna_TGME49_202610-1|	generic|A_rna_TGME49_233030-1|
generic|A_rna_TGME49_202630-1|	generic|A_rna_TGME49_233153-1|
generic|A_rna_TGME49_202680-1|	generic|A_rna_TGME49_233160-1|
generic|A_rna_TGME49_202760-1|	generic|A_rna_TGME49_233190-1|
generic|A_rna_TGME49_202770-1|	generic|A_rna_TGME49_233220-1|
generic|A_rna_TGME49_202820-1|	generic|A_rna_TGME49_233340-1|
generic|A_rna_TGME49_202830-1|	generic|A_rna_TGME49_233400-1|
generic|A_rna_TGME49_202840-1|	generic|A_rna_TGME49_233430-1|
generic|A_rna_TGME49_202850-1|	generic|A_rna_TGME49_233450-1|
generic|A_rna_TGME49_202870-1|	generic|A_rna_TGME49_233710-1|
generic|A_rna_TGME49_202950-1|	generic|A_rna_TGME49_233760-1|
generic|A_rna_TGME49_202980-1|	generic|A_rna_TGME49_233820-1|
generic|A_rna_TGME49_203180-1|	generic|A_rna_TGME49_233830-1|
generic|A_rna_TGME49_203220-1|	generic|A_rna_TGME49_233838-1|
generic|A_rna_TGME49_203240-1|	generic|A_rna_TGME49_233930-1|
generic|A_rna_TGME49_203310-1|	generic|A_rna_TGME49_234220-1|
generic|A_rna_TGME49_203362-1|	generic|A_rna_TGME49_234230-1|
generic|A_rna_TGME49_203370-1|	generic|A_rna_TGME49_234280-1|
generic|A_rna_TGME49_203390-1|	generic|A_rna_TGME49_234390-1|
generic|A_rna_TGME49_203450-1|	generic|A_rna_TGME49_234490-1|
generic|A_rna_TGME49_203480-1|	generic|A_rna_TGME49_234550-1|
generic|A_rna_TGME49_203490-1|	generic|A_rna_TGME49_234560-1|
generic|A_rna_TGME49_203510-1|	generic|A_rna_TGME49_234900-1|
generic|A_rna_TGME49_203600-1|	generic|A_rna_TGME49_234930-1|
generic|A_rna_TGME49_203610-1|	generic|A_rna_TGME49_234970-1|
generic|A_rna_TGME49_203630-1|	generic|A_rna_TGME49_235020-1|
generic|A_rna_TGME49_203780-1|	generic|A_rna_TGME49_235130-1|
generic|A_rna_TGME49_203790-1|	generic|A_rna_TGME49_235170-1|
generic|A_rna_TGME49_203810-1|	generic|A_rna_TGME49_235350-1|
generic|A_rna_TGME49_203880-1|	generic|A_rna_TGME49_235380-1|
generic|A_rna_TGME49_203940-1|	generic|A_rna_TGME49_235420-1|
generic|A_rna_TGME49_203950-1|	generic|A_rna_TGME49_235660-1|
generic|A_rna_TGME49_203970-1|	generic|A_rna_TGME49_235750-1|
generic|A_rna_TGME49_203980-1|	generic|A_rna_TGME49_235905-1|
generic|A_rna_TGME49_203990-1|	generic|A_rna_TGME49_235990-1|
generic|A_rna_TGME49_204020-1|	generic|A_rna_TGME49_236080-1|
generic|A_rna_TGME49_204050-1|	generic|A_rna_TGME49_236110-1|
generic|A_rna_TGME49_204060-1|	generic|A_rna_TGME49_236140-1|
generic|A_rna_TGME49_204080-1|	generic|A_rna_TGME49_236190-1|
generic|A_rna_TGME49_204130-1|	generic|A_rna_TGME49_236270-1|
generic|A_rna_TGME49_204160-1|	generic|A_rna_TGME49_236520-1|
generic|A_rna_TGME49_204310-1|	generic|A_rna_TGME49_236560-1|
generic|A_rna_TGME49_204340-1|	generic|A_rna_TGME49_236860-1|
generic|A_rna_TGME49_204350-1|	generic|A_rna_TGME49_236930-1|
generic|A_rna_TGME49_204370-1|	generic|A_rna_TGME49_236970-1|
generic|A_rna_TGME49_204390-1|	generic|A_rna_TGME49_237000-1|
generic|A_rna_TGME49_204410-1|	generic|A_rna_TGME49_237150-1|
generic|A_rna_TGME49_204480-1|	generic|A_rna_TGME49_237280-1|
generic|A_rna_TGME49_204530-1|	generic|A_rna_TGME49_237290-1|
generic|A_rna_TGME49_205010-1|	generic|A_rna_TGME49_237500-1|
generic|A_rna_TGME49_205040-1|	generic|A_rna_TGME49_237530-1|
generic|A_rna_TGME49_205130-1|	generic|A_rna_TGME49_237880-1|
generic|A_rna_TGME49_205180-1|	generic|A_rna_TGME49_237890-1|
generic|A_rna_TGME49_205220-1|	generic|A_rna_TGME49_238150-1|
generic|A_rna_TGME49_205240-1|	generic|A_rna_TGME49_238230-1|
generic|A_rna_TGME49_205250-1|	generic|A_rna_TGME49_238380-1|
generic|A_rna_TGME49_205290-1|	generic|A_rna_TGME49_238400-1|
generic|A_rna_TGME49_205320-1|	generic|A_rna_TGME49_238440-1|
generic|A_rna_TGME49_205330-1|	generic|A_rna_TGME49_238510-1|
generic|A_rna_TGME49_205340-1|	generic|A_rna_TGME49_238950-1|
generic|A_rna_TGME49_205350-1|	generic|A_rna_TGME49_239070-1|
generic|A_rna_TGME49_205360-1|	generic|A_rna_TGME49_239250-1|
generic|A_rna_TGME49_205380-1|	generic|A_rna_TGME49_239400-1|
generic|A_rna_TGME49_205440-1|	generic|A_rna_TGME49_239410-1|
generic|A_rna_TGME49_205460-1|	generic|A_rna_TGME49_239420-1|
generic|A_rna_TGME49_205510-1|	generic|A_rna_TGME49_239530-1|
generic|A_rna_TGME49_205540-1|	generic|A_rna_TGME49_239540-1|
generic|A_rna_TGME49_205550-1|	generic|A_rna_TGME49_239590-1|
generic|A_rna_TGME49_205558-1|	generic|A_rna_TGME49_239610-1|
generic|A_rna_TGME49_205570-1|	generic|A_rna_TGME49_239620-1|
generic|A_rna_TGME49_205580-1|	generic|A_rna_TGME49_239630-1|
generic|A_rna_TGME49_205680-1|	generic|A_rna_TGME49_239752-1|
generic|A_rna_TGME49_205700-1|	generic|A_rna_TGME49_239790-1|
generic|A_rna_TGME49_205710-1|	generic|A_rna_TGME49_239800-1|
generic|A_rna_TGME49_205720-1|	generic|A_rna_TGME49_239930-1|
generic|A_rna_TGME49_205730-1|	generic|A_rna_TGME49_240050-1|
generic|A_rna_TGME49_205740-1|	generic|A_rna_TGME49_240090-1|
generic|A_rna_TGME49_205750-1|	generic|A_rna_TGME49_240220-1|
generic|A_rna_TGME49_206300-1|	generic|A_rna_TGME49_240250-1|
generic|A_rna_TGME49_206320-1|	generic|A_rna_TGME49_240450-1|
generic|A_rna_TGME49_206470-1|	generic|A_rna_TGME49_240510-1|
generic|A_rna_TGME49_206480-1|	generic|A_rna_TGME49_240520-1|
generic|A_rna_TGME49_206490-1|	generic|A_rna_TGME49_240550-1|
generic|A_rna_TGME49_206510-1|	generic|A_rna_TGME49_240570-1|
generic|A_rna_TGME49_206540-1|	generic|A_rna_TGME49_240590-1|
generic|A_rna_TGME49_206580-1|	generic|A_rna_TGME49_240650-1|
generic|A_rna_TGME49_206590-1|	generic|A_rna_TGME49_240670-1|
generic|A_rna_TGME49_206610-1|	generic|A_rna_TGME49_240690-1|
generic|A_rna_TGME49_206670-1|	generic|A_rna_TGME49_240710-1|
generic|A_rna_TGME49_206690-1|	generic|A_rna_TGME49_240740-1|
generic|A_rna_TGME49_207060-1|	generic|A_rna_TGME49_240810-1|
generic|A_rna_TGME49_207170-1|	generic|A_rna_TGME49_240830-1|
generic|A_rna_TGME49_207210-1|	generic|A_rna_TGME49_240850-1|
generic|A_rna_TGME49_207370-1|	generic|A_rna_TGME49_240870-1|
generic|A_rna_TGME49_207390-1|	generic|A_rna_TGME49_240890-1|
generic|A_rna_TGME49_207430-1|	generic|A_rna_TGME49_240980-1|
generic|A_rna_TGME49_207440-1|	generic|A_rna_TGME49_241150-1|
generic|A_rna_TGME49_207590-1|	generic|A_rna_TGME49_241170-1|
generic|A_rna_TGME49_207620-1|	generic|A_rna_TGME49_241240-1|
generic|A_rna_TGME49_207710-1|	generic|A_rna_TGME49_241820-1|
generic|A_rna_TGME49_207720-1|	generic|A_rna_TGME49_241850-1|
generic|A_rna_TGME49_207760-1|	generic|A_rna_TGME49_241890-1|
generic|A_rna_TGME49_207770-1|	generic|A_rna_TGME49_242000-1|
generic|A_rna_TGME49_207830-1|	generic|A_rna_TGME49_242020-1|
generic|A_rna_TGME49_207840-1|	generic|A_rna_TGME49_242030-1|
generic|A_rna_TGME49_207910-1|	generic|A_rna_TGME49_242080-1|
generic|A_rna_TGME49_207930-1|	generic|A_rna_TGME49_242380-1|
generic|A_rna_TGME49_208030-1|	generic|A_rna_TGME49_242415-1|
generic|A_rna_TGME49_208200-1|	generic|A_rna_TGME49_242625-1|
generic|A_rna_TGME49_208320-1|	generic|A_rna_TGME49_242720-1|
generic|A_rna_TGME49_208350-1|	generic|A_rna_TGME49_242780-1|
generic|A_rna_TGME49_208370-1|	generic|A_rna_TGME49_242790-1|
generic|A_rna_TGME49_208440-1|	generic|A_rna_TGME49_242800-1|
generic|A_rna_TGME49_208500-1|	generic|A_rna_TGME49_242830-1|
generic|A_rna_TGME49_208530-1|	generic|A_rna_TGME49_242840-1|
generic|A_rna_TGME49_208560-1|	generic|A_rna_TGME49_243250-1|
generic|A_rna_TGME49_208590-1|	generic|A_rna_TGME49_243310-1|
generic|A_rna_TGME49_208718-1|	generic|A_rna_TGME49_243410-1|
generic|A_rna_TGME49_208740-1|	generic|A_rna_TGME49_243430-1|
generic|A_rna_TGME49_208750-1|	generic|A_rna_TGME49_243440-1|
generic|A_rna_TGME49_208790-1|	generic|A_rna_TGME49_243490-1|
generic|A_rna_TGME49_208842-1|	generic|A_rna_TGME49_243510-1|
generic|A_rna_TGME49_209030-1|	generic|A_rna_TGME49_243540-1|
generic|A_rna_TGME49_209100-1|	generic|A_rna_TGME49_243590-1|
generic|A_rna_TGME49_209150-1|	generic|A_rna_TGME49_243600-1|
generic|A_rna_TGME49_209160-1|	generic|A_rna_TGME49_243620-1|
generic|A_rna_TGME49_209210-1|	generic|A_rna_TGME49_243690-1|
generic|A_rna_TGME49_209240-1|	generic|A_rna_TGME49_243780-1|
generic|A_rna_TGME49_209260-1|	generic|A_rna_TGME49_244080-1|
generic|A_rna_TGME49_209280-1|	generic|A_rna_TGME49_244130-1|
generic|A_rna_TGME49_209290-1|	generic|A_rna_TGME49_244240-1|
generic|A_rna_TGME49_209450-1|	generic|A_rna_TGME49_244280-1|
generic|A_rna_TGME49_209500-1|	generic|A_rna_TGME49_244290-1|
generic|A_rna_TGME49_209600-1|	generic|A_rna_TGME49_244350-1|
generic|A_rna_TGME49_209680-1|	generic|A_rna_TGME49_244380-1|
generic|A_rna_TGME49_209690-1|	generic|A_rna_TGME49_244470-1|
generic|A_rna_TGME49_209700-1|	generic|A_rna_TGME49_244550-1|
generic|A_rna_TGME49_209720-1|	generic|A_rna_TGME49_244580-1|
generic|A_rna_TGME49_209800-1|	generic|A_rna_TGME49_244880-1|
generic|A_rna_TGME49_209850-1|	generic|A_rna_TGME49_244910-1|
generic|A_rna_TGME49_209890-1|	generic|A_rna_TGME49_245500-1|
generic|A_rna_TGME49_209910-1|	generic|A_rna_TGME49_245580-1|
generic|A_rna_TGME49_209945-1|	generic|A_rna_TGME49_245640-1|
generic|A_rna_TGME49_209950-1|	generic|A_rna_TGME49_245730-1|
generic|A_rna_TGME49_209985-1|	generic|A_rna_TGME49_246040-1|
generic|A_rna_TGME49_210360-1|	generic|A_rna_TGME49_246090-1|
generic|A_rna_TGME49_210370-1|	generic|A_rna_TGME49_246220-1|
generic|A_rna_TGME49_210390-1|	generic|A_rna_TGME49_246340-1|
generic|A_rna_TGME49_210440-1|	generic|A_rna_TGME49_246475-1|
generic|A_rna_TGME49_210690-1|	generic|A_rna_TGME49_246510-1|
generic|A_rna_TGME49_210700-1|	generic|A_rna_TGME49_246520-1|
generic|A_rna_TGME49_210730-1|	generic|A_rna_TGME49_246550-1|
generic|A_rna_TGME49_210778-1|	generic|A_rna_TGME49_246590-1|
generic|A_rna_TGME49_210790-1|	generic|A_rna_TGME49_246600-1|
generic|A_rna_TGME49_210800-1|	generic|A_rna_TGME49_246720-1|
generic|A_rna_TGME49_210810-1|	generic|A_rna_TGME49_246740-1|
generic|A_rna_TGME49_210840-1|	generic|A_rna_TGME49_246910-1|
generic|A_rna_TGME49_210960-1|	generic|A_rna_TGME49_246920-1|
generic|A_rna_TGME49_210980-1|	generic|A_rna_TGME49_246930-1|
generic|A_rna_TGME49_211020-1|	generic|A_rna_TGME49_246940-1|
generic|A_rna_TGME49_211030-1|	generic|A_rna_TGME49_246950-1|
generic|A_rna_TGME49_211040-1|	generic|A_rna_TGME49_246970-1|
generic|A_rna_TGME49_211060-1|	generic|A_rna_TGME49_246982-1|
generic|A_rna_TGME49_211240-1|	generic|A_rna_TGME49_247030-1|
generic|A_rna_TGME49_211260-1|	generic|A_rna_TGME49_247050-1|
generic|A_rna_TGME49_211290-1|	generic|A_rna_TGME49_247195-1|
generic|A_rna_TGME49_211300-1|	generic|A_rna_TGME49_247230-1|
generic|A_rna_TGME49_211410-1|	generic|A_rna_TGME49_247300-1|
generic|A_rna_TGME49_211420-1|	generic|A_rna_TGME49_247330-1|
generic|A_rna_TGME49_211440-1|	generic|A_rna_TGME49_247530-1|
generic|A_rna_TGME49_211460-1|	generic|A_rna_TGME49_247540-1|
generic|A_rna_TGME49_211680-1|	generic|A_rna_TGME49_247580-1|
generic|A_rna_TGME49_211690-1|	generic|A_rna_TGME49_247590-1|
generic|A_rna_TGME49_211700-1|	generic|A_rna_TGME49_247610-1|
generic|A_rna_TGME49_211710-1|	generic|A_rna_TGME49_247700-1|
generic|A_rna_TGME49_212090-1|	generic|A_rna_TGME49_247730-1|
generic|A_rna_TGME49_212130-1|	generic|A_rna_TGME49_247930-1|
generic|A_rna_TGME49_212150-1|	generic|A_rna_TGME49_248100-1|
generic|A_rna_TGME49_212210-1|	generic|A_rna_TGME49_248120-1|
generic|A_rna_TGME49_212220-1|	generic|A_rna_TGME49_248130-1|
generic|A_rna_TGME49_212250-1|	generic|A_rna_TGME49_248180-1|
generic|A_rna_TGME49_212260-1|	generic|A_rna_TGME49_248290-1|
generic|A_rna_TGME49_212270-1|	generic|A_rna_TGME49_248320-1|
generic|A_rna_TGME49_212300-1|	generic|A_rna_TGME49_248360-1|
generic|A_rna_TGME49_212310-1|	generic|A_rna_TGME49_248420-1|
generic|A_rna_TGME49_212820-1|	generic|A_rna_TGME49_248500-1|
generic|A_rna_TGME49_212860-1|	generic|A_rna_TGME49_248640-1|
generic|A_rna_TGME49_212960-1|	generic|A_rna_TGME49_248670-1|
generic|A_rna_TGME49_212970-1|	generic|A_rna_TGME49_248840-1|
generic|A_rna_TGME49_212980-1|	generic|A_rna_TGME49_248890-1|
generic|A_rna_TGME49_213000-1|	generic|A_rna_TGME49_249030-1|
generic|A_rna_TGME49_213010-1|	generic|A_rna_TGME49_249170-1|
generic|A_rna_TGME49_213030-1|	generic|A_rna_TGME49_249260-1|
generic|A_rna_TGME49_213040-1|	generic|A_rna_TGME49_249320-1|
generic|A_rna_TGME49_213050-1|	generic|A_rna_TGME49_249325-1|
generic|A_rna_TGME49_213060-1|	generic|A_rna_TGME49_249350-1|
generic|A_rna_TGME49_213067-1|	generic|A_rna_TGME49_249360-1|
generic|A_rna_TGME49_213280-1|	generic|A_rna_TGME49_249380-1|
generic|A_rna_TGME49_213300-1|	generic|A_rna_TGME49_249480-1|
generic|A_rna_TGME49_213350-1|	generic|A_rna_TGME49_249570-1|
generic|A_rna_TGME49_213392-1|	generic|A_rna_TGME49_249580-1|
generic|A_rna_TGME49_213410-1|	generic|A_rna_TGME49_249650-1|
generic|A_rna_TGME49_213520-1|	generic|A_rna_TGME49_249680-1|
generic|A_rna_TGME49_213550-1|	generic|A_rna_TGME49_249710-1|
generic|A_rna_TGME49_213610-1|	generic|A_rna_TGME49_249850-1|
generic|A_rna_TGME49_213670-1|	generic|A_rna_TGME49_249870-1|
generic|A_rna_TGME49_213730-1|	generic|A_rna_TGME49_249910-1|
generic|A_rna_TGME49_213740-1|	generic|A_rna_TGME49_250040-1|
generic|A_rna_TGME49_213770-1|	generic|A_rna_TGME49_250060-1|
generic|A_rna_TGME49_213790-1|	generic|A_rna_TGME49_250680-1|
generic|A_rna_TGME49_213800-1|	generic|A_rna_TGME49_250730-1|
generic|A_rna_TGME49_213830-1|	generic|A_rna_TGME49_250750-1|
generic|A_rna_TGME49_213900-1|	generic|A_rna_TGME49_250800-1|
generic|A_rna_TGME49_213910-1|	generic|A_rna_TGME49_250870-1|
generic|A_rna_TGME49_214080-1|	generic|A_rna_TGME49_251480-1|
generic|A_rna_TGME49_214090-1|	generic|A_rna_TGME49_251590-1|
generic|A_rna_TGME49_214110-1|	generic|A_rna_TGME49_251620-1|
generic|A_rna_TGME49_214140-1|	generic|A_rna_TGME49_251630-1|
generic|A_rna_TGME49_214150-1|	generic|A_rna_TGME49_251890-1|
generic|A_rna_TGME49_214180-1|	generic|A_rna_TGME49_252200-1|
generic|A_rna_TGME49_214200-1|	generic|A_rna_TGME49_252210-1|
generic|A_rna_TGME49_214210-1|	generic|A_rna_TGME49_252270-1|
generic|A_rna_TGME49_214230-1|	generic|A_rna_TGME49_252340-1|
generic|A_rna_TGME49_214250-1|	generic|A_rna_TGME49_252380-1|
generic|A_rna_TGME49_214260-1|	generic|A_rna_TGME49_252420-1|
generic|A_rna_TGME49_214270-1|	generic|A_rna_TGME49_252440-1|
generic|A_rna_TGME49_214290-1|	generic|A_rna_TGME49_252480-1|
generic|A_rna_TGME49_214310-1|	generic|A_rna_TGME49_252500-1|
generic|A_rna_TGME49_214320-1|	generic|A_rna_TGME49_252510-1|
generic|A_rna_TGME49_214340-1|	generic|A_rna_TGME49_252620-1|
generic|A_rna_TGME49_214410-1|	generic|A_rna_TGME49_253040-1|
generic|A_rna_TGME49_214440-1|	generic|A_rna_TGME49_253090-1|
generic|A_rna_TGME49_214470-1|	generic|A_rna_TGME49_253140-1|
generic|A_rna_TGME49_214500-1|	generic|A_rna_TGME49_253170-1|
generic|A_rna_TGME49_214530-1|	generic|A_rna_TGME49_253350-1|
generic|A_rna_TGME49_214575-1|	generic|A_rna_TGME49_253600-1|
generic|A_rna_TGME49_214600-1|	generic|A_rna_TGME49_253615-1|
generic|A_rna_TGME49_214610-1|	generic|A_rna_TGME49_253700-1|
generic|A_rna_TGME49_214620-1|	generic|A_rna_TGME49_253750-1|
generic|A_rna_TGME49_214740-1|	generic|A_rna_TGME49_253800-1|
generic|A_rna_TGME49_214770-1|	generic|A_rna_TGME49_254000-1|
generic|A_rna_TGME49_214790-1|	generic|A_rna_TGME49_254010-1|
generic|A_rna_TGME49_214820-1|	generic|A_rna_TGME49_254030-1|
generic|A_rna_TGME49_214840-1|	generic|A_rna_TGME49_254050-1|
generic|A_rna_TGME49_214870-1|	generic|A_rna_TGME49_254060-1|
generic|A_rna_TGME49_214880-1|	generic|A_rna_TGME49_254210-1|
generic|A_rna_TGME49_214920-1|	generic|A_rna_TGME49_254220-1|
generic|A_rna_TGME49_214930-1|	generic|A_rna_TGME49_254250-1|
generic|A_rna_TGME49_214940-1|	generic|A_rna_TGME49_254370-1|
generic|A_rna_TGME49_214950-1|	generic|A_rna_TGME49_254390-1|
generic|A_rna_TGME49_214970-1|	generic|A_rna_TGME49_254490-1|
generic|A_rna_TGME49_214990-1|	generic|A_rna_TGME49_254500-1|
generic|A_rna_TGME49_215010-1|	generic|A_rna_TGME49_254510-1|
generic|A_rna_TGME49_215040-1|	generic|A_rna_TGME49_254540-1|
generic|A_rna_TGME49_215060-1|	generic|A_rna_TGME49_254620-1|
generic|A_rna_TGME49_215220-1|	generic|A_rna_TGME49_254690-1|
generic|A_rna_TGME49_215230-1|	generic|A_rna_TGME49_254730-1|
generic|A_rna_TGME49_215260-1|	generic|A_rna_TGME49_254770-1|
generic|A_rna_TGME49_215280-1|	generic|A_rna_TGME49_254800-1|
generic|A_rna_TGME49_215290-1|	generic|A_rna_TGME49_254870-1|
generic|A_rna_TGME49_215350-1|	generic|A_rna_TGME49_254930-1|
generic|A_rna_TGME49_215400-1|	generic|A_rna_TGME49_254940-1|
generic|A_rna_TGME49_215430-1|	generic|A_rna_TGME49_255160-1|
generic|A_rna_TGME49_215460-1|	generic|A_rna_TGME49_255180-1|
generic|A_rna_TGME49_215470-1|	generic|A_rna_TGME49_255240-1|
generic|A_rna_TGME49_215560-1|	generic|A_rna_TGME49_255300-1|
generic|A_rna_TGME49_215590-1|	generic|A_rna_TGME49_255340-1|
generic|A_rna_TGME49_215610-1|	generic|A_rna_TGME49_255510-1|
generic|A_rna_TGME49_215680-1|	generic|A_rna_TGME49_255690-1|
generic|A_rna_TGME49_215710-1|	generic|A_rna_TGME49_255895-1|
generic|A_rna_TGME49_215730-1|	generic|A_rna_TGME49_255910-1|
generic|A_rna_TGME49_215740-1|	generic|A_rna_TGME49_255980-1|
generic|A_rna_TGME49_215775-1|	generic|A_rna_TGME49_256030-1|
generic|A_rna_TGME49_215890-1|	generic|A_rna_TGME49_256090-1|
generic|A_rna_TGME49_215910-1|	generic|A_rna_TGME49_256820-1|
generic|A_rna_TGME49_215930-1|	generic|A_rna_TGME49_256840-1|
generic|A_rna_TGME49_215940-1|	generic|A_rna_TGME49_256980-1|
generic|A_rna_TGME49_215980-1|	generic|A_rna_TGME49_257020-1|
generic|A_rna_TGME49_216000-1|	generic|A_rna_TGME49_257080-1|
generic|A_rna_TGME49_216020-1|	generic|A_rna_TGME49_257090-1|
generic|A_rna_TGME49_216050-1|	generic|A_rna_TGME49_257110-1|
generic|A_rna_TGME49_216060-1|	generic|A_rna_TGME49_257150-1|
generic|A_rna_TGME49_216120-1|	generic|A_rna_TGME49_257160-1|
generic|A_rna_TGME49_216180-1|	generic|A_rna_TGME49_257340-1|
generic|A_rna_TGME49_216190-1|	generic|A_rna_TGME49_257430-1|
generic|A_rna_TGME49_216210-1|	generic|A_rna_TGME49_257440-1|
generic|A_rna_TGME49_216220-1|	generic|A_rna_TGME49_257530-1|
generic|A_rna_TGME49_216260-1|	generic|A_rna_TGME49_257560-1|
generic|A_rna_TGME49_216510-1|	generic|A_rna_TGME49_257750-1|
generic|A_rna_TGME49_216540-1|	generic|A_rna_TGME49_257960-1|
generic|A_rna_TGME49_216580-1|	generic|A_rna_TGME49_258080-1|
generic|A_rna_TGME49_216590-1|	generic|A_rna_TGME49_258110-1|
generic|A_rna_TGME49_216620-1|	generic|A_rna_TGME49_258160-1|
generic|A_rna_TGME49_216630-1|	generic|A_rna_TGME49_258170-1|
generic|A_rna_TGME49_216650-1|	generic|A_rna_TGME49_258210-1|
generic|A_rna_TGME49_216660-1|	generic|A_rna_TGME49_258230-1|
generic|A_rna_TGME49_216670-1|	generic|A_rna_TGME49_258240-1|
generic|A_rna_TGME49_216680-1|	generic|A_rna_TGME49_258540-1|
generic|A_rna_TGME49_216730-1|	generic|A_rna_TGME49_258730-1|
generic|A_rna_TGME49_216750-1|	generic|A_rna_TGME49_258770-1|
generic|A_rna_TGME49_216770-1|	generic|A_rna_TGME49_258860-1|
generic|A_rna_TGME49_216790-1|	generic|A_rna_TGME49_258970-1|
generic|A_rna_TGME49_216860-1|	generic|A_rna_TGME49_259000-1|
generic|A_rna_TGME49_216880-1|	generic|A_rna_TGME49_259040-1|
generic|A_rna_TGME49_216900-1|	generic|A_rna_TGME49_259610-1|
generic|A_rna_TGME49_216920-1|	generic|A_rna_TGME49_259650-1|
generic|A_rna_TGME49_216930-1|	generic|A_rna_TGME49_259690-1|
generic|A_rna_TGME49_217020-1|	generic|A_rna_TGME49_259720-1|
generic|A_rna_TGME49_217050-1|	generic|A_rna_TGME49_259880-1|
generic|A_rna_TGME49_217430-1|	generic|A_rna_TGME49_259940-1|
generic|A_rna_TGME49_217440-1|	generic|A_rna_TGME49_259950-1|
generic|A_rna_TGME49_217460-1|	generic|A_rna_TGME49_259990-1|
generic|A_rna_TGME49_217480-1|	generic|A_rna_TGME49_260010-1|
generic|A_rna_TGME49_217510-1|	generic|A_rna_TGME49_260190-1|
generic|A_rna_TGME49_217540-1|	generic|A_rna_TGME49_260200-1|
generic|A_rna_TGME49_217580-1|	generic|A_rna_TGME49_260240-1|
generic|A_rna_TGME49_217680-1|	generic|A_rna_TGME49_260320-1|
generic|A_rna_TGME49_217740-1|	generic|A_rna_TGME49_260370-1|
generic|A_rna_TGME49_217820-1|	generic|A_rna_TGME49_260390-1|
generic|A_rna_TGME49_217850-1|	generic|A_rna_TGME49_260500-1|
generic|A_rna_TGME49_217870-1|	generic|A_rna_TGME49_260510-1|
generic|A_rna_TGME49_217890-1|	generic|A_rna_TGME49_260600-1|
generic|A_rna_TGME49_218220-1|	generic|A_rna_TGME49_260610-1|
generic|A_rna_TGME49_218240-1|	generic|A_rna_TGME49_260640-1|
generic|A_rna_TGME49_218250-1|	generic|A_rna_TGME49_260870-1|
generic|A_rna_TGME49_218260-1|	generic|A_rna_TGME49_261070-1|
generic|A_rna_TGME49_218270-1|	generic|A_rna_TGME49_261080-1|
generic|A_rna_TGME49_218280-1|	generic|A_rna_TGME49_261260-1|
generic|A_rna_TGME49_218300-1|	generic|A_rna_TGME49_261450-1|
generic|A_rna_TGME49_218358-1|	generic|A_rna_TGME49_261460-1|
generic|A_rna_TGME49_218410-1|	generic|A_rna_TGME49_261580-1|
generic|A_rna_TGME49_218420-1|	generic|A_rna_TGME49_261760-1|
generic|A_rna_TGME49_218520-1|	generic|A_rna_TGME49_261780-1|
generic|A_rna_TGME49_218530-1|	generic|A_rna_TGME49_261850-1|
generic|A_rna_TGME49_218540-1|	generic|A_rna_TGME49_261960-1|
generic|A_rna_TGME49_218590-1|	generic|A_rna_TGME49_261980-1|
generic|A_rna_TGME49_218600-1|	generic|A_rna_TGME49_262010-1|
generic|A_rna_TGME49_218610-1|	generic|A_rna_TGME49_262020-1|
generic|A_rna_TGME49_218720-1|	generic|A_rna_TGME49_262070-1|
generic|A_rna_TGME49_218760-1|	generic|A_rna_TGME49_262100-1|
generic|A_rna_TGME49_218780-1|	generic|A_rna_TGME49_262140-1|
generic|A_rna_TGME49_218790-1|	generic|A_rna_TGME49_262150-1|
generic|A_rna_TGME49_218820-1|	generic|A_rna_TGME49_262400-1|
generic|A_rna_TGME49_218840-1|	generic|A_rna_TGME49_262430-1|
generic|A_rna_TGME49_218920-1|	generic|A_rna_TGME49_262450-1|
generic|A_rna_TGME49_218940-1|	generic|A_rna_TGME49_262480-1|
generic|A_rna_TGME49_218960-1|	generic|A_rna_TGME49_262490-1|
generic|A_rna_TGME49_219080-1|	generic|A_rna_TGME49_262560-1|
generic|A_rna_TGME49_219120-1|	generic|A_rna_TGME49_262640-1|
generic|A_rna_TGME49_219140-1|	generic|A_rna_TGME49_262730-1|
generic|A_rna_TGME49_219170-1|	generic|A_rna_TGME49_262760-1|
generic|A_rna_TGME49_219200-1|	generic|A_rna_TGME49_262910-1|
generic|A_rna_TGME49_219210-1|	generic|A_rna_TGME49_262935-1|
generic|A_rna_TGME49_219250-1|	generic|A_rna_TGME49_262960-1|
generic|A_rna_TGME49_219270-1|	generic|A_rna_TGME49_263000-1|
generic|A_rna_TGME49_219280-1|	generic|A_rna_TGME49_263090-1|
generic|A_rna_TGME49_219300-1|	generic|A_rna_TGME49_263190-1|
generic|A_rna_TGME49_219310-1|	generic|A_rna_TGME49_263220-1|
generic|A_rna_TGME49_219320-1|	generic|A_rna_TGME49_263240-1|
generic|A_rna_TGME49_219440-1|	generic|A_rna_TGME49_263270-1|
generic|A_rna_TGME49_219460-1|	generic|A_rna_TGME49_263323-1|
generic|A_rna_TGME49_219520-1|	generic|A_rna_TGME49_263330-1|
generic|A_rna_TGME49_219540-1|	generic|A_rna_TGME49_263450-1|
generic|A_rna_TGME49_219550-1|	generic|A_rna_TGME49_263560-1|
generic|A_rna_TGME49_219590-1|	generic|A_rna_TGME49_263580-1|
generic|A_rna_TGME49_219630-1|	generic|A_rna_TGME49_263650-1|
generic|A_rna_TGME49_219682-1|	generic|A_rna_TGME49_263660-1|
generic|A_rna_TGME49_219700-1|	generic|A_rna_TGME49_263710-1|
generic|A_rna_TGME49_219710-1|	generic|A_rna_TGME49_263785-1|
generic|A_rna_TGME49_219720-1|	generic|A_rna_TGME49_264000-1|
generic|A_rna_TGME49_219750-1|	generic|A_rna_TGME49_264020-1|
generic|A_rna_TGME49_219790-1|	generic|A_rna_TGME49_264030-1|
generic|A_rna_TGME49_219800-1|	generic|A_rna_TGME49_264050-1|
generic|A_rna_TGME49_219810-1|	generic|A_rna_TGME49_264060-1|
generic|A_rna_TGME49_219820-1|	generic|A_rna_TGME49_264080-1|
generic|A_rna_TGME49_219860-1|	generic|A_rna_TGME49_264090-1|
generic|A_rna_TGME49_220100-1|	generic|A_rna_TGME49_264178-1|
generic|A_rna_TGME49_220110-1|	generic|A_rna_TGME49_264190-1|
generic|A_rna_TGME49_220160-1|	generic|A_rna_TGME49_264200-1|
generic|A_rna_TGME49_220240-1|	generic|A_rna_TGME49_264420-1|
generic|A_rna_TGME49_220250-1|	generic|A_rna_TGME49_264430-1|
generic|A_rna_TGME49_220260-1|	generic|A_rna_TGME49_264440-1|
generic|A_rna_TGME49_220270-1|	generic|A_rna_TGME49_264460-1|
generic|A_rna_TGME49_220320-1|	generic|A_rna_TGME49_264600-1|
generic|A_rna_TGME49_220350-1|	generic|A_rna_TGME49_264640-1|
generic|A_rna_TGME49_220360-1|	generic|A_rna_TGME49_264660-1|
generic|A_rna_TGME49_220390-1|	generic|A_rna_TGME49_264690-1|
generic|A_rna_TGME49_220400-1|	generic|A_rna_TGME49_264730-1|
generic|A_rna_TGME49_220500-1|	generic|A_rna_TGME49_264760-1|
generic|A_rna_TGME49_220510-1|	generic|A_rna_TGME49_264820-1|
generic|A_rna_TGME49_220570-1|	generic|A_rna_TGME49_264870-1|
generic|A_rna_TGME49_220600-1|	generic|A_rna_TGME49_264890-1|
generic|A_rna_TGME49_220860-1|	generic|A_rna_TGME49_265170-1|
generic|A_rna_TGME49_220890-1|	generic|A_rna_TGME49_265220-1|
generic|A_rna_TGME49_220930-1|	generic|A_rna_TGME49_265410-1|
generic|A_rna_TGME49_220940-1|	generic|A_rna_TGME49_265460-1|
generic|A_rna_TGME49_220950-1|	generic|A_rna_TGME49_265830-1|
generic|A_rna_TGME49_221170-1|	generic|A_rna_TGME49_265840-1|
generic|A_rna_TGME49_221180-1|	generic|A_rna_TGME49_266030-1|
generic|A_rna_TGME49_221200-1|	generic|A_rna_TGME49_266090-1|
generic|A_rna_TGME49_221210-1|	generic|A_rna_TGME49_266260-1|
generic|A_rna_TGME49_221230-1|	generic|A_rna_TGME49_266280-1|
generic|A_rna_TGME49_221320-1|	generic|A_rna_TGME49_266320-1|
[truncated: 5,147 more rows]

## Sheet: All_RNASEQ
RNA_SEQ proteins that pass threshold	Unique list
generic|B_tgondii-rna.Boothroyd_oocyst.day0.gene3620|	generic|B_tgondii-rna.Boothroyd_oocyst.day0.gene3620|
generic|B_tgondii-rna.Boothroyd_oocyst.day10.gene1631|	generic|B_tgondii-rna.Boothroyd_oocyst.day10.gene1631|
generic|B_tgondii-rna.Boothroyd_oocyst.day10.gene3196|	generic|B_tgondii-rna.Boothroyd_oocyst.day10.gene3196|
generic|B_tgondii-rna.Boothroyd_oocyst.day4.gene1254|	generic|B_tgondii-rna.Boothroyd_oocyst.day4.gene1254|
generic|B_tgondii-rna.Boothroyd_oocyst.day4.gene2477|	generic|B_tgondii-rna.Boothroyd_oocyst.day4.gene2477|
generic|B_tgondii-rna.Boothroyd_oocyst.day4.gene3982|	generic|B_tgondii-rna.Boothroyd_oocyst.day4.gene3982|
generic|B_tgondii-rna.Gregory_ME49_mRNA.hour16.gene2065|	generic|B_tgondii-rna.Gregory_ME49_mRNA.hour16.gene2065|
generic|B_tgondii-rna.Gregory_ME49_mRNA.hour16.gene3304|	generic|B_tgondii-rna.Gregory_ME49_mRNA.hour16.gene3304|
generic|B_tgondii-rna.Gregory_ME49_mRNA.hour16.gene379|	generic|B_tgondii-rna.Gregory_ME49_mRNA.hour16.gene379|
generic|B_tgondii-rna.Gregory_ME49_mRNA.hour16.gene4587|	generic|B_tgondii-rna.Gregory_ME49_mRNA.hour16.gene4587|
generic|B_tgondii-rna.Gregory_ME49_mRNA.hour16.gene5860|	generic|B_tgondii-rna.Gregory_ME49_mRNA.hour16.gene5860|
generic|B_tgondii-rna.Gregory_ME49_mRNA.hour16.gene6071|	generic|B_tgondii-rna.Gregory_ME49_mRNA.hour16.gene6071|
generic|B_tgondii-rna.Gregory_ME49_mRNA.hour33.gene2883|	generic|B_tgondii-rna.Gregory_ME49_mRNA.hour33.gene2883|
generic|B_tgondii-rna.Gregory_ME49_mRNA.hour33.gene5346|	generic|B_tgondii-rna.Gregory_ME49_mRNA.hour33.gene5346|
generic|B_tgondii-rna.Gregory_VEG_mRNA.hour16.gene1583|	generic|B_tgondii-rna.Gregory_VEG_mRNA.hour16.gene1583|
generic|B_tgondii-rna.Gregory_VEG_mRNA.hour16.gene1989|	generic|B_tgondii-rna.Gregory_VEG_mRNA.hour16.gene1989|
generic|B_tgondii-rna.Gregory_VEG_mRNA.hour4.gene4496|	generic|B_tgondii-rna.Gregory_VEG_mRNA.hour4.gene4496|
generic|B_tgondii-rna.Gregory_VEG_mRNA.hour4.gene473|	generic|B_tgondii-rna.Gregory_VEG_mRNA.hour4.gene473|
generic|B_tgondii-rna.Gregory_VEG_mRNA.hour8.gene2576|	generic|B_tgondii-rna.Gregory_VEG_mRNA.hour8.gene2576|
generic|B_tgondii-rna.Gregory_VEG_mRNA.hour8.gene3795|	generic|B_tgondii-rna.Gregory_VEG_mRNA.hour8.gene3795|
generic|B_tgondii-rna.Gregory_VEG_mRNA.hour8.gene4405|	generic|B_tgondii-rna.Gregory_VEG_mRNA.hour8.gene4405|
generic|B_tgondii-rna.Gregory_VEG_mRNA.hour8.gene63|	generic|B_tgondii-rna.Gregory_VEG_mRNA.hour8.gene63|
generic|B_tgondii-rna.Knoll_Laura_Pittman.acute_mouse.gene2783|	generic|B_tgondii-rna.Knoll_Laura_Pittman.acute_mouse.gene2783|
generic|B_tgondii-rna.Knoll_Laura_Pittman.chronic_mouse.gene1056|	generic|B_tgondii-rna.Knoll_Laura_Pittman.chronic_mouse.gene1056|
generic|B_tgondii-rna.Knoll_Laura_Pittman.chronic_mouse.gene1190|	generic|B_tgondii-rna.Knoll_Laura_Pittman.chronic_mouse.gene1190|
generic|B_tgondii-rna.Reid_tachy.day3.gene1112|	generic|B_tgondii-rna.Reid_tachy.day3.gene1112|
generic|B_tgondii-rna.Reid_tachy.day3.gene1131|	generic|B_tgondii-rna.Reid_tachy.day3.gene1131|
generic|B_tgondii-rna.Reid_tachy.day3.gene1652|	generic|B_tgondii-rna.Reid_tachy.day3.gene1652|
generic|B_tgondii-rna.Reid_tachy.day3.gene981|	generic|B_tgondii-rna.Reid_tachy.day3.gene981|
generic|B_tgondii-rna.Reid_tachy.day4.gene1196|	generic|B_tgondii-rna.Reid_tachy.day4.gene1196|
generic|B_tgondii-rna.Reid_tachy.day4.gene1496|	generic|B_tgondii-rna.Reid_tachy.day4.gene1496|
generic|B_tgondii-rna.Saeij_Jeroen_strains.B41.gene2757|	generic|B_tgondii-rna.Saeij_Jeroen_strains.B41.gene2757|
generic|B_tgondii-rna.Saeij_Jeroen_strains.BOF.gene1389|	generic|B_tgondii-rna.Saeij_Jeroen_strains.BOF.gene1389|
generic|B_tgondii-rna.Saeij_Jeroen_strains.BOF.gene1785|	generic|B_tgondii-rna.Saeij_Jeroen_strains.BOF.gene1785|
generic|B_tgondii-rna.Saeij_Jeroen_strains.BOF.gene2384|	generic|B_tgondii-rna.Saeij_Jeroen_strains.BOF.gene2384|
generic|B_tgondii-rna.Saeij_Jeroen_strains.CASTELLS.gene1198|	generic|B_tgondii-rna.Saeij_Jeroen_strains.CASTELLS.gene1198|
generic|B_tgondii-rna.Saeij_Jeroen_strains.CASTELLS.gene1863|	generic|B_tgondii-rna.Saeij_Jeroen_strains.CASTELLS.gene1863|
generic|B_tgondii-rna.Saeij_Jeroen_strains.CASTELLS.gene2733|	generic|B_tgondii-rna.Saeij_Jeroen_strains.CASTELLS.gene2733|
generic|B_tgondii-rna.Saeij_Jeroen_strains.CASTELLS.gene3498|	generic|B_tgondii-rna.Saeij_Jeroen_strains.CASTELLS.gene3498|
generic|B_tgondii-rna.Saeij_Jeroen_strains.CASTELLS.gene90|	generic|B_tgondii-rna.Saeij_Jeroen_strains.CASTELLS.gene90|
generic|B_tgondii-rna.Saeij_Jeroen_strains.CEPdelta.gene1305|	generic|B_tgondii-rna.Saeij_Jeroen_strains.CEPdelta.gene1305|
generic|B_tgondii-rna.Saeij_Jeroen_strains.CEPdelta.gene446|	generic|B_tgondii-rna.Saeij_Jeroen_strains.CEPdelta.gene446|
generic|B_tgondii-rna.Saeij_Jeroen_strains.COUGAR.gene1934|	generic|B_tgondii-rna.Saeij_Jeroen_strains.COUGAR.gene1934|
generic|B_tgondii-rna.Saeij_Jeroen_strains.DEG.gene1334|	generic|B_tgondii-rna.Saeij_Jeroen_strains.DEG.gene1334|
generic|B_tgondii-rna.Saeij_Jeroen_strains.DEG.gene1521|	generic|B_tgondii-rna.Saeij_Jeroen_strains.DEG.gene1521|
generic|B_tgondii-rna.Saeij_Jeroen_strains.DEG.gene2920|	generic|B_tgondii-rna.Saeij_Jeroen_strains.DEG.gene2920|
generic|B_tgondii-rna.Saeij_Jeroen_strains.DEG.gene3293|	generic|B_tgondii-rna.Saeij_Jeroen_strains.DEG.gene3293|
generic|B_tgondii-rna.Saeij_Jeroen_strains.FOU.gene1464|	generic|B_tgondii-rna.Saeij_Jeroen_strains.FOU.gene1464|
generic|B_tgondii-rna.Saeij_Jeroen_strains.FOU.gene4519|	generic|B_tgondii-rna.Saeij_Jeroen_strains.FOU.gene4519|
generic|B_tgondii-rna.Saeij_Jeroen_strains.GPHT.gene3440|	generic|B_tgondii-rna.Saeij_Jeroen_strains.GPHT.gene3440|
generic|B_tgondii-rna.Saeij_Jeroen_strains.GUYDOS.gene1541|	generic|B_tgondii-rna.Saeij_Jeroen_strains.GUYDOS.gene1541|
generic|B_tgondii-rna.Saeij_Jeroen_strains.GUYDOS.gene2413|	generic|B_tgondii-rna.Saeij_Jeroen_strains.GUYDOS.gene2413|
generic|B_tgondii-rna.Saeij_Jeroen_strains.GUYMAT.gene861|	generic|B_tgondii-rna.Saeij_Jeroen_strains.GUYMAT.gene861|
generic|B_tgondii-rna.Saeij_Jeroen_strains.MAS.gene1830|	generic|B_tgondii-rna.Saeij_Jeroen_strains.MAS.gene1830|
generic|B_tgondii-rna.Saeij_Jeroen_strains.MAS.gene3140|	generic|B_tgondii-rna.Saeij_Jeroen_strains.MAS.gene3140|
generic|B_tgondii-rna.Saeij_Jeroen_strains.ME49.gene2340|	generic|B_tgondii-rna.Saeij_Jeroen_strains.ME49.gene2340|
generic|B_tgondii-rna.Saeij_Jeroen_strains.ME49.gene2428|	generic|B_tgondii-rna.Saeij_Jeroen_strains.ME49.gene2428|
generic|B_tgondii-rna.Saeij_Jeroen_strains.RAY.gene2346|	generic|B_tgondii-rna.Saeij_Jeroen_strains.RAY.gene2346|
generic|B_tgondii-rna.Saeij_Jeroen_strains.TgCATBr5.gene2473|	generic|B_tgondii-rna.Saeij_Jeroen_strains.TgCATBr5.gene2473|
generic|B_tgondii-rna.Saeij_Jeroen_strains.TgCATBr5.gene3708|	generic|B_tgondii-rna.Saeij_Jeroen_strains.TgCATBr5.gene3708|
generic|B_tgondii-rna.Saeij_Jeroen_strains.VEG.gene1936|	generic|B_tgondii-rna.Saeij_Jeroen_strains.VEG.gene1936|
generic|B_tgondii-rna.Saeij_Jeroen_strains.VEG.gene444|	generic|B_tgondii-rna.Saeij_Jeroen_strains.VEG.gene444|
generic|B_tgondii-rna.Gregory_ME49_mRNA.hour16.gene1344|	generic|B_tgondii-rna.Gregory_ME49_mRNA.hour16.gene1344|
generic|B_tgondii-rna.Gregory_ME49_mRNA.hour16.gene2065|	generic|B_tgondii-rna.Gregory_ME49_mRNA.hour16.gene2460|
generic|B_tgondii-rna.Gregory_ME49_mRNA.hour16.gene2460|	generic|B_tgondii-rna.Gregory_ME49_mRNA.hour16.gene3913|
generic|B_tgondii-rna.Gregory_ME49_mRNA.hour16.gene3913|	generic|B_tgondii-rna.Gregory_ME49_mRNA.hour33.gene42|
generic|B_tgondii-rna.Gregory_ME49_mRNA.hour16.gene5860|	generic|B_tgondii-rna.Gregory_ME49_mRNA.hour33.gene538|
generic|B_tgondii-rna.Gregory_ME49_mRNA.hour33.gene42|	generic|B_tgondii-rna.Gregory_VEG_mRNA.hour16.gene1072|
generic|B_tgondii-rna.Gregory_ME49_mRNA.hour33.gene5346|	generic|B_tgondii-rna.Gregory_VEG_mRNA.hour16.gene2471|
generic|B_tgondii-rna.Gregory_ME49_mRNA.hour33.gene538|	generic|B_tgondii-rna.Knoll_Laura_Pittman.chronic_mouse.gene1719|
generic|B_tgondii-rna.Gregory_VEG_mRNA.hour16.gene1072|	generic|B_tgondii-rna.Reid_tachy.day3.gene1643|
generic|B_tgondii-rna.Gregory_VEG_mRNA.hour16.gene2471|	generic|B_tgondii-rna.Saeij_Jeroen_strains.COUGAR.gene1938|
generic|B_tgondii-rna.Knoll_Laura_Pittman.chronic_mouse.gene1056|	generic|B_tgondii-rna.Saeij_Jeroen_strains.DEG.gene265|
generic|B_tgondii-rna.Knoll_Laura_Pittman.chronic_mouse.gene1190|	generic|B_tgondii-rna.Saeij_Jeroen_strains.FOU.gene2234|
generic|B_tgondii-rna.Knoll_Laura_Pittman.chronic_mouse.gene1719|	generic|B_tgondii-rna.Saeij_Jeroen_strains.GUYDOS.gene620|
generic|B_tgondii-rna.Reid_tachy.day3.gene1643|	generic|B_tgondii-rna.Saeij_Jeroen_strains.P89.gene915|
generic|B_tgondii-rna.Saeij_Jeroen_strains.B41.gene2757|	generic|B_tgondii-rna.Saeij_Jeroen_strains.TgCATBr5.gene3661|
generic|B_tgondii-rna.Saeij_Jeroen_strains.BOF.gene1785|	generic|B_tgondii-rna.Boothroyd_oocyst.day0.gene1|
generic|B_tgondii-rna.Saeij_Jeroen_strains.BOF.gene2384|	generic|B_tgondii-rna.Boothroyd_oocyst.day0.gene244|
generic|B_tgondii-rna.Saeij_Jeroen_strains.CASTELLS.gene2733|	generic|B_tgondii-rna.Boothroyd_oocyst.day0.gene2799|
generic|B_tgondii-rna.Saeij_Jeroen_strains.CASTELLS.gene3498|	generic|B_tgondii-rna.Boothroyd_oocyst.day0.gene2804|
generic|B_tgondii-rna.Saeij_Jeroen_strains.CEPdelta.gene1305|	generic|B_tgondii-rna.Boothroyd_oocyst.day0.gene2899|
generic|B_tgondii-rna.Saeij_Jeroen_strains.COUGAR.gene1938|	generic|B_tgondii-rna.Boothroyd_oocyst.day0.gene3260|
generic|B_tgondii-rna.Saeij_Jeroen_strains.DEG.gene265|	generic|B_tgondii-rna.Boothroyd_oocyst.day0.gene3306|
generic|B_tgondii-rna.Saeij_Jeroen_strains.FOU.gene2234|	generic|B_tgondii-rna.Boothroyd_oocyst.day0.gene70|
generic|B_tgondii-rna.Saeij_Jeroen_strains.FOU.gene4519|	generic|B_tgondii-rna.Boothroyd_oocyst.day10.gene1274|
generic|B_tgondii-rna.Saeij_Jeroen_strains.GUYDOS.gene620|	generic|B_tgondii-rna.Boothroyd_oocyst.day10.gene1422|
generic|B_tgondii-rna.Saeij_Jeroen_strains.MAS.gene1830|	generic|B_tgondii-rna.Boothroyd_oocyst.day10.gene1991|
generic|B_tgondii-rna.Saeij_Jeroen_strains.MAS.gene3140|	generic|B_tgondii-rna.Boothroyd_oocyst.day10.gene3094|
generic|B_tgondii-rna.Saeij_Jeroen_strains.ME49.gene2340|	generic|B_tgondii-rna.Boothroyd_oocyst.day10.gene3329|
generic|B_tgondii-rna.Saeij_Jeroen_strains.ME49.gene2428|	generic|B_tgondii-rna.Boothroyd_oocyst.day10.gene4582|
generic|B_tgondii-rna.Saeij_Jeroen_strains.P89.gene915|	generic|B_tgondii-rna.Boothroyd_oocyst.day10.gene4629|
generic|B_tgondii-rna.Saeij_Jeroen_strains.TgCATBr5.gene3661|	generic|B_tgondii-rna.Boothroyd_oocyst.day10.gene830|
generic|B_tgondii-rna.Saeij_Jeroen_strains.VEG.gene1936|	generic|B_tgondii-rna.Boothroyd_oocyst.day10.gene915|
generic|B_tgondii-rna.Boothroyd_oocyst.day0.gene1|	generic|B_tgondii-rna.Boothroyd_oocyst.day4.gene11|
generic|B_tgondii-rna.Boothroyd_oocyst.day0.gene244|	generic|B_tgondii-rna.Boothroyd_oocyst.day4.gene1707|
generic|B_tgondii-rna.Boothroyd_oocyst.day0.gene2799|	generic|B_tgondii-rna.Boothroyd_oocyst.day4.gene2030|
generic|B_tgondii-rna.Boothroyd_oocyst.day0.gene2804|	generic|B_tgondii-rna.Boothroyd_oocyst.day4.gene2545|
generic|B_tgondii-rna.Boothroyd_oocyst.day0.gene2899|	generic|B_tgondii-rna.Boothroyd_oocyst.day4.gene2708|
generic|B_tgondii-rna.Boothroyd_oocyst.day0.gene3260|	generic|B_tgondii-rna.Boothroyd_oocyst.day4.gene335|
generic|B_tgondii-rna.Boothroyd_oocyst.day0.gene3306|	generic|B_tgondii-rna.Boothroyd_oocyst.day4.gene5159|
generic|B_tgondii-rna.Boothroyd_oocyst.day0.gene70|	generic|B_tgondii-rna.Gregory_ME49_mRNA.hour16.gene1903|
generic|B_tgondii-rna.Boothroyd_oocyst.day10.gene1274|	generic|B_tgondii-rna.Gregory_ME49_mRNA.hour16.gene2078|
generic|B_tgondii-rna.Boothroyd_oocyst.day10.gene1422|	generic|B_tgondii-rna.Gregory_ME49_mRNA.hour16.gene3899|
generic|B_tgondii-rna.Boothroyd_oocyst.day10.gene1991|	generic|B_tgondii-rna.Gregory_ME49_mRNA.hour16.gene5633|
generic|B_tgondii-rna.Boothroyd_oocyst.day10.gene3094|	generic|B_tgondii-rna.Gregory_ME49_mRNA.hour16.gene5987|
generic|B_tgondii-rna.Boothroyd_oocyst.day10.gene3196|	generic|B_tgondii-rna.Gregory_ME49_mRNA.hour2.gene1679|
generic|B_tgondii-rna.Boothroyd_oocyst.day10.gene3329|	generic|B_tgondii-rna.Gregory_ME49_mRNA.hour2.gene3002|
generic|B_tgondii-rna.Boothroyd_oocyst.day10.gene4582|	generic|B_tgondii-rna.Gregory_ME49_mRNA.hour2.gene331|
generic|B_tgondii-rna.Boothroyd_oocyst.day10.gene4629|	generic|B_tgondii-rna.Gregory_ME49_mRNA.hour2.gene3413|
generic|B_tgondii-rna.Boothroyd_oocyst.day10.gene830|	generic|B_tgondii-rna.Gregory_ME49_mRNA.hour2.gene810|
generic|B_tgondii-rna.Boothroyd_oocyst.day10.gene915|	generic|B_tgondii-rna.Gregory_ME49_mRNA.hour33.gene1274|
generic|B_tgondii-rna.Boothroyd_oocyst.day4.gene11|	generic|B_tgondii-rna.Gregory_ME49_mRNA.hour33.gene3294|
generic|B_tgondii-rna.Boothroyd_oocyst.day4.gene1707|	generic|B_tgondii-rna.Gregory_ME49_mRNA.hour33.gene3654|
generic|B_tgondii-rna.Boothroyd_oocyst.day4.gene2030|	generic|B_tgondii-rna.Gregory_ME49_mRNA.hour33.gene627|
generic|B_tgondii-rna.Boothroyd_oocyst.day4.gene2477|	generic|B_tgondii-rna.Gregory_ME49_mRNA.hour4.gene1544|
generic|B_tgondii-rna.Boothroyd_oocyst.day4.gene2545|	generic|B_tgondii-rna.Gregory_ME49_mRNA.hour4.gene2751|
generic|B_tgondii-rna.Boothroyd_oocyst.day4.gene2708|	generic|B_tgondii-rna.Gregory_ME49_mRNA.hour8.gene360|
generic|B_tgondii-rna.Boothroyd_oocyst.day4.gene335|	generic|B_tgondii-rna.Gregory_ME49_mRNA.hour8.gene4084|
generic|B_tgondii-rna.Boothroyd_oocyst.day4.gene5159|	generic|B_tgondii-rna.Gregory_VEG_mRNA.hour16.gene1567|
generic|B_tgondii-rna.Gregory_ME49_mRNA.hour16.gene1344|	generic|B_tgondii-rna.Gregory_VEG_mRNA.hour16.gene5326|
generic|B_tgondii-rna.Gregory_ME49_mRNA.hour16.gene1903|	generic|B_tgondii-rna.Gregory_VEG_mRNA.hour16.gene538|
generic|B_tgondii-rna.Gregory_ME49_mRNA.hour16.gene2065|	generic|B_tgondii-rna.Gregory_VEG_mRNA.hour2.gene1429|
generic|B_tgondii-rna.Gregory_ME49_mRNA.hour16.gene2078|	generic|B_tgondii-rna.Gregory_VEG_mRNA.hour2.gene1657|
generic|B_tgondii-rna.Gregory_ME49_mRNA.hour16.gene3304|	generic|B_tgondii-rna.Gregory_VEG_mRNA.hour2.gene1915|
generic|B_tgondii-rna.Gregory_ME49_mRNA.hour16.gene379|	generic|B_tgondii-rna.Gregory_VEG_mRNA.hour2.gene2193|
generic|B_tgondii-rna.Gregory_ME49_mRNA.hour16.gene3899|	generic|B_tgondii-rna.Gregory_VEG_mRNA.hour2.gene2354|
generic|B_tgondii-rna.Gregory_ME49_mRNA.hour16.gene5633|	generic|B_tgondii-rna.Gregory_VEG_mRNA.hour2.gene2688|
generic|B_tgondii-rna.Gregory_ME49_mRNA.hour16.gene5987|	generic|B_tgondii-rna.Gregory_VEG_mRNA.hour2.gene3991|
generic|B_tgondii-rna.Gregory_ME49_mRNA.hour16.gene6071|	generic|B_tgondii-rna.Gregory_VEG_mRNA.hour2.gene551|
generic|B_tgondii-rna.Gregory_ME49_mRNA.hour2.gene1679|	generic|B_tgondii-rna.Gregory_VEG_mRNA.hour4.gene1361|
generic|B_tgondii-rna.Gregory_ME49_mRNA.hour2.gene3002|	generic|B_tgondii-rna.Gregory_VEG_mRNA.hour4.gene3416|
generic|B_tgondii-rna.Gregory_ME49_mRNA.hour2.gene331|	generic|B_tgondii-rna.Gregory_VEG_mRNA.hour4.gene3869|
generic|B_tgondii-rna.Gregory_ME49_mRNA.hour2.gene3413|	generic|B_tgondii-rna.Gregory_VEG_mRNA.hour4.gene4687|
generic|B_tgondii-rna.Gregory_ME49_mRNA.hour2.gene810|	generic|B_tgondii-rna.Gregory_VEG_mRNA.hour8.gene3681|
generic|B_tgondii-rna.Gregory_ME49_mRNA.hour33.gene1274|	generic|B_tgondii-rna.Gregory_VEG_mRNA.hour8.gene4606|
generic|B_tgondii-rna.Gregory_ME49_mRNA.hour33.gene3294|	generic|B_tgondii-rna.Gregory_VEG_mRNA.hour8.gene4796|
generic|B_tgondii-rna.Gregory_ME49_mRNA.hour33.gene3654|	generic|B_tgondii-rna.Gregory_VEG_mRNA.hour8.gene543|
generic|B_tgondii-rna.Gregory_ME49_mRNA.hour33.gene5346|	generic|B_tgondii-rna.Knoll_Laura_Pittman.acute_mouse.gene1000|
generic|B_tgondii-rna.Gregory_ME49_mRNA.hour33.gene627|	generic|B_tgondii-rna.Knoll_Laura_Pittman.acute_mouse.gene1520|
generic|B_tgondii-rna.Gregory_ME49_mRNA.hour4.gene1544|	generic|B_tgondii-rna.Knoll_Laura_Pittman.acute_mouse.gene2800|
generic|B_tgondii-rna.Gregory_ME49_mRNA.hour4.gene2751|	generic|B_tgondii-rna.Knoll_Laura_Pittman.acute_mouse.gene587|
generic|B_tgondii-rna.Gregory_ME49_mRNA.hour8.gene360|	generic|B_tgondii-rna.Knoll_Laura_Pittman.chronic_mouse.gene1153|
generic|B_tgondii-rna.Gregory_ME49_mRNA.hour8.gene4084|	generic|B_tgondii-rna.Knoll_Laura_Pittman.chronic_mouse.gene1868|
generic|B_tgondii-rna.Gregory_VEG_mRNA.hour16.gene1567|	generic|B_tgondii-rna.Knoll_Laura_Pittman.chronic_mouse.gene2117|
generic|B_tgondii-rna.Gregory_VEG_mRNA.hour16.gene2471|	generic|B_tgondii-rna.Knoll_Laura_Pittman.chronic_mouse.gene2159|
generic|B_tgondii-rna.Gregory_VEG_mRNA.hour16.gene5326|	generic|B_tgondii-rna.Knoll_Laura_Pittman.chronic_mouse.gene2391|
generic|B_tgondii-rna.Gregory_VEG_mRNA.hour16.gene538|	generic|B_tgondii-rna.Knoll_Laura_Pittman.chronic_mouse.gene2725|
generic|B_tgondii-rna.Gregory_VEG_mRNA.hour2.gene1429|	generic|B_tgondii-rna.Knoll_Laura_Pittman.chronic_mouse.gene2911|
generic|B_tgondii-rna.Gregory_VEG_mRNA.hour2.gene1657|	generic|B_tgondii-rna.Knoll_Laura_Pittman.chronic_mouse.gene3549|
generic|B_tgondii-rna.Gregory_VEG_mRNA.hour2.gene1915|	generic|B_tgondii-rna.Knoll_Laura_Pittman.chronic_mouse.gene3710|
generic|B_tgondii-rna.Gregory_VEG_mRNA.hour2.gene2193|	generic|B_tgondii-rna.Knoll_Laura_Pittman.chronic_mouse.gene4549|
generic|B_tgondii-rna.Gregory_VEG_mRNA.hour2.gene2354|	generic|B_tgondii-rna.Knoll_Laura_Pittman.chronic_mouse.gene477|
generic|B_tgondii-rna.Gregory_VEG_mRNA.hour2.gene2688|	generic|B_tgondii-rna.Knoll_Laura_Pittman.chronic_mouse.gene584|
generic|B_tgondii-rna.Gregory_VEG_mRNA.hour2.gene3991|	generic|B_tgondii-rna.Reid_tachy.day3.gene1197|
generic|B_tgondii-rna.Gregory_VEG_mRNA.hour2.gene551|	generic|B_tgondii-rna.Reid_tachy.day3.gene1401|
generic|B_tgondii-rna.Gregory_VEG_mRNA.hour4.gene1361|	generic|B_tgondii-rna.Reid_tachy.day3.gene1446|
generic|B_tgondii-rna.Gregory_VEG_mRNA.hour4.gene3416|	generic|B_tgondii-rna.Reid_tachy.day3.gene593|
generic|B_tgondii-rna.Gregory_VEG_mRNA.hour4.gene3869|	generic|B_tgondii-rna.Reid_tachy.day3.gene76|
generic|B_tgondii-rna.Gregory_VEG_mRNA.hour4.gene4687|	generic|B_tgondii-rna.Reid_tachy.day4.gene1292|
generic|B_tgondii-rna.Gregory_VEG_mRNA.hour8.gene3681|	generic|B_tgondii-rna.Reid_tachy.day4.gene1416|
generic|B_tgondii-rna.Gregory_VEG_mRNA.hour8.gene4405|	generic|B_tgondii-rna.Reid_tachy.day4.gene433|
generic|B_tgondii-rna.Gregory_VEG_mRNA.hour8.gene4606|	generic|B_tgondii-rna.Reid_tachy.day4.gene797|
generic|B_tgondii-rna.Gregory_VEG_mRNA.hour8.gene4796|	generic|B_tgondii-rna.Saeij_Jeroen_strains.B41.gene3036|
generic|B_tgondii-rna.Gregory_VEG_mRNA.hour8.gene543|	generic|B_tgondii-rna.Saeij_Jeroen_strains.B41.gene577|
generic|B_tgondii-rna.Gregory_VEG_mRNA.hour8.gene63|	generic|B_tgondii-rna.Saeij_Jeroen_strains.B41.gene662|
generic|B_tgondii-rna.Knoll_Laura_Pittman.acute_mouse.gene1000|	generic|B_tgondii-rna.Saeij_Jeroen_strains.B73.gene1141|
generic|B_tgondii-rna.Knoll_Laura_Pittman.acute_mouse.gene1520|	generic|B_tgondii-rna.Saeij_Jeroen_strains.B73.gene1884|
generic|B_tgondii-rna.Knoll_Laura_Pittman.acute_mouse.gene2800|	generic|B_tgondii-rna.Saeij_Jeroen_strains.B73.gene2616|
generic|B_tgondii-rna.Knoll_Laura_Pittman.acute_mouse.gene587|	generic|B_tgondii-rna.Saeij_Jeroen_strains.B73.gene2893|
generic|B_tgondii-rna.Knoll_Laura_Pittman.chronic_mouse.gene1056|	generic|B_tgondii-rna.Saeij_Jeroen_strains.B73.gene493|
generic|B_tgondii-rna.Knoll_Laura_Pittman.chronic_mouse.gene1153|	generic|B_tgondii-rna.Saeij_Jeroen_strains.BOF.gene2656|
generic|B_tgondii-rna.Knoll_Laura_Pittman.chronic_mouse.gene1190|	generic|B_tgondii-rna.Saeij_Jeroen_strains.BOF.gene2663|
generic|B_tgondii-rna.Knoll_Laura_Pittman.chronic_mouse.gene1868|	generic|B_tgondii-rna.Saeij_Jeroen_strains.BOF.gene2798|
generic|B_tgondii-rna.Knoll_Laura_Pittman.chronic_mouse.gene2117|	generic|B_tgondii-rna.Saeij_Jeroen_strains.BOF.gene3154|
generic|B_tgondii-rna.Knoll_Laura_Pittman.chronic_mouse.gene2159|	generic|B_tgondii-rna.Saeij_Jeroen_strains.CAST.gene1532|
generic|B_tgondii-rna.Knoll_Laura_Pittman.chronic_mouse.gene2391|	generic|B_tgondii-rna.Saeij_Jeroen_strains.CAST.gene1700|
generic|B_tgondii-rna.Knoll_Laura_Pittman.chronic_mouse.gene2725|	generic|B_tgondii-rna.Saeij_Jeroen_strains.CAST.gene1834|
generic|B_tgondii-rna.Knoll_Laura_Pittman.chronic_mouse.gene2911|	generic|B_tgondii-rna.Saeij_Jeroen_strains.CAST.gene2110|
generic|B_tgondii-rna.Knoll_Laura_Pittman.chronic_mouse.gene3549|	generic|B_tgondii-rna.Saeij_Jeroen_strains.CAST.gene2895|
generic|B_tgondii-rna.Knoll_Laura_Pittman.chronic_mouse.gene3710|	generic|B_tgondii-rna.Saeij_Jeroen_strains.CAST.gene437|
generic|B_tgondii-rna.Knoll_Laura_Pittman.chronic_mouse.gene4549|	generic|B_tgondii-rna.Saeij_Jeroen_strains.CASTELLS.gene1105|
generic|B_tgondii-rna.Knoll_Laura_Pittman.chronic_mouse.gene477|	generic|B_tgondii-rna.Saeij_Jeroen_strains.CASTELLS.gene1527|
generic|B_tgondii-rna.Knoll_Laura_Pittman.chronic_mouse.gene584|	generic|B_tgondii-rna.Saeij_Jeroen_strains.CASTELLS.gene182|
generic|B_tgondii-rna.Reid_tachy.day3.gene1112|	generic|B_tgondii-rna.Saeij_Jeroen_strains.CASTELLS.gene2066|
generic|B_tgondii-rna.Reid_tachy.day3.gene1197|	generic|B_tgondii-rna.Saeij_Jeroen_strains.CASTELLS.gene2432|
generic|B_tgondii-rna.Reid_tachy.day3.gene1401|	generic|B_tgondii-rna.Saeij_Jeroen_strains.CASTELLS.gene3355|
generic|B_tgondii-rna.Reid_tachy.day3.gene1446|	generic|B_tgondii-rna.Saeij_Jeroen_strains.CASTELLS.gene3521|
generic|B_tgondii-rna.Reid_tachy.day3.gene1652|	generic|B_tgondii-rna.Saeij_Jeroen_strains.CASTELLS.gene588|
generic|B_tgondii-rna.Reid_tachy.day3.gene593|	generic|B_tgondii-rna.Saeij_Jeroen_strains.CASTELLS.gene659|
generic|B_tgondii-rna.Reid_tachy.day3.gene76|	generic|B_tgondii-rna.Saeij_Jeroen_strains.CEPdelta.gene2050|
generic|B_tgondii-rna.Reid_tachy.day4.gene1196|	generic|B_tgondii-rna.Saeij_Jeroen_strains.CEPdelta.gene3153|
generic|B_tgondii-rna.Reid_tachy.day4.gene1292|	generic|B_tgondii-rna.Saeij_Jeroen_strains.CEPdelta.gene705|
generic|B_tgondii-rna.Reid_tachy.day4.gene1416|	generic|B_tgondii-rna.Saeij_Jeroen_strains.FOU.gene1345|
generic|B_tgondii-rna.Reid_tachy.day4.gene433|	generic|B_tgondii-rna.Saeij_Jeroen_strains.FOU.gene1565|
generic|B_tgondii-rna.Reid_tachy.day4.gene797|	generic|B_tgondii-rna.Saeij_Jeroen_strains.FOU.gene1740|
generic|B_tgondii-rna.Saeij_Jeroen_strains.B41.gene3036|	generic|B_tgondii-rna.Saeij_Jeroen_strains.FOU.gene1997|
generic|B_tgondii-rna.Saeij_Jeroen_strains.B41.gene577|	generic|B_tgondii-rna.Saeij_Jeroen_strains.FOU.gene3333|
generic|B_tgondii-rna.Saeij_Jeroen_strains.B41.gene662|	generic|B_tgondii-rna.Saeij_Jeroen_strains.FOU.gene3922|
generic|B_tgondii-rna.Saeij_Jeroen_strains.B73.gene1141|	generic|B_tgondii-rna.Saeij_Jeroen_strains.FOU.gene4249|
generic|B_tgondii-rna.Saeij_Jeroen_strains.B73.gene1884|	generic|B_tgondii-rna.Saeij_Jeroen_strains.FOU.gene554|
generic|B_tgondii-rna.Saeij_Jeroen_strains.B73.gene2616|	generic|B_tgondii-rna.Saeij_Jeroen_strains.GPHT.gene1698|
generic|B_tgondii-rna.Saeij_Jeroen_strains.B73.gene2893|	generic|B_tgondii-rna.Saeij_Jeroen_strains.GPHT.gene1957|
generic|B_tgondii-rna.Saeij_Jeroen_strains.B73.gene493|	generic|B_tgondii-rna.Saeij_Jeroen_strains.GPHT.gene2664|
generic|B_tgondii-rna.Saeij_Jeroen_strains.BOF.gene1785|	generic|B_tgondii-rna.Saeij_Jeroen_strains.GUYDOS.gene1071|
generic|B_tgondii-rna.Saeij_Jeroen_strains.BOF.gene2384|	generic|B_tgondii-rna.Saeij_Jeroen_strains.GUYDOS.gene1642|
generic|B_tgondii-rna.Saeij_Jeroen_strains.BOF.gene2656|	generic|B_tgondii-rna.Saeij_Jeroen_strains.GUYDOS.gene2040|
generic|B_tgondii-rna.Saeij_Jeroen_strains.BOF.gene2663|	generic|B_tgondii-rna.Saeij_Jeroen_strains.GUYDOS.gene2617|
generic|B_tgondii-rna.Saeij_Jeroen_strains.BOF.gene2798|	generic|B_tgondii-rna.Saeij_Jeroen_strains.GUYDOS.gene798|
generic|B_tgondii-rna.Saeij_Jeroen_strains.BOF.gene3154|	generic|B_tgondii-rna.Saeij_Jeroen_strains.GUYDOS.gene8|
generic|B_tgondii-rna.Saeij_Jeroen_strains.CAST.gene1532|	generic|B_tgondii-rna.Saeij_Jeroen_strains.GUYKOE.gene1421|
generic|B_tgondii-rna.Saeij_Jeroen_strains.CAST.gene1700|	generic|B_tgondii-rna.Saeij_Jeroen_strains.GUYKOE.gene794|
generic|B_tgondii-rna.Saeij_Jeroen_strains.CAST.gene1834|	generic|B_tgondii-rna.Saeij_Jeroen_strains.GUYMAT.gene1636|
generic|B_tgondii-rna.Saeij_Jeroen_strains.CAST.gene2110|	generic|B_tgondii-rna.Saeij_Jeroen_strains.MAS.gene107|
generic|B_tgondii-rna.Saeij_Jeroen_strains.CAST.gene2895|	generic|B_tgondii-rna.Saeij_Jeroen_strains.ME49.gene3287|
generic|B_tgondii-rna.Saeij_Jeroen_strains.CAST.gene437|	generic|B_tgondii-rna.Saeij_Jeroen_strains.ME49.gene449|
generic|B_tgondii-rna.Saeij_Jeroen_strains.CASTELLS.gene1105|	generic|B_tgondii-rna.Saeij_Jeroen_strains.ME49.gene806|
generic|B_tgondii-rna.Saeij_Jeroen_strains.CASTELLS.gene1198|	generic|B_tgondii-rna.Saeij_Jeroen_strains.P89.gene2071|
generic|B_tgondii-rna.Saeij_Jeroen_strains.CASTELLS.gene1527|	generic|B_tgondii-rna.Saeij_Jeroen_strains.P89.gene544|
generic|B_tgondii-rna.Saeij_Jeroen_strains.CASTELLS.gene182|	generic|B_tgondii-rna.Saeij_Jeroen_strains.RAY.gene378|
generic|B_tgondii-rna.Saeij_Jeroen_strains.CASTELLS.gene2066|	generic|B_tgondii-rna.Saeij_Jeroen_strains.RUB.gene1924|
generic|B_tgondii-rna.Saeij_Jeroen_strains.CASTELLS.gene2432|	generic|B_tgondii-rna.Saeij_Jeroen_strains.RUB.gene1972|
generic|B_tgondii-rna.Saeij_Jeroen_strains.CASTELLS.gene2733|	generic|B_tgondii-rna.Saeij_Jeroen_strains.TgCATBr44.gene1164|
generic|B_tgondii-rna.Saeij_Jeroen_strains.CASTELLS.gene3355|	generic|B_tgondii-rna.Saeij_Jeroen_strains.TgCATBr44.gene1591|
generic|B_tgondii-rna.Saeij_Jeroen_strains.CASTELLS.gene3498|	generic|B_tgondii-rna.Saeij_Jeroen_strains.TgCATBr44.gene666|
generic|B_tgondii-rna.Saeij_Jeroen_strains.CASTELLS.gene3521|	generic|B_tgondii-rna.Saeij_Jeroen_strains.TgCATBr5.gene1442|
generic|B_tgondii-rna.Saeij_Jeroen_strains.CASTELLS.gene588|	generic|B_tgondii-rna.Saeij_Jeroen_strains.TgCATBr5.gene2107|
generic|B_tgondii-rna.Saeij_Jeroen_strains.CASTELLS.gene659|	generic|B_tgondii-rna.Saeij_Jeroen_strains.TgCATBr5.gene42|
generic|B_tgondii-rna.Saeij_Jeroen_strains.CEPdelta.gene1305|	generic|B_tgondii-rna.Saeij_Jeroen_strains.VAND.gene2101|
generic|B_tgondii-rna.Saeij_Jeroen_strains.CEPdelta.gene2050|	generic|B_tgondii-rna.Saeij_Jeroen_strains.VAND.gene321|
generic|B_tgondii-rna.Saeij_Jeroen_strains.CEPdelta.gene3153|	generic|B_tgondii-rna.Saeij_Jeroen_strains.WTD3.gene1818|
generic|B_tgondii-rna.Saeij_Jeroen_strains.CEPdelta.gene705|	generic|B_tgondii-rna.Saeij_Jeroen_strains.WTD3.gene387|
generic|B_tgondii-rna.Saeij_Jeroen_strains.COUGAR.gene1938|	generic|B_tgondii-rna.Boothroyd_oocyst.day0.gene1095|
generic|B_tgondii-rna.Saeij_Jeroen_strains.DEG.gene1334|	generic|B_tgondii-rna.Boothroyd_oocyst.day10.gene164|
generic|B_tgondii-rna.Saeij_Jeroen_strains.DEG.gene1521|	generic|B_tgondii-rna.Boothroyd_oocyst.day10.gene778|
generic|B_tgondii-rna.Saeij_Jeroen_strains.DEG.gene2920|	generic|B_tgondii-rna.Boothroyd_oocyst.day4.gene2409|
generic|B_tgondii-rna.Saeij_Jeroen_strains.DEG.gene3293|	generic|B_tgondii-rna.Gregory_ME49_mRNA.hour33.gene1976|
generic|B_tgondii-rna.Saeij_Jeroen_strains.FOU.gene1345|	generic|B_tgondii-rna.Gregory_ME49_mRNA.hour4.gene1743|
generic|B_tgondii-rna.Saeij_Jeroen_strains.FOU.gene1565|	generic|B_tgondii-rna.Gregory_ME49_mRNA.hour4.gene3459|
generic|B_tgondii-rna.Saeij_Jeroen_strains.FOU.gene1740|	generic|B_tgondii-rna.Gregory_ME49_mRNA.hour4.gene724|
generic|B_tgondii-rna.Saeij_Jeroen_strains.FOU.gene1997|	generic|B_tgondii-rna.Gregory_VEG_mRNA.hour16.gene3447|
generic|B_tgondii-rna.Saeij_Jeroen_strains.FOU.gene2234|	generic|B_tgondii-rna.Gregory_VEG_mRNA.hour2.gene3567|
generic|B_tgondii-rna.Saeij_Jeroen_strains.FOU.gene3333|	generic|B_tgondii-rna.Gregory_VEG_mRNA.hour2.gene524|
generic|B_tgondii-rna.Saeij_Jeroen_strains.FOU.gene3922|	generic|B_tgondii-rna.Gregory_VEG_mRNA.hour4.gene2774|
generic|B_tgondii-rna.Saeij_Jeroen_strains.FOU.gene4249|	generic|B_tgondii-rna.Gregory_VEG_mRNA.hour8.gene1816|
generic|B_tgondii-rna.Saeij_Jeroen_strains.FOU.gene4519|	generic|B_tgondii-rna.Gregory_VEG_mRNA.hour8.gene520|
generic|B_tgondii-rna.Saeij_Jeroen_strains.FOU.gene554|	generic|B_tgondii-rna.Gregory_VEG_mRNA.hour8.gene737|
generic|B_tgondii-rna.Saeij_Jeroen_strains.GPHT.gene1698|	generic|B_tgondii-rna.Gregory_VEG_mRNA.hour8.gene920|
generic|B_tgondii-rna.Saeij_Jeroen_strains.GPHT.gene1957|	generic|B_tgondii-rna.Knoll_Laura_Pittman.acute_mouse.gene1171|
generic|B_tgondii-rna.Saeij_Jeroen_strains.GPHT.gene2664|	generic|B_tgondii-rna.Knoll_Laura_Pittman.acute_mouse.gene1910|
generic|B_tgondii-rna.Saeij_Jeroen_strains.GUYDOS.gene1071|	generic|B_tgondii-rna.Knoll_Laura_Pittman.chronic_mouse.gene1673|
generic|B_tgondii-rna.Saeij_Jeroen_strains.GUYDOS.gene1642|	generic|B_tgondii-rna.Reid_tachy.day3.gene628|
generic|B_tgondii-rna.Saeij_Jeroen_strains.GUYDOS.gene2040|	generic|B_tgondii-rna.Reid_tachy.day4.gene1933|
generic|B_tgondii-rna.Saeij_Jeroen_strains.GUYDOS.gene2413|	generic|B_tgondii-rna.Reid_tachy.day4.gene482|
generic|B_tgondii-rna.Saeij_Jeroen_strains.GUYDOS.gene2617|	generic|B_tgondii-rna.Saeij_Jeroen_strains.B73.gene461|
generic|B_tgondii-rna.Saeij_Jeroen_strains.GUYDOS.gene798|	generic|B_tgondii-rna.Saeij_Jeroen_strains.BOF.gene3568|
generic|B_tgondii-rna.Saeij_Jeroen_strains.GUYDOS.gene8|	generic|B_tgondii-rna.Saeij_Jeroen_strains.FOU.gene322|
generic|B_tgondii-rna.Saeij_Jeroen_strains.GUYKOE.gene1421|	generic|B_tgondii-rna.Saeij_Jeroen_strains.FOU.gene3573|
generic|B_tgondii-rna.Saeij_Jeroen_strains.GUYKOE.gene794|	generic|B_tgondii-rna.Saeij_Jeroen_strains.GUYKOE.gene8|
generic|B_tgondii-rna.Saeij_Jeroen_strains.GUYMAT.gene1636|	generic|B_tgondii-rna.Saeij_Jeroen_strains.ME49.gene164|
generic|B_tgondii-rna.Saeij_Jeroen_strains.MAS.gene107|	generic|B_tgondii-rna.Saeij_Jeroen_strains.RUB.gene2323|
generic|B_tgondii-rna.Saeij_Jeroen_strains.MAS.gene1830|	generic|B_tgondii-rna.Saeij_Jeroen_strains.WTD3.gene1618|
generic|B_tgondii-rna.Saeij_Jeroen_strains.ME49.gene3287|	generic|B_tgondii-rna.Boothroyd_oocyst.day0.gene2473|
generic|B_tgondii-rna.Saeij_Jeroen_strains.ME49.gene449|	generic|B_tgondii-rna.Boothroyd_oocyst.day0.gene739|
generic|B_tgondii-rna.Saeij_Jeroen_strains.ME49.gene806|	generic|B_tgondii-rna.Boothroyd_oocyst.day10.gene4058|
generic|B_tgondii-rna.Saeij_Jeroen_strains.P89.gene2071|	generic|B_tgondii-rna.Boothroyd_oocyst.day10.gene546|
generic|B_tgondii-rna.Saeij_Jeroen_strains.P89.gene544|	generic|B_tgondii-rna.Boothroyd_oocyst.day4.gene1248|
generic|B_tgondii-rna.Saeij_Jeroen_strains.RAY.gene378|	generic|B_tgondii-rna.Boothroyd_oocyst.day4.gene3093|
generic|B_tgondii-rna.Saeij_Jeroen_strains.RUB.gene1924|	generic|B_tgondii-rna.Boothroyd_oocyst.day4.gene4056|
generic|B_tgondii-rna.Saeij_Jeroen_strains.RUB.gene1972|	generic|B_tgondii-rna.Gregory_ME49_mRNA.hour16.gene3927|
generic|B_tgondii-rna.Saeij_Jeroen_strains.TgCATBr44.gene1164|	generic|B_tgondii-rna.Gregory_ME49_mRNA.hour2.gene1104|
generic|B_tgondii-rna.Saeij_Jeroen_strains.TgCATBr44.gene1591|	generic|B_tgondii-rna.Gregory_ME49_mRNA.hour2.gene795|
generic|B_tgondii-rna.Saeij_Jeroen_strains.TgCATBr44.gene666|	generic|B_tgondii-rna.Gregory_ME49_mRNA.hour33.gene3386|
generic|B_tgondii-rna.Saeij_Jeroen_strains.TgCATBr5.gene1442|	generic|B_tgondii-rna.Gregory_VEG_mRNA.hour2.gene1963|
generic|B_tgondii-rna.Saeij_Jeroen_strains.TgCATBr5.gene2107|	generic|B_tgondii-rna.Gregory_VEG_mRNA.hour2.gene3071|
generic|B_tgondii-rna.Saeij_Jeroen_strains.TgCATBr5.gene2473|	generic|B_tgondii-rna.Gregory_VEG_mRNA.hour8.gene4310|
generic|B_tgondii-rna.Saeij_Jeroen_strains.TgCATBr5.gene42|	generic|B_tgondii-rna.Gregory_VEG_mRNA.hour8.gene4411|
generic|B_tgondii-rna.Saeij_Jeroen_strains.VAND.gene2101|	generic|B_tgondii-rna.Knoll_Laura_Pittman.acute_mouse.gene1238|
generic|B_tgondii-rna.Saeij_Jeroen_strains.VAND.gene321|	generic|B_tgondii-rna.Saeij_Jeroen_strains.B41.gene3399|
generic|B_tgondii-rna.Saeij_Jeroen_strains.VEG.gene1936|	generic|B_tgondii-rna.Saeij_Jeroen_strains.BOF.gene3048|
generic|B_tgondii-rna.Saeij_Jeroen_strains.VEG.gene444|	generic|B_tgondii-rna.Saeij_Jeroen_strains.COUGAR.gene964|
generic|B_tgondii-rna.Saeij_Jeroen_strains.WTD3.gene1818|	generic|B_tgondii-rna.Saeij_Jeroen_strains.DEG.gene3139|
generic|B_tgondii-rna.Saeij_Jeroen_strains.WTD3.gene387|	generic|B_tgondii-rna.Saeij_Jeroen_strains.TgCATBr5.gene540|
generic|B_tgondii-rna.Boothroyd_oocyst.day0.gene1095|	generic|B_tgondii-rna.Boothroyd_oocyst.day4.gene1098|
generic|B_tgondii-rna.Boothroyd_oocyst.day10.gene164|	generic|B_tgondii-rna.Gregory_ME49_mRNA.hour16.gene6147|
generic|B_tgondii-rna.Boothroyd_oocyst.day10.gene778|	generic|B_tgondii-rna.Gregory_ME49_mRNA.hour8.gene916|
generic|B_tgondii-rna.Boothroyd_oocyst.day4.gene2409|	generic|B_tgondii-rna.Knoll_Laura_Pittman.chronic_mouse.gene2044|
generic|B_tgondii-rna.Gregory_ME49_mRNA.hour16.gene2078|	generic|B_tgondii-rna.Saeij_Jeroen_strains.TgCATBr5.gene2421|
generic|B_tgondii-rna.Gregory_ME49_mRNA.hour16.gene379|	generic|B_tgondii-rna.Saeij_Jeroen_strains.WTD3.gene261|
generic|B_tgondii-rna.Gregory_ME49_mRNA.hour33.gene1976|
generic|B_tgondii-rna.Gregory_ME49_mRNA.hour4.gene1743|
generic|B_tgondii-rna.Gregory_ME49_mRNA.hour4.gene3459|
generic|B_tgondii-rna.Gregory_ME49_mRNA.hour4.gene724|
generic|B_tgondii-rna.Gregory_VEG_mRNA.hour16.gene3447|
generic|B_tgondii-rna.Gregory_VEG_mRNA.hour16.gene5326|
generic|B_tgondii-rna.Gregory_VEG_mRNA.hour2.gene3567|
generic|B_tgondii-rna.Gregory_VEG_mRNA.hour2.gene524|
generic|B_tgondii-rna.Gregory_VEG_mRNA.hour4.gene2774|
generic|B_tgondii-rna.Gregory_VEG_mRNA.hour8.gene1816|
generic|B_tgondii-rna.Gregory_VEG_mRNA.hour8.gene4405|
generic|B_tgondii-rna.Gregory_VEG_mRNA.hour8.gene520|
generic|B_tgondii-rna.Gregory_VEG_mRNA.hour8.gene63|
generic|B_tgondii-rna.Gregory_VEG_mRNA.hour8.gene737|
generic|B_tgondii-rna.Gregory_VEG_mRNA.hour8.gene920|
generic|B_tgondii-rna.Knoll_Laura_Pittman.acute_mouse.gene1000|
generic|B_tgondii-rna.Knoll_Laura_Pittman.acute_mouse.gene1171|
generic|B_tgondii-rna.Knoll_Laura_Pittman.acute_mouse.gene1910|
generic|B_tgondii-rna.Knoll_Laura_Pittman.chronic_mouse.gene1190|
generic|B_tgondii-rna.Knoll_Laura_Pittman.chronic_mouse.gene1673|
generic|B_tgondii-rna.Knoll_Laura_Pittman.chronic_mouse.gene477|
generic|B_tgondii-rna.Reid_tachy.day3.gene1112|
generic|B_tgondii-rna.Reid_tachy.day3.gene628|
generic|B_tgondii-rna.Reid_tachy.day4.gene1933|
generic|B_tgondii-rna.Reid_tachy.day4.gene482|
generic|B_tgondii-rna.Saeij_Jeroen_strains.B73.gene461|
generic|B_tgondii-rna.Saeij_Jeroen_strains.BOF.gene1389|
generic|B_tgondii-rna.Saeij_Jeroen_strains.BOF.gene3568|
generic|B_tgondii-rna.Saeij_Jeroen_strains.CAST.gene1532|
generic|B_tgondii-rna.Saeij_Jeroen_strains.CASTELLS.gene182|
generic|B_tgondii-rna.Saeij_Jeroen_strains.CASTELLS.gene1863|
generic|B_tgondii-rna.Saeij_Jeroen_strains.CASTELLS.gene3498|
generic|B_tgondii-rna.Saeij_Jeroen_strains.CASTELLS.gene90|
generic|B_tgondii-rna.Saeij_Jeroen_strains.COUGAR.gene1934|
generic|B_tgondii-rna.Saeij_Jeroen_strains.COUGAR.gene1938|
generic|B_tgondii-rna.Saeij_Jeroen_strains.DEG.gene3293|
generic|B_tgondii-rna.Saeij_Jeroen_strains.FOU.gene322|
generic|B_tgondii-rna.Saeij_Jeroen_strains.FOU.gene3573|
generic|B_tgondii-rna.Saeij_Jeroen_strains.FOU.gene4519|
generic|B_tgondii-rna.Saeij_Jeroen_strains.GUYKOE.gene8|
generic|B_tgondii-rna.Saeij_Jeroen_strains.MAS.gene107|
generic|B_tgondii-rna.Saeij_Jeroen_strains.ME49.gene164|
generic|B_tgondii-rna.Saeij_Jeroen_strains.RAY.gene2346|
generic|B_tgondii-rna.Saeij_Jeroen_strains.RAY.gene378|
generic|B_tgondii-rna.Saeij_Jeroen_strains.RUB.gene2323|
generic|B_tgondii-rna.Saeij_Jeroen_strains.TgCATBr5.gene1442|
generic|B_tgondii-rna.Saeij_Jeroen_strains.TgCATBr5.gene2107|
generic|B_tgondii-rna.Saeij_Jeroen_strains.VAND.gene2101|
generic|B_tgondii-rna.Saeij_Jeroen_strains.VEG.gene444|
generic|B_tgondii-rna.Saeij_Jeroen_strains.WTD3.gene1618|
generic|B_tgondii-rna.Boothroyd_oocyst.day0.gene2473|
generic|B_tgondii-rna.Boothroyd_oocyst.day0.gene739|
generic|B_tgondii-rna.Boothroyd_oocyst.day10.gene1422|
generic|B_tgondii-rna.Boothroyd_oocyst.day10.gene3196|
generic|B_tgondii-rna.Boothroyd_oocyst.day10.gene4058|
generic|B_tgondii-rna.Boothroyd_oocyst.day10.gene546|
generic|B_tgondii-rna.Boothroyd_oocyst.day10.gene778|
generic|B_tgondii-rna.Boothroyd_oocyst.day4.gene1248|
generic|B_tgondii-rna.Boothroyd_oocyst.day4.gene1254|
generic|B_tgondii-rna.Boothroyd_oocyst.day4.gene3093|
generic|B_tgondii-rna.Boothroyd_oocyst.day4.gene4056|
generic|B_tgondii-rna.Gregory_ME49_mRNA.hour16.gene1344|
generic|B_tgondii-rna.Gregory_ME49_mRNA.hour16.gene2065|
generic|B_tgondii-rna.Gregory_ME49_mRNA.hour16.gene379|
generic|B_tgondii-rna.Gregory_ME49_mRNA.hour16.gene3913|
generic|B_tgondii-rna.Gregory_ME49_mRNA.hour16.gene3927|
generic|B_tgondii-rna.Gregory_ME49_mRNA.hour16.gene5860|
generic|B_tgondii-rna.Gregory_ME49_mRNA.hour2.gene1104|
generic|B_tgondii-rna.Gregory_ME49_mRNA.hour2.gene1679|
generic|B_tgondii-rna.Gregory_ME49_mRNA.hour2.gene795|
generic|B_tgondii-rna.Gregory_ME49_mRNA.hour33.gene2883|
generic|B_tgondii-rna.Gregory_ME49_mRNA.hour33.gene3386|
generic|B_tgondii-rna.Gregory_ME49_mRNA.hour33.gene42|
generic|B_tgondii-rna.Gregory_ME49_mRNA.hour33.gene5346|
generic|B_tgondii-rna.Gregory_ME49_mRNA.hour4.gene724|
generic|B_tgondii-rna.Gregory_VEG_mRNA.hour16.gene1583|
generic|B_tgondii-rna.Gregory_VEG_mRNA.hour16.gene1989|
generic|B_tgondii-rna.Gregory_VEG_mRNA.hour16.gene2471|
generic|B_tgondii-rna.Gregory_VEG_mRNA.hour2.gene1429|
generic|B_tgondii-rna.Gregory_VEG_mRNA.hour2.gene1657|
generic|B_tgondii-rna.Gregory_VEG_mRNA.hour2.gene1963|
generic|B_tgondii-rna.Gregory_VEG_mRNA.hour2.gene3071|
generic|B_tgondii-rna.Gregory_VEG_mRNA.hour2.gene3991|
generic|B_tgondii-rna.Gregory_VEG_mRNA.hour8.gene4310|
generic|B_tgondii-rna.Gregory_VEG_mRNA.hour8.gene4405|
generic|B_tgondii-rna.Gregory_VEG_mRNA.hour8.gene4411|
generic|B_tgondii-rna.Gregory_VEG_mRNA.hour8.gene63|
generic|B_tgondii-rna.Knoll_Laura_Pittman.acute_mouse.gene1000|
generic|B_tgondii-rna.Knoll_Laura_Pittman.acute_mouse.gene1238|
generic|B_tgondii-rna.Knoll_Laura_Pittman.chronic_mouse.gene1056|
generic|B_tgondii-rna.Knoll_Laura_Pittman.chronic_mouse.gene1190|
generic|B_tgondii-rna.Reid_tachy.day3.gene1112|
generic|B_tgondii-rna.Reid_tachy.day4.gene1416|
[truncated: 52 more rows]

## Sheet: Non-A list
RNA_SEQ proteins with q_value<0.05	Unique list
[truncated: 312 more rows]

[truncated: 1 more sheets: Count]
