# Supplementary material for: A large-scale proteogenomics study of apicomplexan pathogens—Toxoplasma gondii and Neospora caninum
Source: Proteomics. 2015 May 15;15(15):2618–28. doi: 10.1002/pmic.201400553 (PMC4692086; doi:10.1002/pmic.201400553)
Supplement: Supplementary file 2 — Table S2 Protein count per dataset [file pmic0015-2618-sd2.xlsx]

## Sheet: Orb_1
Official proteins that pass threshold	RNA_SEQ proteins that pass threshold
generic|A_rna_NCLIV_000010-1|	generic|B_ncanLIV-rna.Gregory_Brian_mRNA.mRNA.denovo.chr.gms.locs.gene1666|
generic|A_rna_NCLIV_000240-1|	generic|B_ncanLIV-rna.Gregory_Brian_mRNA.mRNA.denovo.chr.gms.locs.gene167|
generic|A_rna_NCLIV_000280-1|	generic|B_ncanLIV-rna.Gregory_Brian_mRNA.mRNA.denovo.chr.gms.locs.gene1681|
generic|A_rna_NCLIV_000390-1|	generic|B_ncanLIV-rna.Gregory_Brian_mRNA.mRNA.denovo.chr.gms.locs.gene1809|
generic|A_rna_NCLIV_000510-1|	generic|B_ncanLIV-rna.Gregory_Brian_mRNA.mRNA.denovo.chr.gms.locs.gene2662|
generic|A_rna_NCLIV_000570-1|	generic|B_ncanLIV-rna.Gregory_Brian_mRNA.mRNA.denovo.chr.gms.locs.gene3740|
generic|A_rna_NCLIV_000610-1|	generic|B_ncanLIV-rna.Gregory_Brian_mRNA.mRNA.denovo.chr.gms.locs.gene3816|
generic|A_rna_NCLIV_000650-1|	generic|B_ncanLIV-rna.Gregory_Brian_mRNA.mRNA.denovo.chr.gms.locs.gene4233|
generic|A_rna_NCLIV_000720-1|	generic|B_ncanLIV-rna.Gregory_Brian_mRNA.mRNA.denovo.chr.gms.locs.gene6966|
generic|A_rna_NCLIV_000840-1|	generic|B_ncanLIV-rna.Gregory_Brian_mRNA.mRNA.denovo.chr.gms.locs.gene761|
generic|A_rna_NCLIV_000860-1|	generic|B_ncanLIV-rna.Gregory_Brian_mRNA.mRNA.denovo.chr.gms.locs.gene885|
generic|A_rna_NCLIV_000890-1|	generic|B_ncanLIV-rna.Reid_tachy.day3.denovo.chr.gms.locs.gene1334|
generic|A_rna_NCLIV_001040-1|	generic|B_ncanLIV-rna.Reid_tachy.day3.denovo.chr.gms.locs.gene216|
generic|A_rna_NCLIV_001070-1|	generic|B_ncanLIV-rna.Reid_tachy.day3.denovo.chr.gms.locs.gene2196|
generic|A_rna_NCLIV_001120-1|	generic|B_ncanLIV-rna.Reid_tachy.day3.denovo.chr.gms.locs.gene224|
generic|A_rna_NCLIV_001130-1|	generic|B_ncanLIV-rna.Reid_tachy.day3.denovo.chr.gms.locs.gene2396|
generic|A_rna_NCLIV_001180-1|	generic|B_ncanLIV-rna.Reid_tachy.day3.denovo.chr.gms.locs.gene2711|
generic|A_rna_NCLIV_001250-1|	generic|B_ncanLIV-rna.Reid_tachy.day3.denovo.chr.gms.locs.gene2861|
generic|A_rna_NCLIV_001280-1|	generic|B_ncanLIV-rna.Reid_tachy.day3.denovo.chr.gms.locs.gene3122|
generic|A_rna_NCLIV_001300-1|	generic|B_ncanLIV-rna.Reid_tachy.day3.denovo.chr.gms.locs.gene3149|
generic|A_rna_NCLIV_001360-1|	generic|B_ncanLIV-rna.Reid_tachy.day3.denovo.chr.gms.locs.gene3179|
generic|A_rna_NCLIV_001380-1|	generic|B_ncanLIV-rna.Reid_tachy.day3.denovo.chr.gms.locs.gene3927|
generic|A_rna_NCLIV_001450-1|	generic|B_ncanLIV-rna.Reid_tachy.day3.denovo.chr.gms.locs.gene4106|
generic|A_rna_NCLIV_001460-1|	generic|B_ncanLIV-rna.Reid_tachy.day3.denovo.chr.gms.locs.gene4726|
generic|A_rna_NCLIV_001520-1|	generic|B_ncanLIV-rna.Reid_tachy.day3.denovo.chr.gms.locs.gene4740|
generic|A_rna_NCLIV_001540-1|	generic|B_ncanLIV-rna.Reid_tachy.day3.denovo.chr.gms.locs.gene5352|
generic|A_rna_NCLIV_001550-1|	generic|B_ncanLIV-rna.Reid_tachy.day3.denovo.chr.gms.locs.gene5668|
generic|A_rna_NCLIV_001570-1|	generic|B_ncanLIV-rna.Reid_tachy.day3.denovo.chr.gms.locs.gene780|
generic|A_rna_NCLIV_001580-1|	generic|B_ncanLIV-rna.Reid_tachy.day3.denovo.chr.gms.locs.gene785|
generic|A_rna_NCLIV_001670-1|	generic|B_ncanLIV-rna.Reid_tachy.day4.denovo.chr.gms.locs.gene1215|
generic|A_rna_NCLIV_001770-1|	generic|B_ncanLIV-rna.Reid_tachy.day4.denovo.chr.gms.locs.gene1227|
generic|A_rna_NCLIV_001890-1|	generic|B_ncanLIV-rna.Reid_tachy.day4.denovo.chr.gms.locs.gene1371|
generic|A_rna_NCLIV_001950-1|	generic|B_ncanLIV-rna.Reid_tachy.day4.denovo.chr.gms.locs.gene1473|
generic|A_rna_NCLIV_001970-1|	generic|B_ncanLIV-rna.Reid_tachy.day4.denovo.chr.gms.locs.gene1584|
generic|A_rna_NCLIV_002020-1|	generic|B_ncanLIV-rna.Reid_tachy.day4.denovo.chr.gms.locs.gene1657|
generic|A_rna_NCLIV_002390-1|	generic|B_ncanLIV-rna.Reid_tachy.day4.denovo.chr.gms.locs.gene1683|
generic|A_rna_NCLIV_002520-1|	generic|B_ncanLIV-rna.Reid_tachy.day4.denovo.chr.gms.locs.gene1796|
generic|A_rna_NCLIV_002590-1|	generic|B_ncanLIV-rna.Reid_tachy.day4.denovo.chr.gms.locs.gene2136|
generic|A_rna_NCLIV_002610-1|	generic|B_ncanLIV-rna.Reid_tachy.day4.denovo.chr.gms.locs.gene2252|
generic|A_rna_NCLIV_002680-1|	generic|B_ncanLIV-rna.Reid_tachy.day4.denovo.chr.gms.locs.gene2385|
generic|A_rna_NCLIV_002710-1|	generic|B_ncanLIV-rna.Reid_tachy.day4.denovo.chr.gms.locs.gene2419|
generic|A_rna_NCLIV_002760-1|	generic|B_ncanLIV-rna.Reid_tachy.day4.denovo.chr.gms.locs.gene2465|
generic|A_rna_NCLIV_002770-1|	generic|B_ncanLIV-rna.Reid_tachy.day4.denovo.chr.gms.locs.gene2620|
generic|A_rna_NCLIV_002780-1|	generic|B_ncanLIV-rna.Reid_tachy.day4.denovo.chr.gms.locs.gene2653|
generic|A_rna_NCLIV_002800-1|	generic|B_ncanLIV-rna.Reid_tachy.day4.denovo.chr.gms.locs.gene2758|
generic|A_rna_NCLIV_002850-1|	generic|B_ncanLIV-rna.Reid_tachy.day4.denovo.chr.gms.locs.gene2867|
generic|A_rna_NCLIV_002940-1|	generic|B_ncanLIV-rna.Reid_tachy.day4.denovo.chr.gms.locs.gene2922|
generic|A_rna_NCLIV_003160-1|	generic|B_ncanLIV-rna.Reid_tachy.day4.denovo.chr.gms.locs.gene2959|
generic|A_rna_NCLIV_003190-1|	generic|B_ncanLIV-rna.Reid_tachy.day4.denovo.chr.gms.locs.gene3|
generic|A_rna_NCLIV_003220-1|	generic|B_ncanLIV-rna.Reid_tachy.day4.denovo.chr.gms.locs.gene3145|
generic|A_rna_NCLIV_003310-1|	generic|B_ncanLIV-rna.Reid_tachy.day4.denovo.chr.gms.locs.gene3267|
generic|A_rna_NCLIV_003440-1|	generic|B_ncanLIV-rna.Reid_tachy.day4.denovo.chr.gms.locs.gene338|
generic|A_rna_NCLIV_003560-1|	generic|B_ncanLIV-rna.Reid_tachy.day4.denovo.chr.gms.locs.gene3510|
generic|A_rna_NCLIV_003570-1|	generic|B_ncanLIV-rna.Reid_tachy.day4.denovo.chr.gms.locs.gene3530|
generic|A_rna_NCLIV_003580-1|	generic|B_ncanLIV-rna.Reid_tachy.day4.denovo.chr.gms.locs.gene3635|
generic|A_rna_NCLIV_003620-1|	generic|B_ncanLIV-rna.Reid_tachy.day4.denovo.chr.gms.locs.gene3893|
generic|A_rna_NCLIV_003650-1|	generic|B_ncanLIV-rna.Reid_tachy.day4.denovo.chr.gms.locs.gene3931|
generic|A_rna_NCLIV_003890-1|	generic|B_ncanLIV-rna.Reid_tachy.day4.denovo.chr.gms.locs.gene4001|
generic|A_rna_NCLIV_004020-1|	generic|B_ncanLIV-rna.Reid_tachy.day4.denovo.chr.gms.locs.gene4025|
generic|A_rna_NCLIV_004050-1|	generic|B_ncanLIV-rna.Reid_tachy.day4.denovo.chr.gms.locs.gene4096|
generic|A_rna_NCLIV_004060-1|	generic|B_ncanLIV-rna.Reid_tachy.day4.denovo.chr.gms.locs.gene4172|
generic|A_rna_NCLIV_004140-1|	generic|B_ncanLIV-rna.Reid_tachy.day4.denovo.chr.gms.locs.gene4187|
generic|A_rna_NCLIV_004160-1|	generic|B_ncanLIV-rna.Reid_tachy.day4.denovo.chr.gms.locs.gene4235|
generic|A_rna_NCLIV_004190-1|	generic|B_ncanLIV-rna.Reid_tachy.day4.denovo.chr.gms.locs.gene4796|
generic|A_rna_NCLIV_004200-1|	generic|B_ncanLIV-rna.Reid_tachy.day4.denovo.chr.gms.locs.gene4856|
generic|A_rna_NCLIV_004300-1|	generic|B_ncanLIV-rna.Reid_tachy.day4.denovo.chr.gms.locs.gene5210|
generic|A_rna_NCLIV_004370-1|	generic|B_ncanLIV-rna.Reid_tachy.day4.denovo.chr.gms.locs.gene5301|
generic|A_rna_NCLIV_004380-1|	generic|B_ncanLIV-rna.Reid_tachy.day4.denovo.chr.gms.locs.gene5352|
generic|A_rna_NCLIV_004390-1|	generic|B_ncanLIV-rna.Reid_tachy.day4.denovo.chr.gms.locs.gene5657|
generic|A_rna_NCLIV_004400-1|	generic|B_ncanLIV-rna.Reid_tachy.day4.denovo.chr.gms.locs.gene5793|
generic|A_rna_NCLIV_004490-1|	generic|B_ncanLIV-rna.Reid_tachy.day4.denovo.chr.gms.locs.gene5949|
generic|A_rna_NCLIV_004640-1|	generic|B_ncanLIV-rna.Reid_tachy.day4.denovo.chr.gms.locs.gene5979|
generic|A_rna_NCLIV_004710-1|	generic|B_ncanLIV-rna.Reid_tachy.day4.denovo.chr.gms.locs.gene6234|
generic|A_rna_NCLIV_004730-1|	generic|B_ncanLIV-rna.Reid_tachy.day4.denovo.chr.gms.locs.gene731|
generic|A_rna_NCLIV_004750-1|	generic|B_ncanLIV-rna.Reid_tachy.day4.denovo.chr.gms.locs.gene822|
generic|A_rna_NCLIV_004790-1|	generic|B_ncanLIV-rna.Reid_tachy.day4.denovo.chr.gms.locs.gene931|
generic|A_rna_NCLIV_004860-1|	generic|B_ncanLIV-rna.Reid_tachy.day4.denovo.chr.gms.locs.gene999|
generic|A_rna_NCLIV_004920-1|
generic|A_rna_NCLIV_005010-1|
generic|A_rna_NCLIV_005050-1|
generic|A_rna_NCLIV_005150-1|
generic|A_rna_NCLIV_005190-1|
generic|A_rna_NCLIV_005440-1|
generic|A_rna_NCLIV_005500-1|
generic|A_rna_NCLIV_005510-1|
generic|A_rna_NCLIV_005550-1|
generic|A_rna_NCLIV_005620-1|
generic|A_rna_NCLIV_005740-1|
generic|A_rna_NCLIV_005770-1|
generic|A_rna_NCLIV_005800-1|
generic|A_rna_NCLIV_005830-1|
generic|A_rna_NCLIV_005900-1|
generic|A_rna_NCLIV_006000-1|
generic|A_rna_NCLIV_006040-1|
generic|A_rna_NCLIV_006070-1|
generic|A_rna_NCLIV_006090-1|
generic|A_rna_NCLIV_006170-1|
generic|A_rna_NCLIV_006180-1|
generic|A_rna_NCLIV_006330-1|
generic|A_rna_NCLIV_006460-1|
generic|A_rna_NCLIV_006480-1|
generic|A_rna_NCLIV_006490-1|
generic|A_rna_NCLIV_006510-1|
generic|A_rna_NCLIV_006570-1|
generic|A_rna_NCLIV_006620-1|
generic|A_rna_NCLIV_006640-1|
generic|A_rna_NCLIV_006710-1|
generic|A_rna_NCLIV_006860-1|
generic|A_rna_NCLIV_006960-1|
generic|A_rna_NCLIV_007000-1|
generic|A_rna_NCLIV_007010-1|
generic|A_rna_NCLIV_007160-1|
generic|A_rna_NCLIV_007260-1|
generic|A_rna_NCLIV_007390-1|
generic|A_rna_NCLIV_007450-1|
generic|A_rna_NCLIV_007510-1|
generic|A_rna_NCLIV_007580-1|
generic|A_rna_NCLIV_007640-1|
generic|A_rna_NCLIV_007730-1|
generic|A_rna_NCLIV_007770-1|
generic|A_rna_NCLIV_007780-1|
generic|A_rna_NCLIV_007800-1|
generic|A_rna_NCLIV_007860-1|
generic|A_rna_NCLIV_008030-1|
generic|A_rna_NCLIV_008100-1|
generic|A_rna_NCLIV_008170-1|
generic|A_rna_NCLIV_008210-1|
generic|A_rna_NCLIV_008230-1|
generic|A_rna_NCLIV_008650-1|
generic|A_rna_NCLIV_008680-1|
generic|A_rna_NCLIV_008730-1|
generic|A_rna_NCLIV_008860-1|
generic|A_rna_NCLIV_008960-1|
generic|A_rna_NCLIV_008990-1|
generic|A_rna_NCLIV_009030-1|
generic|A_rna_NCLIV_009150-1|
generic|A_rna_NCLIV_009170-1|
generic|A_rna_NCLIV_009300-1|
generic|A_rna_NCLIV_009390-1|
generic|A_rna_NCLIV_009440-1|
generic|A_rna_NCLIV_009450-1|
generic|A_rna_NCLIV_009630-1|
generic|A_rna_NCLIV_009640-1|
generic|A_rna_NCLIV_009670-1|
generic|A_rna_NCLIV_009700-1|
generic|A_rna_NCLIV_009780-1|
generic|A_rna_NCLIV_009810-1|
generic|A_rna_NCLIV_009840-1|
generic|A_rna_NCLIV_009850-1|
generic|A_rna_NCLIV_010010-1|
generic|A_rna_NCLIV_010020-1|
generic|A_rna_NCLIV_010200-1|
generic|A_rna_NCLIV_010390-1|
generic|A_rna_NCLIV_010480-1|
generic|A_rna_NCLIV_010520-1|
generic|A_rna_NCLIV_010600-1|
generic|A_rna_NCLIV_010630-1|
generic|A_rna_NCLIV_010720-1|
generic|A_rna_NCLIV_010730-1|
generic|A_rna_NCLIV_010740-1|
generic|A_rna_NCLIV_010810-1|
generic|A_rna_NCLIV_010830-1|
generic|A_rna_NCLIV_010850-1|
generic|A_rna_NCLIV_010960-1|
generic|A_rna_NCLIV_010980-1|
generic|A_rna_NCLIV_011090-1|
generic|A_rna_NCLIV_011120-1|
generic|A_rna_NCLIV_011140-1|
generic|A_rna_NCLIV_011210-1|
generic|A_rna_NCLIV_011270-1|
generic|A_rna_NCLIV_011380-1|
generic|A_rna_NCLIV_011410-1|
generic|A_rna_NCLIV_011550-1|
generic|A_rna_NCLIV_011690-1|
generic|A_rna_NCLIV_011700-1|
generic|A_rna_NCLIV_011730-1|
generic|A_rna_NCLIV_011790-1|
generic|A_rna_NCLIV_011830-1|
generic|A_rna_NCLIV_011870-1|
generic|A_rna_NCLIV_011960-1|
generic|A_rna_NCLIV_011980-1|
generic|A_rna_NCLIV_012120-1|
generic|A_rna_NCLIV_012130-1|
generic|A_rna_NCLIV_012195-1|
generic|A_rna_NCLIV_012230-1|
generic|A_rna_NCLIV_012400-1|
generic|A_rna_NCLIV_012500-1|
generic|A_rna_NCLIV_012510-1|
generic|A_rna_NCLIV_012700-1|
generic|A_rna_NCLIV_012860-1|
generic|A_rna_NCLIV_012890-1|
generic|A_rna_NCLIV_012920-1|
generic|A_rna_NCLIV_013130-1|
generic|A_rna_NCLIV_013180-1|
generic|A_rna_NCLIV_013260-1|
generic|A_rna_NCLIV_013320-1|
generic|A_rna_NCLIV_013360-1|
generic|A_rna_NCLIV_013460-1|
generic|A_rna_NCLIV_013660-1|
generic|A_rna_NCLIV_013670-1|
generic|A_rna_NCLIV_013890-1|
generic|A_rna_NCLIV_013910-1|
generic|A_rna_NCLIV_014040-1|
generic|A_rna_NCLIV_014060-1|
generic|A_rna_NCLIV_014290-1|
generic|A_rna_NCLIV_014330-1|
generic|A_rna_NCLIV_014360-1|
generic|A_rna_NCLIV_014450-1|
generic|A_rna_NCLIV_014950-1|
generic|A_rna_NCLIV_015010-1|
generic|A_rna_NCLIV_015140-1|
generic|A_rna_NCLIV_015160-1|
generic|A_rna_NCLIV_015200-1|
generic|A_rna_NCLIV_015210-1|
generic|A_rna_NCLIV_015380-1|
generic|A_rna_NCLIV_015410-1|
generic|A_rna_NCLIV_015430-1|
generic|A_rna_NCLIV_015440-1|
generic|A_rna_NCLIV_015480-1|
generic|A_rna_NCLIV_015520-1|
generic|A_rna_NCLIV_015530-1|
generic|A_rna_NCLIV_015550-1|
generic|A_rna_NCLIV_015620-1|
generic|A_rna_NCLIV_015690-1|
generic|A_rna_NCLIV_015790-1|
generic|A_rna_NCLIV_015830-1|
generic|A_rna_NCLIV_015880-1|
generic|A_rna_NCLIV_015920-1|
generic|A_rna_NCLIV_015990-1|
generic|A_rna_NCLIV_016110-1|
generic|A_rna_NCLIV_016120-1|
generic|A_rna_NCLIV_016150-1|
generic|A_rna_NCLIV_016220-1|
generic|A_rna_NCLIV_016300-1|
generic|A_rna_NCLIV_016380-1|
generic|A_rna_NCLIV_016390-1|
generic|A_rna_NCLIV_016420-1|
generic|A_rna_NCLIV_016540-1|
generic|A_rna_NCLIV_016770-1|
generic|A_rna_NCLIV_016800-1|
generic|A_rna_NCLIV_016840-1|
generic|A_rna_NCLIV_016850-1|
generic|A_rna_NCLIV_016880-1|
generic|A_rna_NCLIV_016970-1|
generic|A_rna_NCLIV_017000-1|
generic|A_rna_NCLIV_017020-1|
generic|A_rna_NCLIV_017040-1|
generic|A_rna_NCLIV_017240-1|
generic|A_rna_NCLIV_017260-1|
generic|A_rna_NCLIV_017370-1|
generic|A_rna_NCLIV_017410-1|
generic|A_rna_NCLIV_017420-1|
generic|A_rna_NCLIV_017470-1|
generic|A_rna_NCLIV_017500-1|
generic|A_rna_NCLIV_017680-1|
generic|A_rna_NCLIV_018020-1|
generic|A_rna_NCLIV_018120-1|
generic|A_rna_NCLIV_018290-1|
generic|A_rna_NCLIV_018300-1|
generic|A_rna_NCLIV_018400-1|
generic|A_rna_NCLIV_018420-1|
generic|A_rna_NCLIV_018460-1|
generic|A_rna_NCLIV_018510-1|
generic|A_rna_NCLIV_018520-1|
generic|A_rna_NCLIV_018530-1|
generic|A_rna_NCLIV_018550-1|
generic|A_rna_NCLIV_018560-1|
generic|A_rna_NCLIV_018710-1|
generic|A_rna_NCLIV_018800-1|
generic|A_rna_NCLIV_018880-1|
generic|A_rna_NCLIV_018890-1|
generic|A_rna_NCLIV_018910-1|
generic|A_rna_NCLIV_019000-1|
generic|A_rna_NCLIV_019040-1|
generic|A_rna_NCLIV_019110-1|
generic|A_rna_NCLIV_019200-1|
generic|A_rna_NCLIV_019450-1|
generic|A_rna_NCLIV_019480-1|
generic|A_rna_NCLIV_019520-1|
generic|A_rna_NCLIV_019550-1|
generic|A_rna_NCLIV_019660-1|
generic|A_rna_NCLIV_019750-1|
generic|A_rna_NCLIV_019770-1|
generic|A_rna_NCLIV_019810-1|
generic|A_rna_NCLIV_019820-1|
generic|A_rna_NCLIV_019830-1|
generic|A_rna_NCLIV_019890-1|
generic|A_rna_NCLIV_019930-1|
generic|A_rna_NCLIV_019960-1|
generic|A_rna_NCLIV_019970-1|
generic|A_rna_NCLIV_020180-1|
generic|A_rna_NCLIV_020220-1|
generic|A_rna_NCLIV_020250-1|
generic|A_rna_NCLIV_020310-1|
generic|A_rna_NCLIV_020340-1|
generic|A_rna_NCLIV_020430-1|
generic|A_rna_NCLIV_020480-1|
generic|A_rna_NCLIV_020550-1|
generic|A_rna_NCLIV_020650-1|
generic|A_rna_NCLIV_020770-1|
generic|A_rna_NCLIV_020840-1|
generic|A_rna_NCLIV_020920-1|
generic|A_rna_NCLIV_020970-1|
generic|A_rna_NCLIV_021050-1|
generic|A_rna_NCLIV_021080-1|
generic|A_rna_NCLIV_021260-1|
generic|A_rna_NCLIV_021390-1|
generic|A_rna_NCLIV_021550-1|
generic|A_rna_NCLIV_021640-1|
generic|A_rna_NCLIV_021720-1|
generic|A_rna_NCLIV_0220-1|
generic|A_rna_NCLIV_022080-1|
generic|A_rna_NCLIV_022220-1|
generic|A_rna_NCLIV_022260-1|
generic|A_rna_NCLIV_022270-1|
generic|A_rna_NCLIV_022340-1|
generic|A_rna_NCLIV_022370-1|
generic|A_rna_NCLIV_022400-1|
generic|A_rna_NCLIV_022430-1|
generic|A_rna_NCLIV_022540-1|
generic|A_rna_NCLIV_022550-1|
generic|A_rna_NCLIV_022560-1|
generic|A_rna_NCLIV_022920-1|
generic|A_rna_NCLIV_022950-1|
generic|A_rna_NCLIV_022970-1|
generic|A_rna_NCLIV_0230-1|
generic|A_rna_NCLIV_023040-1|
generic|A_rna_NCLIV_023520-1|
generic|A_rna_NCLIV_023560-1|
generic|A_rna_NCLIV_023760-1|
generic|A_rna_NCLIV_023780-1|
generic|A_rna_NCLIV_024010-1|
generic|A_rna_NCLIV_024030-1|
generic|A_rna_NCLIV_024060-1|
generic|A_rna_NCLIV_024090-1|
generic|A_rna_NCLIV_024110-1|
generic|A_rna_NCLIV_024220-1|
generic|A_rna_NCLIV_024250-1|
generic|A_rna_NCLIV_024380-1|
generic|A_rna_NCLIV_024440-1|
generic|A_rna_NCLIV_024630-1|
generic|A_rna_NCLIV_024820-1|
generic|A_rna_NCLIV_024840-1|
generic|A_rna_NCLIV_024860-1|
generic|A_rna_NCLIV_024870-1|
generic|A_rna_NCLIV_024880-1|
generic|A_rna_NCLIV_025000-1|
generic|A_rna_NCLIV_0250-1|
generic|A_rna_NCLIV_025010-1|
generic|A_rna_NCLIV_025140-1|
generic|A_rna_NCLIV_025160-1|
generic|A_rna_NCLIV_025190-1|
generic|A_rna_NCLIV_025240-1|
generic|A_rna_NCLIV_025450-1|
generic|A_rna_NCLIV_025490-1|
generic|A_rna_NCLIV_025530-1|
generic|A_rna_NCLIV_025560-1|
generic|A_rna_NCLIV_025580-1|
generic|A_rna_NCLIV_025670-1|
generic|A_rna_NCLIV_025720-1|
generic|A_rna_NCLIV_025910-1|
generic|A_rna_NCLIV_025920-1|
generic|A_rna_NCLIV_0260-1|
generic|A_rna_NCLIV_026040-1|
generic|A_rna_NCLIV_026100-1|
generic|A_rna_NCLIV_026150-1|
generic|A_rna_NCLIV_026180-1|
generic|A_rna_NCLIV_026200-1|
generic|A_rna_NCLIV_026280-1|
generic|A_rna_NCLIV_026540-1|
generic|A_rna_NCLIV_026600-1|
generic|A_rna_NCLIV_026745-1|
generic|A_rna_NCLIV_026820-1|
generic|A_rna_NCLIV_026890-1|
generic|A_rna_NCLIV_027030-1|
generic|A_rna_NCLIV_027060-1|
generic|A_rna_NCLIV_027160-1|
generic|A_rna_NCLIV_027230-1|
generic|A_rna_NCLIV_027480-1|
generic|A_rna_NCLIV_027530-1|
generic|A_rna_NCLIV_0277-1|
generic|A_rna_NCLIV_027770-1|
generic|A_rna_NCLIV_027930-1|
generic|A_rna_NCLIV_028050-1|
generic|A_rna_NCLIV_028060-1|
generic|A_rna_NCLIV_028140-1|
generic|A_rna_NCLIV_028170-1|
generic|A_rna_NCLIV_028180-1|
generic|A_rna_NCLIV_028230-1|
generic|A_rna_NCLIV_028240-1|
generic|A_rna_NCLIV_028260-1|
generic|A_rna_NCLIV_028540-1|
generic|A_rna_NCLIV_028680-1|
generic|A_rna_NCLIV_028750-1|
generic|A_rna_NCLIV_028870-1|
generic|A_rna_NCLIV_028950-1|
generic|A_rna_NCLIV_0290-1|
generic|A_rna_NCLIV_029040-1|
generic|A_rna_NCLIV_029080-1|
generic|A_rna_NCLIV_029170-1|
generic|A_rna_NCLIV_029420-1|
generic|A_rna_NCLIV_029570-1|
generic|A_rna_NCLIV_029830-1|
generic|A_rna_NCLIV_029850-1|
generic|A_rna_NCLIV_029970-1|
generic|A_rna_NCLIV_029980-1|
generic|A_rna_NCLIV_030050-1|
generic|A_rna_NCLIV_030120-1|
generic|A_rna_NCLIV_030170-1|
generic|A_rna_NCLIV_030290-1|
generic|A_rna_NCLIV_030420-1|
generic|A_rna_NCLIV_030490-1|
generic|A_rna_NCLIV_030620-1|
generic|A_rna_NCLIV_030650-1|
generic|A_rna_NCLIV_030660-1|
generic|A_rna_NCLIV_030680-1|
generic|A_rna_NCLIV_030730-1|
generic|A_rna_NCLIV_030900-1|
generic|A_rna_NCLIV_030930-1|
generic|A_rna_NCLIV_030940-1|
generic|A_rna_NCLIV_030970-1|
generic|A_rna_NCLIV_031190-1|
generic|A_rna_NCLIV_031340-1|
generic|A_rna_NCLIV_031510-1|
generic|A_rna_NCLIV_031550-1|
generic|A_rna_NCLIV_031560-1|
generic|A_rna_NCLIV_031670-1|
generic|A_rna_NCLIV_031730-1|
generic|A_rna_NCLIV_031750-1|
generic|A_rna_NCLIV_031770-1|
generic|A_rna_NCLIV_031780-1|
generic|A_rna_NCLIV_031860-1|
generic|A_rna_NCLIV_031970-1|
generic|A_rna_NCLIV_032000-1|
generic|A_rna_NCLIV_032050-1|
generic|A_rna_NCLIV_032110-1|
generic|A_rna_NCLIV_032220-1|
generic|A_rna_NCLIV_032240-1|
generic|A_rna_NCLIV_032250-1|
generic|A_rna_NCLIV_032290-1|
generic|A_rna_NCLIV_032330-1|
generic|A_rna_NCLIV_032390-1|
generic|A_rna_NCLIV_032430-1|
generic|A_rna_NCLIV_032560-1|
generic|A_rna_NCLIV_032620-1|
generic|A_rna_NCLIV_032660-1|
generic|A_rna_NCLIV_032770-1|
generic|A_rna_NCLIV_032780-1|
generic|A_rna_NCLIV_032840-1|
generic|A_rna_NCLIV_032850-1|
generic|A_rna_NCLIV_032920-1|
generic|A_rna_NCLIV_032940-1|
generic|A_rna_NCLIV_033030-1|
generic|A_rna_NCLIV_033230-1|
generic|A_rna_NCLIV_033250-1|
generic|A_rna_NCLIV_033270-1|
generic|A_rna_NCLIV_033275-1|
generic|A_rna_NCLIV_033285-1|
generic|A_rna_NCLIV_033430-1|
generic|A_rna_NCLIV_033550-1|
generic|A_rna_NCLIV_033690-1|
generic|A_rna_NCLIV_033780-1|
generic|A_rna_NCLIV_033830-1|
generic|A_rna_NCLIV_033850-1|
generic|A_rna_NCLIV_033870-1|
generic|A_rna_NCLIV_033950-1|
generic|A_rna_NCLIV_034090-1|
generic|A_rna_NCLIV_0341-1|
generic|A_rna_NCLIV_034110-1|
generic|A_rna_NCLIV_034130-1|
generic|A_rna_NCLIV_034160-1|
generic|A_rna_NCLIV_034270-1|
generic|A_rna_NCLIV_034381-1|
generic|A_rna_NCLIV_034530-1|
generic|A_rna_NCLIV_034670-1|
generic|A_rna_NCLIV_034740-1|
generic|A_rna_NCLIV_034800-1|
generic|A_rna_NCLIV_034950-1|
generic|A_rna_NCLIV_034990-1|
generic|A_rna_NCLIV_035190-1|
generic|A_rna_NCLIV_035250-1|
generic|A_rna_NCLIV_035470-1|
generic|A_rna_NCLIV_035540-1|
generic|A_rna_NCLIV_035670-1|
generic|A_rna_NCLIV_035860-1|
generic|A_rna_NCLIV_035910-1|
generic|A_rna_NCLIV_036080-1|
generic|A_rna_NCLIV_036130-1|
generic|A_rna_NCLIV_036250-1|
generic|A_rna_NCLIV_036280-1|
generic|A_rna_NCLIV_036340-1|
generic|A_rna_NCLIV_036410-1|
generic|A_rna_NCLIV_036570-1|
generic|A_rna_NCLIV_036610-1|
generic|A_rna_NCLIV_036640-1|
generic|A_rna_NCLIV_036700-1|
generic|A_rna_NCLIV_036720-1|
generic|A_rna_NCLIV_036740-1|
generic|A_rna_NCLIV_036830-1|
generic|A_rna_NCLIV_037150-1|
generic|A_rna_NCLIV_037180-1|
generic|A_rna_NCLIV_037190-1|
generic|A_rna_NCLIV_037380-1|
generic|A_rna_NCLIV_037400-1|
generic|A_rna_NCLIV_037460-1|
generic|A_rna_NCLIV_037500-1|
generic|A_rna_NCLIV_037520-1|
generic|A_rna_NCLIV_037720-1|
generic|A_rna_NCLIV_037760-1|
generic|A_rna_NCLIV_037770-1|
generic|A_rna_NCLIV_038000-1|
generic|A_rna_NCLIV_038100-1|
generic|A_rna_NCLIV_038110-1|
generic|A_rna_NCLIV_038170-1|
generic|A_rna_NCLIV_038320-1|
generic|A_rna_NCLIV_038330-1|
generic|A_rna_NCLIV_038360-1|
generic|A_rna_NCLIV_038400-1|
generic|A_rna_NCLIV_038410-1|
generic|A_rna_NCLIV_038540-1|
generic|A_rna_NCLIV_038550-1|
generic|A_rna_NCLIV_038570-1|
generic|A_rna_NCLIV_038590-1|
generic|A_rna_NCLIV_038750-1|
generic|A_rna_NCLIV_038760-1|
generic|A_rna_NCLIV_038780-1|
generic|A_rna_NCLIV_038850-1|
generic|A_rna_NCLIV_039000-1|
generic|A_rna_NCLIV_039030-1|
generic|A_rna_NCLIV_039050-1|
generic|A_rna_NCLIV_039080-1|
generic|A_rna_NCLIV_039090-1|
generic|A_rna_NCLIV_039100-1|
generic|A_rna_NCLIV_039280-1|
generic|A_rna_NCLIV_039290-1|
generic|A_rna_NCLIV_039400-1|
generic|A_rna_NCLIV_039490-1|
generic|A_rna_NCLIV_039500-1|
generic|A_rna_NCLIV_039650-1|
generic|A_rna_NCLIV_039680-1|
generic|A_rna_NCLIV_039750-1|
generic|A_rna_NCLIV_039820-1|
generic|A_rna_NCLIV_039940-1|
generic|A_rna_NCLIV_040210-1|
generic|A_rna_NCLIV_040220-1|
generic|A_rna_NCLIV_040440-1|
generic|A_rna_NCLIV_040540-1|
generic|A_rna_NCLIV_040550-1|
generic|A_rna_NCLIV_040730-1|
generic|A_rna_NCLIV_040860-1|
generic|A_rna_NCLIV_040880-1|
generic|A_rna_NCLIV_040970-1|
generic|A_rna_NCLIV_041000-1|
generic|A_rna_NCLIV_041100-1|
generic|A_rna_NCLIV_041180-1|
generic|A_rna_NCLIV_041210-1|
generic|A_rna_NCLIV_041240-1|
generic|A_rna_NCLIV_041270-1|
generic|A_rna_NCLIV_041380-1|
generic|A_rna_NCLIV_041480-1|
generic|A_rna_NCLIV_041650-1|
generic|A_rna_NCLIV_041780-1|
generic|A_rna_NCLIV_041790-1|
generic|A_rna_NCLIV_041830-1|
generic|A_rna_NCLIV_041850-1|
generic|A_rna_NCLIV_041900-1|
generic|A_rna_NCLIV_041930-1|
generic|A_rna_NCLIV_041940-1|
generic|A_rna_NCLIV_042000-1|
generic|A_rna_NCLIV_042050-1|
generic|A_rna_NCLIV_042070-1|
generic|A_rna_NCLIV_042110-1|
generic|A_rna_NCLIV_042190-1|
generic|A_rna_NCLIV_042265-1|
generic|A_rna_NCLIV_042370-1|
generic|A_rna_NCLIV_042390-1|
generic|A_rna_NCLIV_042410-1|
generic|A_rna_NCLIV_042450-1|
generic|A_rna_NCLIV_042490-1|
generic|A_rna_NCLIV_042500-1|
generic|A_rna_NCLIV_042630-1|
generic|A_rna_NCLIV_042650-1|
generic|A_rna_NCLIV_042660-1|
generic|A_rna_NCLIV_042680-1|
generic|A_rna_NCLIV_042690-1|
generic|A_rna_NCLIV_042710-1|
generic|A_rna_NCLIV_042720-1|
generic|A_rna_NCLIV_042820-1|
generic|A_rna_NCLIV_042830-1|
generic|A_rna_NCLIV_042850-1|
generic|A_rna_NCLIV_042870-1|
generic|A_rna_NCLIV_042960-1|
generic|A_rna_NCLIV_043140-1|
generic|A_rna_NCLIV_043180-1|
generic|A_rna_NCLIV_043270-1|
generic|A_rna_NCLIV_043300-1|
generic|A_rna_NCLIV_043330-1|
generic|A_rna_NCLIV_043400-1|
generic|A_rna_NCLIV_043760-1|
generic|A_rna_NCLIV_043880-1|
generic|A_rna_NCLIV_043930-1|
generic|A_rna_NCLIV_043950-1|
generic|A_rna_NCLIV_044000-1|
generic|A_rna_NCLIV_044200-1|
generic|A_rna_NCLIV_044230-1|
generic|A_rna_NCLIV_044270-1|
generic|A_rna_NCLIV_044350-1|
generic|A_rna_NCLIV_044410-1|
generic|A_rna_NCLIV_044440-1|
generic|A_rna_NCLIV_044610-1|
generic|A_rna_NCLIV_044620-1|
generic|A_rna_NCLIV_044690-1|
generic|A_rna_NCLIV_044950-1|
generic|A_rna_NCLIV_045010-1|
generic|A_rna_NCLIV_045060-1|
generic|A_rna_NCLIV_045160-1|
generic|A_rna_NCLIV_045220-1|
generic|A_rna_NCLIV_045400-1|
generic|A_rna_NCLIV_045440-1|
generic|A_rna_NCLIV_045460-1|
generic|A_rna_NCLIV_045585-1|
generic|A_rna_NCLIV_045650-1|
generic|A_rna_NCLIV_045670-1|
generic|A_rna_NCLIV_045800-1|
generic|A_rna_NCLIV_045860-1|
generic|A_rna_NCLIV_045870-1|
generic|A_rna_NCLIV_046040-1|
generic|A_rna_NCLIV_046050-1|
generic|A_rna_NCLIV_046100-1|
generic|A_rna_NCLIV_046170-1|
generic|A_rna_NCLIV_046260-1|
generic|A_rna_NCLIV_046400-1|
generic|A_rna_NCLIV_046530-1|
generic|A_rna_NCLIV_046540-1|
generic|A_rna_NCLIV_046550-1|
generic|A_rna_NCLIV_046590-1|
generic|A_rna_NCLIV_046670-1|
generic|A_rna_NCLIV_046690-1|
generic|A_rna_NCLIV_046760-1|
generic|A_rna_NCLIV_046800-1|
generic|A_rna_NCLIV_047040-1|
generic|A_rna_NCLIV_047110-1|
generic|A_rna_NCLIV_047160-1|
generic|A_rna_NCLIV_047370-1|
generic|A_rna_NCLIV_047390-1|
generic|A_rna_NCLIV_047440-1|
generic|A_rna_NCLIV_047500-1|
generic|A_rna_NCLIV_047530-1|
generic|A_rna_NCLIV_047600-1|
generic|A_rna_NCLIV_047630-1|
generic|A_rna_NCLIV_047660-1|
generic|A_rna_NCLIV_047810-1|
generic|A_rna_NCLIV_047820-1|
generic|A_rna_NCLIV_047860-1|
generic|A_rna_NCLIV_047870-1|
generic|A_rna_NCLIV_047910-1|
generic|A_rna_NCLIV_048020-1|
generic|A_rna_NCLIV_048040-1|
generic|A_rna_NCLIV_048240-1|
generic|A_rna_NCLIV_048330-1|
generic|A_rna_NCLIV_048460-1|
generic|A_rna_NCLIV_048570-1|
generic|A_rna_NCLIV_048580-1|
generic|A_rna_NCLIV_048770-1|
generic|A_rna_NCLIV_048880-1|
generic|A_rna_NCLIV_049030-1|
generic|A_rna_NCLIV_049050-1|
generic|A_rna_NCLIV_049100-1|
generic|A_rna_NCLIV_049130-1|
generic|A_rna_NCLIV_049390-1|
generic|A_rna_NCLIV_049400-1|
generic|A_rna_NCLIV_049460-1|
generic|A_rna_NCLIV_049500-1|
generic|A_rna_NCLIV_049520-1|
generic|A_rna_NCLIV_049570-1|
generic|A_rna_NCLIV_049600-1|
generic|A_rna_NCLIV_049710-1|
generic|A_rna_NCLIV_049720-1|
generic|A_rna_NCLIV_049740-1|
generic|A_rna_NCLIV_049900-1|
generic|A_rna_NCLIV_049920-1|
generic|A_rna_NCLIV_049960-1|
generic|A_rna_NCLIV_050030-1|
generic|A_rna_NCLIV_050050-1|
generic|A_rna_NCLIV_050120-1|
generic|A_rna_NCLIV_050300-1|
generic|A_rna_NCLIV_050370-1|
generic|A_rna_NCLIV_050390-1|
generic|A_rna_NCLIV_050470-1|
generic|A_rna_NCLIV_050590-1|
generic|A_rna_NCLIV_050620-1|
generic|A_rna_NCLIV_050910-1|
generic|A_rna_NCLIV_050990-1|
generic|A_rna_NCLIV_051000-1|
generic|A_rna_NCLIV_051010-1|
generic|A_rna_NCLIV_051340-1|
generic|A_rna_NCLIV_051350-1|
generic|A_rna_NCLIV_051450-1|
generic|A_rna_NCLIV_051510-1|
generic|A_rna_NCLIV_051530-1|
generic|A_rna_NCLIV_051560-1|
generic|A_rna_NCLIV_051590-1|
generic|A_rna_NCLIV_051620-1|
generic|A_rna_NCLIV_051650-1|
generic|A_rna_NCLIV_051800-1|
generic|A_rna_NCLIV_051810-1|
generic|A_rna_NCLIV_051820-1|
generic|A_rna_NCLIV_051970-1|
generic|A_rna_NCLIV_052000-1|
generic|A_rna_NCLIV_052040-1|
generic|A_rna_NCLIV_052070-1|
generic|A_rna_NCLIV_052190-1|
generic|A_rna_NCLIV_052220-1|
generic|A_rna_NCLIV_052230-1|
generic|A_rna_NCLIV_052240-1|
generic|A_rna_NCLIV_052350-1|
generic|A_rna_NCLIV_052380-1|
generic|A_rna_NCLIV_052390-1|
generic|A_rna_NCLIV_052410-1|
generic|A_rna_NCLIV_052500-1|
generic|A_rna_NCLIV_052880-1|
generic|A_rna_NCLIV_052980-1|
generic|A_rna_NCLIV_053190-1|
generic|A_rna_NCLIV_053220-1|
generic|A_rna_NCLIV_053290-1|
generic|A_rna_NCLIV_053330-1|
generic|A_rna_NCLIV_053360-1|
generic|A_rna_NCLIV_053460-1|
generic|A_rna_NCLIV_053580-1|
generic|A_rna_NCLIV_053590-1|
generic|A_rna_NCLIV_053640-1|
generic|A_rna_NCLIV_053810-1|
generic|A_rna_NCLIV_053820-1|
generic|A_rna_NCLIV_053840-1|
generic|A_rna_NCLIV_053860-1|
generic|A_rna_NCLIV_053870-1|
generic|A_rna_NCLIV_053880-1|
generic|A_rna_NCLIV_053890-1|
generic|A_rna_NCLIV_053950-1|
generic|A_rna_NCLIV_054110-1|
generic|A_rna_NCLIV_054140-1|
generic|A_rna_NCLIV_054180-1|
generic|A_rna_NCLIV_054190-1|
generic|A_rna_NCLIV_054200-1|
generic|A_rna_NCLIV_054250-1|
generic|A_rna_NCLIV_054460-1|
generic|A_rna_NCLIV_054510-1|
generic|A_rna_NCLIV_054520-1|
generic|A_rna_NCLIV_054540-1|
generic|A_rna_NCLIV_054570-1|
generic|A_rna_NCLIV_054700-1|
generic|A_rna_NCLIV_054720-1|
generic|A_rna_NCLIV_054750-1|
generic|A_rna_NCLIV_054800-1|
generic|A_rna_NCLIV_054910-1|
generic|A_rna_NCLIV_054940-1|
generic|A_rna_NCLIV_055070-1|
generic|A_rna_NCLIV_055170-1|
generic|A_rna_NCLIV_055210-1|
generic|A_rna_NCLIV_055260-1|
generic|A_rna_NCLIV_055330-1|
generic|A_rna_NCLIV_055490-1|
generic|A_rna_NCLIV_055520-1|
generic|A_rna_NCLIV_055540-1|
generic|A_rna_NCLIV_055660-1|
generic|A_rna_NCLIV_055690-1|
generic|A_rna_NCLIV_055710-1|
generic|A_rna_NCLIV_055720-1|
generic|A_rna_NCLIV_055730-1|
generic|A_rna_NCLIV_055760-1|
generic|A_rna_NCLIV_055800-1|
generic|A_rna_NCLIV_055820-1|
generic|A_rna_NCLIV_055850-1|
generic|A_rna_NCLIV_055980-1|
generic|A_rna_NCLIV_056020-1|
generic|A_rna_NCLIV_056060-1|
generic|A_rna_NCLIV_056110-1|
generic|A_rna_NCLIV_056140-1|
generic|A_rna_NCLIV_056250-1|
generic|A_rna_NCLIV_056340-1|
generic|A_rna_NCLIV_056360-1|
generic|A_rna_NCLIV_056400-1|
generic|A_rna_NCLIV_056430-1|
generic|A_rna_NCLIV_056440-1|
generic|A_rna_NCLIV_056480-1|
generic|A_rna_NCLIV_056550-1|
generic|A_rna_NCLIV_056560-1|
generic|A_rna_NCLIV_056590-1|
generic|A_rna_NCLIV_056670-1|
generic|A_rna_NCLIV_056680-1|
generic|A_rna_NCLIV_056700-1|
generic|A_rna_NCLIV_056720-1|
generic|A_rna_NCLIV_056830-1|
generic|A_rna_NCLIV_056950-1|
generic|A_rna_NCLIV_057190-1|
generic|A_rna_NCLIV_057250-1|
generic|A_rna_NCLIV_057260-1|
generic|A_rna_NCLIV_057330-1|
generic|A_rna_NCLIV_057460-1|
generic|A_rna_NCLIV_057470-1|
generic|A_rna_NCLIV_057700-1|
generic|A_rna_NCLIV_057820-1|
generic|A_rna_NCLIV_058000-1|
generic|A_rna_NCLIV_058200-1|
generic|A_rna_NCLIV_058310-1|
generic|A_rna_NCLIV_058340-1|
generic|A_rna_NCLIV_058420-1|
generic|A_rna_NCLIV_058550-1|
generic|A_rna_NCLIV_058760-1|
generic|A_rna_NCLIV_058790-1|
generic|A_rna_NCLIV_058810-1|
generic|A_rna_NCLIV_058830-1|
generic|A_rna_NCLIV_058890-1|
generic|A_rna_NCLIV_059340-1|
generic|A_rna_NCLIV_059430-1|
generic|A_rna_NCLIV_059450-1|
generic|A_rna_NCLIV_059500-1|
generic|A_rna_NCLIV_059510-1|
generic|A_rna_NCLIV_059590-1|
generic|A_rna_NCLIV_059600-1|
generic|A_rna_NCLIV_059620-1|
generic|A_rna_NCLIV_059650-1|
generic|A_rna_NCLIV_059980-1|
generic|A_rna_NCLIV_060040-1|
generic|A_rna_NCLIV_060140-1|
generic|A_rna_NCLIV_060220-1|
generic|A_rna_NCLIV_060330-1|
generic|A_rna_NCLIV_060380-1|
generic|A_rna_NCLIV_060400-1|
generic|A_rna_NCLIV_060420-1|
generic|A_rna_NCLIV_060470-1|
generic|A_rna_NCLIV_060500-1|
generic|A_rna_NCLIV_060600-1|
generic|A_rna_NCLIV_060660-1|
generic|A_rna_NCLIV_060700-1|
generic|A_rna_NCLIV_060730-1|
generic|A_rna_NCLIV_060741-1|
generic|A_rna_NCLIV_060760-1|
generic|A_rna_NCLIV_060810-1|
generic|A_rna_NCLIV_060820-1|
generic|A_rna_NCLIV_061040-1|
generic|A_rna_NCLIV_061050-1|
generic|A_rna_NCLIV_061070-1|
generic|A_rna_NCLIV_061160-1|
generic|A_rna_NCLIV_061170-1|
generic|A_rna_NCLIV_061210-1|
generic|A_rna_NCLIV_061340-1|
generic|A_rna_NCLIV_061460-1|
generic|A_rna_NCLIV_061600-1|
generic|A_rna_NCLIV_061740-1|
generic|A_rna_NCLIV_061760-1|
generic|A_rna_NCLIV_061820-1|
generic|A_rna_NCLIV_061830-1|
generic|A_rna_NCLIV_061940-1|
generic|A_rna_NCLIV_061950-1|
generic|A_rna_NCLIV_062010-1|
generic|A_rna_NCLIV_062280-1|
generic|A_rna_NCLIV_062310-1|
generic|A_rna_NCLIV_062380-1|
generic|A_rna_NCLIV_062460-1|
generic|A_rna_NCLIV_062520-1|
generic|A_rna_NCLIV_062570-1|
generic|A_rna_NCLIV_062630-1|
generic|A_rna_NCLIV_062720-1|
generic|A_rna_NCLIV_062730-1|
generic|A_rna_NCLIV_062770-1|
generic|A_rna_NCLIV_062810-1|
generic|A_rna_NCLIV_062880-1|
generic|A_rna_NCLIV_062940-1|
generic|A_rna_NCLIV_062950-1|
generic|A_rna_NCLIV_063150-1|
generic|A_rna_NCLIV_063190-1|
generic|A_rna_NCLIV_063230-1|
generic|A_rna_NCLIV_063250-1|
generic|A_rna_NCLIV_063340-1|
generic|A_rna_NCLIV_063370-1|
generic|A_rna_NCLIV_063570-1|
generic|A_rna_NCLIV_063590-1|
generic|A_rna_NCLIV_063730-1|
generic|A_rna_NCLIV_063740-1|
generic|A_rna_NCLIV_063770-1|
generic|A_rna_NCLIV_063860-1|
generic|A_rna_NCLIV_063910-1|
generic|A_rna_NCLIV_064310-1|
generic|A_rna_NCLIV_064360-1|
generic|A_rna_NCLIV_064370-1|
generic|A_rna_NCLIV_064420-1|
generic|A_rna_NCLIV_064440-1|
generic|A_rna_NCLIV_064520-1|
generic|A_rna_NCLIV_064530-1|
generic|A_rna_NCLIV_064580-1|
generic|A_rna_NCLIV_064600-1|
generic|A_rna_NCLIV_064620-1|
generic|A_rna_NCLIV_064660-1|
generic|A_rna_NCLIV_064700-1|
generic|A_rna_NCLIV_064760-1|
generic|A_rna_NCLIV_064780-1|
generic|A_rna_NCLIV_064810-1|
generic|A_rna_NCLIV_064880-1|
generic|A_rna_NCLIV_064950-1|
generic|A_rna_NCLIV_064970-1|
generic|A_rna_NCLIV_065010-1|
generic|A_rna_NCLIV_065090-1|
generic|A_rna_NCLIV_065210-1|
generic|A_rna_NCLIV_065240-1|
generic|A_rna_NCLIV_065270-1|
generic|A_rna_NCLIV_065280-1|
generic|A_rna_NCLIV_065390-1|
generic|A_rna_NCLIV_065450-1|
generic|A_rna_NCLIV_065470-1|
generic|A_rna_NCLIV_065500-1|
generic|A_rna_NCLIV_065590-1|
generic|A_rna_NCLIV_065640-1|
generic|A_rna_NCLIV_065690-1|
generic|A_rna_NCLIV_065750-1|
generic|A_rna_NCLIV_065820-1|
generic|A_rna_NCLIV_065910-1|
generic|A_rna_NCLIV_065970-1|
generic|A_rna_NCLIV_066020-1|
generic|A_rna_NCLIV_066100-1|
generic|A_rna_NCLIV_066250-1|
generic|A_rna_NCLIV_066310-1|
generic|A_rna_NCLIV_066350-1|
generic|A_rna_NCLIV_066370-1|
generic|A_rna_NCLIV_066410-1|
generic|A_rna_NCLIV_066600-1|
generic|A_rna_NCLIV_066630-1|
generic|A_rna_NCLIV_066690-1|
generic|A_rna_NCLIV_066770-1|
generic|A_rna_NCLIV_066840-1|
generic|A_rna_NCLIV_066870-1|
generic|A_rna_NCLIV_066900-1|
generic|A_rna_NCLIV_066920-1|
generic|A_rna_NCLIV_067010-1|
generic|A_rna_NCLIV_067050-1|
generic|A_rna_NCLIV_067300-1|
generic|A_rna_NCLIV_067350-1|
generic|A_rna_NCLIV_067490-1|
generic|A_rna_NCLIV_068040-1|
generic|A_rna_NCLIV_068150-1|
generic|A_rna_NCLIV_068230-1|
generic|A_rna_NCLIV_068260-1|
generic|A_rna_NCLIV_068370-1|
generic|A_rna_NCLIV_068380-1|
generic|A_rna_NCLIV_068400-1|
generic|A_rna_NCLIV_068460-1|
generic|A_rna_NCLIV_068630-1|
generic|A_rna_NCLIV_068640-1|
generic|A_rna_NCLIV_068650-1|
generic|A_rna_NCLIV_068670-1|
generic|A_rna_NCLIV_068850-1|
generic|A_rna_NCLIV_068880-1|
generic|A_rna_NCLIV_068890-1|
generic|A_rna_NCLIV_068920-1|
generic|A_rna_NCLIV_068970-1|
generic|A_rna_NCLIV_069130-1|
generic|A_rna_NCLIV_069500-1|
generic|A_rna_NCLIV_069550-1|
generic|A_rna_NCLIV_069590-1|
generic|A_rna_NCLIV_069600-1|
generic|A_rna_NCLIV_070070-1|
generic|A_rna_NCLIV_070080-1|
generic|A_rna_NCLIV_070100-1|

## Sheet: Orb_1_2
Official proteins that pass threshold	RNA_SEQ proteins that pass threshold
generic|A_rna_NCLIV_000010-1|	generic|B_ncanLIV-rna.Gregory_Brian_mRNA.mRNA.denovo.chr.gms.locs.gene1003|
generic|A_rna_NCLIV_000060-1|	generic|B_ncanLIV-rna.Gregory_Brian_mRNA.mRNA.denovo.chr.gms.locs.gene1224|
generic|A_rna_NCLIV_000090-1|	generic|B_ncanLIV-rna.Gregory_Brian_mRNA.mRNA.denovo.chr.gms.locs.gene1278|
generic|A_rna_NCLIV_000130-1|	generic|B_ncanLIV-rna.Gregory_Brian_mRNA.mRNA.denovo.chr.gms.locs.gene1532|
generic|A_rna_NCLIV_000240-1|	generic|B_ncanLIV-rna.Gregory_Brian_mRNA.mRNA.denovo.chr.gms.locs.gene1586|
generic|A_rna_NCLIV_000260-1|	generic|B_ncanLIV-rna.Gregory_Brian_mRNA.mRNA.denovo.chr.gms.locs.gene1809|
generic|A_rna_NCLIV_000280-1|	generic|B_ncanLIV-rna.Gregory_Brian_mRNA.mRNA.denovo.chr.gms.locs.gene2008|
generic|A_rna_NCLIV_000300-1|	generic|B_ncanLIV-rna.Gregory_Brian_mRNA.mRNA.denovo.chr.gms.locs.gene2328|
generic|A_rna_NCLIV_000390-1|	generic|B_ncanLIV-rna.Gregory_Brian_mRNA.mRNA.denovo.chr.gms.locs.gene2395|
generic|A_rna_NCLIV_000430-1|	generic|B_ncanLIV-rna.Gregory_Brian_mRNA.mRNA.denovo.chr.gms.locs.gene2474|
generic|A_rna_NCLIV_000510-1|	generic|B_ncanLIV-rna.Gregory_Brian_mRNA.mRNA.denovo.chr.gms.locs.gene3314|
generic|A_rna_NCLIV_000520-1|	generic|B_ncanLIV-rna.Gregory_Brian_mRNA.mRNA.denovo.chr.gms.locs.gene3779|
generic|A_rna_NCLIV_000610-1|	generic|B_ncanLIV-rna.Gregory_Brian_mRNA.mRNA.denovo.chr.gms.locs.gene4233|
generic|A_rna_NCLIV_000740-1|	generic|B_ncanLIV-rna.Gregory_Brian_mRNA.mRNA.denovo.chr.gms.locs.gene5576|
generic|A_rna_NCLIV_000860-1|	generic|B_ncanLIV-rna.Gregory_Brian_mRNA.mRNA.denovo.chr.gms.locs.gene5730|
generic|A_rna_NCLIV_000890-1|	generic|B_ncanLIV-rna.Gregory_Brian_mRNA.mRNA.denovo.chr.gms.locs.gene958|
generic|A_rna_NCLIV_001040-1|	generic|B_ncanLIV-rna.Reid_tachy.day3.denovo.chr.gms.locs.gene1162|
generic|A_rna_NCLIV_001060-1|	generic|B_ncanLIV-rna.Reid_tachy.day3.denovo.chr.gms.locs.gene1334|
generic|A_rna_NCLIV_001070-1|	generic|B_ncanLIV-rna.Reid_tachy.day3.denovo.chr.gms.locs.gene1340|
generic|A_rna_NCLIV_001250-1|	generic|B_ncanLIV-rna.Reid_tachy.day3.denovo.chr.gms.locs.gene1431|
generic|A_rna_NCLIV_001290-1|	generic|B_ncanLIV-rna.Reid_tachy.day3.denovo.chr.gms.locs.gene1801|
generic|A_rna_NCLIV_001300-1|	generic|B_ncanLIV-rna.Reid_tachy.day3.denovo.chr.gms.locs.gene216|
generic|A_rna_NCLIV_001360-1|	generic|B_ncanLIV-rna.Reid_tachy.day3.denovo.chr.gms.locs.gene2170|
generic|A_rna_NCLIV_001370-1|	generic|B_ncanLIV-rna.Reid_tachy.day3.denovo.chr.gms.locs.gene2711|
generic|A_rna_NCLIV_001380-1|	generic|B_ncanLIV-rna.Reid_tachy.day3.denovo.chr.gms.locs.gene2934|
generic|A_rna_NCLIV_001450-1|	generic|B_ncanLIV-rna.Reid_tachy.day3.denovo.chr.gms.locs.gene3122|
generic|A_rna_NCLIV_001520-1|	generic|B_ncanLIV-rna.Reid_tachy.day3.denovo.chr.gms.locs.gene3149|
generic|A_rna_NCLIV_001570-1|	generic|B_ncanLIV-rna.Reid_tachy.day3.denovo.chr.gms.locs.gene3179|
generic|A_rna_NCLIV_001660-1|	generic|B_ncanLIV-rna.Reid_tachy.day3.denovo.chr.gms.locs.gene4065|
generic|A_rna_NCLIV_001670-1|	generic|B_ncanLIV-rna.Reid_tachy.day3.denovo.chr.gms.locs.gene4106|
generic|A_rna_NCLIV_001770-1|	generic|B_ncanLIV-rna.Reid_tachy.day3.denovo.chr.gms.locs.gene4726|
generic|A_rna_NCLIV_001890-1|	generic|B_ncanLIV-rna.Reid_tachy.day3.denovo.chr.gms.locs.gene4796|
generic|A_rna_NCLIV_001970-1|	generic|B_ncanLIV-rna.Reid_tachy.day3.denovo.chr.gms.locs.gene5352|
generic|A_rna_NCLIV_002190-1|	generic|B_ncanLIV-rna.Reid_tachy.day3.denovo.chr.gms.locs.gene5368|
generic|A_rna_NCLIV_002330-1|	generic|B_ncanLIV-rna.Reid_tachy.day3.denovo.chr.gms.locs.gene5388|
generic|A_rna_NCLIV_002390-1|	generic|B_ncanLIV-rna.Reid_tachy.day3.denovo.chr.gms.locs.gene5427|
generic|A_rna_NCLIV_002520-1|	generic|B_ncanLIV-rna.Reid_tachy.day3.denovo.chr.gms.locs.gene785|
generic|A_rna_NCLIV_002540-1|	generic|B_ncanLIV-rna.Reid_tachy.day4.denovo.chr.gms.locs.gene1131|
generic|A_rna_NCLIV_002590-1|	generic|B_ncanLIV-rna.Reid_tachy.day4.denovo.chr.gms.locs.gene1244|
generic|A_rna_NCLIV_002610-1|	generic|B_ncanLIV-rna.Reid_tachy.day4.denovo.chr.gms.locs.gene1353|
generic|A_rna_NCLIV_002850-1|	generic|B_ncanLIV-rna.Reid_tachy.day4.denovo.chr.gms.locs.gene1406|
generic|A_rna_NCLIV_002940-1|	generic|B_ncanLIV-rna.Reid_tachy.day4.denovo.chr.gms.locs.gene1432|
generic|A_rna_NCLIV_003160-1|	generic|B_ncanLIV-rna.Reid_tachy.day4.denovo.chr.gms.locs.gene1473|
generic|A_rna_NCLIV_003190-1|	generic|B_ncanLIV-rna.Reid_tachy.day4.denovo.chr.gms.locs.gene1592|
generic|A_rna_NCLIV_003220-1|	generic|B_ncanLIV-rna.Reid_tachy.day4.denovo.chr.gms.locs.gene1601|
generic|A_rna_NCLIV_003310-1|	generic|B_ncanLIV-rna.Reid_tachy.day4.denovo.chr.gms.locs.gene1618|
generic|A_rna_NCLIV_003440-1|	generic|B_ncanLIV-rna.Reid_tachy.day4.denovo.chr.gms.locs.gene1657|
generic|A_rna_NCLIV_003470-1|	generic|B_ncanLIV-rna.Reid_tachy.day4.denovo.chr.gms.locs.gene1796|
generic|A_rna_NCLIV_003510-1|	generic|B_ncanLIV-rna.Reid_tachy.day4.denovo.chr.gms.locs.gene1818|
generic|A_rna_NCLIV_003560-1|	generic|B_ncanLIV-rna.Reid_tachy.day4.denovo.chr.gms.locs.gene1833|
generic|A_rna_NCLIV_003570-1|	generic|B_ncanLIV-rna.Reid_tachy.day4.denovo.chr.gms.locs.gene184|
generic|A_rna_NCLIV_003580-1|	generic|B_ncanLIV-rna.Reid_tachy.day4.denovo.chr.gms.locs.gene1965|
generic|A_rna_NCLIV_003650-1|	generic|B_ncanLIV-rna.Reid_tachy.day4.denovo.chr.gms.locs.gene2465|
generic|A_rna_NCLIV_003890-1|	generic|B_ncanLIV-rna.Reid_tachy.day4.denovo.chr.gms.locs.gene2620|
generic|A_rna_NCLIV_003990-1|	generic|B_ncanLIV-rna.Reid_tachy.day4.denovo.chr.gms.locs.gene2653|
generic|A_rna_NCLIV_004060-1|	generic|B_ncanLIV-rna.Reid_tachy.day4.denovo.chr.gms.locs.gene2758|
generic|A_rna_NCLIV_004110-1|	generic|B_ncanLIV-rna.Reid_tachy.day4.denovo.chr.gms.locs.gene2772|
generic|A_rna_NCLIV_004140-1|	generic|B_ncanLIV-rna.Reid_tachy.day4.denovo.chr.gms.locs.gene2922|
generic|A_rna_NCLIV_004190-1|	generic|B_ncanLIV-rna.Reid_tachy.day4.denovo.chr.gms.locs.gene2959|
generic|A_rna_NCLIV_004240-1|	generic|B_ncanLIV-rna.Reid_tachy.day4.denovo.chr.gms.locs.gene3|
generic|A_rna_NCLIV_004280-1|	generic|B_ncanLIV-rna.Reid_tachy.day4.denovo.chr.gms.locs.gene3145|
generic|A_rna_NCLIV_004300-1|	generic|B_ncanLIV-rna.Reid_tachy.day4.denovo.chr.gms.locs.gene3154|
generic|A_rna_NCLIV_004320-1|	generic|B_ncanLIV-rna.Reid_tachy.day4.denovo.chr.gms.locs.gene3267|
generic|A_rna_NCLIV_004340-1|	generic|B_ncanLIV-rna.Reid_tachy.day4.denovo.chr.gms.locs.gene3293|
generic|A_rna_NCLIV_004390-1|	generic|B_ncanLIV-rna.Reid_tachy.day4.denovo.chr.gms.locs.gene3373|
generic|A_rna_NCLIV_004400-1|	generic|B_ncanLIV-rna.Reid_tachy.day4.denovo.chr.gms.locs.gene338|
generic|A_rna_NCLIV_004510-1|	generic|B_ncanLIV-rna.Reid_tachy.day4.denovo.chr.gms.locs.gene3510|
generic|A_rna_NCLIV_004710-1|	generic|B_ncanLIV-rna.Reid_tachy.day4.denovo.chr.gms.locs.gene3627|
generic|A_rna_NCLIV_004750-1|	generic|B_ncanLIV-rna.Reid_tachy.day4.denovo.chr.gms.locs.gene3635|
generic|A_rna_NCLIV_004860-1|	generic|B_ncanLIV-rna.Reid_tachy.day4.denovo.chr.gms.locs.gene3681|
generic|A_rna_NCLIV_004920-1|	generic|B_ncanLIV-rna.Reid_tachy.day4.denovo.chr.gms.locs.gene3745|
generic|A_rna_NCLIV_005010-1|	generic|B_ncanLIV-rna.Reid_tachy.day4.denovo.chr.gms.locs.gene3775|
generic|A_rna_NCLIV_005050-1|	generic|B_ncanLIV-rna.Reid_tachy.day4.denovo.chr.gms.locs.gene3781|
generic|A_rna_NCLIV_005150-1|	generic|B_ncanLIV-rna.Reid_tachy.day4.denovo.chr.gms.locs.gene3825|
generic|A_rna_NCLIV_005190-1|	generic|B_ncanLIV-rna.Reid_tachy.day4.denovo.chr.gms.locs.gene383|
generic|A_rna_NCLIV_005280-1|	generic|B_ncanLIV-rna.Reid_tachy.day4.denovo.chr.gms.locs.gene3893|
generic|A_rna_NCLIV_005420-1|	generic|B_ncanLIV-rna.Reid_tachy.day4.denovo.chr.gms.locs.gene4086|
generic|A_rna_NCLIV_005500-1|	generic|B_ncanLIV-rna.Reid_tachy.day4.denovo.chr.gms.locs.gene4172|
generic|A_rna_NCLIV_005550-1|	generic|B_ncanLIV-rna.Reid_tachy.day4.denovo.chr.gms.locs.gene4187|
generic|A_rna_NCLIV_005560-1|	generic|B_ncanLIV-rna.Reid_tachy.day4.denovo.chr.gms.locs.gene4235|
generic|A_rna_NCLIV_005620-1|	generic|B_ncanLIV-rna.Reid_tachy.day4.denovo.chr.gms.locs.gene4357|
generic|A_rna_NCLIV_005670-1|	generic|B_ncanLIV-rna.Reid_tachy.day4.denovo.chr.gms.locs.gene4392|
generic|A_rna_NCLIV_005770-1|	generic|B_ncanLIV-rna.Reid_tachy.day4.denovo.chr.gms.locs.gene4500|
generic|A_rna_NCLIV_005900-1|	generic|B_ncanLIV-rna.Reid_tachy.day4.denovo.chr.gms.locs.gene4796|
generic|A_rna_NCLIV_006060-1|	generic|B_ncanLIV-rna.Reid_tachy.day4.denovo.chr.gms.locs.gene4856|
generic|A_rna_NCLIV_006160-1|	generic|B_ncanLIV-rna.Reid_tachy.day4.denovo.chr.gms.locs.gene4857|
generic|A_rna_NCLIV_006170-1|	generic|B_ncanLIV-rna.Reid_tachy.day4.denovo.chr.gms.locs.gene486|
generic|A_rna_NCLIV_006180-1|	generic|B_ncanLIV-rna.Reid_tachy.day4.denovo.chr.gms.locs.gene4875|
generic|A_rna_NCLIV_006480-1|	generic|B_ncanLIV-rna.Reid_tachy.day4.denovo.chr.gms.locs.gene5193|
generic|A_rna_NCLIV_006490-1|	generic|B_ncanLIV-rna.Reid_tachy.day4.denovo.chr.gms.locs.gene5210|
generic|A_rna_NCLIV_006510-1|	generic|B_ncanLIV-rna.Reid_tachy.day4.denovo.chr.gms.locs.gene5301|
generic|A_rna_NCLIV_006570-1|	generic|B_ncanLIV-rna.Reid_tachy.day4.denovo.chr.gms.locs.gene5560|
generic|A_rna_NCLIV_006640-1|	generic|B_ncanLIV-rna.Reid_tachy.day4.denovo.chr.gms.locs.gene5896|
generic|A_rna_NCLIV_006780-1|	generic|B_ncanLIV-rna.Reid_tachy.day4.denovo.chr.gms.locs.gene593|
generic|A_rna_NCLIV_006850-1|	generic|B_ncanLIV-rna.Reid_tachy.day4.denovo.chr.gms.locs.gene5949|
generic|A_rna_NCLIV_006860-1|	generic|B_ncanLIV-rna.Reid_tachy.day4.denovo.chr.gms.locs.gene613|
generic|A_rna_NCLIV_006940-1|	generic|B_ncanLIV-rna.Reid_tachy.day4.denovo.chr.gms.locs.gene6192|
generic|A_rna_NCLIV_007000-1|	generic|B_ncanLIV-rna.Reid_tachy.day4.denovo.chr.gms.locs.gene6224|
generic|A_rna_NCLIV_007010-1|	generic|B_ncanLIV-rna.Reid_tachy.day4.denovo.chr.gms.locs.gene822|
generic|A_rna_NCLIV_007160-1|
generic|A_rna_NCLIV_007260-1|
generic|A_rna_NCLIV_007330-1|
generic|A_rna_NCLIV_007390-1|
generic|A_rna_NCLIV_007450-1|
generic|A_rna_NCLIV_007510-1|
generic|A_rna_NCLIV_007580-1|
generic|A_rna_NCLIV_007730-1|
generic|A_rna_NCLIV_007770-1|
generic|A_rna_NCLIV_007800-1|
generic|A_rna_NCLIV_007850-1|
generic|A_rna_NCLIV_007860-1|
generic|A_rna_NCLIV_008070-1|
generic|A_rna_NCLIV_008080-1|
generic|A_rna_NCLIV_008100-1|
generic|A_rna_NCLIV_008120-1|
generic|A_rna_NCLIV_008170-1|
generic|A_rna_NCLIV_008230-1|
generic|A_rna_NCLIV_008650-1|
generic|A_rna_NCLIV_008680-1|
generic|A_rna_NCLIV_008730-1|
generic|A_rna_NCLIV_008780-1|
generic|A_rna_NCLIV_008990-1|
generic|A_rna_NCLIV_009030-1|
generic|A_rna_NCLIV_009150-1|
generic|A_rna_NCLIV_009300-1|
generic|A_rna_NCLIV_009310-1|
generic|A_rna_NCLIV_009390-1|
generic|A_rna_NCLIV_009440-1|
generic|A_rna_NCLIV_009450-1|
generic|A_rna_NCLIV_009590-1|
generic|A_rna_NCLIV_009630-1|
generic|A_rna_NCLIV_009640-1|
generic|A_rna_NCLIV_009780-1|
generic|A_rna_NCLIV_010010-1|
generic|A_rna_NCLIV_010020-1|
generic|A_rna_NCLIV_010130-1|
generic|A_rna_NCLIV_010200-1|
generic|A_rna_NCLIV_010220-1|
generic|A_rna_NCLIV_010230-1|
generic|A_rna_NCLIV_010520-1|
generic|A_rna_NCLIV_010600-1|
generic|A_rna_NCLIV_010630-1|
generic|A_rna_NCLIV_010720-1|
generic|A_rna_NCLIV_010730-1|
generic|A_rna_NCLIV_010740-1|
generic|A_rna_NCLIV_010830-1|
generic|A_rna_NCLIV_010850-1|
generic|A_rna_NCLIV_010860-1|
generic|A_rna_NCLIV_010960-1|
generic|A_rna_NCLIV_010980-1|
generic|A_rna_NCLIV_011040-1|
generic|A_rna_NCLIV_011090-1|
generic|A_rna_NCLIV_011110-1|
generic|A_rna_NCLIV_011120-1|
generic|A_rna_NCLIV_011140-1|
generic|A_rna_NCLIV_011210-1|
generic|A_rna_NCLIV_011270-1|
generic|A_rna_NCLIV_011320-1|
generic|A_rna_NCLIV_011380-1|
generic|A_rna_NCLIV_011410-1|
generic|A_rna_NCLIV_011500-1|
generic|A_rna_NCLIV_011730-1|
generic|A_rna_NCLIV_011830-1|
generic|A_rna_NCLIV_011960-1|
generic|A_rna_NCLIV_011980-1|
generic|A_rna_NCLIV_012120-1|
generic|A_rna_NCLIV_012130-1|
generic|A_rna_NCLIV_012195-1|
generic|A_rna_NCLIV_012220-1|
generic|A_rna_NCLIV_012230-1|
generic|A_rna_NCLIV_012270-1|
generic|A_rna_NCLIV_012400-1|
generic|A_rna_NCLIV_012500-1|
generic|A_rna_NCLIV_012700-1|
generic|A_rna_NCLIV_012830-1|
generic|A_rna_NCLIV_012860-1|
generic|A_rna_NCLIV_012890-1|
generic|A_rna_NCLIV_012920-1|
generic|A_rna_NCLIV_013150-1|
generic|A_rna_NCLIV_013180-1|
generic|A_rna_NCLIV_013260-1|
generic|A_rna_NCLIV_013320-1|
generic|A_rna_NCLIV_013360-1|
generic|A_rna_NCLIV_013460-1|
generic|A_rna_NCLIV_013570-1|
generic|A_rna_NCLIV_013670-1|
generic|A_rna_NCLIV_013780-1|
generic|A_rna_NCLIV_013860-1|
generic|A_rna_NCLIV_013890-1|
generic|A_rna_NCLIV_013910-1|
generic|A_rna_NCLIV_014000-1|
generic|A_rna_NCLIV_014020-1|
generic|A_rna_NCLIV_014040-1|
generic|A_rna_NCLIV_014060-1|
generic|A_rna_NCLIV_014100-1|
generic|A_rna_NCLIV_014150-1|
generic|A_rna_NCLIV_014330-1|
generic|A_rna_NCLIV_014360-1|
generic|A_rna_NCLIV_014450-1|
generic|A_rna_NCLIV_014760-1|
generic|A_rna_NCLIV_015010-1|
generic|A_rna_NCLIV_015160-1|
generic|A_rna_NCLIV_015180-1|
generic|A_rna_NCLIV_015200-1|
generic|A_rna_NCLIV_015210-1|
generic|A_rna_NCLIV_015260-1|
generic|A_rna_NCLIV_015290-1|
generic|A_rna_NCLIV_015380-1|
generic|A_rna_NCLIV_015410-1|
generic|A_rna_NCLIV_015430-1|
generic|A_rna_NCLIV_015440-1|
generic|A_rna_NCLIV_015460-1|
generic|A_rna_NCLIV_015480-1|
generic|A_rna_NCLIV_015520-1|
generic|A_rna_NCLIV_015530-1|
generic|A_rna_NCLIV_015550-1|
generic|A_rna_NCLIV_015690-1|
generic|A_rna_NCLIV_015880-1|
generic|A_rna_NCLIV_015920-1|
generic|A_rna_NCLIV_015970-1|
generic|A_rna_NCLIV_016040-1|
generic|A_rna_NCLIV_016110-1|
generic|A_rna_NCLIV_016120-1|
generic|A_rna_NCLIV_016150-1|
generic|A_rna_NCLIV_016220-1|
generic|A_rna_NCLIV_016330-1|
generic|A_rna_NCLIV_016360-1|
generic|A_rna_NCLIV_016370-1|
generic|A_rna_NCLIV_016390-1|
generic|A_rna_NCLIV_016430-1|
generic|A_rna_NCLIV_016540-1|
generic|A_rna_NCLIV_016770-1|
generic|A_rna_NCLIV_016800-1|
generic|A_rna_NCLIV_016970-1|
generic|A_rna_NCLIV_017010-1|
generic|A_rna_NCLIV_017020-1|
generic|A_rna_NCLIV_017040-1|
generic|A_rna_NCLIV_017130-1|
generic|A_rna_NCLIV_017240-1|
generic|A_rna_NCLIV_017250-1|
generic|A_rna_NCLIV_017310-1|
generic|A_rna_NCLIV_017340-1|
generic|A_rna_NCLIV_017370-1|
generic|A_rna_NCLIV_017410-1|
generic|A_rna_NCLIV_017460-1|
generic|A_rna_NCLIV_017470-1|
generic|A_rna_NCLIV_017500-1|
generic|A_rna_NCLIV_017560-1|
generic|A_rna_NCLIV_017680-1|
generic|A_rna_NCLIV_018020-1|
generic|A_rna_NCLIV_018120-1|
generic|A_rna_NCLIV_018400-1|
generic|A_rna_NCLIV_018420-1|
generic|A_rna_NCLIV_018500-1|
generic|A_rna_NCLIV_018510-1|
generic|A_rna_NCLIV_018530-1|
generic|A_rna_NCLIV_018550-1|
generic|A_rna_NCLIV_018560-1|
generic|A_rna_NCLIV_018710-1|
generic|A_rna_NCLIV_018800-1|
generic|A_rna_NCLIV_0188-1|
generic|A_rna_NCLIV_018830-1|
generic|A_rna_NCLIV_018890-1|
generic|A_rna_NCLIV_018930-1|
generic|A_rna_NCLIV_018950-1|
generic|A_rna_NCLIV_019000-1|
generic|A_rna_NCLIV_019040-1|
generic|A_rna_NCLIV_019100-1|
generic|A_rna_NCLIV_019110-1|
generic|A_rna_NCLIV_019200-1|
generic|A_rna_NCLIV_019480-1|
generic|A_rna_NCLIV_019490-1|
generic|A_rna_NCLIV_019550-1|
generic|A_rna_NCLIV_019600-1|
generic|A_rna_NCLIV_019660-1|
generic|A_rna_NCLIV_019750-1|
generic|A_rna_NCLIV_019770-1|
generic|A_rna_NCLIV_019780-1|
generic|A_rna_NCLIV_019810-1|
generic|A_rna_NCLIV_019820-1|
generic|A_rna_NCLIV_019830-1|
generic|A_rna_NCLIV_019890-1|
generic|A_rna_NCLIV_019960-1|
generic|A_rna_NCLIV_019970-1|
generic|A_rna_NCLIV_020070-1|
generic|A_rna_NCLIV_020120-1|
generic|A_rna_NCLIV_020140-1|
generic|A_rna_NCLIV_020180-1|
generic|A_rna_NCLIV_020220-1|
generic|A_rna_NCLIV_020250-1|
generic|A_rna_NCLIV_020310-1|
generic|A_rna_NCLIV_020340-1|
generic|A_rna_NCLIV_020430-1|
generic|A_rna_NCLIV_020550-1|
generic|A_rna_NCLIV_020650-1|
generic|A_rna_NCLIV_020770-1|
generic|A_rna_NCLIV_020840-1|
generic|A_rna_NCLIV_020880-1|
generic|A_rna_NCLIV_020990-1|
generic|A_rna_NCLIV_021050-1|
generic|A_rna_NCLIV_021080-1|
generic|A_rna_NCLIV_021410-1|
generic|A_rna_NCLIV_021440-1|
generic|A_rna_NCLIV_021510-1|
generic|A_rna_NCLIV_021540-1|
generic|A_rna_NCLIV_021640-1|
generic|A_rna_NCLIV_021720-1|
generic|A_rna_NCLIV_021920-1|
generic|A_rna_NCLIV_022080-1|
generic|A_rna_NCLIV_022140-1|
generic|A_rna_NCLIV_022220-1|
generic|A_rna_NCLIV_022270-1|
generic|A_rna_NCLIV_022310-1|
generic|A_rna_NCLIV_022370-1|
generic|A_rna_NCLIV_022400-1|
generic|A_rna_NCLIV_022420-1|
generic|A_rna_NCLIV_022430-1|
generic|A_rna_NCLIV_022540-1|
generic|A_rna_NCLIV_022550-1|
generic|A_rna_NCLIV_022560-1|
generic|A_rna_NCLIV_022610-1|
generic|A_rna_NCLIV_022920-1|
generic|A_rna_NCLIV_022970-1|
generic|A_rna_NCLIV_0230-1|
generic|A_rna_NCLIV_023040-1|
generic|A_rna_NCLIV_023090-1|
generic|A_rna_NCLIV_023550-1|
generic|A_rna_NCLIV_023620-1|
generic|A_rna_NCLIV_023790-1|
generic|A_rna_NCLIV_024030-1|
generic|A_rna_NCLIV_024090-1|
generic|A_rna_NCLIV_024110-1|
generic|A_rna_NCLIV_024140-1|
generic|A_rna_NCLIV_024220-1|
generic|A_rna_NCLIV_024360-1|
generic|A_rna_NCLIV_024380-1|
generic|A_rna_NCLIV_024420-1|
generic|A_rna_NCLIV_024440-1|
generic|A_rna_NCLIV_024470-1|
generic|A_rna_NCLIV_0245-1|
generic|A_rna_NCLIV_024630-1|
generic|A_rna_NCLIV_024640-1|
generic|A_rna_NCLIV_024680-1|
generic|A_rna_NCLIV_024820-1|
generic|A_rna_NCLIV_024840-1|
generic|A_rna_NCLIV_024860-1|
generic|A_rna_NCLIV_024870-1|
generic|A_rna_NCLIV_024880-1|
generic|A_rna_NCLIV_025000-1|
generic|A_rna_NCLIV_0250-1|
generic|A_rna_NCLIV_025130-1|
generic|A_rna_NCLIV_025140-1|
generic|A_rna_NCLIV_025160-1|
generic|A_rna_NCLIV_025190-1|
generic|A_rna_NCLIV_025220-1|
generic|A_rna_NCLIV_025240-1|
generic|A_rna_NCLIV_025340-1|
generic|A_rna_NCLIV_025450-1|
generic|A_rna_NCLIV_025480-1|
generic|A_rna_NCLIV_025580-1|
generic|A_rna_NCLIV_025670-1|
generic|A_rna_NCLIV_025710-1|
generic|A_rna_NCLIV_025730-1|
generic|A_rna_NCLIV_025770-1|
generic|A_rna_NCLIV_025920-1|
generic|A_rna_NCLIV_0260-1|
generic|A_rna_NCLIV_026040-1|
generic|A_rna_NCLIV_026080-1|
generic|A_rna_NCLIV_026100-1|
generic|A_rna_NCLIV_026140-1|
generic|A_rna_NCLIV_026150-1|
generic|A_rna_NCLIV_026180-1|
generic|A_rna_NCLIV_026200-1|
generic|A_rna_NCLIV_026290-1|
generic|A_rna_NCLIV_026340-1|
generic|A_rna_NCLIV_026520-1|
generic|A_rna_NCLIV_026600-1|
generic|A_rna_NCLIV_026710-1|
generic|A_rna_NCLIV_026820-1|
generic|A_rna_NCLIV_026890-1|
generic|A_rna_NCLIV_026970-1|
generic|A_rna_NCLIV_027130-1|
generic|A_rna_NCLIV_027160-1|
generic|A_rna_NCLIV_027230-1|
generic|A_rna_NCLIV_027270-1|
generic|A_rna_NCLIV_027450-1|
generic|A_rna_NCLIV_027480-1|
generic|A_rna_NCLIV_027510-1|
generic|A_rna_NCLIV_027530-1|
generic|A_rna_NCLIV_0277-1|
generic|A_rna_NCLIV_027770-1|
generic|A_rna_NCLIV_027780-1|
generic|A_rna_NCLIV_027850-1|
generic|A_rna_NCLIV_027930-1|
generic|A_rna_NCLIV_028050-1|
generic|A_rna_NCLIV_028060-1|
generic|A_rna_NCLIV_028090-1|
generic|A_rna_NCLIV_028170-1|
generic|A_rna_NCLIV_028180-1|
generic|A_rna_NCLIV_028230-1|
generic|A_rna_NCLIV_028240-1|
generic|A_rna_NCLIV_028280-1|
generic|A_rna_NCLIV_028300-1|
generic|A_rna_NCLIV_028320-1|
generic|A_rna_NCLIV_028400-1|
generic|A_rna_NCLIV_028500-1|
generic|A_rna_NCLIV_028510-1|
generic|A_rna_NCLIV_028540-1|
generic|A_rna_NCLIV_028680-1|
generic|A_rna_NCLIV_028830-1|
generic|A_rna_NCLIV_028870-1|
generic|A_rna_NCLIV_029040-1|
generic|A_rna_NCLIV_029060-1|
generic|A_rna_NCLIV_029080-1|
generic|A_rna_NCLIV_029160-1|
generic|A_rna_NCLIV_029420-1|
generic|A_rna_NCLIV_029570-1|
generic|A_rna_NCLIV_029690-1|
generic|A_rna_NCLIV_029720-1|
generic|A_rna_NCLIV_029970-1|
generic|A_rna_NCLIV_030070-1|
generic|A_rna_NCLIV_030120-1|
generic|A_rna_NCLIV_030290-1|
generic|A_rna_NCLIV_030340-1|
generic|A_rna_NCLIV_030420-1|
generic|A_rna_NCLIV_030470-1|
generic|A_rna_NCLIV_030490-1|
generic|A_rna_NCLIV_030620-1|
generic|A_rna_NCLIV_030650-1|
generic|A_rna_NCLIV_030660-1|
generic|A_rna_NCLIV_030730-1|
generic|A_rna_NCLIV_030760-1|
generic|A_rna_NCLIV_030820-1|
generic|A_rna_NCLIV_030860-1|
generic|A_rna_NCLIV_030900-1|
generic|A_rna_NCLIV_030930-1|
generic|A_rna_NCLIV_030940-1|
generic|A_rna_NCLIV_030950-1|
generic|A_rna_NCLIV_030970-1|
generic|A_rna_NCLIV_031040-1|
generic|A_rna_NCLIV_031250-1|
generic|A_rna_NCLIV_031340-1|
generic|A_rna_NCLIV_031500-1|
generic|A_rna_NCLIV_031530-1|
generic|A_rna_NCLIV_031550-1|
generic|A_rna_NCLIV_031560-1|
generic|A_rna_NCLIV_031610-1|
generic|A_rna_NCLIV_031730-1|
generic|A_rna_NCLIV_031750-1|
generic|A_rna_NCLIV_031770-1|
generic|A_rna_NCLIV_031780-1|
generic|A_rna_NCLIV_031860-1|
generic|A_rna_NCLIV_031890-1|
generic|A_rna_NCLIV_031920-1|
generic|A_rna_NCLIV_032000-1|
generic|A_rna_NCLIV_032030-1|
generic|A_rna_NCLIV_032050-1|
generic|A_rna_NCLIV_032110-1|
generic|A_rna_NCLIV_032160-1|
generic|A_rna_NCLIV_032240-1|
generic|A_rna_NCLIV_032250-1|
generic|A_rna_NCLIV_032270-1|
generic|A_rna_NCLIV_032290-1|
generic|A_rna_NCLIV_032320-1|
generic|A_rna_NCLIV_032330-1|
generic|A_rna_NCLIV_032390-1|
generic|A_rna_NCLIV_032560-1|
generic|A_rna_NCLIV_032620-1|
generic|A_rna_NCLIV_032660-1|
generic|A_rna_NCLIV_032670-1|
generic|A_rna_NCLIV_032770-1|
generic|A_rna_NCLIV_032780-1|
generic|A_rna_NCLIV_032940-1|
generic|A_rna_NCLIV_033030-1|
generic|A_rna_NCLIV_033040-1|
generic|A_rna_NCLIV_033060-1|
generic|A_rna_NCLIV_033090-1|
generic|A_rna_NCLIV_033230-1|
generic|A_rna_NCLIV_033250-1|
generic|A_rna_NCLIV_033270-1|
generic|A_rna_NCLIV_033275-1|
generic|A_rna_NCLIV_033480-1|
generic|A_rna_NCLIV_033550-1|
generic|A_rna_NCLIV_033690-1|
generic|A_rna_NCLIV_033740-1|
generic|A_rna_NCLIV_033830-1|
generic|A_rna_NCLIV_033850-1|
generic|A_rna_NCLIV_033950-1|
generic|A_rna_NCLIV_034090-1|
generic|A_rna_NCLIV_0341-1|
generic|A_rna_NCLIV_034130-1|
generic|A_rna_NCLIV_034160-1|
generic|A_rna_NCLIV_034270-1|
generic|A_rna_NCLIV_034530-1|
generic|A_rna_NCLIV_034650-1|
generic|A_rna_NCLIV_034670-1|
generic|A_rna_NCLIV_034900-1|
generic|A_rna_NCLIV_034990-1|
generic|A_rna_NCLIV_035100-1|
generic|A_rna_NCLIV_035190-1|
generic|A_rna_NCLIV_035220-1|
generic|A_rna_NCLIV_035250-1|
generic|A_rna_NCLIV_035310-1|
generic|A_rna_NCLIV_035540-1|
generic|A_rna_NCLIV_035590-1|
generic|A_rna_NCLIV_035750-1|
generic|A_rna_NCLIV_035850-1|
generic|A_rna_NCLIV_035860-1|
generic|A_rna_NCLIV_035910-1|
generic|A_rna_NCLIV_036130-1|
generic|A_rna_NCLIV_036250-1|
generic|A_rna_NCLIV_036280-1|
generic|A_rna_NCLIV_036290-1|
generic|A_rna_NCLIV_036340-1|
generic|A_rna_NCLIV_036380-1|
generic|A_rna_NCLIV_036400-1|
generic|A_rna_NCLIV_036410-1|
generic|A_rna_NCLIV_036570-1|
generic|A_rna_NCLIV_036610-1|
generic|A_rna_NCLIV_036640-1|
generic|A_rna_NCLIV_036700-1|
generic|A_rna_NCLIV_036720-1|
generic|A_rna_NCLIV_036830-1|
generic|A_rna_NCLIV_037060-1|
generic|A_rna_NCLIV_037150-1|
generic|A_rna_NCLIV_037180-1|
generic|A_rna_NCLIV_037190-1|
generic|A_rna_NCLIV_037400-1|
generic|A_rna_NCLIV_037460-1|
generic|A_rna_NCLIV_037500-1|
generic|A_rna_NCLIV_037520-1|
generic|A_rna_NCLIV_037590-1|
generic|A_rna_NCLIV_037630-1|
generic|A_rna_NCLIV_037760-1|
generic|A_rna_NCLIV_038000-1|
generic|A_rna_NCLIV_038320-1|
generic|A_rna_NCLIV_038330-1|
generic|A_rna_NCLIV_038360-1|
generic|A_rna_NCLIV_038400-1|
generic|A_rna_NCLIV_038410-1|
generic|A_rna_NCLIV_038440-1|
generic|A_rna_NCLIV_038450-1|
generic|A_rna_NCLIV_038540-1|
generic|A_rna_NCLIV_038570-1|
generic|A_rna_NCLIV_038590-1|
generic|A_rna_NCLIV_038680-1|
generic|A_rna_NCLIV_038730-1|
generic|A_rna_NCLIV_038750-1|
generic|A_rna_NCLIV_038780-1|
generic|A_rna_NCLIV_038850-1|
generic|A_rna_NCLIV_039080-1|
generic|A_rna_NCLIV_039090-1|
generic|A_rna_NCLIV_039100-1|
generic|A_rna_NCLIV_039140-1|
generic|A_rna_NCLIV_039280-1|
generic|A_rna_NCLIV_039290-1|
generic|A_rna_NCLIV_039400-1|
generic|A_rna_NCLIV_039500-1|
generic|A_rna_NCLIV_039750-1|
generic|A_rna_NCLIV_039820-1|
generic|A_rna_NCLIV_039940-1|
generic|A_rna_NCLIV_039990-1|
generic|A_rna_NCLIV_040360-1|
generic|A_rna_NCLIV_040440-1|
generic|A_rna_NCLIV_040540-1|
generic|A_rna_NCLIV_040550-1|
generic|A_rna_NCLIV_040590-1|
generic|A_rna_NCLIV_040610-1|
generic|A_rna_NCLIV_040730-1|
generic|A_rna_NCLIV_040860-1|
generic|A_rna_NCLIV_040880-1|
generic|A_rna_NCLIV_040970-1|
generic|A_rna_NCLIV_041100-1|
generic|A_rna_NCLIV_041120-1|
generic|A_rna_NCLIV_041180-1|
generic|A_rna_NCLIV_041210-1|
generic|A_rna_NCLIV_041240-1|
generic|A_rna_NCLIV_041270-1|
generic|A_rna_NCLIV_041380-1|
generic|A_rna_NCLIV_041650-1|
generic|A_rna_NCLIV_041720-1|
generic|A_rna_NCLIV_041740-1|
generic|A_rna_NCLIV_041780-1|
generic|A_rna_NCLIV_041790-1|
generic|A_rna_NCLIV_041830-1|
generic|A_rna_NCLIV_041850-1|
generic|A_rna_NCLIV_041870-1|
generic|A_rna_NCLIV_041900-1|
generic|A_rna_NCLIV_041930-1|
generic|A_rna_NCLIV_041940-1|
generic|A_rna_NCLIV_042020-1|
generic|A_rna_NCLIV_042050-1|
generic|A_rna_NCLIV_042070-1|
generic|A_rna_NCLIV_042110-1|
generic|A_rna_NCLIV_042261-1|
generic|A_rna_NCLIV_042265-1|
generic|A_rna_NCLIV_042450-1|
generic|A_rna_NCLIV_042500-1|
generic|A_rna_NCLIV_042510-1|
generic|A_rna_NCLIV_042590-1|
generic|A_rna_NCLIV_042630-1|
generic|A_rna_NCLIV_042650-1|
generic|A_rna_NCLIV_042660-1|
generic|A_rna_NCLIV_042700-1|
generic|A_rna_NCLIV_042720-1|
generic|A_rna_NCLIV_042770-1|
generic|A_rna_NCLIV_042810-1|
generic|A_rna_NCLIV_042820-1|
generic|A_rna_NCLIV_043180-1|
generic|A_rna_NCLIV_043200-1|
generic|A_rna_NCLIV_043270-1|
generic|A_rna_NCLIV_043300-1|
generic|A_rna_NCLIV_043320-1|
generic|A_rna_NCLIV_043330-1|
generic|A_rna_NCLIV_043400-1|
generic|A_rna_NCLIV_043620-1|
generic|A_rna_NCLIV_043680-1|
generic|A_rna_NCLIV_043760-1|
generic|A_rna_NCLIV_043930-1|
generic|A_rna_NCLIV_043940-1|
generic|A_rna_NCLIV_044000-1|
generic|A_rna_NCLIV_044060-1|
generic|A_rna_NCLIV_044100-1|
generic|A_rna_NCLIV_044170-1|
generic|A_rna_NCLIV_044200-1|
generic|A_rna_NCLIV_044230-1|
generic|A_rna_NCLIV_044290-1|
generic|A_rna_NCLIV_044350-1|
generic|A_rna_NCLIV_044380-1|
generic|A_rna_NCLIV_044410-1|
generic|A_rna_NCLIV_044440-1|
generic|A_rna_NCLIV_044690-1|
generic|A_rna_NCLIV_044820-1|
generic|A_rna_NCLIV_044850-1|
generic|A_rna_NCLIV_045010-1|
generic|A_rna_NCLIV_045170-1|
generic|A_rna_NCLIV_045220-1|
generic|A_rna_NCLIV_045240-1|
generic|A_rna_NCLIV_045400-1|
generic|A_rna_NCLIV_045430-1|
generic|A_rna_NCLIV_045460-1|
generic|A_rna_NCLIV_045585-1|
generic|A_rna_NCLIV_045600-1|
generic|A_rna_NCLIV_045650-1|
generic|A_rna_NCLIV_045670-1|
generic|A_rna_NCLIV_045800-1|
generic|A_rna_NCLIV_045860-1|
generic|A_rna_NCLIV_045870-1|
generic|A_rna_NCLIV_045980-1|
generic|A_rna_NCLIV_045990-1|
generic|A_rna_NCLIV_046020-1|
generic|A_rna_NCLIV_046040-1|
generic|A_rna_NCLIV_046050-1|
generic|A_rna_NCLIV_046100-1|
generic|A_rna_NCLIV_046140-1|
generic|A_rna_NCLIV_046170-1|
generic|A_rna_NCLIV_046260-1|
generic|A_rna_NCLIV_046270-1|
generic|A_rna_NCLIV_046340-1|
generic|A_rna_NCLIV_046390-1|
generic|A_rna_NCLIV_046530-1|
generic|A_rna_NCLIV_046540-1|
generic|A_rna_NCLIV_046550-1|
generic|A_rna_NCLIV_046580-1|
generic|A_rna_NCLIV_046690-1|
generic|A_rna_NCLIV_046760-1|
generic|A_rna_NCLIV_046770-1|
generic|A_rna_NCLIV_046800-1|
generic|A_rna_NCLIV_046900-1|
generic|A_rna_NCLIV_046970-1|
generic|A_rna_NCLIV_047040-1|
generic|A_rna_NCLIV_047160-1|
generic|A_rna_NCLIV_047370-1|
generic|A_rna_NCLIV_047390-1|
generic|A_rna_NCLIV_047400-1|
generic|A_rna_NCLIV_047440-1|
generic|A_rna_NCLIV_047500-1|
generic|A_rna_NCLIV_047520-1|
generic|A_rna_NCLIV_047530-1|
generic|A_rna_NCLIV_047600-1|
generic|A_rna_NCLIV_047630-1|
generic|A_rna_NCLIV_047660-1|
generic|A_rna_NCLIV_047740-1|
generic|A_rna_NCLIV_047810-1|
generic|A_rna_NCLIV_047860-1|
generic|A_rna_NCLIV_047870-1|
generic|A_rna_NCLIV_048020-1|
generic|A_rna_NCLIV_048040-1|
generic|A_rna_NCLIV_048080-1|
generic|A_rna_NCLIV_048140-1|
generic|A_rna_NCLIV_048240-1|
generic|A_rna_NCLIV_048460-1|
generic|A_rna_NCLIV_048470-1|
generic|A_rna_NCLIV_048550-1|
generic|A_rna_NCLIV_048570-1|
generic|A_rna_NCLIV_048580-1|
generic|A_rna_NCLIV_048600-1|
generic|A_rna_NCLIV_048710-1|
generic|A_rna_NCLIV_048880-1|
generic|A_rna_NCLIV_048930-1|
generic|A_rna_NCLIV_049030-1|
generic|A_rna_NCLIV_049050-1|
generic|A_rna_NCLIV_049080-1|
generic|A_rna_NCLIV_049100-1|
generic|A_rna_NCLIV_049130-1|
generic|A_rna_NCLIV_049400-1|
generic|A_rna_NCLIV_049500-1|
generic|A_rna_NCLIV_049520-1|
generic|A_rna_NCLIV_049570-1|
generic|A_rna_NCLIV_049710-1|
generic|A_rna_NCLIV_049900-1|
generic|A_rna_NCLIV_049920-1|
generic|A_rna_NCLIV_049940-1|
generic|A_rna_NCLIV_049960-1|
generic|A_rna_NCLIV_050000-1|
generic|A_rna_NCLIV_050030-1|
generic|A_rna_NCLIV_050060-1|
generic|A_rna_NCLIV_050210-1|
generic|A_rna_NCLIV_050300-1|
generic|A_rna_NCLIV_050370-1|
generic|A_rna_NCLIV_050380-1|
generic|A_rna_NCLIV_050390-1|
generic|A_rna_NCLIV_050470-1|
generic|A_rna_NCLIV_050590-1|
generic|A_rna_NCLIV_050620-1|
generic|A_rna_NCLIV_050680-1|
generic|A_rna_NCLIV_050910-1|
generic|A_rna_NCLIV_051000-1|
generic|A_rna_NCLIV_051010-1|
generic|A_rna_NCLIV_051040-1|
generic|A_rna_NCLIV_051110-1|
generic|A_rna_NCLIV_051140-1|
generic|A_rna_NCLIV_051340-1|
generic|A_rna_NCLIV_051450-1|
generic|A_rna_NCLIV_051530-1|
generic|A_rna_NCLIV_051560-1|
generic|A_rna_NCLIV_051590-1|
generic|A_rna_NCLIV_051650-1|
generic|A_rna_NCLIV_051760-1|
generic|A_rna_NCLIV_051800-1|
generic|A_rna_NCLIV_051810-1|
generic|A_rna_NCLIV_051820-1|
generic|A_rna_NCLIV_051840-1|
generic|A_rna_NCLIV_051970-1|
generic|A_rna_NCLIV_052150-1|
generic|A_rna_NCLIV_052190-1|
generic|A_rna_NCLIV_052220-1|
generic|A_rna_NCLIV_052230-1|
generic|A_rna_NCLIV_052240-1|
generic|A_rna_NCLIV_052280-1|
generic|A_rna_NCLIV_052340-1|
generic|A_rna_NCLIV_052350-1|
generic|A_rna_NCLIV_052380-1|
generic|A_rna_NCLIV_052390-1|
generic|A_rna_NCLIV_052500-1|
generic|A_rna_NCLIV_052880-1|
generic|A_rna_NCLIV_052950-1|
generic|A_rna_NCLIV_053190-1|
generic|A_rna_NCLIV_053220-1|
generic|A_rna_NCLIV_053330-1|
generic|A_rna_NCLIV_053400-1|
generic|A_rna_NCLIV_053580-1|
generic|A_rna_NCLIV_053640-1|
generic|A_rna_NCLIV_053650-1|
generic|A_rna_NCLIV_053810-1|
generic|A_rna_NCLIV_053840-1|
generic|A_rna_NCLIV_053860-1|
generic|A_rna_NCLIV_053880-1|
generic|A_rna_NCLIV_053890-1|
generic|A_rna_NCLIV_053950-1|
generic|A_rna_NCLIV_054110-1|
generic|A_rna_NCLIV_054140-1|
generic|A_rna_NCLIV_054190-1|
generic|A_rna_NCLIV_054250-1|
generic|A_rna_NCLIV_054410-1|
generic|A_rna_NCLIV_054440-1|
generic|A_rna_NCLIV_054460-1|
generic|A_rna_NCLIV_054510-1|
generic|A_rna_NCLIV_054520-1|
generic|A_rna_NCLIV_054540-1|
generic|A_rna_NCLIV_054570-1|
generic|A_rna_NCLIV_054700-1|
generic|A_rna_NCLIV_054720-1|
generic|A_rna_NCLIV_054750-1|
generic|A_rna_NCLIV_054800-1|
generic|A_rna_NCLIV_055070-1|
generic|A_rna_NCLIV_055150-1|
generic|A_rna_NCLIV_055160-1|
generic|A_rna_NCLIV_055170-1|
generic|A_rna_NCLIV_055210-1|
generic|A_rna_NCLIV_055260-1|
generic|A_rna_NCLIV_055300-1|
generic|A_rna_NCLIV_055330-1|
generic|A_rna_NCLIV_055450-1|
generic|A_rna_NCLIV_055490-1|
generic|A_rna_NCLIV_055660-1|
generic|A_rna_NCLIV_055720-1|
generic|A_rna_NCLIV_055730-1|
generic|A_rna_NCLIV_055760-1|
generic|A_rna_NCLIV_055800-1|
generic|A_rna_NCLIV_055850-1|
generic|A_rna_NCLIV_055860-1|
generic|A_rna_NCLIV_055980-1|
generic|A_rna_NCLIV_056020-1|
generic|A_rna_NCLIV_056110-1|
generic|A_rna_NCLIV_056140-1|
generic|A_rna_NCLIV_056250-1|
generic|A_rna_NCLIV_056300-1|
generic|A_rna_NCLIV_056340-1|
generic|A_rna_NCLIV_056360-1|
generic|A_rna_NCLIV_056430-1|
generic|A_rna_NCLIV_056480-1|
generic|A_rna_NCLIV_056670-1|
generic|A_rna_NCLIV_056680-1|
generic|A_rna_NCLIV_056700-1|
generic|A_rna_NCLIV_056720-1|
generic|A_rna_NCLIV_056830-1|
generic|A_rna_NCLIV_056910-1|
generic|A_rna_NCLIV_056950-1|
generic|A_rna_NCLIV_057170-1|
generic|A_rna_NCLIV_057250-1|
generic|A_rna_NCLIV_057460-1|
generic|A_rna_NCLIV_057470-1|
generic|A_rna_NCLIV_057570-1|
generic|A_rna_NCLIV_057820-1|
generic|A_rna_NCLIV_057890-1|
generic|A_rna_NCLIV_057950-1|
generic|A_rna_NCLIV_058000-1|
generic|A_rna_NCLIV_058180-1|
generic|A_rna_NCLIV_058200-1|
generic|A_rna_NCLIV_058310-1|
generic|A_rna_NCLIV_058360-1|
generic|A_rna_NCLIV_058420-1|
generic|A_rna_NCLIV_058760-1|
generic|A_rna_NCLIV_058790-1|
generic|A_rna_NCLIV_058810-1|
generic|A_rna_NCLIV_058830-1|
generic|A_rna_NCLIV_058840-1|
generic|A_rna_NCLIV_058890-1|
generic|A_rna_NCLIV_059000-1|
generic|A_rna_NCLIV_059340-1|
generic|A_rna_NCLIV_059430-1|
generic|A_rna_NCLIV_059450-1|
generic|A_rna_NCLIV_059510-1|
generic|A_rna_NCLIV_059590-1|
generic|A_rna_NCLIV_059600-1|
generic|A_rna_NCLIV_059620-1|
generic|A_rna_NCLIV_059650-1|
generic|A_rna_NCLIV_059680-1|
generic|A_rna_NCLIV_059730-1|
generic|A_rna_NCLIV_059790-1|
generic|A_rna_NCLIV_059830-1|
generic|A_rna_NCLIV_059980-1|
generic|A_rna_NCLIV_060140-1|
generic|A_rna_NCLIV_060220-1|
generic|A_rna_NCLIV_060380-1|
generic|A_rna_NCLIV_060400-1|
generic|A_rna_NCLIV_060420-1|
generic|A_rna_NCLIV_060470-1|
generic|A_rna_NCLIV_060500-1|
generic|A_rna_NCLIV_060600-1|
generic|A_rna_NCLIV_060640-1|
generic|A_rna_NCLIV_060660-1|
generic|A_rna_NCLIV_060700-1|
generic|A_rna_NCLIV_060730-1|
generic|A_rna_NCLIV_060760-1|
generic|A_rna_NCLIV_060800-1|
generic|A_rna_NCLIV_060820-1|
generic|A_rna_NCLIV_060890-1|
generic|A_rna_NCLIV_060910-1|
generic|A_rna_NCLIV_061040-1|
generic|A_rna_NCLIV_061050-1|
generic|A_rna_NCLIV_061070-1|
generic|A_rna_NCLIV_061160-1|
generic|A_rna_NCLIV_061170-1|
generic|A_rna_NCLIV_061210-1|
generic|A_rna_NCLIV_061320-1|
generic|A_rna_NCLIV_061340-1|
generic|A_rna_NCLIV_061390-1|
generic|A_rna_NCLIV_061440-1|
generic|A_rna_NCLIV_061560-1|
generic|A_rna_NCLIV_061600-1|
generic|A_rna_NCLIV_061660-1|
generic|A_rna_NCLIV_061740-1|
generic|A_rna_NCLIV_061760-1|
generic|A_rna_NCLIV_061830-1|
generic|A_rna_NCLIV_061940-1|
generic|A_rna_NCLIV_061990-1|
generic|A_rna_NCLIV_062010-1|
generic|A_rna_NCLIV_062280-1|
generic|A_rna_NCLIV_062310-1|
generic|A_rna_NCLIV_062460-1|
generic|A_rna_NCLIV_062520-1|
generic|A_rna_NCLIV_062570-1|
generic|A_rna_NCLIV_062630-1|
generic|A_rna_NCLIV_062720-1|
generic|A_rna_NCLIV_062730-1|
generic|A_rna_NCLIV_062770-1|
generic|A_rna_NCLIV_062940-1|
generic|A_rna_NCLIV_062950-1|
generic|A_rna_NCLIV_063150-1|
generic|A_rna_NCLIV_063190-1|
generic|A_rna_NCLIV_063220-1|
generic|A_rna_NCLIV_063300-1|
generic|A_rna_NCLIV_063330-1|
generic|A_rna_NCLIV_063340-1|
generic|A_rna_NCLIV_063370-1|
generic|A_rna_NCLIV_063570-1|
generic|A_rna_NCLIV_063590-1|
generic|A_rna_NCLIV_063610-1|
generic|A_rna_NCLIV_063730-1|
generic|A_rna_NCLIV_063740-1|
generic|A_rna_NCLIV_063860-1|
generic|A_rna_NCLIV_063890-1|
generic|A_rna_NCLIV_063970-1|
generic|A_rna_NCLIV_064310-1|
generic|A_rna_NCLIV_064360-1|
generic|A_rna_NCLIV_064420-1|
generic|A_rna_NCLIV_064440-1|
generic|A_rna_NCLIV_064580-1|
generic|A_rna_NCLIV_064600-1|
generic|A_rna_NCLIV_064620-1|
generic|A_rna_NCLIV_064660-1|
generic|A_rna_NCLIV_064700-1|
generic|A_rna_NCLIV_064760-1|
generic|A_rna_NCLIV_064780-1|
generic|A_rna_NCLIV_064880-1|
generic|A_rna_NCLIV_064950-1|
generic|A_rna_NCLIV_065010-1|
generic|A_rna_NCLIV_065090-1|
generic|A_rna_NCLIV_065140-1|
generic|A_rna_NCLIV_065210-1|
generic|A_rna_NCLIV_065240-1|
generic|A_rna_NCLIV_065270-1|
generic|A_rna_NCLIV_065280-1|
generic|A_rna_NCLIV_065390-1|
generic|A_rna_NCLIV_065410-1|
generic|A_rna_NCLIV_065470-1|
generic|A_rna_NCLIV_065500-1|
generic|A_rna_NCLIV_065590-1|
generic|A_rna_NCLIV_065640-1|
generic|A_rna_NCLIV_065690-1|
generic|A_rna_NCLIV_065750-1|
generic|A_rna_NCLIV_065770-1|
generic|A_rna_NCLIV_065790-1|
generic|A_rna_NCLIV_065800-1|
generic|A_rna_NCLIV_065830-1|
generic|A_rna_NCLIV_065910-1|
generic|A_rna_NCLIV_065970-1|
generic|A_rna_NCLIV_066020-1|
generic|A_rna_NCLIV_066100-1|
generic|A_rna_NCLIV_066310-1|
generic|A_rna_NCLIV_066370-1|
generic|A_rna_NCLIV_066410-1|
generic|A_rna_NCLIV_066600-1|
generic|A_rna_NCLIV_066630-1|
generic|A_rna_NCLIV_066770-1|
generic|A_rna_NCLIV_066820-1|
generic|A_rna_NCLIV_066840-1|
generic|A_rna_NCLIV_066870-1|
generic|A_rna_NCLIV_066900-1|
generic|A_rna_NCLIV_066920-1|
generic|A_rna_NCLIV_067010-1|
generic|A_rna_NCLIV_067050-1|
generic|A_rna_NCLIV_067140-1|
generic|A_rna_NCLIV_067160-1|
generic|A_rna_NCLIV_067300-1|
generic|A_rna_NCLIV_067350-1|
generic|A_rna_NCLIV_067980-1|
generic|A_rna_NCLIV_068040-1|
generic|A_rna_NCLIV_068230-1|
generic|A_rna_NCLIV_068370-1|
generic|A_rna_NCLIV_068380-1|
generic|A_rna_NCLIV_068400-1|
generic|A_rna_NCLIV_068460-1|
generic|A_rna_NCLIV_068540-1|
generic|A_rna_NCLIV_068580-1|
generic|A_rna_NCLIV_068630-1|
generic|A_rna_NCLIV_068640-1|
generic|A_rna_NCLIV_068670-1|
generic|A_rna_NCLIV_068850-1|
generic|A_rna_NCLIV_068880-1|
generic|A_rna_NCLIV_068890-1|
generic|A_rna_NCLIV_068920-1|
generic|A_rna_NCLIV_068950-1|
generic|A_rna_NCLIV_068970-1|
generic|A_rna_NCLIV_069130-1|
generic|A_rna_NCLIV_069550-1|
generic|A_rna_NCLIV_069590-1|
generic|A_rna_NCLIV_069600-1|
generic|A_rna_NCLIV_069630-1|
generic|A_rna_NCLIV_070060-1|
generic|A_rna_NCLIV_070080-1|

## Sheet: All_Official
Official proteins that pass threshold	Unique list
generic|A_rna_NCLIV_000010-1|	generic|A_rna_NCLIV_000010-1|
generic|A_rna_NCLIV_000240-1|	generic|A_rna_NCLIV_000240-1|
generic|A_rna_NCLIV_000280-1|	generic|A_rna_NCLIV_000280-1|
generic|A_rna_NCLIV_000390-1|	generic|A_rna_NCLIV_000390-1|
generic|A_rna_NCLIV_000510-1|	generic|A_rna_NCLIV_000510-1|
generic|A_rna_NCLIV_000570-1|	generic|A_rna_NCLIV_000570-1|
generic|A_rna_NCLIV_000610-1|	generic|A_rna_NCLIV_000610-1|
generic|A_rna_NCLIV_000650-1|	generic|A_rna_NCLIV_000650-1|
generic|A_rna_NCLIV_000720-1|	generic|A_rna_NCLIV_000720-1|
generic|A_rna_NCLIV_000840-1|	generic|A_rna_NCLIV_000840-1|
generic|A_rna_NCLIV_000860-1|	generic|A_rna_NCLIV_000860-1|
generic|A_rna_NCLIV_000890-1|	generic|A_rna_NCLIV_000890-1|
generic|A_rna_NCLIV_001040-1|	generic|A_rna_NCLIV_001040-1|
generic|A_rna_NCLIV_001070-1|	generic|A_rna_NCLIV_001070-1|
generic|A_rna_NCLIV_001120-1|	generic|A_rna_NCLIV_001120-1|
generic|A_rna_NCLIV_001130-1|	generic|A_rna_NCLIV_001130-1|
generic|A_rna_NCLIV_001180-1|	generic|A_rna_NCLIV_001180-1|
generic|A_rna_NCLIV_001250-1|	generic|A_rna_NCLIV_001250-1|
generic|A_rna_NCLIV_001280-1|	generic|A_rna_NCLIV_001280-1|
generic|A_rna_NCLIV_001300-1|	generic|A_rna_NCLIV_001300-1|
generic|A_rna_NCLIV_001360-1|	generic|A_rna_NCLIV_001360-1|
generic|A_rna_NCLIV_001380-1|	generic|A_rna_NCLIV_001380-1|
generic|A_rna_NCLIV_001450-1|	generic|A_rna_NCLIV_001450-1|
generic|A_rna_NCLIV_001460-1|	generic|A_rna_NCLIV_001460-1|
generic|A_rna_NCLIV_001520-1|	generic|A_rna_NCLIV_001520-1|
generic|A_rna_NCLIV_001540-1|	generic|A_rna_NCLIV_001540-1|
generic|A_rna_NCLIV_001550-1|	generic|A_rna_NCLIV_001550-1|
generic|A_rna_NCLIV_001570-1|	generic|A_rna_NCLIV_001570-1|
generic|A_rna_NCLIV_001580-1|	generic|A_rna_NCLIV_001580-1|
generic|A_rna_NCLIV_001670-1|	generic|A_rna_NCLIV_001670-1|
generic|A_rna_NCLIV_001770-1|	generic|A_rna_NCLIV_001770-1|
generic|A_rna_NCLIV_001890-1|	generic|A_rna_NCLIV_001890-1|
generic|A_rna_NCLIV_001950-1|	generic|A_rna_NCLIV_001950-1|
generic|A_rna_NCLIV_001970-1|	generic|A_rna_NCLIV_001970-1|
generic|A_rna_NCLIV_002020-1|	generic|A_rna_NCLIV_002020-1|
generic|A_rna_NCLIV_002390-1|	generic|A_rna_NCLIV_002390-1|
generic|A_rna_NCLIV_002520-1|	generic|A_rna_NCLIV_002520-1|
generic|A_rna_NCLIV_002590-1|	generic|A_rna_NCLIV_002590-1|
generic|A_rna_NCLIV_002610-1|	generic|A_rna_NCLIV_002610-1|
generic|A_rna_NCLIV_002680-1|	generic|A_rna_NCLIV_002680-1|
generic|A_rna_NCLIV_002710-1|	generic|A_rna_NCLIV_002710-1|
generic|A_rna_NCLIV_002760-1|	generic|A_rna_NCLIV_002760-1|
generic|A_rna_NCLIV_002770-1|	generic|A_rna_NCLIV_002770-1|
generic|A_rna_NCLIV_002780-1|	generic|A_rna_NCLIV_002780-1|
generic|A_rna_NCLIV_002800-1|	generic|A_rna_NCLIV_002800-1|
generic|A_rna_NCLIV_002850-1|	generic|A_rna_NCLIV_002850-1|
generic|A_rna_NCLIV_002940-1|	generic|A_rna_NCLIV_002940-1|
generic|A_rna_NCLIV_003160-1|	generic|A_rna_NCLIV_003160-1|
generic|A_rna_NCLIV_003190-1|	generic|A_rna_NCLIV_003190-1|
generic|A_rna_NCLIV_003220-1|	generic|A_rna_NCLIV_003220-1|
generic|A_rna_NCLIV_003310-1|	generic|A_rna_NCLIV_003310-1|
generic|A_rna_NCLIV_003440-1|	generic|A_rna_NCLIV_003440-1|
generic|A_rna_NCLIV_003560-1|	generic|A_rna_NCLIV_003560-1|
generic|A_rna_NCLIV_003570-1|	generic|A_rna_NCLIV_003570-1|
generic|A_rna_NCLIV_003580-1|	generic|A_rna_NCLIV_003580-1|
generic|A_rna_NCLIV_003620-1|	generic|A_rna_NCLIV_003620-1|
generic|A_rna_NCLIV_003650-1|	generic|A_rna_NCLIV_003650-1|
generic|A_rna_NCLIV_003890-1|	generic|A_rna_NCLIV_003890-1|
generic|A_rna_NCLIV_004020-1|	generic|A_rna_NCLIV_004020-1|
generic|A_rna_NCLIV_004050-1|	generic|A_rna_NCLIV_004050-1|
generic|A_rna_NCLIV_004060-1|	generic|A_rna_NCLIV_004060-1|
generic|A_rna_NCLIV_004140-1|	generic|A_rna_NCLIV_004140-1|
generic|A_rna_NCLIV_004160-1|	generic|A_rna_NCLIV_004160-1|
generic|A_rna_NCLIV_004190-1|	generic|A_rna_NCLIV_004190-1|
generic|A_rna_NCLIV_004200-1|	generic|A_rna_NCLIV_004200-1|
generic|A_rna_NCLIV_004300-1|	generic|A_rna_NCLIV_004300-1|
generic|A_rna_NCLIV_004370-1|	generic|A_rna_NCLIV_004370-1|
generic|A_rna_NCLIV_004380-1|	generic|A_rna_NCLIV_004380-1|
generic|A_rna_NCLIV_004390-1|	generic|A_rna_NCLIV_004390-1|
generic|A_rna_NCLIV_004400-1|	generic|A_rna_NCLIV_004400-1|
generic|A_rna_NCLIV_004490-1|	generic|A_rna_NCLIV_004490-1|
generic|A_rna_NCLIV_004640-1|	generic|A_rna_NCLIV_004640-1|
generic|A_rna_NCLIV_004710-1|	generic|A_rna_NCLIV_004710-1|
generic|A_rna_NCLIV_004730-1|	generic|A_rna_NCLIV_004730-1|
generic|A_rna_NCLIV_004750-1|	generic|A_rna_NCLIV_004750-1|
generic|A_rna_NCLIV_004790-1|	generic|A_rna_NCLIV_004790-1|
generic|A_rna_NCLIV_004860-1|	generic|A_rna_NCLIV_004860-1|
generic|A_rna_NCLIV_004920-1|	generic|A_rna_NCLIV_004920-1|
generic|A_rna_NCLIV_005010-1|	generic|A_rna_NCLIV_005010-1|
generic|A_rna_NCLIV_005050-1|	generic|A_rna_NCLIV_005050-1|
generic|A_rna_NCLIV_005150-1|	generic|A_rna_NCLIV_005150-1|
generic|A_rna_NCLIV_005190-1|	generic|A_rna_NCLIV_005190-1|
generic|A_rna_NCLIV_005440-1|	generic|A_rna_NCLIV_005440-1|
generic|A_rna_NCLIV_005500-1|	generic|A_rna_NCLIV_005500-1|
generic|A_rna_NCLIV_005510-1|	generic|A_rna_NCLIV_005510-1|
generic|A_rna_NCLIV_005550-1|	generic|A_rna_NCLIV_005550-1|
generic|A_rna_NCLIV_005620-1|	generic|A_rna_NCLIV_005620-1|
generic|A_rna_NCLIV_005740-1|	generic|A_rna_NCLIV_005740-1|
generic|A_rna_NCLIV_005770-1|	generic|A_rna_NCLIV_005770-1|
generic|A_rna_NCLIV_005800-1|	generic|A_rna_NCLIV_005800-1|
generic|A_rna_NCLIV_005830-1|	generic|A_rna_NCLIV_005830-1|
generic|A_rna_NCLIV_005900-1|	generic|A_rna_NCLIV_005900-1|
generic|A_rna_NCLIV_006000-1|	generic|A_rna_NCLIV_006000-1|
generic|A_rna_NCLIV_006040-1|	generic|A_rna_NCLIV_006040-1|
generic|A_rna_NCLIV_006070-1|	generic|A_rna_NCLIV_006070-1|
generic|A_rna_NCLIV_006090-1|	generic|A_rna_NCLIV_006090-1|
generic|A_rna_NCLIV_006170-1|	generic|A_rna_NCLIV_006170-1|
generic|A_rna_NCLIV_006180-1|	generic|A_rna_NCLIV_006180-1|
generic|A_rna_NCLIV_006330-1|	generic|A_rna_NCLIV_006330-1|
generic|A_rna_NCLIV_006460-1|	generic|A_rna_NCLIV_006460-1|
generic|A_rna_NCLIV_006480-1|	generic|A_rna_NCLIV_006480-1|
generic|A_rna_NCLIV_006490-1|	generic|A_rna_NCLIV_006490-1|
generic|A_rna_NCLIV_006510-1|	generic|A_rna_NCLIV_006510-1|
generic|A_rna_NCLIV_006570-1|	generic|A_rna_NCLIV_006570-1|
generic|A_rna_NCLIV_006620-1|	generic|A_rna_NCLIV_006620-1|
generic|A_rna_NCLIV_006640-1|	generic|A_rna_NCLIV_006640-1|
generic|A_rna_NCLIV_006710-1|	generic|A_rna_NCLIV_006710-1|
generic|A_rna_NCLIV_006860-1|	generic|A_rna_NCLIV_006860-1|
generic|A_rna_NCLIV_006960-1|	generic|A_rna_NCLIV_006960-1|
generic|A_rna_NCLIV_007000-1|	generic|A_rna_NCLIV_007000-1|
generic|A_rna_NCLIV_007010-1|	generic|A_rna_NCLIV_007010-1|
generic|A_rna_NCLIV_007160-1|	generic|A_rna_NCLIV_007160-1|
generic|A_rna_NCLIV_007260-1|	generic|A_rna_NCLIV_007260-1|
generic|A_rna_NCLIV_007390-1|	generic|A_rna_NCLIV_007390-1|
generic|A_rna_NCLIV_007450-1|	generic|A_rna_NCLIV_007450-1|
generic|A_rna_NCLIV_007510-1|	generic|A_rna_NCLIV_007510-1|
generic|A_rna_NCLIV_007580-1|	generic|A_rna_NCLIV_007580-1|
generic|A_rna_NCLIV_007640-1|	generic|A_rna_NCLIV_007640-1|
generic|A_rna_NCLIV_007730-1|	generic|A_rna_NCLIV_007730-1|
generic|A_rna_NCLIV_007770-1|	generic|A_rna_NCLIV_007770-1|
generic|A_rna_NCLIV_007780-1|	generic|A_rna_NCLIV_007780-1|
generic|A_rna_NCLIV_007800-1|	generic|A_rna_NCLIV_007800-1|
generic|A_rna_NCLIV_007860-1|	generic|A_rna_NCLIV_007860-1|
generic|A_rna_NCLIV_008030-1|	generic|A_rna_NCLIV_008030-1|
generic|A_rna_NCLIV_008100-1|	generic|A_rna_NCLIV_008100-1|
generic|A_rna_NCLIV_008170-1|	generic|A_rna_NCLIV_008170-1|
generic|A_rna_NCLIV_008210-1|	generic|A_rna_NCLIV_008210-1|
generic|A_rna_NCLIV_008230-1|	generic|A_rna_NCLIV_008230-1|
generic|A_rna_NCLIV_008650-1|	generic|A_rna_NCLIV_008650-1|
generic|A_rna_NCLIV_008680-1|	generic|A_rna_NCLIV_008680-1|
generic|A_rna_NCLIV_008730-1|	generic|A_rna_NCLIV_008730-1|
generic|A_rna_NCLIV_008860-1|	generic|A_rna_NCLIV_008860-1|
generic|A_rna_NCLIV_008960-1|	generic|A_rna_NCLIV_008960-1|
generic|A_rna_NCLIV_008990-1|	generic|A_rna_NCLIV_008990-1|
generic|A_rna_NCLIV_009030-1|	generic|A_rna_NCLIV_009030-1|
generic|A_rna_NCLIV_009150-1|	generic|A_rna_NCLIV_009150-1|
generic|A_rna_NCLIV_009170-1|	generic|A_rna_NCLIV_009170-1|
generic|A_rna_NCLIV_009300-1|	generic|A_rna_NCLIV_009300-1|
generic|A_rna_NCLIV_009390-1|	generic|A_rna_NCLIV_009390-1|
generic|A_rna_NCLIV_009440-1|	generic|A_rna_NCLIV_009440-1|
generic|A_rna_NCLIV_009450-1|	generic|A_rna_NCLIV_009450-1|
generic|A_rna_NCLIV_009630-1|	generic|A_rna_NCLIV_009630-1|
generic|A_rna_NCLIV_009640-1|	generic|A_rna_NCLIV_009640-1|
generic|A_rna_NCLIV_009670-1|	generic|A_rna_NCLIV_009670-1|
generic|A_rna_NCLIV_009700-1|	generic|A_rna_NCLIV_009700-1|
generic|A_rna_NCLIV_009780-1|	generic|A_rna_NCLIV_009780-1|
generic|A_rna_NCLIV_009810-1|	generic|A_rna_NCLIV_009810-1|
generic|A_rna_NCLIV_009840-1|	generic|A_rna_NCLIV_009840-1|
generic|A_rna_NCLIV_009850-1|	generic|A_rna_NCLIV_009850-1|
generic|A_rna_NCLIV_010010-1|	generic|A_rna_NCLIV_010010-1|
generic|A_rna_NCLIV_010020-1|	generic|A_rna_NCLIV_010020-1|
generic|A_rna_NCLIV_010200-1|	generic|A_rna_NCLIV_010200-1|
generic|A_rna_NCLIV_010390-1|	generic|A_rna_NCLIV_010390-1|
generic|A_rna_NCLIV_010480-1|	generic|A_rna_NCLIV_010480-1|
generic|A_rna_NCLIV_010520-1|	generic|A_rna_NCLIV_010520-1|
generic|A_rna_NCLIV_010600-1|	generic|A_rna_NCLIV_010600-1|
generic|A_rna_NCLIV_010630-1|	generic|A_rna_NCLIV_010630-1|
generic|A_rna_NCLIV_010720-1|	generic|A_rna_NCLIV_010720-1|
generic|A_rna_NCLIV_010730-1|	generic|A_rna_NCLIV_010730-1|
generic|A_rna_NCLIV_010740-1|	generic|A_rna_NCLIV_010740-1|
generic|A_rna_NCLIV_010810-1|	generic|A_rna_NCLIV_010810-1|
generic|A_rna_NCLIV_010830-1|	generic|A_rna_NCLIV_010830-1|
generic|A_rna_NCLIV_010850-1|	generic|A_rna_NCLIV_010850-1|
generic|A_rna_NCLIV_010960-1|	generic|A_rna_NCLIV_010960-1|
generic|A_rna_NCLIV_010980-1|	generic|A_rna_NCLIV_010980-1|
generic|A_rna_NCLIV_011090-1|	generic|A_rna_NCLIV_011090-1|
generic|A_rna_NCLIV_011120-1|	generic|A_rna_NCLIV_011120-1|
generic|A_rna_NCLIV_011140-1|	generic|A_rna_NCLIV_011140-1|
generic|A_rna_NCLIV_011210-1|	generic|A_rna_NCLIV_011210-1|
generic|A_rna_NCLIV_011270-1|	generic|A_rna_NCLIV_011270-1|
generic|A_rna_NCLIV_011380-1|	generic|A_rna_NCLIV_011380-1|
generic|A_rna_NCLIV_011410-1|	generic|A_rna_NCLIV_011410-1|
generic|A_rna_NCLIV_011550-1|	generic|A_rna_NCLIV_011550-1|
generic|A_rna_NCLIV_011690-1|	generic|A_rna_NCLIV_011690-1|
generic|A_rna_NCLIV_011700-1|	generic|A_rna_NCLIV_011700-1|
generic|A_rna_NCLIV_011730-1|	generic|A_rna_NCLIV_011730-1|
generic|A_rna_NCLIV_011790-1|	generic|A_rna_NCLIV_011790-1|
generic|A_rna_NCLIV_011830-1|	generic|A_rna_NCLIV_011830-1|
generic|A_rna_NCLIV_011870-1|	generic|A_rna_NCLIV_011870-1|
generic|A_rna_NCLIV_011960-1|	generic|A_rna_NCLIV_011960-1|
generic|A_rna_NCLIV_011980-1|	generic|A_rna_NCLIV_011980-1|
generic|A_rna_NCLIV_012120-1|	generic|A_rna_NCLIV_012120-1|
generic|A_rna_NCLIV_012130-1|	generic|A_rna_NCLIV_012130-1|
generic|A_rna_NCLIV_012195-1|	generic|A_rna_NCLIV_012195-1|
generic|A_rna_NCLIV_012230-1|	generic|A_rna_NCLIV_012230-1|
generic|A_rna_NCLIV_012400-1|	generic|A_rna_NCLIV_012400-1|
generic|A_rna_NCLIV_012500-1|	generic|A_rna_NCLIV_012500-1|
generic|A_rna_NCLIV_012510-1|	generic|A_rna_NCLIV_012510-1|
generic|A_rna_NCLIV_012700-1|	generic|A_rna_NCLIV_012700-1|
generic|A_rna_NCLIV_012860-1|	generic|A_rna_NCLIV_012860-1|
generic|A_rna_NCLIV_012890-1|	generic|A_rna_NCLIV_012890-1|
generic|A_rna_NCLIV_012920-1|	generic|A_rna_NCLIV_012920-1|
generic|A_rna_NCLIV_013130-1|	generic|A_rna_NCLIV_013130-1|
generic|A_rna_NCLIV_013180-1|	generic|A_rna_NCLIV_013180-1|
generic|A_rna_NCLIV_013260-1|	generic|A_rna_NCLIV_013260-1|
generic|A_rna_NCLIV_013320-1|	generic|A_rna_NCLIV_013320-1|
generic|A_rna_NCLIV_013360-1|	generic|A_rna_NCLIV_013360-1|
generic|A_rna_NCLIV_013460-1|	generic|A_rna_NCLIV_013460-1|
generic|A_rna_NCLIV_013660-1|	generic|A_rna_NCLIV_013660-1|
generic|A_rna_NCLIV_013670-1|	generic|A_rna_NCLIV_013670-1|
generic|A_rna_NCLIV_013890-1|	generic|A_rna_NCLIV_013890-1|
generic|A_rna_NCLIV_013910-1|	generic|A_rna_NCLIV_013910-1|
generic|A_rna_NCLIV_014040-1|	generic|A_rna_NCLIV_014040-1|
generic|A_rna_NCLIV_014060-1|	generic|A_rna_NCLIV_014060-1|
generic|A_rna_NCLIV_014290-1|	generic|A_rna_NCLIV_014290-1|
generic|A_rna_NCLIV_014330-1|	generic|A_rna_NCLIV_014330-1|
generic|A_rna_NCLIV_014360-1|	generic|A_rna_NCLIV_014360-1|
generic|A_rna_NCLIV_014450-1|	generic|A_rna_NCLIV_014450-1|
generic|A_rna_NCLIV_014950-1|	generic|A_rna_NCLIV_014950-1|
generic|A_rna_NCLIV_015010-1|	generic|A_rna_NCLIV_015010-1|
generic|A_rna_NCLIV_015140-1|	generic|A_rna_NCLIV_015140-1|
generic|A_rna_NCLIV_015160-1|	generic|A_rna_NCLIV_015160-1|
generic|A_rna_NCLIV_015200-1|	generic|A_rna_NCLIV_015200-1|
generic|A_rna_NCLIV_015210-1|	generic|A_rna_NCLIV_015210-1|
generic|A_rna_NCLIV_015380-1|	generic|A_rna_NCLIV_015380-1|
generic|A_rna_NCLIV_015410-1|	generic|A_rna_NCLIV_015410-1|
generic|A_rna_NCLIV_015430-1|	generic|A_rna_NCLIV_015430-1|
generic|A_rna_NCLIV_015440-1|	generic|A_rna_NCLIV_015440-1|
generic|A_rna_NCLIV_015480-1|	generic|A_rna_NCLIV_015480-1|
generic|A_rna_NCLIV_015520-1|	generic|A_rna_NCLIV_015520-1|
generic|A_rna_NCLIV_015530-1|	generic|A_rna_NCLIV_015530-1|
generic|A_rna_NCLIV_015550-1|	generic|A_rna_NCLIV_015550-1|
generic|A_rna_NCLIV_015620-1|	generic|A_rna_NCLIV_015620-1|
generic|A_rna_NCLIV_015690-1|	generic|A_rna_NCLIV_015690-1|
generic|A_rna_NCLIV_015790-1|	generic|A_rna_NCLIV_015790-1|
generic|A_rna_NCLIV_015830-1|	generic|A_rna_NCLIV_015830-1|
generic|A_rna_NCLIV_015880-1|	generic|A_rna_NCLIV_015880-1|
generic|A_rna_NCLIV_015920-1|	generic|A_rna_NCLIV_015920-1|
generic|A_rna_NCLIV_015990-1|	generic|A_rna_NCLIV_015990-1|
generic|A_rna_NCLIV_016110-1|	generic|A_rna_NCLIV_016110-1|
generic|A_rna_NCLIV_016120-1|	generic|A_rna_NCLIV_016120-1|
generic|A_rna_NCLIV_016150-1|	generic|A_rna_NCLIV_016150-1|
generic|A_rna_NCLIV_016220-1|	generic|A_rna_NCLIV_016220-1|
generic|A_rna_NCLIV_016300-1|	generic|A_rna_NCLIV_016300-1|
generic|A_rna_NCLIV_016380-1|	generic|A_rna_NCLIV_016380-1|
generic|A_rna_NCLIV_016390-1|	generic|A_rna_NCLIV_016390-1|
generic|A_rna_NCLIV_016420-1|	generic|A_rna_NCLIV_016420-1|
generic|A_rna_NCLIV_016540-1|	generic|A_rna_NCLIV_016540-1|
generic|A_rna_NCLIV_016770-1|	generic|A_rna_NCLIV_016770-1|
generic|A_rna_NCLIV_016800-1|	generic|A_rna_NCLIV_016800-1|
generic|A_rna_NCLIV_016840-1|	generic|A_rna_NCLIV_016840-1|
generic|A_rna_NCLIV_016850-1|	generic|A_rna_NCLIV_016850-1|
generic|A_rna_NCLIV_016880-1|	generic|A_rna_NCLIV_016880-1|
generic|A_rna_NCLIV_016970-1|	generic|A_rna_NCLIV_016970-1|
generic|A_rna_NCLIV_017000-1|	generic|A_rna_NCLIV_017000-1|
generic|A_rna_NCLIV_017020-1|	generic|A_rna_NCLIV_017020-1|
generic|A_rna_NCLIV_017040-1|	generic|A_rna_NCLIV_017040-1|
generic|A_rna_NCLIV_017240-1|	generic|A_rna_NCLIV_017240-1|
generic|A_rna_NCLIV_017260-1|	generic|A_rna_NCLIV_017260-1|
generic|A_rna_NCLIV_017370-1|	generic|A_rna_NCLIV_017370-1|
generic|A_rna_NCLIV_017410-1|	generic|A_rna_NCLIV_017410-1|
generic|A_rna_NCLIV_017420-1|	generic|A_rna_NCLIV_017420-1|
generic|A_rna_NCLIV_017470-1|	generic|A_rna_NCLIV_017470-1|
generic|A_rna_NCLIV_017500-1|	generic|A_rna_NCLIV_017500-1|
generic|A_rna_NCLIV_017680-1|	generic|A_rna_NCLIV_017680-1|
generic|A_rna_NCLIV_018020-1|	generic|A_rna_NCLIV_018020-1|
generic|A_rna_NCLIV_018120-1|	generic|A_rna_NCLIV_018120-1|
generic|A_rna_NCLIV_018290-1|	generic|A_rna_NCLIV_018290-1|
generic|A_rna_NCLIV_018300-1|	generic|A_rna_NCLIV_018300-1|
generic|A_rna_NCLIV_018400-1|	generic|A_rna_NCLIV_018400-1|
generic|A_rna_NCLIV_018420-1|	generic|A_rna_NCLIV_018420-1|
generic|A_rna_NCLIV_018460-1|	generic|A_rna_NCLIV_018460-1|
generic|A_rna_NCLIV_018510-1|	generic|A_rna_NCLIV_018510-1|
generic|A_rna_NCLIV_018520-1|	generic|A_rna_NCLIV_018520-1|
generic|A_rna_NCLIV_018530-1|	generic|A_rna_NCLIV_018530-1|
generic|A_rna_NCLIV_018550-1|	generic|A_rna_NCLIV_018550-1|
generic|A_rna_NCLIV_018560-1|	generic|A_rna_NCLIV_018560-1|
generic|A_rna_NCLIV_018710-1|	generic|A_rna_NCLIV_018710-1|
generic|A_rna_NCLIV_018800-1|	generic|A_rna_NCLIV_018800-1|
generic|A_rna_NCLIV_018880-1|	generic|A_rna_NCLIV_018880-1|
generic|A_rna_NCLIV_018890-1|	generic|A_rna_NCLIV_018890-1|
generic|A_rna_NCLIV_018910-1|	generic|A_rna_NCLIV_018910-1|
generic|A_rna_NCLIV_019000-1|	generic|A_rna_NCLIV_019000-1|
generic|A_rna_NCLIV_019040-1|	generic|A_rna_NCLIV_019040-1|
generic|A_rna_NCLIV_019110-1|	generic|A_rna_NCLIV_019110-1|
generic|A_rna_NCLIV_019200-1|	generic|A_rna_NCLIV_019200-1|
generic|A_rna_NCLIV_019450-1|	generic|A_rna_NCLIV_019450-1|
generic|A_rna_NCLIV_019480-1|	generic|A_rna_NCLIV_019480-1|
generic|A_rna_NCLIV_019520-1|	generic|A_rna_NCLIV_019520-1|
generic|A_rna_NCLIV_019550-1|	generic|A_rna_NCLIV_019550-1|
generic|A_rna_NCLIV_019660-1|	generic|A_rna_NCLIV_019660-1|
generic|A_rna_NCLIV_019750-1|	generic|A_rna_NCLIV_019750-1|
generic|A_rna_NCLIV_019770-1|	generic|A_rna_NCLIV_019770-1|
generic|A_rna_NCLIV_019810-1|	generic|A_rna_NCLIV_019810-1|
generic|A_rna_NCLIV_019820-1|	generic|A_rna_NCLIV_019820-1|
generic|A_rna_NCLIV_019830-1|	generic|A_rna_NCLIV_019830-1|
generic|A_rna_NCLIV_019890-1|	generic|A_rna_NCLIV_019890-1|
generic|A_rna_NCLIV_019930-1|	generic|A_rna_NCLIV_019930-1|
generic|A_rna_NCLIV_019960-1|	generic|A_rna_NCLIV_019960-1|
generic|A_rna_NCLIV_019970-1|	generic|A_rna_NCLIV_019970-1|
generic|A_rna_NCLIV_020180-1|	generic|A_rna_NCLIV_020180-1|
generic|A_rna_NCLIV_020220-1|	generic|A_rna_NCLIV_020220-1|
generic|A_rna_NCLIV_020250-1|	generic|A_rna_NCLIV_020250-1|
generic|A_rna_NCLIV_020310-1|	generic|A_rna_NCLIV_020310-1|
generic|A_rna_NCLIV_020340-1|	generic|A_rna_NCLIV_020340-1|
generic|A_rna_NCLIV_020430-1|	generic|A_rna_NCLIV_020430-1|
generic|A_rna_NCLIV_020480-1|	generic|A_rna_NCLIV_020480-1|
generic|A_rna_NCLIV_020550-1|	generic|A_rna_NCLIV_020550-1|
generic|A_rna_NCLIV_020650-1|	generic|A_rna_NCLIV_020650-1|
generic|A_rna_NCLIV_020770-1|	generic|A_rna_NCLIV_020770-1|
generic|A_rna_NCLIV_020840-1|	generic|A_rna_NCLIV_020840-1|
generic|A_rna_NCLIV_020920-1|	generic|A_rna_NCLIV_020920-1|
generic|A_rna_NCLIV_020970-1|	generic|A_rna_NCLIV_020970-1|
generic|A_rna_NCLIV_021050-1|	generic|A_rna_NCLIV_021050-1|
generic|A_rna_NCLIV_021080-1|	generic|A_rna_NCLIV_021080-1|
generic|A_rna_NCLIV_021260-1|	generic|A_rna_NCLIV_021260-1|
generic|A_rna_NCLIV_021390-1|	generic|A_rna_NCLIV_021390-1|
generic|A_rna_NCLIV_021550-1|	generic|A_rna_NCLIV_021550-1|
generic|A_rna_NCLIV_021640-1|	generic|A_rna_NCLIV_021640-1|
generic|A_rna_NCLIV_021720-1|	generic|A_rna_NCLIV_021720-1|
generic|A_rna_NCLIV_0220-1|	generic|A_rna_NCLIV_0220-1|
generic|A_rna_NCLIV_022080-1|	generic|A_rna_NCLIV_022080-1|
generic|A_rna_NCLIV_022220-1|	generic|A_rna_NCLIV_022220-1|
generic|A_rna_NCLIV_022260-1|	generic|A_rna_NCLIV_022260-1|
generic|A_rna_NCLIV_022270-1|	generic|A_rna_NCLIV_022270-1|
generic|A_rna_NCLIV_022340-1|	generic|A_rna_NCLIV_022340-1|
generic|A_rna_NCLIV_022370-1|	generic|A_rna_NCLIV_022370-1|
generic|A_rna_NCLIV_022400-1|	generic|A_rna_NCLIV_022400-1|
generic|A_rna_NCLIV_022430-1|	generic|A_rna_NCLIV_022430-1|
generic|A_rna_NCLIV_022540-1|	generic|A_rna_NCLIV_022540-1|
generic|A_rna_NCLIV_022550-1|	generic|A_rna_NCLIV_022550-1|
generic|A_rna_NCLIV_022560-1|	generic|A_rna_NCLIV_022560-1|
generic|A_rna_NCLIV_022920-1|	generic|A_rna_NCLIV_022920-1|
generic|A_rna_NCLIV_022950-1|	generic|A_rna_NCLIV_022950-1|
generic|A_rna_NCLIV_022970-1|	generic|A_rna_NCLIV_022970-1|
generic|A_rna_NCLIV_0230-1|	generic|A_rna_NCLIV_0230-1|
generic|A_rna_NCLIV_023040-1|	generic|A_rna_NCLIV_023040-1|
generic|A_rna_NCLIV_023520-1|	generic|A_rna_NCLIV_023520-1|
generic|A_rna_NCLIV_023560-1|	generic|A_rna_NCLIV_023560-1|
generic|A_rna_NCLIV_023760-1|	generic|A_rna_NCLIV_023760-1|
generic|A_rna_NCLIV_023780-1|	generic|A_rna_NCLIV_023780-1|
generic|A_rna_NCLIV_024010-1|	generic|A_rna_NCLIV_024010-1|
generic|A_rna_NCLIV_024030-1|	generic|A_rna_NCLIV_024030-1|
generic|A_rna_NCLIV_024060-1|	generic|A_rna_NCLIV_024060-1|
generic|A_rna_NCLIV_024090-1|	generic|A_rna_NCLIV_024090-1|
generic|A_rna_NCLIV_024110-1|	generic|A_rna_NCLIV_024110-1|
generic|A_rna_NCLIV_024220-1|	generic|A_rna_NCLIV_024220-1|
generic|A_rna_NCLIV_024250-1|	generic|A_rna_NCLIV_024250-1|
generic|A_rna_NCLIV_024380-1|	generic|A_rna_NCLIV_024380-1|
generic|A_rna_NCLIV_024440-1|	generic|A_rna_NCLIV_024440-1|
generic|A_rna_NCLIV_024630-1|	generic|A_rna_NCLIV_024630-1|
generic|A_rna_NCLIV_024820-1|	generic|A_rna_NCLIV_024820-1|
generic|A_rna_NCLIV_024840-1|	generic|A_rna_NCLIV_024840-1|
generic|A_rna_NCLIV_024860-1|	generic|A_rna_NCLIV_024860-1|
generic|A_rna_NCLIV_024870-1|	generic|A_rna_NCLIV_024870-1|
generic|A_rna_NCLIV_024880-1|	generic|A_rna_NCLIV_024880-1|
generic|A_rna_NCLIV_025000-1|	generic|A_rna_NCLIV_025000-1|
generic|A_rna_NCLIV_0250-1|	generic|A_rna_NCLIV_0250-1|
generic|A_rna_NCLIV_025010-1|	generic|A_rna_NCLIV_025010-1|
generic|A_rna_NCLIV_025140-1|	generic|A_rna_NCLIV_025140-1|
generic|A_rna_NCLIV_025160-1|	generic|A_rna_NCLIV_025160-1|
generic|A_rna_NCLIV_025190-1|	generic|A_rna_NCLIV_025190-1|
generic|A_rna_NCLIV_025240-1|	generic|A_rna_NCLIV_025240-1|
generic|A_rna_NCLIV_025450-1|	generic|A_rna_NCLIV_025450-1|
generic|A_rna_NCLIV_025490-1|	generic|A_rna_NCLIV_025490-1|
generic|A_rna_NCLIV_025530-1|	generic|A_rna_NCLIV_025530-1|
generic|A_rna_NCLIV_025560-1|	generic|A_rna_NCLIV_025560-1|
generic|A_rna_NCLIV_025580-1|	generic|A_rna_NCLIV_025580-1|
generic|A_rna_NCLIV_025670-1|	generic|A_rna_NCLIV_025670-1|
generic|A_rna_NCLIV_025720-1|	generic|A_rna_NCLIV_025720-1|
generic|A_rna_NCLIV_025910-1|	generic|A_rna_NCLIV_025910-1|
generic|A_rna_NCLIV_025920-1|	generic|A_rna_NCLIV_025920-1|
generic|A_rna_NCLIV_0260-1|	generic|A_rna_NCLIV_0260-1|
generic|A_rna_NCLIV_026040-1|	generic|A_rna_NCLIV_026040-1|
generic|A_rna_NCLIV_026100-1|	generic|A_rna_NCLIV_026100-1|
generic|A_rna_NCLIV_026150-1|	generic|A_rna_NCLIV_026150-1|
generic|A_rna_NCLIV_026180-1|	generic|A_rna_NCLIV_026180-1|
generic|A_rna_NCLIV_026200-1|	generic|A_rna_NCLIV_026200-1|
generic|A_rna_NCLIV_026280-1|	generic|A_rna_NCLIV_026280-1|
generic|A_rna_NCLIV_026540-1|	generic|A_rna_NCLIV_026540-1|
generic|A_rna_NCLIV_026600-1|	generic|A_rna_NCLIV_026600-1|
generic|A_rna_NCLIV_026745-1|	generic|A_rna_NCLIV_026745-1|
generic|A_rna_NCLIV_026820-1|	generic|A_rna_NCLIV_026820-1|
generic|A_rna_NCLIV_026890-1|	generic|A_rna_NCLIV_026890-1|
generic|A_rna_NCLIV_027030-1|	generic|A_rna_NCLIV_027030-1|
generic|A_rna_NCLIV_027060-1|	generic|A_rna_NCLIV_027060-1|
generic|A_rna_NCLIV_027160-1|	generic|A_rna_NCLIV_027160-1|
generic|A_rna_NCLIV_027230-1|	generic|A_rna_NCLIV_027230-1|
generic|A_rna_NCLIV_027480-1|	generic|A_rna_NCLIV_027480-1|
generic|A_rna_NCLIV_027530-1|	generic|A_rna_NCLIV_027530-1|
generic|A_rna_NCLIV_0277-1|	generic|A_rna_NCLIV_0277-1|
generic|A_rna_NCLIV_027770-1|	generic|A_rna_NCLIV_027770-1|
generic|A_rna_NCLIV_027930-1|	generic|A_rna_NCLIV_027930-1|
generic|A_rna_NCLIV_028050-1|	generic|A_rna_NCLIV_028050-1|
generic|A_rna_NCLIV_028060-1|	generic|A_rna_NCLIV_028060-1|
generic|A_rna_NCLIV_028140-1|	generic|A_rna_NCLIV_028140-1|
generic|A_rna_NCLIV_028170-1|	generic|A_rna_NCLIV_028170-1|
generic|A_rna_NCLIV_028180-1|	generic|A_rna_NCLIV_028180-1|
generic|A_rna_NCLIV_028230-1|	generic|A_rna_NCLIV_028230-1|
generic|A_rna_NCLIV_028240-1|	generic|A_rna_NCLIV_028240-1|
generic|A_rna_NCLIV_028260-1|	generic|A_rna_NCLIV_028260-1|
generic|A_rna_NCLIV_028540-1|	generic|A_rna_NCLIV_028540-1|
generic|A_rna_NCLIV_028680-1|	generic|A_rna_NCLIV_028680-1|
generic|A_rna_NCLIV_028750-1|	generic|A_rna_NCLIV_028750-1|
generic|A_rna_NCLIV_028870-1|	generic|A_rna_NCLIV_028870-1|
generic|A_rna_NCLIV_028950-1|	generic|A_rna_NCLIV_028950-1|
generic|A_rna_NCLIV_0290-1|	generic|A_rna_NCLIV_0290-1|
generic|A_rna_NCLIV_029040-1|	generic|A_rna_NCLIV_029040-1|
generic|A_rna_NCLIV_029080-1|	generic|A_rna_NCLIV_029080-1|
generic|A_rna_NCLIV_029170-1|	generic|A_rna_NCLIV_029170-1|
generic|A_rna_NCLIV_029420-1|	generic|A_rna_NCLIV_029420-1|
generic|A_rna_NCLIV_029570-1|	generic|A_rna_NCLIV_029570-1|
generic|A_rna_NCLIV_029830-1|	generic|A_rna_NCLIV_029830-1|
generic|A_rna_NCLIV_029850-1|	generic|A_rna_NCLIV_029850-1|
generic|A_rna_NCLIV_029970-1|	generic|A_rna_NCLIV_029970-1|
generic|A_rna_NCLIV_029980-1|	generic|A_rna_NCLIV_029980-1|
generic|A_rna_NCLIV_030050-1|	generic|A_rna_NCLIV_030050-1|
generic|A_rna_NCLIV_030120-1|	generic|A_rna_NCLIV_030120-1|
generic|A_rna_NCLIV_030170-1|	generic|A_rna_NCLIV_030170-1|
generic|A_rna_NCLIV_030290-1|	generic|A_rna_NCLIV_030290-1|
generic|A_rna_NCLIV_030420-1|	generic|A_rna_NCLIV_030420-1|
generic|A_rna_NCLIV_030490-1|	generic|A_rna_NCLIV_030490-1|
generic|A_rna_NCLIV_030620-1|	generic|A_rna_NCLIV_030620-1|
generic|A_rna_NCLIV_030650-1|	generic|A_rna_NCLIV_030650-1|
generic|A_rna_NCLIV_030660-1|	generic|A_rna_NCLIV_030660-1|
generic|A_rna_NCLIV_030680-1|	generic|A_rna_NCLIV_030680-1|
generic|A_rna_NCLIV_030730-1|	generic|A_rna_NCLIV_030730-1|
generic|A_rna_NCLIV_030900-1|	generic|A_rna_NCLIV_030900-1|
generic|A_rna_NCLIV_030930-1|	generic|A_rna_NCLIV_030930-1|
generic|A_rna_NCLIV_030940-1|	generic|A_rna_NCLIV_030940-1|
generic|A_rna_NCLIV_030970-1|	generic|A_rna_NCLIV_030970-1|
generic|A_rna_NCLIV_031190-1|	generic|A_rna_NCLIV_031190-1|
generic|A_rna_NCLIV_031340-1|	generic|A_rna_NCLIV_031340-1|
generic|A_rna_NCLIV_031510-1|	generic|A_rna_NCLIV_031510-1|
generic|A_rna_NCLIV_031550-1|	generic|A_rna_NCLIV_031550-1|
generic|A_rna_NCLIV_031560-1|	generic|A_rna_NCLIV_031560-1|
generic|A_rna_NCLIV_031670-1|	generic|A_rna_NCLIV_031670-1|
generic|A_rna_NCLIV_031730-1|	generic|A_rna_NCLIV_031730-1|
generic|A_rna_NCLIV_031750-1|	generic|A_rna_NCLIV_031750-1|
generic|A_rna_NCLIV_031770-1|	generic|A_rna_NCLIV_031770-1|
generic|A_rna_NCLIV_031780-1|	generic|A_rna_NCLIV_031780-1|
generic|A_rna_NCLIV_031860-1|	generic|A_rna_NCLIV_031860-1|
generic|A_rna_NCLIV_031970-1|	generic|A_rna_NCLIV_031970-1|
generic|A_rna_NCLIV_032000-1|	generic|A_rna_NCLIV_032000-1|
generic|A_rna_NCLIV_032050-1|	generic|A_rna_NCLIV_032050-1|
generic|A_rna_NCLIV_032110-1|	generic|A_rna_NCLIV_032110-1|
generic|A_rna_NCLIV_032220-1|	generic|A_rna_NCLIV_032220-1|
generic|A_rna_NCLIV_032240-1|	generic|A_rna_NCLIV_032240-1|
generic|A_rna_NCLIV_032250-1|	generic|A_rna_NCLIV_032250-1|
generic|A_rna_NCLIV_032290-1|	generic|A_rna_NCLIV_032290-1|
generic|A_rna_NCLIV_032330-1|	generic|A_rna_NCLIV_032330-1|
generic|A_rna_NCLIV_032390-1|	generic|A_rna_NCLIV_032390-1|
generic|A_rna_NCLIV_032430-1|	generic|A_rna_NCLIV_032430-1|
generic|A_rna_NCLIV_032560-1|	generic|A_rna_NCLIV_032560-1|
generic|A_rna_NCLIV_032620-1|	generic|A_rna_NCLIV_032620-1|
generic|A_rna_NCLIV_032660-1|	generic|A_rna_NCLIV_032660-1|
generic|A_rna_NCLIV_032770-1|	generic|A_rna_NCLIV_032770-1|
generic|A_rna_NCLIV_032780-1|	generic|A_rna_NCLIV_032780-1|
generic|A_rna_NCLIV_032840-1|	generic|A_rna_NCLIV_032840-1|
generic|A_rna_NCLIV_032850-1|	generic|A_rna_NCLIV_032850-1|
generic|A_rna_NCLIV_032920-1|	generic|A_rna_NCLIV_032920-1|
generic|A_rna_NCLIV_032940-1|	generic|A_rna_NCLIV_032940-1|
generic|A_rna_NCLIV_033030-1|	generic|A_rna_NCLIV_033030-1|
generic|A_rna_NCLIV_033230-1|	generic|A_rna_NCLIV_033230-1|
generic|A_rna_NCLIV_033250-1|	generic|A_rna_NCLIV_033250-1|
generic|A_rna_NCLIV_033270-1|	generic|A_rna_NCLIV_033270-1|
generic|A_rna_NCLIV_033275-1|	generic|A_rna_NCLIV_033275-1|
generic|A_rna_NCLIV_033285-1|	generic|A_rna_NCLIV_033285-1|
generic|A_rna_NCLIV_033430-1|	generic|A_rna_NCLIV_033430-1|
generic|A_rna_NCLIV_033550-1|	generic|A_rna_NCLIV_033550-1|
generic|A_rna_NCLIV_033690-1|	generic|A_rna_NCLIV_033690-1|
generic|A_rna_NCLIV_033780-1|	generic|A_rna_NCLIV_033780-1|
generic|A_rna_NCLIV_033830-1|	generic|A_rna_NCLIV_033830-1|
generic|A_rna_NCLIV_033850-1|	generic|A_rna_NCLIV_033850-1|
generic|A_rna_NCLIV_033870-1|	generic|A_rna_NCLIV_033870-1|
generic|A_rna_NCLIV_033950-1|	generic|A_rna_NCLIV_033950-1|
generic|A_rna_NCLIV_034090-1|	generic|A_rna_NCLIV_034090-1|
generic|A_rna_NCLIV_0341-1|	generic|A_rna_NCLIV_0341-1|
generic|A_rna_NCLIV_034110-1|	generic|A_rna_NCLIV_034110-1|
generic|A_rna_NCLIV_034130-1|	generic|A_rna_NCLIV_034130-1|
generic|A_rna_NCLIV_034160-1|	generic|A_rna_NCLIV_034160-1|
generic|A_rna_NCLIV_034270-1|	generic|A_rna_NCLIV_034270-1|
generic|A_rna_NCLIV_034381-1|	generic|A_rna_NCLIV_034381-1|
generic|A_rna_NCLIV_034530-1|	generic|A_rna_NCLIV_034530-1|
generic|A_rna_NCLIV_034670-1|	generic|A_rna_NCLIV_034670-1|
generic|A_rna_NCLIV_034740-1|	generic|A_rna_NCLIV_034740-1|
generic|A_rna_NCLIV_034800-1|	generic|A_rna_NCLIV_034800-1|
generic|A_rna_NCLIV_034950-1|	generic|A_rna_NCLIV_034950-1|
generic|A_rna_NCLIV_034990-1|	generic|A_rna_NCLIV_034990-1|
generic|A_rna_NCLIV_035190-1|	generic|A_rna_NCLIV_035190-1|
generic|A_rna_NCLIV_035250-1|	generic|A_rna_NCLIV_035250-1|
generic|A_rna_NCLIV_035470-1|	generic|A_rna_NCLIV_035470-1|
generic|A_rna_NCLIV_035540-1|	generic|A_rna_NCLIV_035540-1|
generic|A_rna_NCLIV_035670-1|	generic|A_rna_NCLIV_035670-1|
generic|A_rna_NCLIV_035860-1|	generic|A_rna_NCLIV_035860-1|
generic|A_rna_NCLIV_035910-1|	generic|A_rna_NCLIV_035910-1|
generic|A_rna_NCLIV_036080-1|	generic|A_rna_NCLIV_036080-1|
generic|A_rna_NCLIV_036130-1|	generic|A_rna_NCLIV_036130-1|
generic|A_rna_NCLIV_036250-1|	generic|A_rna_NCLIV_036250-1|
generic|A_rna_NCLIV_036280-1|	generic|A_rna_NCLIV_036280-1|
generic|A_rna_NCLIV_036340-1|	generic|A_rna_NCLIV_036340-1|
generic|A_rna_NCLIV_036410-1|	generic|A_rna_NCLIV_036410-1|
generic|A_rna_NCLIV_036570-1|	generic|A_rna_NCLIV_036570-1|
generic|A_rna_NCLIV_036610-1|	generic|A_rna_NCLIV_036610-1|
generic|A_rna_NCLIV_036640-1|	generic|A_rna_NCLIV_036640-1|
generic|A_rna_NCLIV_036700-1|	generic|A_rna_NCLIV_036700-1|
generic|A_rna_NCLIV_036720-1|	generic|A_rna_NCLIV_036720-1|
generic|A_rna_NCLIV_036740-1|	generic|A_rna_NCLIV_036740-1|
generic|A_rna_NCLIV_036830-1|	generic|A_rna_NCLIV_036830-1|
generic|A_rna_NCLIV_037150-1|	generic|A_rna_NCLIV_037150-1|
generic|A_rna_NCLIV_037180-1|	generic|A_rna_NCLIV_037180-1|
generic|A_rna_NCLIV_037190-1|	generic|A_rna_NCLIV_037190-1|
generic|A_rna_NCLIV_037380-1|	generic|A_rna_NCLIV_037380-1|
generic|A_rna_NCLIV_037400-1|	generic|A_rna_NCLIV_037400-1|
generic|A_rna_NCLIV_037460-1|	generic|A_rna_NCLIV_037460-1|
generic|A_rna_NCLIV_037500-1|	generic|A_rna_NCLIV_037500-1|
generic|A_rna_NCLIV_037520-1|	generic|A_rna_NCLIV_037520-1|
generic|A_rna_NCLIV_037720-1|	generic|A_rna_NCLIV_037720-1|
generic|A_rna_NCLIV_037760-1|	generic|A_rna_NCLIV_037760-1|
generic|A_rna_NCLIV_037770-1|	generic|A_rna_NCLIV_037770-1|
generic|A_rna_NCLIV_038000-1|	generic|A_rna_NCLIV_038000-1|
generic|A_rna_NCLIV_038100-1|	generic|A_rna_NCLIV_038100-1|
generic|A_rna_NCLIV_038110-1|	generic|A_rna_NCLIV_038110-1|
generic|A_rna_NCLIV_038170-1|	generic|A_rna_NCLIV_038170-1|
generic|A_rna_NCLIV_038320-1|	generic|A_rna_NCLIV_038320-1|
generic|A_rna_NCLIV_038330-1|	generic|A_rna_NCLIV_038330-1|
generic|A_rna_NCLIV_038360-1|	generic|A_rna_NCLIV_038360-1|
generic|A_rna_NCLIV_038400-1|	generic|A_rna_NCLIV_038400-1|
generic|A_rna_NCLIV_038410-1|	generic|A_rna_NCLIV_038410-1|
generic|A_rna_NCLIV_038540-1|	generic|A_rna_NCLIV_038540-1|
generic|A_rna_NCLIV_038550-1|	generic|A_rna_NCLIV_038550-1|
generic|A_rna_NCLIV_038570-1|	generic|A_rna_NCLIV_038570-1|
generic|A_rna_NCLIV_038590-1|	generic|A_rna_NCLIV_038590-1|
generic|A_rna_NCLIV_038750-1|	generic|A_rna_NCLIV_038750-1|
generic|A_rna_NCLIV_038760-1|	generic|A_rna_NCLIV_038760-1|
generic|A_rna_NCLIV_038780-1|	generic|A_rna_NCLIV_038780-1|
generic|A_rna_NCLIV_038850-1|	generic|A_rna_NCLIV_038850-1|
generic|A_rna_NCLIV_039000-1|	generic|A_rna_NCLIV_039000-1|
generic|A_rna_NCLIV_039030-1|	generic|A_rna_NCLIV_039030-1|
generic|A_rna_NCLIV_039050-1|	generic|A_rna_NCLIV_039050-1|
generic|A_rna_NCLIV_039080-1|	generic|A_rna_NCLIV_039080-1|
generic|A_rna_NCLIV_039090-1|	generic|A_rna_NCLIV_039090-1|
generic|A_rna_NCLIV_039100-1|	generic|A_rna_NCLIV_039100-1|
generic|A_rna_NCLIV_039280-1|	generic|A_rna_NCLIV_039280-1|
generic|A_rna_NCLIV_039290-1|	generic|A_rna_NCLIV_039290-1|
generic|A_rna_NCLIV_039400-1|	generic|A_rna_NCLIV_039400-1|
generic|A_rna_NCLIV_039490-1|	generic|A_rna_NCLIV_039490-1|
generic|A_rna_NCLIV_039500-1|	generic|A_rna_NCLIV_039500-1|
generic|A_rna_NCLIV_039650-1|	generic|A_rna_NCLIV_039650-1|
generic|A_rna_NCLIV_039680-1|	generic|A_rna_NCLIV_039680-1|
generic|A_rna_NCLIV_039750-1|	generic|A_rna_NCLIV_039750-1|
generic|A_rna_NCLIV_039820-1|	generic|A_rna_NCLIV_039820-1|
generic|A_rna_NCLIV_039940-1|	generic|A_rna_NCLIV_039940-1|
generic|A_rna_NCLIV_040210-1|	generic|A_rna_NCLIV_040210-1|
generic|A_rna_NCLIV_040220-1|	generic|A_rna_NCLIV_040220-1|
generic|A_rna_NCLIV_040440-1|	generic|A_rna_NCLIV_040440-1|
generic|A_rna_NCLIV_040540-1|	generic|A_rna_NCLIV_040540-1|
generic|A_rna_NCLIV_040550-1|	generic|A_rna_NCLIV_040550-1|
generic|A_rna_NCLIV_040730-1|	generic|A_rna_NCLIV_040730-1|
generic|A_rna_NCLIV_040860-1|	generic|A_rna_NCLIV_040860-1|
generic|A_rna_NCLIV_040880-1|	generic|A_rna_NCLIV_040880-1|
generic|A_rna_NCLIV_040970-1|	generic|A_rna_NCLIV_040970-1|
generic|A_rna_NCLIV_041000-1|	generic|A_rna_NCLIV_041000-1|
generic|A_rna_NCLIV_041100-1|	generic|A_rna_NCLIV_041100-1|
generic|A_rna_NCLIV_041180-1|	generic|A_rna_NCLIV_041180-1|
generic|A_rna_NCLIV_041210-1|	generic|A_rna_NCLIV_041210-1|
generic|A_rna_NCLIV_041240-1|	generic|A_rna_NCLIV_041240-1|
generic|A_rna_NCLIV_041270-1|	generic|A_rna_NCLIV_041270-1|
generic|A_rna_NCLIV_041380-1|	generic|A_rna_NCLIV_041380-1|
generic|A_rna_NCLIV_041480-1|	generic|A_rna_NCLIV_041480-1|
generic|A_rna_NCLIV_041650-1|	generic|A_rna_NCLIV_041650-1|
generic|A_rna_NCLIV_041780-1|	generic|A_rna_NCLIV_041780-1|
generic|A_rna_NCLIV_041790-1|	generic|A_rna_NCLIV_041790-1|
generic|A_rna_NCLIV_041830-1|	generic|A_rna_NCLIV_041830-1|
generic|A_rna_NCLIV_041850-1|	generic|A_rna_NCLIV_041850-1|
generic|A_rna_NCLIV_041900-1|	generic|A_rna_NCLIV_041900-1|
generic|A_rna_NCLIV_041930-1|	generic|A_rna_NCLIV_041930-1|
generic|A_rna_NCLIV_041940-1|	generic|A_rna_NCLIV_041940-1|
generic|A_rna_NCLIV_042000-1|	generic|A_rna_NCLIV_042000-1|
generic|A_rna_NCLIV_042050-1|	generic|A_rna_NCLIV_042050-1|
generic|A_rna_NCLIV_042070-1|	generic|A_rna_NCLIV_042070-1|
generic|A_rna_NCLIV_042110-1|	generic|A_rna_NCLIV_042110-1|
generic|A_rna_NCLIV_042190-1|	generic|A_rna_NCLIV_042190-1|
generic|A_rna_NCLIV_042265-1|	generic|A_rna_NCLIV_042265-1|
generic|A_rna_NCLIV_042370-1|	generic|A_rna_NCLIV_042370-1|
generic|A_rna_NCLIV_042390-1|	generic|A_rna_NCLIV_042390-1|
generic|A_rna_NCLIV_042410-1|	generic|A_rna_NCLIV_042410-1|
generic|A_rna_NCLIV_042450-1|	generic|A_rna_NCLIV_042450-1|
generic|A_rna_NCLIV_042490-1|	generic|A_rna_NCLIV_042490-1|
generic|A_rna_NCLIV_042500-1|	generic|A_rna_NCLIV_042500-1|
generic|A_rna_NCLIV_042630-1|	generic|A_rna_NCLIV_042630-1|
generic|A_rna_NCLIV_042650-1|	generic|A_rna_NCLIV_042650-1|
generic|A_rna_NCLIV_042660-1|	generic|A_rna_NCLIV_042660-1|
generic|A_rna_NCLIV_042680-1|	generic|A_rna_NCLIV_042680-1|
generic|A_rna_NCLIV_042690-1|	generic|A_rna_NCLIV_042690-1|
generic|A_rna_NCLIV_042710-1|	generic|A_rna_NCLIV_042710-1|
generic|A_rna_NCLIV_042720-1|	generic|A_rna_NCLIV_042720-1|
generic|A_rna_NCLIV_042820-1|	generic|A_rna_NCLIV_042820-1|
generic|A_rna_NCLIV_042830-1|	generic|A_rna_NCLIV_042830-1|
generic|A_rna_NCLIV_042850-1|	generic|A_rna_NCLIV_042850-1|
generic|A_rna_NCLIV_042870-1|	generic|A_rna_NCLIV_042870-1|
generic|A_rna_NCLIV_042960-1|	generic|A_rna_NCLIV_042960-1|
generic|A_rna_NCLIV_043140-1|	generic|A_rna_NCLIV_043140-1|
generic|A_rna_NCLIV_043180-1|	generic|A_rna_NCLIV_043180-1|
generic|A_rna_NCLIV_043270-1|	generic|A_rna_NCLIV_043270-1|
generic|A_rna_NCLIV_043300-1|	generic|A_rna_NCLIV_043300-1|
generic|A_rna_NCLIV_043330-1|	generic|A_rna_NCLIV_043330-1|
generic|A_rna_NCLIV_043400-1|	generic|A_rna_NCLIV_043400-1|
generic|A_rna_NCLIV_043760-1|	generic|A_rna_NCLIV_043760-1|
generic|A_rna_NCLIV_043880-1|	generic|A_rna_NCLIV_043880-1|
generic|A_rna_NCLIV_043930-1|	generic|A_rna_NCLIV_043930-1|
generic|A_rna_NCLIV_043950-1|	generic|A_rna_NCLIV_043950-1|
generic|A_rna_NCLIV_044000-1|	generic|A_rna_NCLIV_044000-1|
generic|A_rna_NCLIV_044200-1|	generic|A_rna_NCLIV_044200-1|
generic|A_rna_NCLIV_044230-1|	generic|A_rna_NCLIV_044230-1|
generic|A_rna_NCLIV_044270-1|	generic|A_rna_NCLIV_044270-1|
generic|A_rna_NCLIV_044350-1|	generic|A_rna_NCLIV_044350-1|
generic|A_rna_NCLIV_044410-1|	generic|A_rna_NCLIV_044410-1|
generic|A_rna_NCLIV_044440-1|	generic|A_rna_NCLIV_044440-1|
generic|A_rna_NCLIV_044610-1|	generic|A_rna_NCLIV_044610-1|
generic|A_rna_NCLIV_044620-1|	generic|A_rna_NCLIV_044620-1|
generic|A_rna_NCLIV_044690-1|	generic|A_rna_NCLIV_044690-1|
generic|A_rna_NCLIV_044950-1|	generic|A_rna_NCLIV_044950-1|
generic|A_rna_NCLIV_045010-1|	generic|A_rna_NCLIV_045010-1|
generic|A_rna_NCLIV_045060-1|	generic|A_rna_NCLIV_045060-1|
generic|A_rna_NCLIV_045160-1|	generic|A_rna_NCLIV_045160-1|
generic|A_rna_NCLIV_045220-1|	generic|A_rna_NCLIV_045220-1|
generic|A_rna_NCLIV_045400-1|	generic|A_rna_NCLIV_045400-1|
generic|A_rna_NCLIV_045440-1|	generic|A_rna_NCLIV_045440-1|
generic|A_rna_NCLIV_045460-1|	generic|A_rna_NCLIV_045460-1|
generic|A_rna_NCLIV_045585-1|	generic|A_rna_NCLIV_045585-1|
generic|A_rna_NCLIV_045650-1|	generic|A_rna_NCLIV_045650-1|
generic|A_rna_NCLIV_045670-1|	generic|A_rna_NCLIV_045670-1|
generic|A_rna_NCLIV_045800-1|	generic|A_rna_NCLIV_045800-1|
generic|A_rna_NCLIV_045860-1|	generic|A_rna_NCLIV_045860-1|
generic|A_rna_NCLIV_045870-1|	generic|A_rna_NCLIV_045870-1|
generic|A_rna_NCLIV_046040-1|	generic|A_rna_NCLIV_046040-1|
generic|A_rna_NCLIV_046050-1|	generic|A_rna_NCLIV_046050-1|
generic|A_rna_NCLIV_046100-1|	generic|A_rna_NCLIV_046100-1|
generic|A_rna_NCLIV_046170-1|	generic|A_rna_NCLIV_046170-1|
generic|A_rna_NCLIV_046260-1|	generic|A_rna_NCLIV_046260-1|
generic|A_rna_NCLIV_046400-1|	generic|A_rna_NCLIV_046400-1|
generic|A_rna_NCLIV_046530-1|	generic|A_rna_NCLIV_046530-1|
generic|A_rna_NCLIV_046540-1|	generic|A_rna_NCLIV_046540-1|
generic|A_rna_NCLIV_046550-1|	generic|A_rna_NCLIV_046550-1|
generic|A_rna_NCLIV_046590-1|	generic|A_rna_NCLIV_046590-1|
generic|A_rna_NCLIV_046670-1|	generic|A_rna_NCLIV_046670-1|
generic|A_rna_NCLIV_046690-1|	generic|A_rna_NCLIV_046690-1|
generic|A_rna_NCLIV_046760-1|	generic|A_rna_NCLIV_046760-1|
generic|A_rna_NCLIV_046800-1|	generic|A_rna_NCLIV_046800-1|
generic|A_rna_NCLIV_047040-1|	generic|A_rna_NCLIV_047040-1|
generic|A_rna_NCLIV_047110-1|	generic|A_rna_NCLIV_047110-1|
generic|A_rna_NCLIV_047160-1|	generic|A_rna_NCLIV_047160-1|
generic|A_rna_NCLIV_047370-1|	generic|A_rna_NCLIV_047370-1|
generic|A_rna_NCLIV_047390-1|	generic|A_rna_NCLIV_047390-1|
generic|A_rna_NCLIV_047440-1|	generic|A_rna_NCLIV_047440-1|
generic|A_rna_NCLIV_047500-1|	generic|A_rna_NCLIV_047500-1|
generic|A_rna_NCLIV_047530-1|	generic|A_rna_NCLIV_047530-1|
generic|A_rna_NCLIV_047600-1|	generic|A_rna_NCLIV_047600-1|
generic|A_rna_NCLIV_047630-1|	generic|A_rna_NCLIV_047630-1|
generic|A_rna_NCLIV_047660-1|	generic|A_rna_NCLIV_047660-1|
generic|A_rna_NCLIV_047810-1|	generic|A_rna_NCLIV_047810-1|
generic|A_rna_NCLIV_047820-1|	generic|A_rna_NCLIV_047820-1|
generic|A_rna_NCLIV_047860-1|	generic|A_rna_NCLIV_047860-1|
generic|A_rna_NCLIV_047870-1|	generic|A_rna_NCLIV_047870-1|
generic|A_rna_NCLIV_047910-1|	generic|A_rna_NCLIV_047910-1|
generic|A_rna_NCLIV_048020-1|	generic|A_rna_NCLIV_048020-1|
generic|A_rna_NCLIV_048040-1|	generic|A_rna_NCLIV_048040-1|
generic|A_rna_NCLIV_048240-1|	generic|A_rna_NCLIV_048240-1|
generic|A_rna_NCLIV_048330-1|	generic|A_rna_NCLIV_048330-1|
generic|A_rna_NCLIV_048460-1|	generic|A_rna_NCLIV_048460-1|
generic|A_rna_NCLIV_048570-1|	generic|A_rna_NCLIV_048570-1|
generic|A_rna_NCLIV_048580-1|	generic|A_rna_NCLIV_048580-1|
generic|A_rna_NCLIV_048770-1|	generic|A_rna_NCLIV_048770-1|
generic|A_rna_NCLIV_048880-1|	generic|A_rna_NCLIV_048880-1|
generic|A_rna_NCLIV_049030-1|	generic|A_rna_NCLIV_049030-1|
generic|A_rna_NCLIV_049050-1|	generic|A_rna_NCLIV_049050-1|
generic|A_rna_NCLIV_049100-1|	generic|A_rna_NCLIV_049100-1|
generic|A_rna_NCLIV_049130-1|	generic|A_rna_NCLIV_049130-1|
generic|A_rna_NCLIV_049390-1|	generic|A_rna_NCLIV_049390-1|
generic|A_rna_NCLIV_049400-1|	generic|A_rna_NCLIV_049400-1|
generic|A_rna_NCLIV_049460-1|	generic|A_rna_NCLIV_049460-1|
generic|A_rna_NCLIV_049500-1|	generic|A_rna_NCLIV_049500-1|
generic|A_rna_NCLIV_049520-1|	generic|A_rna_NCLIV_049520-1|
generic|A_rna_NCLIV_049570-1|	generic|A_rna_NCLIV_049570-1|
generic|A_rna_NCLIV_049600-1|	generic|A_rna_NCLIV_049600-1|
generic|A_rna_NCLIV_049710-1|	generic|A_rna_NCLIV_049710-1|
generic|A_rna_NCLIV_049720-1|	generic|A_rna_NCLIV_049720-1|
generic|A_rna_NCLIV_049740-1|	generic|A_rna_NCLIV_049740-1|
generic|A_rna_NCLIV_049900-1|	generic|A_rna_NCLIV_049900-1|
generic|A_rna_NCLIV_049920-1|	generic|A_rna_NCLIV_049920-1|
generic|A_rna_NCLIV_049960-1|	generic|A_rna_NCLIV_049960-1|
generic|A_rna_NCLIV_050030-1|	generic|A_rna_NCLIV_050030-1|
generic|A_rna_NCLIV_050050-1|	generic|A_rna_NCLIV_050050-1|
generic|A_rna_NCLIV_050120-1|	generic|A_rna_NCLIV_050120-1|
generic|A_rna_NCLIV_050300-1|	generic|A_rna_NCLIV_050300-1|
generic|A_rna_NCLIV_050370-1|	generic|A_rna_NCLIV_050370-1|
generic|A_rna_NCLIV_050390-1|	generic|A_rna_NCLIV_050390-1|
generic|A_rna_NCLIV_050470-1|	generic|A_rna_NCLIV_050470-1|
generic|A_rna_NCLIV_050590-1|	generic|A_rna_NCLIV_050590-1|
generic|A_rna_NCLIV_050620-1|	generic|A_rna_NCLIV_050620-1|
generic|A_rna_NCLIV_050910-1|	generic|A_rna_NCLIV_050910-1|
generic|A_rna_NCLIV_050990-1|	generic|A_rna_NCLIV_050990-1|
generic|A_rna_NCLIV_051000-1|	generic|A_rna_NCLIV_051000-1|
generic|A_rna_NCLIV_051010-1|	generic|A_rna_NCLIV_051010-1|
generic|A_rna_NCLIV_051340-1|	generic|A_rna_NCLIV_051340-1|
generic|A_rna_NCLIV_051350-1|	generic|A_rna_NCLIV_051350-1|
generic|A_rna_NCLIV_051450-1|	generic|A_rna_NCLIV_051450-1|
generic|A_rna_NCLIV_051510-1|	generic|A_rna_NCLIV_051510-1|
generic|A_rna_NCLIV_051530-1|	generic|A_rna_NCLIV_051530-1|
generic|A_rna_NCLIV_051560-1|	generic|A_rna_NCLIV_051560-1|
generic|A_rna_NCLIV_051590-1|	generic|A_rna_NCLIV_051590-1|
generic|A_rna_NCLIV_051620-1|	generic|A_rna_NCLIV_051620-1|
generic|A_rna_NCLIV_051650-1|	generic|A_rna_NCLIV_051650-1|
generic|A_rna_NCLIV_051800-1|	generic|A_rna_NCLIV_051800-1|
generic|A_rna_NCLIV_051810-1|	generic|A_rna_NCLIV_051810-1|
generic|A_rna_NCLIV_051820-1|	generic|A_rna_NCLIV_051820-1|
generic|A_rna_NCLIV_051970-1|	generic|A_rna_NCLIV_051970-1|
generic|A_rna_NCLIV_052000-1|	generic|A_rna_NCLIV_052000-1|
generic|A_rna_NCLIV_052040-1|	generic|A_rna_NCLIV_052040-1|
generic|A_rna_NCLIV_052070-1|	generic|A_rna_NCLIV_052070-1|
generic|A_rna_NCLIV_052190-1|	generic|A_rna_NCLIV_052190-1|
generic|A_rna_NCLIV_052220-1|	generic|A_rna_NCLIV_052220-1|
generic|A_rna_NCLIV_052230-1|	generic|A_rna_NCLIV_052230-1|
generic|A_rna_NCLIV_052240-1|	generic|A_rna_NCLIV_052240-1|
generic|A_rna_NCLIV_052350-1|	generic|A_rna_NCLIV_052350-1|
generic|A_rna_NCLIV_052380-1|	generic|A_rna_NCLIV_052380-1|
generic|A_rna_NCLIV_052390-1|	generic|A_rna_NCLIV_052390-1|
generic|A_rna_NCLIV_052410-1|	generic|A_rna_NCLIV_052410-1|
generic|A_rna_NCLIV_052500-1|	generic|A_rna_NCLIV_052500-1|
generic|A_rna_NCLIV_052880-1|	generic|A_rna_NCLIV_052880-1|
generic|A_rna_NCLIV_052980-1|	generic|A_rna_NCLIV_052980-1|
generic|A_rna_NCLIV_053190-1|	generic|A_rna_NCLIV_053190-1|
generic|A_rna_NCLIV_053220-1|	generic|A_rna_NCLIV_053220-1|
generic|A_rna_NCLIV_053290-1|	generic|A_rna_NCLIV_053290-1|
generic|A_rna_NCLIV_053330-1|	generic|A_rna_NCLIV_053330-1|
generic|A_rna_NCLIV_053360-1|	generic|A_rna_NCLIV_053360-1|
generic|A_rna_NCLIV_053460-1|	generic|A_rna_NCLIV_053460-1|
generic|A_rna_NCLIV_053580-1|	generic|A_rna_NCLIV_053580-1|
generic|A_rna_NCLIV_053590-1|	generic|A_rna_NCLIV_053590-1|
generic|A_rna_NCLIV_053640-1|	generic|A_rna_NCLIV_053640-1|
generic|A_rna_NCLIV_053810-1|	generic|A_rna_NCLIV_053810-1|
generic|A_rna_NCLIV_053820-1|	generic|A_rna_NCLIV_053820-1|
generic|A_rna_NCLIV_053840-1|	generic|A_rna_NCLIV_053840-1|
generic|A_rna_NCLIV_053860-1|	generic|A_rna_NCLIV_053860-1|
generic|A_rna_NCLIV_053870-1|	generic|A_rna_NCLIV_053870-1|
generic|A_rna_NCLIV_053880-1|	generic|A_rna_NCLIV_053880-1|
generic|A_rna_NCLIV_053890-1|	generic|A_rna_NCLIV_053890-1|
generic|A_rna_NCLIV_053950-1|	generic|A_rna_NCLIV_053950-1|
generic|A_rna_NCLIV_054110-1|	generic|A_rna_NCLIV_054110-1|
generic|A_rna_NCLIV_054140-1|	generic|A_rna_NCLIV_054140-1|
generic|A_rna_NCLIV_054180-1|	generic|A_rna_NCLIV_054180-1|
generic|A_rna_NCLIV_054190-1|	generic|A_rna_NCLIV_054190-1|
generic|A_rna_NCLIV_054200-1|	generic|A_rna_NCLIV_054200-1|
generic|A_rna_NCLIV_054250-1|	generic|A_rna_NCLIV_054250-1|
generic|A_rna_NCLIV_054460-1|	generic|A_rna_NCLIV_054460-1|
generic|A_rna_NCLIV_054510-1|	generic|A_rna_NCLIV_054510-1|
generic|A_rna_NCLIV_054520-1|	generic|A_rna_NCLIV_054520-1|
generic|A_rna_NCLIV_054540-1|	generic|A_rna_NCLIV_054540-1|
generic|A_rna_NCLIV_054570-1|	generic|A_rna_NCLIV_054570-1|
generic|A_rna_NCLIV_054700-1|	generic|A_rna_NCLIV_054700-1|
generic|A_rna_NCLIV_054720-1|	generic|A_rna_NCLIV_054720-1|
generic|A_rna_NCLIV_054750-1|	generic|A_rna_NCLIV_054750-1|
generic|A_rna_NCLIV_054800-1|	generic|A_rna_NCLIV_054800-1|
generic|A_rna_NCLIV_054910-1|	generic|A_rna_NCLIV_054910-1|
generic|A_rna_NCLIV_054940-1|	generic|A_rna_NCLIV_054940-1|
generic|A_rna_NCLIV_055070-1|	generic|A_rna_NCLIV_055070-1|
generic|A_rna_NCLIV_055170-1|	generic|A_rna_NCLIV_055170-1|
generic|A_rna_NCLIV_055210-1|	generic|A_rna_NCLIV_055210-1|
generic|A_rna_NCLIV_055260-1|	generic|A_rna_NCLIV_055260-1|
generic|A_rna_NCLIV_055330-1|	generic|A_rna_NCLIV_055330-1|
generic|A_rna_NCLIV_055490-1|	generic|A_rna_NCLIV_055490-1|
generic|A_rna_NCLIV_055520-1|	generic|A_rna_NCLIV_055520-1|
generic|A_rna_NCLIV_055540-1|	generic|A_rna_NCLIV_055540-1|
generic|A_rna_NCLIV_055660-1|	generic|A_rna_NCLIV_055660-1|
generic|A_rna_NCLIV_055690-1|	generic|A_rna_NCLIV_055690-1|
generic|A_rna_NCLIV_055710-1|	generic|A_rna_NCLIV_055710-1|
generic|A_rna_NCLIV_055720-1|	generic|A_rna_NCLIV_055720-1|
generic|A_rna_NCLIV_055730-1|	generic|A_rna_NCLIV_055730-1|
generic|A_rna_NCLIV_055760-1|	generic|A_rna_NCLIV_055760-1|
generic|A_rna_NCLIV_055800-1|	generic|A_rna_NCLIV_055800-1|
generic|A_rna_NCLIV_055820-1|	generic|A_rna_NCLIV_055820-1|
generic|A_rna_NCLIV_055850-1|	generic|A_rna_NCLIV_055850-1|
generic|A_rna_NCLIV_055980-1|	generic|A_rna_NCLIV_055980-1|
generic|A_rna_NCLIV_056020-1|	generic|A_rna_NCLIV_056020-1|
generic|A_rna_NCLIV_056060-1|	generic|A_rna_NCLIV_056060-1|
generic|A_rna_NCLIV_056110-1|	generic|A_rna_NCLIV_056110-1|
generic|A_rna_NCLIV_056140-1|	generic|A_rna_NCLIV_056140-1|
generic|A_rna_NCLIV_056250-1|	generic|A_rna_NCLIV_056250-1|
generic|A_rna_NCLIV_056340-1|	generic|A_rna_NCLIV_056340-1|
generic|A_rna_NCLIV_056360-1|	generic|A_rna_NCLIV_056360-1|
generic|A_rna_NCLIV_056400-1|	generic|A_rna_NCLIV_056400-1|
generic|A_rna_NCLIV_056430-1|	generic|A_rna_NCLIV_056430-1|
generic|A_rna_NCLIV_056440-1|	generic|A_rna_NCLIV_056440-1|
generic|A_rna_NCLIV_056480-1|	generic|A_rna_NCLIV_056480-1|
generic|A_rna_NCLIV_056550-1|	generic|A_rna_NCLIV_056550-1|
generic|A_rna_NCLIV_056560-1|	generic|A_rna_NCLIV_056560-1|
generic|A_rna_NCLIV_056590-1|	generic|A_rna_NCLIV_056590-1|
generic|A_rna_NCLIV_056670-1|	generic|A_rna_NCLIV_056670-1|
generic|A_rna_NCLIV_056680-1|	generic|A_rna_NCLIV_056680-1|
generic|A_rna_NCLIV_056700-1|	generic|A_rna_NCLIV_056700-1|
generic|A_rna_NCLIV_056720-1|	generic|A_rna_NCLIV_056720-1|
generic|A_rna_NCLIV_056830-1|	generic|A_rna_NCLIV_056830-1|
generic|A_rna_NCLIV_056950-1|	generic|A_rna_NCLIV_056950-1|
generic|A_rna_NCLIV_057190-1|	generic|A_rna_NCLIV_057190-1|
generic|A_rna_NCLIV_057250-1|	generic|A_rna_NCLIV_057250-1|
generic|A_rna_NCLIV_057260-1|	generic|A_rna_NCLIV_057260-1|
generic|A_rna_NCLIV_057330-1|	generic|A_rna_NCLIV_057330-1|
generic|A_rna_NCLIV_057460-1|	generic|A_rna_NCLIV_057460-1|
generic|A_rna_NCLIV_057470-1|	generic|A_rna_NCLIV_057470-1|
generic|A_rna_NCLIV_057700-1|	generic|A_rna_NCLIV_057700-1|
generic|A_rna_NCLIV_057820-1|	generic|A_rna_NCLIV_057820-1|
generic|A_rna_NCLIV_058000-1|	generic|A_rna_NCLIV_058000-1|
generic|A_rna_NCLIV_058200-1|	generic|A_rna_NCLIV_058200-1|
generic|A_rna_NCLIV_058310-1|	generic|A_rna_NCLIV_058310-1|
generic|A_rna_NCLIV_058340-1|	generic|A_rna_NCLIV_058340-1|
generic|A_rna_NCLIV_058420-1|	generic|A_rna_NCLIV_058420-1|
generic|A_rna_NCLIV_058550-1|	generic|A_rna_NCLIV_058550-1|
generic|A_rna_NCLIV_058760-1|	generic|A_rna_NCLIV_058760-1|
generic|A_rna_NCLIV_058790-1|	generic|A_rna_NCLIV_058790-1|
generic|A_rna_NCLIV_058810-1|	generic|A_rna_NCLIV_058810-1|
generic|A_rna_NCLIV_058830-1|	generic|A_rna_NCLIV_058830-1|
generic|A_rna_NCLIV_058890-1|	generic|A_rna_NCLIV_058890-1|
generic|A_rna_NCLIV_059340-1|	generic|A_rna_NCLIV_059340-1|
generic|A_rna_NCLIV_059430-1|	generic|A_rna_NCLIV_059430-1|
generic|A_rna_NCLIV_059450-1|	generic|A_rna_NCLIV_059450-1|
generic|A_rna_NCLIV_059500-1|	generic|A_rna_NCLIV_059500-1|
generic|A_rna_NCLIV_059510-1|	generic|A_rna_NCLIV_059510-1|
generic|A_rna_NCLIV_059590-1|	generic|A_rna_NCLIV_059590-1|
generic|A_rna_NCLIV_059600-1|	generic|A_rna_NCLIV_059600-1|
generic|A_rna_NCLIV_059620-1|	generic|A_rna_NCLIV_059620-1|
generic|A_rna_NCLIV_059650-1|	generic|A_rna_NCLIV_059650-1|
generic|A_rna_NCLIV_059980-1|	generic|A_rna_NCLIV_059980-1|
generic|A_rna_NCLIV_060040-1|	generic|A_rna_NCLIV_060040-1|
generic|A_rna_NCLIV_060140-1|	generic|A_rna_NCLIV_060140-1|
generic|A_rna_NCLIV_060220-1|	generic|A_rna_NCLIV_060220-1|
generic|A_rna_NCLIV_060330-1|	generic|A_rna_NCLIV_060330-1|
generic|A_rna_NCLIV_060380-1|	generic|A_rna_NCLIV_060380-1|
generic|A_rna_NCLIV_060400-1|	generic|A_rna_NCLIV_060400-1|
generic|A_rna_NCLIV_060420-1|	generic|A_rna_NCLIV_060420-1|
generic|A_rna_NCLIV_060470-1|	generic|A_rna_NCLIV_060470-1|
generic|A_rna_NCLIV_060500-1|	generic|A_rna_NCLIV_060500-1|
generic|A_rna_NCLIV_060600-1|	generic|A_rna_NCLIV_060600-1|
generic|A_rna_NCLIV_060660-1|	generic|A_rna_NCLIV_060660-1|
generic|A_rna_NCLIV_060700-1|	generic|A_rna_NCLIV_060700-1|
generic|A_rna_NCLIV_060730-1|	generic|A_rna_NCLIV_060730-1|
generic|A_rna_NCLIV_060741-1|	generic|A_rna_NCLIV_060741-1|
generic|A_rna_NCLIV_060760-1|	generic|A_rna_NCLIV_060760-1|
generic|A_rna_NCLIV_060810-1|	generic|A_rna_NCLIV_060810-1|
generic|A_rna_NCLIV_060820-1|	generic|A_rna_NCLIV_060820-1|
generic|A_rna_NCLIV_061040-1|	generic|A_rna_NCLIV_061040-1|
generic|A_rna_NCLIV_061050-1|	generic|A_rna_NCLIV_061050-1|
generic|A_rna_NCLIV_061070-1|	generic|A_rna_NCLIV_061070-1|
generic|A_rna_NCLIV_061160-1|	generic|A_rna_NCLIV_061160-1|
generic|A_rna_NCLIV_061170-1|	generic|A_rna_NCLIV_061170-1|
generic|A_rna_NCLIV_061210-1|	generic|A_rna_NCLIV_061210-1|
generic|A_rna_NCLIV_061340-1|	generic|A_rna_NCLIV_061340-1|
generic|A_rna_NCLIV_061460-1|	generic|A_rna_NCLIV_061460-1|
generic|A_rna_NCLIV_061600-1|	generic|A_rna_NCLIV_061600-1|
generic|A_rna_NCLIV_061740-1|	generic|A_rna_NCLIV_061740-1|
generic|A_rna_NCLIV_061760-1|	generic|A_rna_NCLIV_061760-1|
generic|A_rna_NCLIV_061820-1|	generic|A_rna_NCLIV_061820-1|
generic|A_rna_NCLIV_061830-1|	generic|A_rna_NCLIV_061830-1|
generic|A_rna_NCLIV_061940-1|	generic|A_rna_NCLIV_061940-1|
generic|A_rna_NCLIV_061950-1|	generic|A_rna_NCLIV_061950-1|
generic|A_rna_NCLIV_062010-1|	generic|A_rna_NCLIV_062010-1|
generic|A_rna_NCLIV_062280-1|	generic|A_rna_NCLIV_062280-1|
generic|A_rna_NCLIV_062310-1|	generic|A_rna_NCLIV_062310-1|
generic|A_rna_NCLIV_062380-1|	generic|A_rna_NCLIV_062380-1|
generic|A_rna_NCLIV_062460-1|	generic|A_rna_NCLIV_062460-1|
generic|A_rna_NCLIV_062520-1|	generic|A_rna_NCLIV_062520-1|
generic|A_rna_NCLIV_062570-1|	generic|A_rna_NCLIV_062570-1|
generic|A_rna_NCLIV_062630-1|	generic|A_rna_NCLIV_062630-1|
generic|A_rna_NCLIV_062720-1|	generic|A_rna_NCLIV_062720-1|
generic|A_rna_NCLIV_062730-1|	generic|A_rna_NCLIV_062730-1|
generic|A_rna_NCLIV_062770-1|	generic|A_rna_NCLIV_062770-1|
generic|A_rna_NCLIV_062810-1|	generic|A_rna_NCLIV_062810-1|
generic|A_rna_NCLIV_062880-1|	generic|A_rna_NCLIV_062880-1|
generic|A_rna_NCLIV_062940-1|	generic|A_rna_NCLIV_062940-1|
generic|A_rna_NCLIV_062950-1|	generic|A_rna_NCLIV_062950-1|
generic|A_rna_NCLIV_063150-1|	generic|A_rna_NCLIV_063150-1|
generic|A_rna_NCLIV_063190-1|	generic|A_rna_NCLIV_063190-1|
generic|A_rna_NCLIV_063230-1|	generic|A_rna_NCLIV_063230-1|
generic|A_rna_NCLIV_063250-1|	generic|A_rna_NCLIV_063250-1|
generic|A_rna_NCLIV_063340-1|	generic|A_rna_NCLIV_063340-1|
generic|A_rna_NCLIV_063370-1|	generic|A_rna_NCLIV_063370-1|
generic|A_rna_NCLIV_063570-1|	generic|A_rna_NCLIV_063570-1|
generic|A_rna_NCLIV_063590-1|	generic|A_rna_NCLIV_063590-1|
generic|A_rna_NCLIV_063730-1|	generic|A_rna_NCLIV_063730-1|
generic|A_rna_NCLIV_063740-1|	generic|A_rna_NCLIV_063740-1|
generic|A_rna_NCLIV_063770-1|	generic|A_rna_NCLIV_063770-1|
generic|A_rna_NCLIV_063860-1|	generic|A_rna_NCLIV_063860-1|
generic|A_rna_NCLIV_063910-1|	generic|A_rna_NCLIV_063910-1|
generic|A_rna_NCLIV_064310-1|	generic|A_rna_NCLIV_064310-1|
generic|A_rna_NCLIV_064360-1|	generic|A_rna_NCLIV_064360-1|
generic|A_rna_NCLIV_064370-1|	generic|A_rna_NCLIV_064370-1|
generic|A_rna_NCLIV_064420-1|	generic|A_rna_NCLIV_064420-1|
generic|A_rna_NCLIV_064440-1|	generic|A_rna_NCLIV_064440-1|
generic|A_rna_NCLIV_064520-1|	generic|A_rna_NCLIV_064520-1|
generic|A_rna_NCLIV_064530-1|	generic|A_rna_NCLIV_064530-1|
generic|A_rna_NCLIV_064580-1|	generic|A_rna_NCLIV_064580-1|
generic|A_rna_NCLIV_064600-1|	generic|A_rna_NCLIV_064600-1|
generic|A_rna_NCLIV_064620-1|	generic|A_rna_NCLIV_064620-1|
generic|A_rna_NCLIV_064660-1|	generic|A_rna_NCLIV_064660-1|
generic|A_rna_NCLIV_064700-1|	generic|A_rna_NCLIV_064700-1|
generic|A_rna_NCLIV_064760-1|	generic|A_rna_NCLIV_064760-1|
generic|A_rna_NCLIV_064780-1|	generic|A_rna_NCLIV_064780-1|
generic|A_rna_NCLIV_064810-1|	generic|A_rna_NCLIV_064810-1|
generic|A_rna_NCLIV_064880-1|	generic|A_rna_NCLIV_064880-1|
generic|A_rna_NCLIV_064950-1|	generic|A_rna_NCLIV_064950-1|
generic|A_rna_NCLIV_064970-1|	generic|A_rna_NCLIV_064970-1|
generic|A_rna_NCLIV_065010-1|	generic|A_rna_NCLIV_065010-1|
generic|A_rna_NCLIV_065090-1|	generic|A_rna_NCLIV_065090-1|
generic|A_rna_NCLIV_065210-1|	generic|A_rna_NCLIV_065210-1|
generic|A_rna_NCLIV_065240-1|	generic|A_rna_NCLIV_065240-1|
generic|A_rna_NCLIV_065270-1|	generic|A_rna_NCLIV_065270-1|
generic|A_rna_NCLIV_065280-1|	generic|A_rna_NCLIV_065280-1|
generic|A_rna_NCLIV_065390-1|	generic|A_rna_NCLIV_065390-1|
generic|A_rna_NCLIV_065450-1|	generic|A_rna_NCLIV_065450-1|
generic|A_rna_NCLIV_065470-1|	generic|A_rna_NCLIV_065470-1|
generic|A_rna_NCLIV_065500-1|	generic|A_rna_NCLIV_065500-1|
generic|A_rna_NCLIV_065590-1|	generic|A_rna_NCLIV_065590-1|
generic|A_rna_NCLIV_065640-1|	generic|A_rna_NCLIV_065640-1|
generic|A_rna_NCLIV_065690-1|	generic|A_rna_NCLIV_065690-1|
generic|A_rna_NCLIV_065750-1|	generic|A_rna_NCLIV_065750-1|
generic|A_rna_NCLIV_065820-1|	generic|A_rna_NCLIV_065820-1|
generic|A_rna_NCLIV_065910-1|	generic|A_rna_NCLIV_065910-1|
generic|A_rna_NCLIV_065970-1|	generic|A_rna_NCLIV_065970-1|
generic|A_rna_NCLIV_066020-1|	generic|A_rna_NCLIV_066020-1|
generic|A_rna_NCLIV_066100-1|	generic|A_rna_NCLIV_066100-1|
generic|A_rna_NCLIV_066250-1|	generic|A_rna_NCLIV_066250-1|
generic|A_rna_NCLIV_066310-1|	generic|A_rna_NCLIV_066310-1|
generic|A_rna_NCLIV_066350-1|	generic|A_rna_NCLIV_066350-1|
generic|A_rna_NCLIV_066370-1|	generic|A_rna_NCLIV_066370-1|
generic|A_rna_NCLIV_066410-1|	generic|A_rna_NCLIV_066410-1|
generic|A_rna_NCLIV_066600-1|	generic|A_rna_NCLIV_066600-1|
generic|A_rna_NCLIV_066630-1|	generic|A_rna_NCLIV_066630-1|
generic|A_rna_NCLIV_066690-1|	generic|A_rna_NCLIV_066690-1|
generic|A_rna_NCLIV_066770-1|	generic|A_rna_NCLIV_066770-1|
generic|A_rna_NCLIV_066840-1|	generic|A_rna_NCLIV_066840-1|
generic|A_rna_NCLIV_066870-1|	generic|A_rna_NCLIV_066870-1|
generic|A_rna_NCLIV_066900-1|	generic|A_rna_NCLIV_066900-1|
generic|A_rna_NCLIV_066920-1|	generic|A_rna_NCLIV_066920-1|
generic|A_rna_NCLIV_067010-1|	generic|A_rna_NCLIV_067010-1|
generic|A_rna_NCLIV_067050-1|	generic|A_rna_NCLIV_067050-1|
generic|A_rna_NCLIV_067300-1|	generic|A_rna_NCLIV_067300-1|
generic|A_rna_NCLIV_067350-1|	generic|A_rna_NCLIV_067350-1|
generic|A_rna_NCLIV_067490-1|	generic|A_rna_NCLIV_067490-1|
generic|A_rna_NCLIV_068040-1|	generic|A_rna_NCLIV_068040-1|
generic|A_rna_NCLIV_068150-1|	generic|A_rna_NCLIV_068150-1|
generic|A_rna_NCLIV_068230-1|	generic|A_rna_NCLIV_068230-1|
generic|A_rna_NCLIV_068260-1|	generic|A_rna_NCLIV_068260-1|
generic|A_rna_NCLIV_068370-1|	generic|A_rna_NCLIV_068370-1|
generic|A_rna_NCLIV_068380-1|	generic|A_rna_NCLIV_068380-1|
generic|A_rna_NCLIV_068400-1|	generic|A_rna_NCLIV_068400-1|
generic|A_rna_NCLIV_068460-1|	generic|A_rna_NCLIV_068460-1|
generic|A_rna_NCLIV_068630-1|	generic|A_rna_NCLIV_068630-1|
generic|A_rna_NCLIV_068640-1|	generic|A_rna_NCLIV_068640-1|
generic|A_rna_NCLIV_068650-1|	generic|A_rna_NCLIV_068650-1|
generic|A_rna_NCLIV_068670-1|	generic|A_rna_NCLIV_068670-1|
generic|A_rna_NCLIV_068850-1|	generic|A_rna_NCLIV_068850-1|
generic|A_rna_NCLIV_068880-1|	generic|A_rna_NCLIV_068880-1|
generic|A_rna_NCLIV_068890-1|	generic|A_rna_NCLIV_068890-1|
generic|A_rna_NCLIV_068920-1|	generic|A_rna_NCLIV_068920-1|
generic|A_rna_NCLIV_068970-1|	generic|A_rna_NCLIV_068970-1|
generic|A_rna_NCLIV_069130-1|	generic|A_rna_NCLIV_069130-1|
generic|A_rna_NCLIV_069500-1|	generic|A_rna_NCLIV_069500-1|
generic|A_rna_NCLIV_069550-1|	generic|A_rna_NCLIV_069550-1|
generic|A_rna_NCLIV_069590-1|	generic|A_rna_NCLIV_069590-1|
generic|A_rna_NCLIV_069600-1|	generic|A_rna_NCLIV_069600-1|
generic|A_rna_NCLIV_070070-1|	generic|A_rna_NCLIV_070070-1|
generic|A_rna_NCLIV_070080-1|	generic|A_rna_NCLIV_070080-1|
generic|A_rna_NCLIV_070100-1|	generic|A_rna_NCLIV_070100-1|
generic|A_rna_NCLIV_000010-1|	generic|A_rna_NCLIV_000010-1|
generic|A_rna_NCLIV_000060-1|	generic|A_rna_NCLIV_000060-1|
generic|A_rna_NCLIV_000090-1|	generic|A_rna_NCLIV_000090-1|
generic|A_rna_NCLIV_000130-1|	generic|A_rna_NCLIV_000130-1|
generic|A_rna_NCLIV_000240-1|	generic|A_rna_NCLIV_000260-1|
generic|A_rna_NCLIV_000260-1|	generic|A_rna_NCLIV_000300-1|
generic|A_rna_NCLIV_000280-1|	generic|A_rna_NCLIV_000430-1|
generic|A_rna_NCLIV_000300-1|	generic|A_rna_NCLIV_000520-1|
generic|A_rna_NCLIV_000390-1|	generic|A_rna_NCLIV_000740-1|
generic|A_rna_NCLIV_000430-1|	generic|A_rna_NCLIV_001060-1|
generic|A_rna_NCLIV_000510-1|	generic|A_rna_NCLIV_001290-1|
generic|A_rna_NCLIV_000520-1|	generic|A_rna_NCLIV_001370-1|
generic|A_rna_NCLIV_000610-1|	generic|A_rna_NCLIV_001660-1|
generic|A_rna_NCLIV_000740-1|	generic|A_rna_NCLIV_002190-1|
generic|A_rna_NCLIV_000860-1|	generic|A_rna_NCLIV_002330-1|
generic|A_rna_NCLIV_000890-1|	generic|A_rna_NCLIV_002540-1|
generic|A_rna_NCLIV_001040-1|	generic|A_rna_NCLIV_003470-1|
generic|A_rna_NCLIV_001060-1|	generic|A_rna_NCLIV_003510-1|
generic|A_rna_NCLIV_001070-1|	generic|A_rna_NCLIV_003990-1|
generic|A_rna_NCLIV_001250-1|	generic|A_rna_NCLIV_004110-1|
generic|A_rna_NCLIV_001290-1|	generic|A_rna_NCLIV_004240-1|
generic|A_rna_NCLIV_001300-1|	generic|A_rna_NCLIV_004280-1|
generic|A_rna_NCLIV_001360-1|	generic|A_rna_NCLIV_004320-1|
generic|A_rna_NCLIV_001370-1|	generic|A_rna_NCLIV_004340-1|
generic|A_rna_NCLIV_001380-1|	generic|A_rna_NCLIV_004510-1|
generic|A_rna_NCLIV_001450-1|	generic|A_rna_NCLIV_005280-1|
generic|A_rna_NCLIV_001520-1|	generic|A_rna_NCLIV_005420-1|
generic|A_rna_NCLIV_001570-1|	generic|A_rna_NCLIV_005560-1|
generic|A_rna_NCLIV_001660-1|	generic|A_rna_NCLIV_005670-1|
generic|A_rna_NCLIV_001670-1|	generic|A_rna_NCLIV_006060-1|
generic|A_rna_NCLIV_001770-1|	generic|A_rna_NCLIV_006160-1|
generic|A_rna_NCLIV_001890-1|	generic|A_rna_NCLIV_006780-1|
generic|A_rna_NCLIV_001970-1|	generic|A_rna_NCLIV_006850-1|
generic|A_rna_NCLIV_002190-1|	generic|A_rna_NCLIV_006940-1|
generic|A_rna_NCLIV_002330-1|	generic|A_rna_NCLIV_007330-1|
generic|A_rna_NCLIV_002390-1|	generic|A_rna_NCLIV_007850-1|
generic|A_rna_NCLIV_002520-1|	generic|A_rna_NCLIV_008070-1|
generic|A_rna_NCLIV_002540-1|	generic|A_rna_NCLIV_008080-1|
generic|A_rna_NCLIV_002590-1|	generic|A_rna_NCLIV_008120-1|
generic|A_rna_NCLIV_002610-1|	generic|A_rna_NCLIV_008780-1|
generic|A_rna_NCLIV_002850-1|	generic|A_rna_NCLIV_009310-1|
generic|A_rna_NCLIV_002940-1|	generic|A_rna_NCLIV_009590-1|
generic|A_rna_NCLIV_003160-1|	generic|A_rna_NCLIV_010130-1|
generic|A_rna_NCLIV_003190-1|	generic|A_rna_NCLIV_010220-1|
generic|A_rna_NCLIV_003220-1|	generic|A_rna_NCLIV_010230-1|
generic|A_rna_NCLIV_003310-1|	generic|A_rna_NCLIV_010860-1|
generic|A_rna_NCLIV_003440-1|	generic|A_rna_NCLIV_011040-1|
generic|A_rna_NCLIV_003470-1|	generic|A_rna_NCLIV_011110-1|
generic|A_rna_NCLIV_003510-1|	generic|A_rna_NCLIV_011320-1|
generic|A_rna_NCLIV_003560-1|	generic|A_rna_NCLIV_011500-1|
generic|A_rna_NCLIV_003570-1|	generic|A_rna_NCLIV_012220-1|
generic|A_rna_NCLIV_003580-1|	generic|A_rna_NCLIV_012270-1|
generic|A_rna_NCLIV_003650-1|	generic|A_rna_NCLIV_012830-1|
generic|A_rna_NCLIV_003890-1|	generic|A_rna_NCLIV_013150-1|
generic|A_rna_NCLIV_003990-1|	generic|A_rna_NCLIV_013570-1|
generic|A_rna_NCLIV_004060-1|	generic|A_rna_NCLIV_013780-1|
generic|A_rna_NCLIV_004110-1|	generic|A_rna_NCLIV_013860-1|
generic|A_rna_NCLIV_004140-1|	generic|A_rna_NCLIV_014000-1|
generic|A_rna_NCLIV_004190-1|	generic|A_rna_NCLIV_014020-1|
generic|A_rna_NCLIV_004240-1|	generic|A_rna_NCLIV_014100-1|
generic|A_rna_NCLIV_004280-1|	generic|A_rna_NCLIV_014150-1|
generic|A_rna_NCLIV_004300-1|	generic|A_rna_NCLIV_014760-1|
generic|A_rna_NCLIV_004320-1|	generic|A_rna_NCLIV_015180-1|
generic|A_rna_NCLIV_004340-1|	generic|A_rna_NCLIV_015260-1|
generic|A_rna_NCLIV_004390-1|	generic|A_rna_NCLIV_015290-1|
generic|A_rna_NCLIV_004400-1|	generic|A_rna_NCLIV_015460-1|
generic|A_rna_NCLIV_004510-1|	generic|A_rna_NCLIV_015970-1|
generic|A_rna_NCLIV_004710-1|	generic|A_rna_NCLIV_016040-1|
generic|A_rna_NCLIV_004750-1|	generic|A_rna_NCLIV_016330-1|
generic|A_rna_NCLIV_004860-1|	generic|A_rna_NCLIV_016360-1|
generic|A_rna_NCLIV_004920-1|	generic|A_rna_NCLIV_016370-1|
generic|A_rna_NCLIV_005010-1|	generic|A_rna_NCLIV_016430-1|
generic|A_rna_NCLIV_005050-1|	generic|A_rna_NCLIV_017010-1|
generic|A_rna_NCLIV_005150-1|	generic|A_rna_NCLIV_017130-1|
generic|A_rna_NCLIV_005190-1|	generic|A_rna_NCLIV_017250-1|
generic|A_rna_NCLIV_005280-1|	generic|A_rna_NCLIV_017310-1|
generic|A_rna_NCLIV_005420-1|	generic|A_rna_NCLIV_017340-1|
generic|A_rna_NCLIV_005500-1|	generic|A_rna_NCLIV_017460-1|
generic|A_rna_NCLIV_005550-1|	generic|A_rna_NCLIV_017560-1|
generic|A_rna_NCLIV_005560-1|	generic|A_rna_NCLIV_018500-1|
generic|A_rna_NCLIV_005620-1|	generic|A_rna_NCLIV_0188-1|
generic|A_rna_NCLIV_005670-1|	generic|A_rna_NCLIV_018830-1|
generic|A_rna_NCLIV_005770-1|	generic|A_rna_NCLIV_018930-1|
generic|A_rna_NCLIV_005900-1|	generic|A_rna_NCLIV_018950-1|
generic|A_rna_NCLIV_006060-1|	generic|A_rna_NCLIV_019100-1|
generic|A_rna_NCLIV_006160-1|	generic|A_rna_NCLIV_019490-1|
generic|A_rna_NCLIV_006170-1|	generic|A_rna_NCLIV_019600-1|
generic|A_rna_NCLIV_006180-1|	generic|A_rna_NCLIV_019780-1|
generic|A_rna_NCLIV_006480-1|	generic|A_rna_NCLIV_020070-1|
generic|A_rna_NCLIV_006490-1|	generic|A_rna_NCLIV_020120-1|
generic|A_rna_NCLIV_006510-1|	generic|A_rna_NCLIV_020140-1|
generic|A_rna_NCLIV_006570-1|	generic|A_rna_NCLIV_020880-1|
generic|A_rna_NCLIV_006640-1|	generic|A_rna_NCLIV_020990-1|
generic|A_rna_NCLIV_006780-1|	generic|A_rna_NCLIV_021410-1|
generic|A_rna_NCLIV_006850-1|	generic|A_rna_NCLIV_021440-1|
generic|A_rna_NCLIV_006860-1|	generic|A_rna_NCLIV_021510-1|
generic|A_rna_NCLIV_006940-1|	generic|A_rna_NCLIV_021540-1|
generic|A_rna_NCLIV_007000-1|	generic|A_rna_NCLIV_021920-1|
generic|A_rna_NCLIV_007010-1|	generic|A_rna_NCLIV_022140-1|
generic|A_rna_NCLIV_007160-1|	generic|A_rna_NCLIV_022310-1|
generic|A_rna_NCLIV_007260-1|	generic|A_rna_NCLIV_022420-1|
generic|A_rna_NCLIV_007330-1|	generic|A_rna_NCLIV_022610-1|
generic|A_rna_NCLIV_007390-1|	generic|A_rna_NCLIV_023090-1|
generic|A_rna_NCLIV_007450-1|	generic|A_rna_NCLIV_023550-1|
generic|A_rna_NCLIV_007510-1|	generic|A_rna_NCLIV_023620-1|
generic|A_rna_NCLIV_007580-1|	generic|A_rna_NCLIV_023790-1|
generic|A_rna_NCLIV_007730-1|	generic|A_rna_NCLIV_024140-1|
generic|A_rna_NCLIV_007770-1|	generic|A_rna_NCLIV_024360-1|
generic|A_rna_NCLIV_007800-1|	generic|A_rna_NCLIV_024420-1|
generic|A_rna_NCLIV_007850-1|	generic|A_rna_NCLIV_024470-1|
generic|A_rna_NCLIV_007860-1|	generic|A_rna_NCLIV_0245-1|
generic|A_rna_NCLIV_008070-1|	generic|A_rna_NCLIV_024640-1|
generic|A_rna_NCLIV_008080-1|	generic|A_rna_NCLIV_024680-1|
generic|A_rna_NCLIV_008100-1|	generic|A_rna_NCLIV_025130-1|
generic|A_rna_NCLIV_008120-1|	generic|A_rna_NCLIV_025220-1|
generic|A_rna_NCLIV_008170-1|	generic|A_rna_NCLIV_025340-1|
generic|A_rna_NCLIV_008230-1|	generic|A_rna_NCLIV_025480-1|
generic|A_rna_NCLIV_008650-1|	generic|A_rna_NCLIV_025710-1|
generic|A_rna_NCLIV_008680-1|	generic|A_rna_NCLIV_025730-1|
generic|A_rna_NCLIV_008730-1|	generic|A_rna_NCLIV_025770-1|
generic|A_rna_NCLIV_008780-1|	generic|A_rna_NCLIV_026080-1|
generic|A_rna_NCLIV_008990-1|	generic|A_rna_NCLIV_026140-1|
generic|A_rna_NCLIV_009030-1|	generic|A_rna_NCLIV_026290-1|
generic|A_rna_NCLIV_009150-1|	generic|A_rna_NCLIV_026340-1|
generic|A_rna_NCLIV_009300-1|	generic|A_rna_NCLIV_026520-1|
generic|A_rna_NCLIV_009310-1|	generic|A_rna_NCLIV_026710-1|
generic|A_rna_NCLIV_009390-1|	generic|A_rna_NCLIV_026970-1|
generic|A_rna_NCLIV_009440-1|	generic|A_rna_NCLIV_027130-1|
generic|A_rna_NCLIV_009450-1|	generic|A_rna_NCLIV_027270-1|
generic|A_rna_NCLIV_009590-1|	generic|A_rna_NCLIV_027450-1|
generic|A_rna_NCLIV_009630-1|	generic|A_rna_NCLIV_027510-1|
generic|A_rna_NCLIV_009640-1|	generic|A_rna_NCLIV_027780-1|
generic|A_rna_NCLIV_009780-1|	generic|A_rna_NCLIV_027850-1|
generic|A_rna_NCLIV_010010-1|	generic|A_rna_NCLIV_028090-1|
generic|A_rna_NCLIV_010020-1|	generic|A_rna_NCLIV_028280-1|
generic|A_rna_NCLIV_010130-1|	generic|A_rna_NCLIV_028300-1|
generic|A_rna_NCLIV_010200-1|	generic|A_rna_NCLIV_028320-1|
generic|A_rna_NCLIV_010220-1|	generic|A_rna_NCLIV_028400-1|
generic|A_rna_NCLIV_010230-1|	generic|A_rna_NCLIV_028500-1|
generic|A_rna_NCLIV_010520-1|	generic|A_rna_NCLIV_028510-1|
generic|A_rna_NCLIV_010600-1|	generic|A_rna_NCLIV_028830-1|
generic|A_rna_NCLIV_010630-1|	generic|A_rna_NCLIV_029060-1|
generic|A_rna_NCLIV_010720-1|	generic|A_rna_NCLIV_029160-1|
generic|A_rna_NCLIV_010730-1|	generic|A_rna_NCLIV_029690-1|
generic|A_rna_NCLIV_010740-1|	generic|A_rna_NCLIV_029720-1|
generic|A_rna_NCLIV_010830-1|	generic|A_rna_NCLIV_030070-1|
generic|A_rna_NCLIV_010850-1|	generic|A_rna_NCLIV_030340-1|
generic|A_rna_NCLIV_010860-1|	generic|A_rna_NCLIV_030470-1|
generic|A_rna_NCLIV_010960-1|	generic|A_rna_NCLIV_030760-1|
generic|A_rna_NCLIV_010980-1|	generic|A_rna_NCLIV_030820-1|
generic|A_rna_NCLIV_011040-1|	generic|A_rna_NCLIV_030860-1|
generic|A_rna_NCLIV_011090-1|	generic|A_rna_NCLIV_030950-1|
generic|A_rna_NCLIV_011110-1|	generic|A_rna_NCLIV_031040-1|
generic|A_rna_NCLIV_011120-1|	generic|A_rna_NCLIV_031250-1|
generic|A_rna_NCLIV_011140-1|	generic|A_rna_NCLIV_031500-1|
generic|A_rna_NCLIV_011210-1|	generic|A_rna_NCLIV_031530-1|
generic|A_rna_NCLIV_011270-1|	generic|A_rna_NCLIV_031610-1|
generic|A_rna_NCLIV_011320-1|	generic|A_rna_NCLIV_031890-1|
generic|A_rna_NCLIV_011380-1|	generic|A_rna_NCLIV_031920-1|
generic|A_rna_NCLIV_011410-1|	generic|A_rna_NCLIV_032030-1|
generic|A_rna_NCLIV_011500-1|	generic|A_rna_NCLIV_032160-1|
generic|A_rna_NCLIV_011730-1|	generic|A_rna_NCLIV_032270-1|
generic|A_rna_NCLIV_011830-1|	generic|A_rna_NCLIV_032320-1|
generic|A_rna_NCLIV_011960-1|	generic|A_rna_NCLIV_032670-1|
generic|A_rna_NCLIV_011980-1|	generic|A_rna_NCLIV_033040-1|
generic|A_rna_NCLIV_012120-1|	generic|A_rna_NCLIV_033060-1|
generic|A_rna_NCLIV_012130-1|	generic|A_rna_NCLIV_033090-1|
generic|A_rna_NCLIV_012195-1|	generic|A_rna_NCLIV_033480-1|
generic|A_rna_NCLIV_012220-1|	generic|A_rna_NCLIV_033740-1|
generic|A_rna_NCLIV_012230-1|	generic|A_rna_NCLIV_034650-1|
generic|A_rna_NCLIV_012270-1|	generic|A_rna_NCLIV_034900-1|
generic|A_rna_NCLIV_012400-1|	generic|A_rna_NCLIV_035100-1|
generic|A_rna_NCLIV_012500-1|	generic|A_rna_NCLIV_035220-1|
generic|A_rna_NCLIV_012700-1|	generic|A_rna_NCLIV_035310-1|
generic|A_rna_NCLIV_012830-1|	generic|A_rna_NCLIV_035590-1|
generic|A_rna_NCLIV_012860-1|	generic|A_rna_NCLIV_035750-1|
generic|A_rna_NCLIV_012890-1|	generic|A_rna_NCLIV_035850-1|
generic|A_rna_NCLIV_012920-1|	generic|A_rna_NCLIV_036290-1|
generic|A_rna_NCLIV_013150-1|	generic|A_rna_NCLIV_036380-1|
generic|A_rna_NCLIV_013180-1|	generic|A_rna_NCLIV_036400-1|
generic|A_rna_NCLIV_013260-1|	generic|A_rna_NCLIV_037060-1|
generic|A_rna_NCLIV_013320-1|	generic|A_rna_NCLIV_037590-1|
generic|A_rna_NCLIV_013360-1|	generic|A_rna_NCLIV_037630-1|
generic|A_rna_NCLIV_013460-1|	generic|A_rna_NCLIV_038440-1|
generic|A_rna_NCLIV_013570-1|	generic|A_rna_NCLIV_038450-1|
generic|A_rna_NCLIV_013670-1|	generic|A_rna_NCLIV_038680-1|
generic|A_rna_NCLIV_013780-1|	generic|A_rna_NCLIV_038730-1|
generic|A_rna_NCLIV_013860-1|	generic|A_rna_NCLIV_039140-1|
generic|A_rna_NCLIV_013890-1|	generic|A_rna_NCLIV_039990-1|
generic|A_rna_NCLIV_013910-1|	generic|A_rna_NCLIV_040360-1|
generic|A_rna_NCLIV_014000-1|	generic|A_rna_NCLIV_040590-1|
generic|A_rna_NCLIV_014020-1|	generic|A_rna_NCLIV_040610-1|
generic|A_rna_NCLIV_014040-1|	generic|A_rna_NCLIV_041120-1|
generic|A_rna_NCLIV_014060-1|	generic|A_rna_NCLIV_041720-1|
generic|A_rna_NCLIV_014100-1|	generic|A_rna_NCLIV_041740-1|
generic|A_rna_NCLIV_014150-1|	generic|A_rna_NCLIV_041870-1|
generic|A_rna_NCLIV_014330-1|	generic|A_rna_NCLIV_042020-1|
generic|A_rna_NCLIV_014360-1|	generic|A_rna_NCLIV_042261-1|
generic|A_rna_NCLIV_014450-1|	generic|A_rna_NCLIV_042510-1|
generic|A_rna_NCLIV_014760-1|	generic|A_rna_NCLIV_042590-1|
generic|A_rna_NCLIV_015010-1|	generic|A_rna_NCLIV_042700-1|
generic|A_rna_NCLIV_015160-1|	generic|A_rna_NCLIV_042770-1|
generic|A_rna_NCLIV_015180-1|	generic|A_rna_NCLIV_042810-1|
generic|A_rna_NCLIV_015200-1|	generic|A_rna_NCLIV_043200-1|
generic|A_rna_NCLIV_015210-1|	generic|A_rna_NCLIV_043320-1|
generic|A_rna_NCLIV_015260-1|	generic|A_rna_NCLIV_043620-1|
generic|A_rna_NCLIV_015290-1|	generic|A_rna_NCLIV_043680-1|
generic|A_rna_NCLIV_015380-1|	generic|A_rna_NCLIV_043940-1|
generic|A_rna_NCLIV_015410-1|	generic|A_rna_NCLIV_044060-1|
generic|A_rna_NCLIV_015430-1|	generic|A_rna_NCLIV_044100-1|
generic|A_rna_NCLIV_015440-1|	generic|A_rna_NCLIV_044170-1|
generic|A_rna_NCLIV_015460-1|	generic|A_rna_NCLIV_044290-1|
generic|A_rna_NCLIV_015480-1|	generic|A_rna_NCLIV_044380-1|
generic|A_rna_NCLIV_015520-1|	generic|A_rna_NCLIV_044820-1|
generic|A_rna_NCLIV_015530-1|	generic|A_rna_NCLIV_044850-1|
generic|A_rna_NCLIV_015550-1|	generic|A_rna_NCLIV_045170-1|
generic|A_rna_NCLIV_015690-1|	generic|A_rna_NCLIV_045240-1|
generic|A_rna_NCLIV_015880-1|	generic|A_rna_NCLIV_045430-1|
generic|A_rna_NCLIV_015920-1|	generic|A_rna_NCLIV_045600-1|
generic|A_rna_NCLIV_015970-1|	generic|A_rna_NCLIV_045980-1|
generic|A_rna_NCLIV_016040-1|	generic|A_rna_NCLIV_045990-1|
generic|A_rna_NCLIV_016110-1|	generic|A_rna_NCLIV_046020-1|
generic|A_rna_NCLIV_016120-1|	generic|A_rna_NCLIV_046140-1|
generic|A_rna_NCLIV_016150-1|	generic|A_rna_NCLIV_046270-1|
generic|A_rna_NCLIV_016220-1|	generic|A_rna_NCLIV_046340-1|
generic|A_rna_NCLIV_016330-1|	generic|A_rna_NCLIV_046390-1|
generic|A_rna_NCLIV_016360-1|	generic|A_rna_NCLIV_046580-1|
generic|A_rna_NCLIV_016370-1|	generic|A_rna_NCLIV_046770-1|
generic|A_rna_NCLIV_016390-1|	generic|A_rna_NCLIV_046900-1|
generic|A_rna_NCLIV_016430-1|	generic|A_rna_NCLIV_046970-1|
generic|A_rna_NCLIV_016540-1|	generic|A_rna_NCLIV_047400-1|
generic|A_rna_NCLIV_016770-1|	generic|A_rna_NCLIV_047520-1|
generic|A_rna_NCLIV_016800-1|	generic|A_rna_NCLIV_047740-1|
generic|A_rna_NCLIV_016970-1|	generic|A_rna_NCLIV_048080-1|
generic|A_rna_NCLIV_017010-1|	generic|A_rna_NCLIV_048140-1|
generic|A_rna_NCLIV_017020-1|	generic|A_rna_NCLIV_048470-1|
generic|A_rna_NCLIV_017040-1|	generic|A_rna_NCLIV_048550-1|
generic|A_rna_NCLIV_017130-1|	generic|A_rna_NCLIV_048600-1|
generic|A_rna_NCLIV_017240-1|	generic|A_rna_NCLIV_048710-1|
generic|A_rna_NCLIV_017250-1|	generic|A_rna_NCLIV_048930-1|
generic|A_rna_NCLIV_017310-1|	generic|A_rna_NCLIV_049080-1|
generic|A_rna_NCLIV_017340-1|	generic|A_rna_NCLIV_049940-1|
generic|A_rna_NCLIV_017370-1|	generic|A_rna_NCLIV_050000-1|
generic|A_rna_NCLIV_017410-1|	generic|A_rna_NCLIV_050060-1|
generic|A_rna_NCLIV_017460-1|	generic|A_rna_NCLIV_050210-1|
generic|A_rna_NCLIV_017470-1|	generic|A_rna_NCLIV_050380-1|
generic|A_rna_NCLIV_017500-1|	generic|A_rna_NCLIV_050680-1|
generic|A_rna_NCLIV_017560-1|	generic|A_rna_NCLIV_051040-1|
generic|A_rna_NCLIV_017680-1|	generic|A_rna_NCLIV_051110-1|
generic|A_rna_NCLIV_018020-1|	generic|A_rna_NCLIV_051140-1|
generic|A_rna_NCLIV_018120-1|	generic|A_rna_NCLIV_051760-1|
generic|A_rna_NCLIV_018400-1|	generic|A_rna_NCLIV_051840-1|
generic|A_rna_NCLIV_018420-1|	generic|A_rna_NCLIV_052150-1|
generic|A_rna_NCLIV_018500-1|	generic|A_rna_NCLIV_052280-1|
generic|A_rna_NCLIV_018510-1|	generic|A_rna_NCLIV_052340-1|
generic|A_rna_NCLIV_018530-1|	generic|A_rna_NCLIV_052950-1|
generic|A_rna_NCLIV_018550-1|	generic|A_rna_NCLIV_053400-1|
generic|A_rna_NCLIV_018560-1|	generic|A_rna_NCLIV_053650-1|
generic|A_rna_NCLIV_018710-1|	generic|A_rna_NCLIV_054410-1|
generic|A_rna_NCLIV_018800-1|	generic|A_rna_NCLIV_054440-1|
generic|A_rna_NCLIV_0188-1|	generic|A_rna_NCLIV_055150-1|
generic|A_rna_NCLIV_018830-1|	generic|A_rna_NCLIV_055160-1|
generic|A_rna_NCLIV_018890-1|	generic|A_rna_NCLIV_055300-1|
generic|A_rna_NCLIV_018930-1|	generic|A_rna_NCLIV_055450-1|
generic|A_rna_NCLIV_018950-1|	generic|A_rna_NCLIV_055860-1|
generic|A_rna_NCLIV_019000-1|	generic|A_rna_NCLIV_056300-1|
generic|A_rna_NCLIV_019040-1|	generic|A_rna_NCLIV_056910-1|
generic|A_rna_NCLIV_019100-1|	generic|A_rna_NCLIV_057170-1|
generic|A_rna_NCLIV_019110-1|	generic|A_rna_NCLIV_057570-1|
generic|A_rna_NCLIV_019200-1|	generic|A_rna_NCLIV_057890-1|
generic|A_rna_NCLIV_019480-1|	generic|A_rna_NCLIV_057950-1|
generic|A_rna_NCLIV_019490-1|	generic|A_rna_NCLIV_058180-1|
generic|A_rna_NCLIV_019550-1|	generic|A_rna_NCLIV_058360-1|
generic|A_rna_NCLIV_019600-1|	generic|A_rna_NCLIV_058840-1|
generic|A_rna_NCLIV_019660-1|	generic|A_rna_NCLIV_059000-1|
generic|A_rna_NCLIV_019750-1|	generic|A_rna_NCLIV_059680-1|
generic|A_rna_NCLIV_019770-1|	generic|A_rna_NCLIV_059730-1|
generic|A_rna_NCLIV_019780-1|	generic|A_rna_NCLIV_059790-1|
generic|A_rna_NCLIV_019810-1|	generic|A_rna_NCLIV_059830-1|
generic|A_rna_NCLIV_019820-1|	generic|A_rna_NCLIV_060640-1|
generic|A_rna_NCLIV_019830-1|	generic|A_rna_NCLIV_060800-1|
generic|A_rna_NCLIV_019890-1|	generic|A_rna_NCLIV_060890-1|
generic|A_rna_NCLIV_019960-1|	generic|A_rna_NCLIV_060910-1|
generic|A_rna_NCLIV_019970-1|	generic|A_rna_NCLIV_061320-1|
generic|A_rna_NCLIV_020070-1|	generic|A_rna_NCLIV_061390-1|
generic|A_rna_NCLIV_020120-1|	generic|A_rna_NCLIV_061440-1|
generic|A_rna_NCLIV_020140-1|	generic|A_rna_NCLIV_061560-1|
generic|A_rna_NCLIV_020180-1|	generic|A_rna_NCLIV_061660-1|
generic|A_rna_NCLIV_020220-1|	generic|A_rna_NCLIV_061990-1|
generic|A_rna_NCLIV_020250-1|	generic|A_rna_NCLIV_063220-1|
generic|A_rna_NCLIV_020310-1|	generic|A_rna_NCLIV_063300-1|
generic|A_rna_NCLIV_020340-1|	generic|A_rna_NCLIV_063330-1|
generic|A_rna_NCLIV_020430-1|	generic|A_rna_NCLIV_063610-1|
generic|A_rna_NCLIV_020550-1|	generic|A_rna_NCLIV_063890-1|
generic|A_rna_NCLIV_020650-1|	generic|A_rna_NCLIV_063970-1|
generic|A_rna_NCLIV_020770-1|	generic|A_rna_NCLIV_065140-1|
generic|A_rna_NCLIV_020840-1|	generic|A_rna_NCLIV_065410-1|
generic|A_rna_NCLIV_020880-1|	generic|A_rna_NCLIV_065770-1|
generic|A_rna_NCLIV_020990-1|	generic|A_rna_NCLIV_065790-1|
generic|A_rna_NCLIV_021050-1|	generic|A_rna_NCLIV_065800-1|
generic|A_rna_NCLIV_021080-1|	generic|A_rna_NCLIV_065830-1|
generic|A_rna_NCLIV_021410-1|	generic|A_rna_NCLIV_066820-1|
generic|A_rna_NCLIV_021440-1|	generic|A_rna_NCLIV_067140-1|
generic|A_rna_NCLIV_021510-1|	generic|A_rna_NCLIV_067160-1|
generic|A_rna_NCLIV_021540-1|	generic|A_rna_NCLIV_067980-1|
generic|A_rna_NCLIV_021640-1|	generic|A_rna_NCLIV_068540-1|
generic|A_rna_NCLIV_021720-1|	generic|A_rna_NCLIV_068580-1|
generic|A_rna_NCLIV_021920-1|	generic|A_rna_NCLIV_068950-1|
generic|A_rna_NCLIV_022080-1|	generic|A_rna_NCLIV_069630-1|
generic|A_rna_NCLIV_022140-1|	generic|A_rna_NCLIV_070060-1|
generic|A_rna_NCLIV_022220-1|
generic|A_rna_NCLIV_022270-1|
generic|A_rna_NCLIV_022310-1|
generic|A_rna_NCLIV_022370-1|
generic|A_rna_NCLIV_022400-1|
generic|A_rna_NCLIV_022420-1|
generic|A_rna_NCLIV_022430-1|
generic|A_rna_NCLIV_022540-1|
generic|A_rna_NCLIV_022550-1|
generic|A_rna_NCLIV_022560-1|
generic|A_rna_NCLIV_022610-1|
generic|A_rna_NCLIV_022920-1|
generic|A_rna_NCLIV_022970-1|
generic|A_rna_NCLIV_0230-1|
generic|A_rna_NCLIV_023040-1|
generic|A_rna_NCLIV_023090-1|
generic|A_rna_NCLIV_023550-1|
generic|A_rna_NCLIV_023620-1|
generic|A_rna_NCLIV_023790-1|
generic|A_rna_NCLIV_024030-1|
generic|A_rna_NCLIV_024090-1|
generic|A_rna_NCLIV_024110-1|
generic|A_rna_NCLIV_024140-1|
generic|A_rna_NCLIV_024220-1|
generic|A_rna_NCLIV_024360-1|
generic|A_rna_NCLIV_024380-1|
generic|A_rna_NCLIV_024420-1|
generic|A_rna_NCLIV_024440-1|
generic|A_rna_NCLIV_024470-1|
generic|A_rna_NCLIV_0245-1|
generic|A_rna_NCLIV_024630-1|
generic|A_rna_NCLIV_024640-1|
generic|A_rna_NCLIV_024680-1|
generic|A_rna_NCLIV_024820-1|
generic|A_rna_NCLIV_024840-1|
generic|A_rna_NCLIV_024860-1|
generic|A_rna_NCLIV_024870-1|
generic|A_rna_NCLIV_024880-1|
generic|A_rna_NCLIV_025000-1|
generic|A_rna_NCLIV_0250-1|
generic|A_rna_NCLIV_025130-1|
generic|A_rna_NCLIV_025140-1|
generic|A_rna_NCLIV_025160-1|
generic|A_rna_NCLIV_025190-1|
generic|A_rna_NCLIV_025220-1|
generic|A_rna_NCLIV_025240-1|
generic|A_rna_NCLIV_025340-1|
generic|A_rna_NCLIV_025450-1|
generic|A_rna_NCLIV_025480-1|
generic|A_rna_NCLIV_025580-1|
generic|A_rna_NCLIV_025670-1|
generic|A_rna_NCLIV_025710-1|
generic|A_rna_NCLIV_025730-1|
generic|A_rna_NCLIV_025770-1|
generic|A_rna_NCLIV_025920-1|
generic|A_rna_NCLIV_0260-1|
generic|A_rna_NCLIV_026040-1|
generic|A_rna_NCLIV_026080-1|
generic|A_rna_NCLIV_026100-1|
generic|A_rna_NCLIV_026140-1|
generic|A_rna_NCLIV_026150-1|
generic|A_rna_NCLIV_026180-1|
generic|A_rna_NCLIV_026200-1|
generic|A_rna_NCLIV_026290-1|
generic|A_rna_NCLIV_026340-1|
generic|A_rna_NCLIV_026520-1|
generic|A_rna_NCLIV_026600-1|
generic|A_rna_NCLIV_026710-1|
generic|A_rna_NCLIV_026820-1|
generic|A_rna_NCLIV_026890-1|
generic|A_rna_NCLIV_026970-1|
generic|A_rna_NCLIV_027130-1|
generic|A_rna_NCLIV_027160-1|
generic|A_rna_NCLIV_027230-1|
generic|A_rna_NCLIV_027270-1|
generic|A_rna_NCLIV_027450-1|
generic|A_rna_NCLIV_027480-1|
generic|A_rna_NCLIV_027510-1|
generic|A_rna_NCLIV_027530-1|
generic|A_rna_NCLIV_0277-1|
generic|A_rna_NCLIV_027770-1|
generic|A_rna_NCLIV_027780-1|
generic|A_rna_NCLIV_027850-1|
generic|A_rna_NCLIV_027930-1|
generic|A_rna_NCLIV_028050-1|
generic|A_rna_NCLIV_028060-1|
generic|A_rna_NCLIV_028090-1|
generic|A_rna_NCLIV_028170-1|
generic|A_rna_NCLIV_028180-1|
generic|A_rna_NCLIV_028230-1|
generic|A_rna_NCLIV_028240-1|
generic|A_rna_NCLIV_028280-1|
generic|A_rna_NCLIV_028300-1|
generic|A_rna_NCLIV_028320-1|
generic|A_rna_NCLIV_028400-1|
generic|A_rna_NCLIV_028500-1|
generic|A_rna_NCLIV_028510-1|
generic|A_rna_NCLIV_028540-1|
generic|A_rna_NCLIV_028680-1|
generic|A_rna_NCLIV_028830-1|
generic|A_rna_NCLIV_028870-1|
generic|A_rna_NCLIV_029040-1|
generic|A_rna_NCLIV_029060-1|
generic|A_rna_NCLIV_029080-1|
generic|A_rna_NCLIV_029160-1|
generic|A_rna_NCLIV_029420-1|
generic|A_rna_NCLIV_029570-1|
generic|A_rna_NCLIV_029690-1|
generic|A_rna_NCLIV_029720-1|
generic|A_rna_NCLIV_029970-1|
generic|A_rna_NCLIV_030070-1|
generic|A_rna_NCLIV_030120-1|
generic|A_rna_NCLIV_030290-1|
generic|A_rna_NCLIV_030340-1|
generic|A_rna_NCLIV_030420-1|
generic|A_rna_NCLIV_030470-1|
generic|A_rna_NCLIV_030490-1|
generic|A_rna_NCLIV_030620-1|
generic|A_rna_NCLIV_030650-1|
generic|A_rna_NCLIV_030660-1|
generic|A_rna_NCLIV_030730-1|
generic|A_rna_NCLIV_030760-1|
generic|A_rna_NCLIV_030820-1|
generic|A_rna_NCLIV_030860-1|
generic|A_rna_NCLIV_030900-1|
generic|A_rna_NCLIV_030930-1|
generic|A_rna_NCLIV_030940-1|
generic|A_rna_NCLIV_030950-1|
generic|A_rna_NCLIV_030970-1|
generic|A_rna_NCLIV_031040-1|
generic|A_rna_NCLIV_031250-1|
generic|A_rna_NCLIV_031340-1|
generic|A_rna_NCLIV_031500-1|
generic|A_rna_NCLIV_031530-1|
generic|A_rna_NCLIV_031550-1|
generic|A_rna_NCLIV_031560-1|
generic|A_rna_NCLIV_031610-1|
generic|A_rna_NCLIV_031730-1|
generic|A_rna_NCLIV_031750-1|
generic|A_rna_NCLIV_031770-1|
generic|A_rna_NCLIV_031780-1|
generic|A_rna_NCLIV_031860-1|
generic|A_rna_NCLIV_031890-1|
generic|A_rna_NCLIV_031920-1|
generic|A_rna_NCLIV_032000-1|
generic|A_rna_NCLIV_032030-1|
generic|A_rna_NCLIV_032050-1|
generic|A_rna_NCLIV_032110-1|
generic|A_rna_NCLIV_032160-1|
generic|A_rna_NCLIV_032240-1|
generic|A_rna_NCLIV_032250-1|
generic|A_rna_NCLIV_032270-1|
generic|A_rna_NCLIV_032290-1|
generic|A_rna_NCLIV_032320-1|
generic|A_rna_NCLIV_032330-1|
generic|A_rna_NCLIV_032390-1|
generic|A_rna_NCLIV_032560-1|
generic|A_rna_NCLIV_032620-1|
generic|A_rna_NCLIV_032660-1|
generic|A_rna_NCLIV_032670-1|
generic|A_rna_NCLIV_032770-1|
generic|A_rna_NCLIV_032780-1|
generic|A_rna_NCLIV_032940-1|
generic|A_rna_NCLIV_033030-1|
generic|A_rna_NCLIV_033040-1|
generic|A_rna_NCLIV_033060-1|
generic|A_rna_NCLIV_033090-1|
generic|A_rna_NCLIV_033230-1|
generic|A_rna_NCLIV_033250-1|
generic|A_rna_NCLIV_033270-1|
generic|A_rna_NCLIV_033275-1|
generic|A_rna_NCLIV_033480-1|
generic|A_rna_NCLIV_033550-1|
generic|A_rna_NCLIV_033690-1|
generic|A_rna_NCLIV_033740-1|
generic|A_rna_NCLIV_033830-1|
generic|A_rna_NCLIV_033850-1|
generic|A_rna_NCLIV_033950-1|
generic|A_rna_NCLIV_034090-1|
generic|A_rna_NCLIV_0341-1|
generic|A_rna_NCLIV_034130-1|
generic|A_rna_NCLIV_034160-1|
generic|A_rna_NCLIV_034270-1|
generic|A_rna_NCLIV_034530-1|
generic|A_rna_NCLIV_034650-1|
generic|A_rna_NCLIV_034670-1|
generic|A_rna_NCLIV_034900-1|
generic|A_rna_NCLIV_034990-1|
generic|A_rna_NCLIV_035100-1|
generic|A_rna_NCLIV_035190-1|
generic|A_rna_NCLIV_035220-1|
generic|A_rna_NCLIV_035250-1|
generic|A_rna_NCLIV_035310-1|
generic|A_rna_NCLIV_035540-1|
generic|A_rna_NCLIV_035590-1|
generic|A_rna_NCLIV_035750-1|
generic|A_rna_NCLIV_035850-1|
generic|A_rna_NCLIV_035860-1|
generic|A_rna_NCLIV_035910-1|
generic|A_rna_NCLIV_036130-1|
generic|A_rna_NCLIV_036250-1|
generic|A_rna_NCLIV_036280-1|
generic|A_rna_NCLIV_036290-1|
generic|A_rna_NCLIV_036340-1|
generic|A_rna_NCLIV_036380-1|
generic|A_rna_NCLIV_036400-1|
generic|A_rna_NCLIV_036410-1|
generic|A_rna_NCLIV_036570-1|
generic|A_rna_NCLIV_036610-1|
generic|A_rna_NCLIV_036640-1|
generic|A_rna_NCLIV_036700-1|
generic|A_rna_NCLIV_036720-1|
generic|A_rna_NCLIV_036830-1|
generic|A_rna_NCLIV_037060-1|
generic|A_rna_NCLIV_037150-1|
generic|A_rna_NCLIV_037180-1|
generic|A_rna_NCLIV_037190-1|
generic|A_rna_NCLIV_037400-1|
generic|A_rna_NCLIV_037460-1|
generic|A_rna_NCLIV_037500-1|
generic|A_rna_NCLIV_037520-1|
generic|A_rna_NCLIV_037590-1|
generic|A_rna_NCLIV_037630-1|
generic|A_rna_NCLIV_037760-1|
generic|A_rna_NCLIV_038000-1|
generic|A_rna_NCLIV_038320-1|
generic|A_rna_NCLIV_038330-1|
generic|A_rna_NCLIV_038360-1|
generic|A_rna_NCLIV_038400-1|
generic|A_rna_NCLIV_038410-1|
generic|A_rna_NCLIV_038440-1|
generic|A_rna_NCLIV_038450-1|
generic|A_rna_NCLIV_038540-1|
generic|A_rna_NCLIV_038570-1|
generic|A_rna_NCLIV_038590-1|
generic|A_rna_NCLIV_038680-1|
generic|A_rna_NCLIV_038730-1|
generic|A_rna_NCLIV_038750-1|
generic|A_rna_NCLIV_038780-1|
generic|A_rna_NCLIV_038850-1|
generic|A_rna_NCLIV_039080-1|
generic|A_rna_NCLIV_039090-1|
generic|A_rna_NCLIV_039100-1|
generic|A_rna_NCLIV_039140-1|
generic|A_rna_NCLIV_039280-1|
generic|A_rna_NCLIV_039290-1|
generic|A_rna_NCLIV_039400-1|
generic|A_rna_NCLIV_039500-1|
generic|A_rna_NCLIV_039750-1|
generic|A_rna_NCLIV_039820-1|
generic|A_rna_NCLIV_039940-1|
generic|A_rna_NCLIV_039990-1|
generic|A_rna_NCLIV_040360-1|
generic|A_rna_NCLIV_040440-1|
generic|A_rna_NCLIV_040540-1|
generic|A_rna_NCLIV_040550-1|
generic|A_rna_NCLIV_040590-1|
generic|A_rna_NCLIV_040610-1|
generic|A_rna_NCLIV_040730-1|
generic|A_rna_NCLIV_040860-1|
generic|A_rna_NCLIV_040880-1|
generic|A_rna_NCLIV_040970-1|
generic|A_rna_NCLIV_041100-1|
generic|A_rna_NCLIV_041120-1|
generic|A_rna_NCLIV_041180-1|
generic|A_rna_NCLIV_041210-1|
generic|A_rna_NCLIV_041240-1|
generic|A_rna_NCLIV_041270-1|
generic|A_rna_NCLIV_041380-1|
generic|A_rna_NCLIV_041650-1|
generic|A_rna_NCLIV_041720-1|
generic|A_rna_NCLIV_041740-1|
generic|A_rna_NCLIV_041780-1|
generic|A_rna_NCLIV_041790-1|
generic|A_rna_NCLIV_041830-1|
generic|A_rna_NCLIV_041850-1|
generic|A_rna_NCLIV_041870-1|
generic|A_rna_NCLIV_041900-1|
generic|A_rna_NCLIV_041930-1|
generic|A_rna_NCLIV_041940-1|
generic|A_rna_NCLIV_042020-1|
generic|A_rna_NCLIV_042050-1|
generic|A_rna_NCLIV_042070-1|
generic|A_rna_NCLIV_042110-1|
generic|A_rna_NCLIV_042261-1|
generic|A_rna_NCLIV_042265-1|
generic|A_rna_NCLIV_042450-1|
generic|A_rna_NCLIV_042500-1|
generic|A_rna_NCLIV_042510-1|
generic|A_rna_NCLIV_042590-1|
generic|A_rna_NCLIV_042630-1|
generic|A_rna_NCLIV_042650-1|
generic|A_rna_NCLIV_042660-1|
generic|A_rna_NCLIV_042700-1|
generic|A_rna_NCLIV_042720-1|
generic|A_rna_NCLIV_042770-1|
generic|A_rna_NCLIV_042810-1|
generic|A_rna_NCLIV_042820-1|
generic|A_rna_NCLIV_043180-1|
generic|A_rna_NCLIV_043200-1|
generic|A_rna_NCLIV_043270-1|
generic|A_rna_NCLIV_043300-1|
generic|A_rna_NCLIV_043320-1|
generic|A_rna_NCLIV_043330-1|
generic|A_rna_NCLIV_043400-1|
generic|A_rna_NCLIV_043620-1|
generic|A_rna_NCLIV_043680-1|
generic|A_rna_NCLIV_043760-1|
generic|A_rna_NCLIV_043930-1|
generic|A_rna_NCLIV_043940-1|
generic|A_rna_NCLIV_044000-1|
generic|A_rna_NCLIV_044060-1|
generic|A_rna_NCLIV_044100-1|
generic|A_rna_NCLIV_044170-1|
generic|A_rna_NCLIV_044200-1|
generic|A_rna_NCLIV_044230-1|
generic|A_rna_NCLIV_044290-1|
generic|A_rna_NCLIV_044350-1|
generic|A_rna_NCLIV_044380-1|
generic|A_rna_NCLIV_044410-1|
generic|A_rna_NCLIV_044440-1|
generic|A_rna_NCLIV_044690-1|
generic|A_rna_NCLIV_044820-1|
generic|A_rna_NCLIV_044850-1|
generic|A_rna_NCLIV_045010-1|
generic|A_rna_NCLIV_045170-1|
generic|A_rna_NCLIV_045220-1|
generic|A_rna_NCLIV_045240-1|
generic|A_rna_NCLIV_045400-1|
generic|A_rna_NCLIV_045430-1|
generic|A_rna_NCLIV_045460-1|
generic|A_rna_NCLIV_045585-1|
generic|A_rna_NCLIV_045600-1|
generic|A_rna_NCLIV_045650-1|
generic|A_rna_NCLIV_045670-1|
generic|A_rna_NCLIV_045800-1|
generic|A_rna_NCLIV_045860-1|
generic|A_rna_NCLIV_045870-1|
generic|A_rna_NCLIV_045980-1|
generic|A_rna_NCLIV_045990-1|
generic|A_rna_NCLIV_046020-1|
generic|A_rna_NCLIV_046040-1|
generic|A_rna_NCLIV_046050-1|
generic|A_rna_NCLIV_046100-1|
generic|A_rna_NCLIV_046140-1|
generic|A_rna_NCLIV_046170-1|
generic|A_rna_NCLIV_046260-1|
generic|A_rna_NCLIV_046270-1|
generic|A_rna_NCLIV_046340-1|
generic|A_rna_NCLIV_046390-1|
generic|A_rna_NCLIV_046530-1|
generic|A_rna_NCLIV_046540-1|
generic|A_rna_NCLIV_046550-1|
generic|A_rna_NCLIV_046580-1|
generic|A_rna_NCLIV_046690-1|
generic|A_rna_NCLIV_046760-1|
generic|A_rna_NCLIV_046770-1|
generic|A_rna_NCLIV_046800-1|
generic|A_rna_NCLIV_046900-1|
generic|A_rna_NCLIV_046970-1|
generic|A_rna_NCLIV_047040-1|
generic|A_rna_NCLIV_047160-1|
generic|A_rna_NCLIV_047370-1|
generic|A_rna_NCLIV_047390-1|
generic|A_rna_NCLIV_047400-1|
generic|A_rna_NCLIV_047440-1|
generic|A_rna_NCLIV_047500-1|
generic|A_rna_NCLIV_047520-1|
generic|A_rna_NCLIV_047530-1|
generic|A_rna_NCLIV_047600-1|
generic|A_rna_NCLIV_047630-1|
generic|A_rna_NCLIV_047660-1|
generic|A_rna_NCLIV_047740-1|
generic|A_rna_NCLIV_047810-1|
generic|A_rna_NCLIV_047860-1|
generic|A_rna_NCLIV_047870-1|
generic|A_rna_NCLIV_048020-1|
generic|A_rna_NCLIV_048040-1|
generic|A_rna_NCLIV_048080-1|
generic|A_rna_NCLIV_048140-1|
generic|A_rna_NCLIV_048240-1|
generic|A_rna_NCLIV_048460-1|
generic|A_rna_NCLIV_048470-1|
generic|A_rna_NCLIV_048550-1|
generic|A_rna_NCLIV_048570-1|
generic|A_rna_NCLIV_048580-1|
generic|A_rna_NCLIV_048600-1|
generic|A_rna_NCLIV_048710-1|
generic|A_rna_NCLIV_048880-1|
generic|A_rna_NCLIV_048930-1|
generic|A_rna_NCLIV_049030-1|
generic|A_rna_NCLIV_049050-1|
generic|A_rna_NCLIV_049080-1|
generic|A_rna_NCLIV_049100-1|
generic|A_rna_NCLIV_049130-1|
generic|A_rna_NCLIV_049400-1|
generic|A_rna_NCLIV_049500-1|
generic|A_rna_NCLIV_049520-1|
generic|A_rna_NCLIV_049570-1|
generic|A_rna_NCLIV_049710-1|
generic|A_rna_NCLIV_049900-1|
generic|A_rna_NCLIV_049920-1|
generic|A_rna_NCLIV_049940-1|
generic|A_rna_NCLIV_049960-1|
generic|A_rna_NCLIV_050000-1|
generic|A_rna_NCLIV_050030-1|
generic|A_rna_NCLIV_050060-1|
generic|A_rna_NCLIV_050210-1|
generic|A_rna_NCLIV_050300-1|
generic|A_rna_NCLIV_050370-1|
generic|A_rna_NCLIV_050380-1|
generic|A_rna_NCLIV_050390-1|
generic|A_rna_NCLIV_050470-1|
generic|A_rna_NCLIV_050590-1|
generic|A_rna_NCLIV_050620-1|
generic|A_rna_NCLIV_050680-1|
generic|A_rna_NCLIV_050910-1|
generic|A_rna_NCLIV_051000-1|
generic|A_rna_NCLIV_051010-1|
generic|A_rna_NCLIV_051040-1|
generic|A_rna_NCLIV_051110-1|
generic|A_rna_NCLIV_051140-1|
generic|A_rna_NCLIV_051340-1|
generic|A_rna_NCLIV_051450-1|
generic|A_rna_NCLIV_051530-1|
generic|A_rna_NCLIV_051560-1|
generic|A_rna_NCLIV_051590-1|
generic|A_rna_NCLIV_051650-1|
generic|A_rna_NCLIV_051760-1|
generic|A_rna_NCLIV_051800-1|
generic|A_rna_NCLIV_051810-1|
generic|A_rna_NCLIV_051820-1|
generic|A_rna_NCLIV_051840-1|
generic|A_rna_NCLIV_051970-1|
generic|A_rna_NCLIV_052150-1|
generic|A_rna_NCLIV_052190-1|
generic|A_rna_NCLIV_052220-1|
generic|A_rna_NCLIV_052230-1|
generic|A_rna_NCLIV_052240-1|
generic|A_rna_NCLIV_052280-1|
generic|A_rna_NCLIV_052340-1|
generic|A_rna_NCLIV_052350-1|
generic|A_rna_NCLIV_052380-1|
generic|A_rna_NCLIV_052390-1|
generic|A_rna_NCLIV_052500-1|
generic|A_rna_NCLIV_052880-1|
generic|A_rna_NCLIV_052950-1|
generic|A_rna_NCLIV_053190-1|
generic|A_rna_NCLIV_053220-1|
generic|A_rna_NCLIV_053330-1|
generic|A_rna_NCLIV_053400-1|
generic|A_rna_NCLIV_053580-1|
generic|A_rna_NCLIV_053640-1|
generic|A_rna_NCLIV_053650-1|
generic|A_rna_NCLIV_053810-1|
generic|A_rna_NCLIV_053840-1|
generic|A_rna_NCLIV_053860-1|
generic|A_rna_NCLIV_053880-1|
generic|A_rna_NCLIV_053890-1|
generic|A_rna_NCLIV_053950-1|
generic|A_rna_NCLIV_054110-1|
generic|A_rna_NCLIV_054140-1|
generic|A_rna_NCLIV_054190-1|
generic|A_rna_NCLIV_054250-1|
generic|A_rna_NCLIV_054410-1|
generic|A_rna_NCLIV_054440-1|
generic|A_rna_NCLIV_054460-1|
generic|A_rna_NCLIV_054510-1|
generic|A_rna_NCLIV_054520-1|
generic|A_rna_NCLIV_054540-1|
generic|A_rna_NCLIV_054570-1|
generic|A_rna_NCLIV_054700-1|
generic|A_rna_NCLIV_054720-1|
generic|A_rna_NCLIV_054750-1|
generic|A_rna_NCLIV_054800-1|
generic|A_rna_NCLIV_055070-1|
generic|A_rna_NCLIV_055150-1|
generic|A_rna_NCLIV_055160-1|
generic|A_rna_NCLIV_055170-1|
generic|A_rna_NCLIV_055210-1|
generic|A_rna_NCLIV_055260-1|
generic|A_rna_NCLIV_055300-1|
generic|A_rna_NCLIV_055330-1|
generic|A_rna_NCLIV_055450-1|
generic|A_rna_NCLIV_055490-1|
generic|A_rna_NCLIV_055660-1|
generic|A_rna_NCLIV_055720-1|
generic|A_rna_NCLIV_055730-1|
generic|A_rna_NCLIV_055760-1|
generic|A_rna_NCLIV_055800-1|
generic|A_rna_NCLIV_055850-1|
generic|A_rna_NCLIV_055860-1|
generic|A_rna_NCLIV_055980-1|
generic|A_rna_NCLIV_056020-1|
generic|A_rna_NCLIV_056110-1|
generic|A_rna_NCLIV_056140-1|
generic|A_rna_NCLIV_056250-1|
generic|A_rna_NCLIV_056300-1|
generic|A_rna_NCLIV_056340-1|
generic|A_rna_NCLIV_056360-1|
generic|A_rna_NCLIV_056430-1|
generic|A_rna_NCLIV_056480-1|
generic|A_rna_NCLIV_056670-1|
generic|A_rna_NCLIV_056680-1|
generic|A_rna_NCLIV_056700-1|
generic|A_rna_NCLIV_056720-1|
generic|A_rna_NCLIV_056830-1|
generic|A_rna_NCLIV_056910-1|
generic|A_rna_NCLIV_056950-1|
generic|A_rna_NCLIV_057170-1|
generic|A_rna_NCLIV_057250-1|
generic|A_rna_NCLIV_057460-1|
generic|A_rna_NCLIV_057470-1|
generic|A_rna_NCLIV_057570-1|
generic|A_rna_NCLIV_057820-1|
generic|A_rna_NCLIV_057890-1|
generic|A_rna_NCLIV_057950-1|
generic|A_rna_NCLIV_058000-1|
generic|A_rna_NCLIV_058180-1|
generic|A_rna_NCLIV_058200-1|
generic|A_rna_NCLIV_058310-1|
generic|A_rna_NCLIV_058360-1|
generic|A_rna_NCLIV_058420-1|
generic|A_rna_NCLIV_058760-1|
generic|A_rna_NCLIV_058790-1|
generic|A_rna_NCLIV_058810-1|
generic|A_rna_NCLIV_058830-1|
generic|A_rna_NCLIV_058840-1|
generic|A_rna_NCLIV_058890-1|
generic|A_rna_NCLIV_059000-1|
generic|A_rna_NCLIV_059340-1|
generic|A_rna_NCLIV_059430-1|
generic|A_rna_NCLIV_059450-1|
generic|A_rna_NCLIV_059510-1|
generic|A_rna_NCLIV_059590-1|
generic|A_rna_NCLIV_059600-1|
generic|A_rna_NCLIV_059620-1|
generic|A_rna_NCLIV_059650-1|
generic|A_rna_NCLIV_059680-1|
generic|A_rna_NCLIV_059730-1|
generic|A_rna_NCLIV_059790-1|
generic|A_rna_NCLIV_059830-1|
generic|A_rna_NCLIV_059980-1|
generic|A_rna_NCLIV_060140-1|
generic|A_rna_NCLIV_060220-1|
generic|A_rna_NCLIV_060380-1|
generic|A_rna_NCLIV_060400-1|
generic|A_rna_NCLIV_060420-1|
generic|A_rna_NCLIV_060470-1|
generic|A_rna_NCLIV_060500-1|
generic|A_rna_NCLIV_060600-1|
generic|A_rna_NCLIV_060640-1|
generic|A_rna_NCLIV_060660-1|
generic|A_rna_NCLIV_060700-1|
generic|A_rna_NCLIV_060730-1|
generic|A_rna_NCLIV_060760-1|
generic|A_rna_NCLIV_060800-1|
generic|A_rna_NCLIV_060820-1|
generic|A_rna_NCLIV_060890-1|
generic|A_rna_NCLIV_060910-1|
generic|A_rna_NCLIV_061040-1|
generic|A_rna_NCLIV_061050-1|
generic|A_rna_NCLIV_061070-1|
generic|A_rna_NCLIV_061160-1|
generic|A_rna_NCLIV_061170-1|
generic|A_rna_NCLIV_061210-1|
generic|A_rna_NCLIV_061320-1|
generic|A_rna_NCLIV_061340-1|
generic|A_rna_NCLIV_061390-1|
generic|A_rna_NCLIV_061440-1|
generic|A_rna_NCLIV_061560-1|
generic|A_rna_NCLIV_061600-1|
generic|A_rna_NCLIV_061660-1|
generic|A_rna_NCLIV_061740-1|
generic|A_rna_NCLIV_061760-1|
generic|A_rna_NCLIV_061830-1|
generic|A_rna_NCLIV_061940-1|
generic|A_rna_NCLIV_061990-1|
generic|A_rna_NCLIV_062010-1|
generic|A_rna_NCLIV_062280-1|
generic|A_rna_NCLIV_062310-1|
generic|A_rna_NCLIV_062460-1|
generic|A_rna_NCLIV_062520-1|
generic|A_rna_NCLIV_062570-1|
generic|A_rna_NCLIV_062630-1|
generic|A_rna_NCLIV_062720-1|
generic|A_rna_NCLIV_062730-1|
generic|A_rna_NCLIV_062770-1|
generic|A_rna_NCLIV_062940-1|
generic|A_rna_NCLIV_062950-1|
generic|A_rna_NCLIV_063150-1|
generic|A_rna_NCLIV_063190-1|
generic|A_rna_NCLIV_063220-1|
generic|A_rna_NCLIV_063300-1|
generic|A_rna_NCLIV_063330-1|
generic|A_rna_NCLIV_063340-1|
generic|A_rna_NCLIV_063370-1|
generic|A_rna_NCLIV_063570-1|
generic|A_rna_NCLIV_063590-1|
generic|A_rna_NCLIV_063610-1|
generic|A_rna_NCLIV_063730-1|
generic|A_rna_NCLIV_063740-1|
generic|A_rna_NCLIV_063860-1|
generic|A_rna_NCLIV_063890-1|
generic|A_rna_NCLIV_063970-1|
generic|A_rna_NCLIV_064310-1|
generic|A_rna_NCLIV_064360-1|
generic|A_rna_NCLIV_064420-1|
generic|A_rna_NCLIV_064440-1|
generic|A_rna_NCLIV_064580-1|
generic|A_rna_NCLIV_064600-1|
generic|A_rna_NCLIV_064620-1|
generic|A_rna_NCLIV_064660-1|
generic|A_rna_NCLIV_064700-1|
generic|A_rna_NCLIV_064760-1|
generic|A_rna_NCLIV_064780-1|
generic|A_rna_NCLIV_064880-1|
generic|A_rna_NCLIV_064950-1|
generic|A_rna_NCLIV_065010-1|
generic|A_rna_NCLIV_065090-1|
generic|A_rna_NCLIV_065140-1|
generic|A_rna_NCLIV_065210-1|
generic|A_rna_NCLIV_065240-1|
generic|A_rna_NCLIV_065270-1|
generic|A_rna_NCLIV_065280-1|
generic|A_rna_NCLIV_065390-1|
generic|A_rna_NCLIV_065410-1|
generic|A_rna_NCLIV_065470-1|
generic|A_rna_NCLIV_065500-1|
generic|A_rna_NCLIV_065590-1|
generic|A_rna_NCLIV_065640-1|
generic|A_rna_NCLIV_065690-1|
generic|A_rna_NCLIV_065750-1|
generic|A_rna_NCLIV_065770-1|
generic|A_rna_NCLIV_065790-1|
generic|A_rna_NCLIV_065800-1|
generic|A_rna_NCLIV_065830-1|
generic|A_rna_NCLIV_065910-1|
generic|A_rna_NCLIV_065970-1|
generic|A_rna_NCLIV_066020-1|
generic|A_rna_NCLIV_066100-1|
generic|A_rna_NCLIV_066310-1|
generic|A_rna_NCLIV_066370-1|
generic|A_rna_NCLIV_066410-1|
generic|A_rna_NCLIV_066600-1|
generic|A_rna_NCLIV_066630-1|
generic|A_rna_NCLIV_066770-1|
generic|A_rna_NCLIV_066820-1|
generic|A_rna_NCLIV_066840-1|
generic|A_rna_NCLIV_066870-1|
generic|A_rna_NCLIV_066900-1|
generic|A_rna_NCLIV_066920-1|
generic|A_rna_NCLIV_067010-1|
generic|A_rna_NCLIV_067050-1|
generic|A_rna_NCLIV_067140-1|
generic|A_rna_NCLIV_067160-1|
generic|A_rna_NCLIV_067300-1|
generic|A_rna_NCLIV_067350-1|
generic|A_rna_NCLIV_067980-1|
generic|A_rna_NCLIV_068040-1|
generic|A_rna_NCLIV_068230-1|
generic|A_rna_NCLIV_068370-1|
generic|A_rna_NCLIV_068380-1|
generic|A_rna_NCLIV_068400-1|
generic|A_rna_NCLIV_068460-1|
generic|A_rna_NCLIV_068540-1|
generic|A_rna_NCLIV_068580-1|
generic|A_rna_NCLIV_068630-1|
generic|A_rna_NCLIV_068640-1|
generic|A_rna_NCLIV_068670-1|
generic|A_rna_NCLIV_068850-1|
generic|A_rna_NCLIV_068880-1|
generic|A_rna_NCLIV_068890-1|
generic|A_rna_NCLIV_068920-1|
generic|A_rna_NCLIV_068950-1|
generic|A_rna_NCLIV_068970-1|
generic|A_rna_NCLIV_069130-1|
generic|A_rna_NCLIV_069550-1|
generic|A_rna_NCLIV_069590-1|
generic|A_rna_NCLIV_069600-1|
generic|A_rna_NCLIV_069630-1|
generic|A_rna_NCLIV_070060-1|
generic|A_rna_NCLIV_070080-1|

## Sheet: All_RNASEQ
Official proteins that pass threshold	Unique list
generic|B_ncanLIV-rna.Gregory_Brian_mRNA.mRNA.denovo.chr.gms.locs.gene1666|	generic|B_ncanLIV-rna.Gregory_Brian_mRNA.mRNA.denovo.chr.gms.locs.gene1666|
generic|B_ncanLIV-rna.Gregory_Brian_mRNA.mRNA.denovo.chr.gms.locs.gene167|	generic|B_ncanLIV-rna.Gregory_Brian_mRNA.mRNA.denovo.chr.gms.locs.gene167|
generic|B_ncanLIV-rna.Gregory_Brian_mRNA.mRNA.denovo.chr.gms.locs.gene1681|	generic|B_ncanLIV-rna.Gregory_Brian_mRNA.mRNA.denovo.chr.gms.locs.gene1681|
generic|B_ncanLIV-rna.Gregory_Brian_mRNA.mRNA.denovo.chr.gms.locs.gene1809|	generic|B_ncanLIV-rna.Gregory_Brian_mRNA.mRNA.denovo.chr.gms.locs.gene1809|
generic|B_ncanLIV-rna.Gregory_Brian_mRNA.mRNA.denovo.chr.gms.locs.gene2662|	generic|B_ncanLIV-rna.Gregory_Brian_mRNA.mRNA.denovo.chr.gms.locs.gene2662|
generic|B_ncanLIV-rna.Gregory_Brian_mRNA.mRNA.denovo.chr.gms.locs.gene3740|	generic|B_ncanLIV-rna.Gregory_Brian_mRNA.mRNA.denovo.chr.gms.locs.gene3740|
generic|B_ncanLIV-rna.Gregory_Brian_mRNA.mRNA.denovo.chr.gms.locs.gene3816|	generic|B_ncanLIV-rna.Gregory_Brian_mRNA.mRNA.denovo.chr.gms.locs.gene3816|
generic|B_ncanLIV-rna.Gregory_Brian_mRNA.mRNA.denovo.chr.gms.locs.gene4233|	generic|B_ncanLIV-rna.Gregory_Brian_mRNA.mRNA.denovo.chr.gms.locs.gene4233|
generic|B_ncanLIV-rna.Gregory_Brian_mRNA.mRNA.denovo.chr.gms.locs.gene6966|	generic|B_ncanLIV-rna.Gregory_Brian_mRNA.mRNA.denovo.chr.gms.locs.gene6966|
generic|B_ncanLIV-rna.Gregory_Brian_mRNA.mRNA.denovo.chr.gms.locs.gene761|	generic|B_ncanLIV-rna.Gregory_Brian_mRNA.mRNA.denovo.chr.gms.locs.gene761|
generic|B_ncanLIV-rna.Gregory_Brian_mRNA.mRNA.denovo.chr.gms.locs.gene885|	generic|B_ncanLIV-rna.Gregory_Brian_mRNA.mRNA.denovo.chr.gms.locs.gene885|
generic|B_ncanLIV-rna.Reid_tachy.day3.denovo.chr.gms.locs.gene1334|	generic|B_ncanLIV-rna.Reid_tachy.day3.denovo.chr.gms.locs.gene1334|
generic|B_ncanLIV-rna.Reid_tachy.day3.denovo.chr.gms.locs.gene216|	generic|B_ncanLIV-rna.Reid_tachy.day3.denovo.chr.gms.locs.gene216|
generic|B_ncanLIV-rna.Reid_tachy.day3.denovo.chr.gms.locs.gene2196|	generic|B_ncanLIV-rna.Reid_tachy.day3.denovo.chr.gms.locs.gene2196|
generic|B_ncanLIV-rna.Reid_tachy.day3.denovo.chr.gms.locs.gene224|	generic|B_ncanLIV-rna.Reid_tachy.day3.denovo.chr.gms.locs.gene224|
generic|B_ncanLIV-rna.Reid_tachy.day3.denovo.chr.gms.locs.gene2396|	generic|B_ncanLIV-rna.Reid_tachy.day3.denovo.chr.gms.locs.gene2396|
generic|B_ncanLIV-rna.Reid_tachy.day3.denovo.chr.gms.locs.gene2711|	generic|B_ncanLIV-rna.Reid_tachy.day3.denovo.chr.gms.locs.gene2711|
generic|B_ncanLIV-rna.Reid_tachy.day3.denovo.chr.gms.locs.gene2861|	generic|B_ncanLIV-rna.Reid_tachy.day3.denovo.chr.gms.locs.gene2861|
generic|B_ncanLIV-rna.Reid_tachy.day3.denovo.chr.gms.locs.gene3122|	generic|B_ncanLIV-rna.Reid_tachy.day3.denovo.chr.gms.locs.gene3122|
generic|B_ncanLIV-rna.Reid_tachy.day3.denovo.chr.gms.locs.gene3149|	generic|B_ncanLIV-rna.Reid_tachy.day3.denovo.chr.gms.locs.gene3149|
generic|B_ncanLIV-rna.Reid_tachy.day3.denovo.chr.gms.locs.gene3179|	generic|B_ncanLIV-rna.Reid_tachy.day3.denovo.chr.gms.locs.gene3179|
generic|B_ncanLIV-rna.Reid_tachy.day3.denovo.chr.gms.locs.gene3927|	generic|B_ncanLIV-rna.Reid_tachy.day3.denovo.chr.gms.locs.gene3927|
generic|B_ncanLIV-rna.Reid_tachy.day3.denovo.chr.gms.locs.gene4106|	generic|B_ncanLIV-rna.Reid_tachy.day3.denovo.chr.gms.locs.gene4106|
generic|B_ncanLIV-rna.Reid_tachy.day3.denovo.chr.gms.locs.gene4726|	generic|B_ncanLIV-rna.Reid_tachy.day3.denovo.chr.gms.locs.gene4726|
generic|B_ncanLIV-rna.Reid_tachy.day3.denovo.chr.gms.locs.gene4740|	generic|B_ncanLIV-rna.Reid_tachy.day3.denovo.chr.gms.locs.gene4740|
generic|B_ncanLIV-rna.Reid_tachy.day3.denovo.chr.gms.locs.gene5352|	generic|B_ncanLIV-rna.Reid_tachy.day3.denovo.chr.gms.locs.gene5352|
generic|B_ncanLIV-rna.Reid_tachy.day3.denovo.chr.gms.locs.gene5668|	generic|B_ncanLIV-rna.Reid_tachy.day3.denovo.chr.gms.locs.gene5668|
generic|B_ncanLIV-rna.Reid_tachy.day3.denovo.chr.gms.locs.gene780|	generic|B_ncanLIV-rna.Reid_tachy.day3.denovo.chr.gms.locs.gene780|
generic|B_ncanLIV-rna.Reid_tachy.day3.denovo.chr.gms.locs.gene785|	generic|B_ncanLIV-rna.Reid_tachy.day3.denovo.chr.gms.locs.gene785|
generic|B_ncanLIV-rna.Reid_tachy.day4.denovo.chr.gms.locs.gene1215|	generic|B_ncanLIV-rna.Reid_tachy.day4.denovo.chr.gms.locs.gene1215|
generic|B_ncanLIV-rna.Reid_tachy.day4.denovo.chr.gms.locs.gene1227|	generic|B_ncanLIV-rna.Reid_tachy.day4.denovo.chr.gms.locs.gene1227|
generic|B_ncanLIV-rna.Reid_tachy.day4.denovo.chr.gms.locs.gene1371|	generic|B_ncanLIV-rna.Reid_tachy.day4.denovo.chr.gms.locs.gene1371|
generic|B_ncanLIV-rna.Reid_tachy.day4.denovo.chr.gms.locs.gene1473|	generic|B_ncanLIV-rna.Reid_tachy.day4.denovo.chr.gms.locs.gene1473|
generic|B_ncanLIV-rna.Reid_tachy.day4.denovo.chr.gms.locs.gene1584|	generic|B_ncanLIV-rna.Reid_tachy.day4.denovo.chr.gms.locs.gene1584|
generic|B_ncanLIV-rna.Reid_tachy.day4.denovo.chr.gms.locs.gene1657|	generic|B_ncanLIV-rna.Reid_tachy.day4.denovo.chr.gms.locs.gene1657|
generic|B_ncanLIV-rna.Reid_tachy.day4.denovo.chr.gms.locs.gene1683|	generic|B_ncanLIV-rna.Reid_tachy.day4.denovo.chr.gms.locs.gene1683|
generic|B_ncanLIV-rna.Reid_tachy.day4.denovo.chr.gms.locs.gene1796|	generic|B_ncanLIV-rna.Reid_tachy.day4.denovo.chr.gms.locs.gene1796|
generic|B_ncanLIV-rna.Reid_tachy.day4.denovo.chr.gms.locs.gene2136|	generic|B_ncanLIV-rna.Reid_tachy.day4.denovo.chr.gms.locs.gene2136|
generic|B_ncanLIV-rna.Reid_tachy.day4.denovo.chr.gms.locs.gene2252|	generic|B_ncanLIV-rna.Reid_tachy.day4.denovo.chr.gms.locs.gene2252|
generic|B_ncanLIV-rna.Reid_tachy.day4.denovo.chr.gms.locs.gene2385|	generic|B_ncanLIV-rna.Reid_tachy.day4.denovo.chr.gms.locs.gene2385|
generic|B_ncanLIV-rna.Reid_tachy.day4.denovo.chr.gms.locs.gene2419|	generic|B_ncanLIV-rna.Reid_tachy.day4.denovo.chr.gms.locs.gene2419|
generic|B_ncanLIV-rna.Reid_tachy.day4.denovo.chr.gms.locs.gene2465|	generic|B_ncanLIV-rna.Reid_tachy.day4.denovo.chr.gms.locs.gene2465|
generic|B_ncanLIV-rna.Reid_tachy.day4.denovo.chr.gms.locs.gene2620|	generic|B_ncanLIV-rna.Reid_tachy.day4.denovo.chr.gms.locs.gene2620|
generic|B_ncanLIV-rna.Reid_tachy.day4.denovo.chr.gms.locs.gene2653|	generic|B_ncanLIV-rna.Reid_tachy.day4.denovo.chr.gms.locs.gene2653|
generic|B_ncanLIV-rna.Reid_tachy.day4.denovo.chr.gms.locs.gene2758|	generic|B_ncanLIV-rna.Reid_tachy.day4.denovo.chr.gms.locs.gene2758|
generic|B_ncanLIV-rna.Reid_tachy.day4.denovo.chr.gms.locs.gene2867|	generic|B_ncanLIV-rna.Reid_tachy.day4.denovo.chr.gms.locs.gene2867|
generic|B_ncanLIV-rna.Reid_tachy.day4.denovo.chr.gms.locs.gene2922|	generic|B_ncanLIV-rna.Reid_tachy.day4.denovo.chr.gms.locs.gene2922|
generic|B_ncanLIV-rna.Reid_tachy.day4.denovo.chr.gms.locs.gene2959|	generic|B_ncanLIV-rna.Reid_tachy.day4.denovo.chr.gms.locs.gene2959|
generic|B_ncanLIV-rna.Reid_tachy.day4.denovo.chr.gms.locs.gene3|	generic|B_ncanLIV-rna.Reid_tachy.day4.denovo.chr.gms.locs.gene3|
generic|B_ncanLIV-rna.Reid_tachy.day4.denovo.chr.gms.locs.gene3145|	generic|B_ncanLIV-rna.Reid_tachy.day4.denovo.chr.gms.locs.gene3145|
generic|B_ncanLIV-rna.Reid_tachy.day4.denovo.chr.gms.locs.gene3267|	generic|B_ncanLIV-rna.Reid_tachy.day4.denovo.chr.gms.locs.gene3267|
generic|B_ncanLIV-rna.Reid_tachy.day4.denovo.chr.gms.locs.gene338|	generic|B_ncanLIV-rna.Reid_tachy.day4.denovo.chr.gms.locs.gene338|
generic|B_ncanLIV-rna.Reid_tachy.day4.denovo.chr.gms.locs.gene3510|	generic|B_ncanLIV-rna.Reid_tachy.day4.denovo.chr.gms.locs.gene3510|
generic|B_ncanLIV-rna.Reid_tachy.day4.denovo.chr.gms.locs.gene3530|	generic|B_ncanLIV-rna.Reid_tachy.day4.denovo.chr.gms.locs.gene3530|
generic|B_ncanLIV-rna.Reid_tachy.day4.denovo.chr.gms.locs.gene3635|	generic|B_ncanLIV-rna.Reid_tachy.day4.denovo.chr.gms.locs.gene3635|
generic|B_ncanLIV-rna.Reid_tachy.day4.denovo.chr.gms.locs.gene3893|	generic|B_ncanLIV-rna.Reid_tachy.day4.denovo.chr.gms.locs.gene3893|
generic|B_ncanLIV-rna.Reid_tachy.day4.denovo.chr.gms.locs.gene3931|	generic|B_ncanLIV-rna.Reid_tachy.day4.denovo.chr.gms.locs.gene3931|
generic|B_ncanLIV-rna.Reid_tachy.day4.denovo.chr.gms.locs.gene4001|	generic|B_ncanLIV-rna.Reid_tachy.day4.denovo.chr.gms.locs.gene4001|
generic|B_ncanLIV-rna.Reid_tachy.day4.denovo.chr.gms.locs.gene4025|	generic|B_ncanLIV-rna.Reid_tachy.day4.denovo.chr.gms.locs.gene4025|
generic|B_ncanLIV-rna.Reid_tachy.day4.denovo.chr.gms.locs.gene4096|	generic|B_ncanLIV-rna.Reid_tachy.day4.denovo.chr.gms.locs.gene4096|
generic|B_ncanLIV-rna.Reid_tachy.day4.denovo.chr.gms.locs.gene4172|	generic|B_ncanLIV-rna.Reid_tachy.day4.denovo.chr.gms.locs.gene4172|
generic|B_ncanLIV-rna.Reid_tachy.day4.denovo.chr.gms.locs.gene4187|	generic|B_ncanLIV-rna.Reid_tachy.day4.denovo.chr.gms.locs.gene4187|
generic|B_ncanLIV-rna.Reid_tachy.day4.denovo.chr.gms.locs.gene4235|	generic|B_ncanLIV-rna.Reid_tachy.day4.denovo.chr.gms.locs.gene4235|
generic|B_ncanLIV-rna.Reid_tachy.day4.denovo.chr.gms.locs.gene4796|	generic|B_ncanLIV-rna.Reid_tachy.day4.denovo.chr.gms.locs.gene4796|
generic|B_ncanLIV-rna.Reid_tachy.day4.denovo.chr.gms.locs.gene4856|	generic|B_ncanLIV-rna.Reid_tachy.day4.denovo.chr.gms.locs.gene4856|
generic|B_ncanLIV-rna.Reid_tachy.day4.denovo.chr.gms.locs.gene5210|	generic|B_ncanLIV-rna.Reid_tachy.day4.denovo.chr.gms.locs.gene5210|
generic|B_ncanLIV-rna.Reid_tachy.day4.denovo.chr.gms.locs.gene5301|	generic|B_ncanLIV-rna.Reid_tachy.day4.denovo.chr.gms.locs.gene5301|
generic|B_ncanLIV-rna.Reid_tachy.day4.denovo.chr.gms.locs.gene5352|	generic|B_ncanLIV-rna.Reid_tachy.day4.denovo.chr.gms.locs.gene5352|
generic|B_ncanLIV-rna.Reid_tachy.day4.denovo.chr.gms.locs.gene5657|	generic|B_ncanLIV-rna.Reid_tachy.day4.denovo.chr.gms.locs.gene5657|
generic|B_ncanLIV-rna.Reid_tachy.day4.denovo.chr.gms.locs.gene5793|	generic|B_ncanLIV-rna.Reid_tachy.day4.denovo.chr.gms.locs.gene5793|
generic|B_ncanLIV-rna.Reid_tachy.day4.denovo.chr.gms.locs.gene5949|	generic|B_ncanLIV-rna.Reid_tachy.day4.denovo.chr.gms.locs.gene5949|
generic|B_ncanLIV-rna.Reid_tachy.day4.denovo.chr.gms.locs.gene5979|	generic|B_ncanLIV-rna.Reid_tachy.day4.denovo.chr.gms.locs.gene5979|
generic|B_ncanLIV-rna.Reid_tachy.day4.denovo.chr.gms.locs.gene6234|	generic|B_ncanLIV-rna.Reid_tachy.day4.denovo.chr.gms.locs.gene6234|
generic|B_ncanLIV-rna.Reid_tachy.day4.denovo.chr.gms.locs.gene731|	generic|B_ncanLIV-rna.Reid_tachy.day4.denovo.chr.gms.locs.gene731|
generic|B_ncanLIV-rna.Reid_tachy.day4.denovo.chr.gms.locs.gene822|	generic|B_ncanLIV-rna.Reid_tachy.day4.denovo.chr.gms.locs.gene822|
generic|B_ncanLIV-rna.Reid_tachy.day4.denovo.chr.gms.locs.gene931|	generic|B_ncanLIV-rna.Reid_tachy.day4.denovo.chr.gms.locs.gene931|
generic|B_ncanLIV-rna.Reid_tachy.day4.denovo.chr.gms.locs.gene999|	generic|B_ncanLIV-rna.Reid_tachy.day4.denovo.chr.gms.locs.gene999|
generic|B_ncanLIV-rna.Gregory_Brian_mRNA.mRNA.denovo.chr.gms.locs.gene1003|	generic|B_ncanLIV-rna.Gregory_Brian_mRNA.mRNA.denovo.chr.gms.locs.gene1003|
generic|B_ncanLIV-rna.Gregory_Brian_mRNA.mRNA.denovo.chr.gms.locs.gene1224|	generic|B_ncanLIV-rna.Gregory_Brian_mRNA.mRNA.denovo.chr.gms.locs.gene1224|
generic|B_ncanLIV-rna.Gregory_Brian_mRNA.mRNA.denovo.chr.gms.locs.gene1278|	generic|B_ncanLIV-rna.Gregory_Brian_mRNA.mRNA.denovo.chr.gms.locs.gene1278|
generic|B_ncanLIV-rna.Gregory_Brian_mRNA.mRNA.denovo.chr.gms.locs.gene1532|	generic|B_ncanLIV-rna.Gregory_Brian_mRNA.mRNA.denovo.chr.gms.locs.gene1532|
generic|B_ncanLIV-rna.Gregory_Brian_mRNA.mRNA.denovo.chr.gms.locs.gene1586|	generic|B_ncanLIV-rna.Gregory_Brian_mRNA.mRNA.denovo.chr.gms.locs.gene1586|
generic|B_ncanLIV-rna.Gregory_Brian_mRNA.mRNA.denovo.chr.gms.locs.gene1809|	generic|B_ncanLIV-rna.Gregory_Brian_mRNA.mRNA.denovo.chr.gms.locs.gene2008|
generic|B_ncanLIV-rna.Gregory_Brian_mRNA.mRNA.denovo.chr.gms.locs.gene2008|	generic|B_ncanLIV-rna.Gregory_Brian_mRNA.mRNA.denovo.chr.gms.locs.gene2328|
generic|B_ncanLIV-rna.Gregory_Brian_mRNA.mRNA.denovo.chr.gms.locs.gene2328|	generic|B_ncanLIV-rna.Gregory_Brian_mRNA.mRNA.denovo.chr.gms.locs.gene2395|
generic|B_ncanLIV-rna.Gregory_Brian_mRNA.mRNA.denovo.chr.gms.locs.gene2395|	generic|B_ncanLIV-rna.Gregory_Brian_mRNA.mRNA.denovo.chr.gms.locs.gene2474|
generic|B_ncanLIV-rna.Gregory_Brian_mRNA.mRNA.denovo.chr.gms.locs.gene2474|	generic|B_ncanLIV-rna.Gregory_Brian_mRNA.mRNA.denovo.chr.gms.locs.gene3314|
generic|B_ncanLIV-rna.Gregory_Brian_mRNA.mRNA.denovo.chr.gms.locs.gene3314|	generic|B_ncanLIV-rna.Gregory_Brian_mRNA.mRNA.denovo.chr.gms.locs.gene3779|
generic|B_ncanLIV-rna.Gregory_Brian_mRNA.mRNA.denovo.chr.gms.locs.gene3779|	generic|B_ncanLIV-rna.Gregory_Brian_mRNA.mRNA.denovo.chr.gms.locs.gene5576|
generic|B_ncanLIV-rna.Gregory_Brian_mRNA.mRNA.denovo.chr.gms.locs.gene4233|	generic|B_ncanLIV-rna.Gregory_Brian_mRNA.mRNA.denovo.chr.gms.locs.gene5730|
generic|B_ncanLIV-rna.Gregory_Brian_mRNA.mRNA.denovo.chr.gms.locs.gene5576|	generic|B_ncanLIV-rna.Gregory_Brian_mRNA.mRNA.denovo.chr.gms.locs.gene958|
generic|B_ncanLIV-rna.Gregory_Brian_mRNA.mRNA.denovo.chr.gms.locs.gene5730|	generic|B_ncanLIV-rna.Reid_tachy.day3.denovo.chr.gms.locs.gene1162|
generic|B_ncanLIV-rna.Gregory_Brian_mRNA.mRNA.denovo.chr.gms.locs.gene958|	generic|B_ncanLIV-rna.Reid_tachy.day3.denovo.chr.gms.locs.gene1340|
generic|B_ncanLIV-rna.Reid_tachy.day3.denovo.chr.gms.locs.gene1162|	generic|B_ncanLIV-rna.Reid_tachy.day3.denovo.chr.gms.locs.gene1431|
generic|B_ncanLIV-rna.Reid_tachy.day3.denovo.chr.gms.locs.gene1334|	generic|B_ncanLIV-rna.Reid_tachy.day3.denovo.chr.gms.locs.gene1801|
generic|B_ncanLIV-rna.Reid_tachy.day3.denovo.chr.gms.locs.gene1340|	generic|B_ncanLIV-rna.Reid_tachy.day3.denovo.chr.gms.locs.gene2170|
generic|B_ncanLIV-rna.Reid_tachy.day3.denovo.chr.gms.locs.gene1431|	generic|B_ncanLIV-rna.Reid_tachy.day3.denovo.chr.gms.locs.gene2934|
generic|B_ncanLIV-rna.Reid_tachy.day3.denovo.chr.gms.locs.gene1801|	generic|B_ncanLIV-rna.Reid_tachy.day3.denovo.chr.gms.locs.gene4065|
generic|B_ncanLIV-rna.Reid_tachy.day3.denovo.chr.gms.locs.gene216|	generic|B_ncanLIV-rna.Reid_tachy.day3.denovo.chr.gms.locs.gene4796|
generic|B_ncanLIV-rna.Reid_tachy.day3.denovo.chr.gms.locs.gene2170|	generic|B_ncanLIV-rna.Reid_tachy.day3.denovo.chr.gms.locs.gene5368|
generic|B_ncanLIV-rna.Reid_tachy.day3.denovo.chr.gms.locs.gene2711|	generic|B_ncanLIV-rna.Reid_tachy.day3.denovo.chr.gms.locs.gene5388|
generic|B_ncanLIV-rna.Reid_tachy.day3.denovo.chr.gms.locs.gene2934|	generic|B_ncanLIV-rna.Reid_tachy.day3.denovo.chr.gms.locs.gene5427|
generic|B_ncanLIV-rna.Reid_tachy.day3.denovo.chr.gms.locs.gene3122|	generic|B_ncanLIV-rna.Reid_tachy.day4.denovo.chr.gms.locs.gene1131|
generic|B_ncanLIV-rna.Reid_tachy.day3.denovo.chr.gms.locs.gene3149|	generic|B_ncanLIV-rna.Reid_tachy.day4.denovo.chr.gms.locs.gene1244|
generic|B_ncanLIV-rna.Reid_tachy.day3.denovo.chr.gms.locs.gene3179|	generic|B_ncanLIV-rna.Reid_tachy.day4.denovo.chr.gms.locs.gene1353|
generic|B_ncanLIV-rna.Reid_tachy.day3.denovo.chr.gms.locs.gene4065|	generic|B_ncanLIV-rna.Reid_tachy.day4.denovo.chr.gms.locs.gene1406|
generic|B_ncanLIV-rna.Reid_tachy.day3.denovo.chr.gms.locs.gene4106|	generic|B_ncanLIV-rna.Reid_tachy.day4.denovo.chr.gms.locs.gene1432|
generic|B_ncanLIV-rna.Reid_tachy.day3.denovo.chr.gms.locs.gene4726|	generic|B_ncanLIV-rna.Reid_tachy.day4.denovo.chr.gms.locs.gene1592|
generic|B_ncanLIV-rna.Reid_tachy.day3.denovo.chr.gms.locs.gene4796|	generic|B_ncanLIV-rna.Reid_tachy.day4.denovo.chr.gms.locs.gene1601|
generic|B_ncanLIV-rna.Reid_tachy.day3.denovo.chr.gms.locs.gene5352|	generic|B_ncanLIV-rna.Reid_tachy.day4.denovo.chr.gms.locs.gene1618|
generic|B_ncanLIV-rna.Reid_tachy.day3.denovo.chr.gms.locs.gene5368|	generic|B_ncanLIV-rna.Reid_tachy.day4.denovo.chr.gms.locs.gene1818|
generic|B_ncanLIV-rna.Reid_tachy.day3.denovo.chr.gms.locs.gene5388|	generic|B_ncanLIV-rna.Reid_tachy.day4.denovo.chr.gms.locs.gene1833|
generic|B_ncanLIV-rna.Reid_tachy.day3.denovo.chr.gms.locs.gene5427|	generic|B_ncanLIV-rna.Reid_tachy.day4.denovo.chr.gms.locs.gene184|
generic|B_ncanLIV-rna.Reid_tachy.day3.denovo.chr.gms.locs.gene785|	generic|B_ncanLIV-rna.Reid_tachy.day4.denovo.chr.gms.locs.gene1965|
generic|B_ncanLIV-rna.Reid_tachy.day4.denovo.chr.gms.locs.gene1131|	generic|B_ncanLIV-rna.Reid_tachy.day4.denovo.chr.gms.locs.gene2772|
generic|B_ncanLIV-rna.Reid_tachy.day4.denovo.chr.gms.locs.gene1244|	generic|B_ncanLIV-rna.Reid_tachy.day4.denovo.chr.gms.locs.gene3154|
generic|B_ncanLIV-rna.Reid_tachy.day4.denovo.chr.gms.locs.gene1353|	generic|B_ncanLIV-rna.Reid_tachy.day4.denovo.chr.gms.locs.gene3293|
generic|B_ncanLIV-rna.Reid_tachy.day4.denovo.chr.gms.locs.gene1406|	generic|B_ncanLIV-rna.Reid_tachy.day4.denovo.chr.gms.locs.gene3373|
generic|B_ncanLIV-rna.Reid_tachy.day4.denovo.chr.gms.locs.gene1432|	generic|B_ncanLIV-rna.Reid_tachy.day4.denovo.chr.gms.locs.gene3627|
generic|B_ncanLIV-rna.Reid_tachy.day4.denovo.chr.gms.locs.gene1473|	generic|B_ncanLIV-rna.Reid_tachy.day4.denovo.chr.gms.locs.gene3681|
generic|B_ncanLIV-rna.Reid_tachy.day4.denovo.chr.gms.locs.gene1592|	generic|B_ncanLIV-rna.Reid_tachy.day4.denovo.chr.gms.locs.gene3745|
generic|B_ncanLIV-rna.Reid_tachy.day4.denovo.chr.gms.locs.gene1601|	generic|B_ncanLIV-rna.Reid_tachy.day4.denovo.chr.gms.locs.gene3775|
generic|B_ncanLIV-rna.Reid_tachy.day4.denovo.chr.gms.locs.gene1618|	generic|B_ncanLIV-rna.Reid_tachy.day4.denovo.chr.gms.locs.gene3781|
generic|B_ncanLIV-rna.Reid_tachy.day4.denovo.chr.gms.locs.gene1657|	generic|B_ncanLIV-rna.Reid_tachy.day4.denovo.chr.gms.locs.gene3825|
generic|B_ncanLIV-rna.Reid_tachy.day4.denovo.chr.gms.locs.gene1796|	generic|B_ncanLIV-rna.Reid_tachy.day4.denovo.chr.gms.locs.gene383|
generic|B_ncanLIV-rna.Reid_tachy.day4.denovo.chr.gms.locs.gene1818|	generic|B_ncanLIV-rna.Reid_tachy.day4.denovo.chr.gms.locs.gene4086|
generic|B_ncanLIV-rna.Reid_tachy.day4.denovo.chr.gms.locs.gene1833|	generic|B_ncanLIV-rna.Reid_tachy.day4.denovo.chr.gms.locs.gene4357|
generic|B_ncanLIV-rna.Reid_tachy.day4.denovo.chr.gms.locs.gene184|	generic|B_ncanLIV-rna.Reid_tachy.day4.denovo.chr.gms.locs.gene4392|
generic|B_ncanLIV-rna.Reid_tachy.day4.denovo.chr.gms.locs.gene1965|	generic|B_ncanLIV-rna.Reid_tachy.day4.denovo.chr.gms.locs.gene4500|
generic|B_ncanLIV-rna.Reid_tachy.day4.denovo.chr.gms.locs.gene2465|	generic|B_ncanLIV-rna.Reid_tachy.day4.denovo.chr.gms.locs.gene4857|
generic|B_ncanLIV-rna.Reid_tachy.day4.denovo.chr.gms.locs.gene2620|	generic|B_ncanLIV-rna.Reid_tachy.day4.denovo.chr.gms.locs.gene486|
generic|B_ncanLIV-rna.Reid_tachy.day4.denovo.chr.gms.locs.gene2653|	generic|B_ncanLIV-rna.Reid_tachy.day4.denovo.chr.gms.locs.gene4875|
generic|B_ncanLIV-rna.Reid_tachy.day4.denovo.chr.gms.locs.gene2758|	generic|B_ncanLIV-rna.Reid_tachy.day4.denovo.chr.gms.locs.gene5193|
generic|B_ncanLIV-rna.Reid_tachy.day4.denovo.chr.gms.locs.gene2772|	generic|B_ncanLIV-rna.Reid_tachy.day4.denovo.chr.gms.locs.gene5560|
generic|B_ncanLIV-rna.Reid_tachy.day4.denovo.chr.gms.locs.gene2922|	generic|B_ncanLIV-rna.Reid_tachy.day4.denovo.chr.gms.locs.gene5896|
generic|B_ncanLIV-rna.Reid_tachy.day4.denovo.chr.gms.locs.gene2959|	generic|B_ncanLIV-rna.Reid_tachy.day4.denovo.chr.gms.locs.gene593|
generic|B_ncanLIV-rna.Reid_tachy.day4.denovo.chr.gms.locs.gene3|	generic|B_ncanLIV-rna.Reid_tachy.day4.denovo.chr.gms.locs.gene613|
generic|B_ncanLIV-rna.Reid_tachy.day4.denovo.chr.gms.locs.gene3145|	generic|B_ncanLIV-rna.Reid_tachy.day4.denovo.chr.gms.locs.gene6192|
generic|B_ncanLIV-rna.Reid_tachy.day4.denovo.chr.gms.locs.gene3154|	generic|B_ncanLIV-rna.Reid_tachy.day4.denovo.chr.gms.locs.gene6224|
generic|B_ncanLIV-rna.Reid_tachy.day4.denovo.chr.gms.locs.gene3267|
generic|B_ncanLIV-rna.Reid_tachy.day4.denovo.chr.gms.locs.gene3293|
generic|B_ncanLIV-rna.Reid_tachy.day4.denovo.chr.gms.locs.gene3373|
generic|B_ncanLIV-rna.Reid_tachy.day4.denovo.chr.gms.locs.gene338|
generic|B_ncanLIV-rna.Reid_tachy.day4.denovo.chr.gms.locs.gene3510|
generic|B_ncanLIV-rna.Reid_tachy.day4.denovo.chr.gms.locs.gene3627|
generic|B_ncanLIV-rna.Reid_tachy.day4.denovo.chr.gms.locs.gene3635|
generic|B_ncanLIV-rna.Reid_tachy.day4.denovo.chr.gms.locs.gene3681|
generic|B_ncanLIV-rna.Reid_tachy.day4.denovo.chr.gms.locs.gene3745|
generic|B_ncanLIV-rna.Reid_tachy.day4.denovo.chr.gms.locs.gene3775|
generic|B_ncanLIV-rna.Reid_tachy.day4.denovo.chr.gms.locs.gene3781|
generic|B_ncanLIV-rna.Reid_tachy.day4.denovo.chr.gms.locs.gene3825|
generic|B_ncanLIV-rna.Reid_tachy.day4.denovo.chr.gms.locs.gene383|
generic|B_ncanLIV-rna.Reid_tachy.day4.denovo.chr.gms.locs.gene3893|
generic|B_ncanLIV-rna.Reid_tachy.day4.denovo.chr.gms.locs.gene4086|
generic|B_ncanLIV-rna.Reid_tachy.day4.denovo.chr.gms.locs.gene4172|
generic|B_ncanLIV-rna.Reid_tachy.day4.denovo.chr.gms.locs.gene4187|
generic|B_ncanLIV-rna.Reid_tachy.day4.denovo.chr.gms.locs.gene4235|
generic|B_ncanLIV-rna.Reid_tachy.day4.denovo.chr.gms.locs.gene4357|
generic|B_ncanLIV-rna.Reid_tachy.day4.denovo.chr.gms.locs.gene4392|
generic|B_ncanLIV-rna.Reid_tachy.day4.denovo.chr.gms.locs.gene4500|
generic|B_ncanLIV-rna.Reid_tachy.day4.denovo.chr.gms.locs.gene4796|
generic|B_ncanLIV-rna.Reid_tachy.day4.denovo.chr.gms.locs.gene4856|
generic|B_ncanLIV-rna.Reid_tachy.day4.denovo.chr.gms.locs.gene4857|
generic|B_ncanLIV-rna.Reid_tachy.day4.denovo.chr.gms.locs.gene486|
generic|B_ncanLIV-rna.Reid_tachy.day4.denovo.chr.gms.locs.gene4875|
generic|B_ncanLIV-rna.Reid_tachy.day4.denovo.chr.gms.locs.gene5193|
generic|B_ncanLIV-rna.Reid_tachy.day4.denovo.chr.gms.locs.gene5210|
generic|B_ncanLIV-rna.Reid_tachy.day4.denovo.chr.gms.locs.gene5301|
generic|B_ncanLIV-rna.Reid_tachy.day4.denovo.chr.gms.locs.gene5560|
generic|B_ncanLIV-rna.Reid_tachy.day4.denovo.chr.gms.locs.gene5896|
generic|B_ncanLIV-rna.Reid_tachy.day4.denovo.chr.gms.locs.gene593|
generic|B_ncanLIV-rna.Reid_tachy.day4.denovo.chr.gms.locs.gene5949|
generic|B_ncanLIV-rna.Reid_tachy.day4.denovo.chr.gms.locs.gene613|
generic|B_ncanLIV-rna.Reid_tachy.day4.denovo.chr.gms.locs.gene6192|
generic|B_ncanLIV-rna.Reid_tachy.day4.denovo.chr.gms.locs.gene6224|
generic|B_ncanLIV-rna.Reid_tachy.day4.denovo.chr.gms.locs.gene822|

## Sheet: Non-A list
RNA_SEQ proteins with q_value<0.05	Unique list
generic|B_ncanLIV-rna.Gregory_Brian_mRNA.mRNA.denovo.chr.gms.locs.gene1003|	generic|B_ncanLIV-rna.Gregory_Brian_mRNA.mRNA.denovo.chr.gms.locs.gene1003|
generic|B_ncanLIV-rna.Gregory_Brian_mRNA.mRNA.denovo.chr.gms.locs.gene1278|	generic|B_ncanLIV-rna.Gregory_Brian_mRNA.mRNA.denovo.chr.gms.locs.gene1278|
generic|B_ncanLIV-rna.Gregory_Brian_mRNA.mRNA.denovo.chr.gms.locs.gene1586|	generic|B_ncanLIV-rna.Gregory_Brian_mRNA.mRNA.denovo.chr.gms.locs.gene1586|
generic|B_ncanLIV-rna.Gregory_Brian_mRNA.mRNA.denovo.chr.gms.locs.gene1809|	generic|B_ncanLIV-rna.Gregory_Brian_mRNA.mRNA.denovo.chr.gms.locs.gene1809|
generic|B_ncanLIV-rna.Gregory_Brian_mRNA.mRNA.denovo.chr.gms.locs.gene1809|	generic|B_ncanLIV-rna.Gregory_Brian_mRNA.mRNA.denovo.chr.gms.locs.gene2008|
generic|B_ncanLIV-rna.Gregory_Brian_mRNA.mRNA.denovo.chr.gms.locs.gene2008|	generic|B_ncanLIV-rna.Gregory_Brian_mRNA.mRNA.denovo.chr.gms.locs.gene2328|
generic|B_ncanLIV-rna.Gregory_Brian_mRNA.mRNA.denovo.chr.gms.locs.gene2328|	generic|B_ncanLIV-rna.Gregory_Brian_mRNA.mRNA.denovo.chr.gms.locs.gene2395|
generic|B_ncanLIV-rna.Gregory_Brian_mRNA.mRNA.denovo.chr.gms.locs.gene2395|	generic|B_ncanLIV-rna.Gregory_Brian_mRNA.mRNA.denovo.chr.gms.locs.gene2474|
generic|B_ncanLIV-rna.Gregory_Brian_mRNA.mRNA.denovo.chr.gms.locs.gene2474|	generic|B_ncanLIV-rna.Gregory_Brian_mRNA.mRNA.denovo.chr.gms.locs.gene3314|
generic|B_ncanLIV-rna.Gregory_Brian_mRNA.mRNA.denovo.chr.gms.locs.gene3314|	generic|B_ncanLIV-rna.Gregory_Brian_mRNA.mRNA.denovo.chr.gms.locs.gene3740|
generic|B_ncanLIV-rna.Gregory_Brian_mRNA.mRNA.denovo.chr.gms.locs.gene3740|	generic|B_ncanLIV-rna.Gregory_Brian_mRNA.mRNA.denovo.chr.gms.locs.gene3816|
generic|B_ncanLIV-rna.Gregory_Brian_mRNA.mRNA.denovo.chr.gms.locs.gene3816|	generic|B_ncanLIV-rna.Gregory_Brian_mRNA.mRNA.denovo.chr.gms.locs.gene4233|
generic|B_ncanLIV-rna.Gregory_Brian_mRNA.mRNA.denovo.chr.gms.locs.gene4233|	generic|B_ncanLIV-rna.Gregory_Brian_mRNA.mRNA.denovo.chr.gms.locs.gene5576|
generic|B_ncanLIV-rna.Gregory_Brian_mRNA.mRNA.denovo.chr.gms.locs.gene4233|	generic|B_ncanLIV-rna.Gregory_Brian_mRNA.mRNA.denovo.chr.gms.locs.gene5730|
generic|B_ncanLIV-rna.Gregory_Brian_mRNA.mRNA.denovo.chr.gms.locs.gene5576|	generic|B_ncanLIV-rna.Gregory_Brian_mRNA.mRNA.denovo.chr.gms.locs.gene761|
generic|B_ncanLIV-rna.Gregory_Brian_mRNA.mRNA.denovo.chr.gms.locs.gene5730|	generic|B_ncanLIV-rna.Gregory_Brian_mRNA.mRNA.denovo.chr.gms.locs.gene885|
generic|B_ncanLIV-rna.Gregory_Brian_mRNA.mRNA.denovo.chr.gms.locs.gene761|	generic|B_ncanLIV-rna.Gregory_Brian_mRNA.mRNA.denovo.chr.gms.locs.gene958|
generic|B_ncanLIV-rna.Gregory_Brian_mRNA.mRNA.denovo.chr.gms.locs.gene885|	generic|B_ncanLIV-rna.Reid_tachy.day3.denovo.chr.gms.locs.gene1162|
generic|B_ncanLIV-rna.Gregory_Brian_mRNA.mRNA.denovo.chr.gms.locs.gene958|	generic|B_ncanLIV-rna.Reid_tachy.day3.denovo.chr.gms.locs.gene1334|
generic|B_ncanLIV-rna.Reid_tachy.day3.denovo.chr.gms.locs.gene1162|	generic|B_ncanLIV-rna.Reid_tachy.day3.denovo.chr.gms.locs.gene1340|
generic|B_ncanLIV-rna.Reid_tachy.day3.denovo.chr.gms.locs.gene1334|	generic|B_ncanLIV-rna.Reid_tachy.day3.denovo.chr.gms.locs.gene1431|
generic|B_ncanLIV-rna.Reid_tachy.day3.denovo.chr.gms.locs.gene1340|	generic|B_ncanLIV-rna.Reid_tachy.day3.denovo.chr.gms.locs.gene1801|
generic|B_ncanLIV-rna.Reid_tachy.day3.denovo.chr.gms.locs.gene1431|	generic|B_ncanLIV-rna.Reid_tachy.day3.denovo.chr.gms.locs.gene216|
generic|B_ncanLIV-rna.Reid_tachy.day3.denovo.chr.gms.locs.gene1801|	generic|B_ncanLIV-rna.Reid_tachy.day3.denovo.chr.gms.locs.gene2170|
generic|B_ncanLIV-rna.Reid_tachy.day3.denovo.chr.gms.locs.gene216|	generic|B_ncanLIV-rna.Reid_tachy.day3.denovo.chr.gms.locs.gene2196|
generic|B_ncanLIV-rna.Reid_tachy.day3.denovo.chr.gms.locs.gene216|	generic|B_ncanLIV-rna.Reid_tachy.day3.denovo.chr.gms.locs.gene224|
generic|B_ncanLIV-rna.Reid_tachy.day3.denovo.chr.gms.locs.gene2170|	generic|B_ncanLIV-rna.Reid_tachy.day3.denovo.chr.gms.locs.gene2396|
generic|B_ncanLIV-rna.Reid_tachy.day3.denovo.chr.gms.locs.gene2196|	generic|B_ncanLIV-rna.Reid_tachy.day3.denovo.chr.gms.locs.gene2711|
generic|B_ncanLIV-rna.Reid_tachy.day3.denovo.chr.gms.locs.gene224|	generic|B_ncanLIV-rna.Reid_tachy.day3.denovo.chr.gms.locs.gene2934|
generic|B_ncanLIV-rna.Reid_tachy.day3.denovo.chr.gms.locs.gene2396|	generic|B_ncanLIV-rna.Reid_tachy.day3.denovo.chr.gms.locs.gene3149|
generic|B_ncanLIV-rna.Reid_tachy.day3.denovo.chr.gms.locs.gene2711|	generic|B_ncanLIV-rna.Reid_tachy.day3.denovo.chr.gms.locs.gene3179|
generic|B_ncanLIV-rna.Reid_tachy.day3.denovo.chr.gms.locs.gene2934|	generic|B_ncanLIV-rna.Reid_tachy.day3.denovo.chr.gms.locs.gene3927|
generic|B_ncanLIV-rna.Reid_tachy.day3.denovo.chr.gms.locs.gene3149|	generic|B_ncanLIV-rna.Reid_tachy.day3.denovo.chr.gms.locs.gene4106|
generic|B_ncanLIV-rna.Reid_tachy.day3.denovo.chr.gms.locs.gene3149|	generic|B_ncanLIV-rna.Reid_tachy.day3.denovo.chr.gms.locs.gene4726|
generic|B_ncanLIV-rna.Reid_tachy.day3.denovo.chr.gms.locs.gene3179|	generic|B_ncanLIV-rna.Reid_tachy.day3.denovo.chr.gms.locs.gene4796|
generic|B_ncanLIV-rna.Reid_tachy.day3.denovo.chr.gms.locs.gene3179|	generic|B_ncanLIV-rna.Reid_tachy.day3.denovo.chr.gms.locs.gene5352|
generic|B_ncanLIV-rna.Reid_tachy.day3.denovo.chr.gms.locs.gene3927|	generic|B_ncanLIV-rna.Reid_tachy.day3.denovo.chr.gms.locs.gene5368|
generic|B_ncanLIV-rna.Reid_tachy.day3.denovo.chr.gms.locs.gene4106|	generic|B_ncanLIV-rna.Reid_tachy.day3.denovo.chr.gms.locs.gene5388|
generic|B_ncanLIV-rna.Reid_tachy.day3.denovo.chr.gms.locs.gene4106|	generic|B_ncanLIV-rna.Reid_tachy.day3.denovo.chr.gms.locs.gene5427|
generic|B_ncanLIV-rna.Reid_tachy.day3.denovo.chr.gms.locs.gene4726|	generic|B_ncanLIV-rna.Reid_tachy.day3.denovo.chr.gms.locs.gene785|
generic|B_ncanLIV-rna.Reid_tachy.day3.denovo.chr.gms.locs.gene4726|	generic|B_ncanLIV-rna.Reid_tachy.day4.denovo.chr.gms.locs.gene1353|
generic|B_ncanLIV-rna.Reid_tachy.day3.denovo.chr.gms.locs.gene4796|	generic|B_ncanLIV-rna.Reid_tachy.day4.denovo.chr.gms.locs.gene1406|
generic|B_ncanLIV-rna.Reid_tachy.day3.denovo.chr.gms.locs.gene5352|	generic|B_ncanLIV-rna.Reid_tachy.day4.denovo.chr.gms.locs.gene1432|
generic|B_ncanLIV-rna.Reid_tachy.day3.denovo.chr.gms.locs.gene5352|	generic|B_ncanLIV-rna.Reid_tachy.day4.denovo.chr.gms.locs.gene1473|
generic|B_ncanLIV-rna.Reid_tachy.day3.denovo.chr.gms.locs.gene5368|	generic|B_ncanLIV-rna.Reid_tachy.day4.denovo.chr.gms.locs.gene1584|
generic|B_ncanLIV-rna.Reid_tachy.day3.denovo.chr.gms.locs.gene5388|	generic|B_ncanLIV-rna.Reid_tachy.day4.denovo.chr.gms.locs.gene1592|
generic|B_ncanLIV-rna.Reid_tachy.day3.denovo.chr.gms.locs.gene5427|	generic|B_ncanLIV-rna.Reid_tachy.day4.denovo.chr.gms.locs.gene1601|
generic|B_ncanLIV-rna.Reid_tachy.day3.denovo.chr.gms.locs.gene785|	generic|B_ncanLIV-rna.Reid_tachy.day4.denovo.chr.gms.locs.gene1618|
generic|B_ncanLIV-rna.Reid_tachy.day4.denovo.chr.gms.locs.gene1353|	generic|B_ncanLIV-rna.Reid_tachy.day4.denovo.chr.gms.locs.gene1657|
generic|B_ncanLIV-rna.Reid_tachy.day4.denovo.chr.gms.locs.gene1406|	generic|B_ncanLIV-rna.Reid_tachy.day4.denovo.chr.gms.locs.gene1683|
generic|B_ncanLIV-rna.Reid_tachy.day4.denovo.chr.gms.locs.gene1432|	generic|B_ncanLIV-rna.Reid_tachy.day4.denovo.chr.gms.locs.gene1796|
generic|B_ncanLIV-rna.Reid_tachy.day4.denovo.chr.gms.locs.gene1473|	generic|B_ncanLIV-rna.Reid_tachy.day4.denovo.chr.gms.locs.gene1818|
generic|B_ncanLIV-rna.Reid_tachy.day4.denovo.chr.gms.locs.gene1584|	generic|B_ncanLIV-rna.Reid_tachy.day4.denovo.chr.gms.locs.gene1833|
generic|B_ncanLIV-rna.Reid_tachy.day4.denovo.chr.gms.locs.gene1592|	generic|B_ncanLIV-rna.Reid_tachy.day4.denovo.chr.gms.locs.gene184|
generic|B_ncanLIV-rna.Reid_tachy.day4.denovo.chr.gms.locs.gene1601|	generic|B_ncanLIV-rna.Reid_tachy.day4.denovo.chr.gms.locs.gene1965|
generic|B_ncanLIV-rna.Reid_tachy.day4.denovo.chr.gms.locs.gene1618|	generic|B_ncanLIV-rna.Reid_tachy.day4.denovo.chr.gms.locs.gene2136|
generic|B_ncanLIV-rna.Reid_tachy.day4.denovo.chr.gms.locs.gene1657|	generic|B_ncanLIV-rna.Reid_tachy.day4.denovo.chr.gms.locs.gene2465|
generic|B_ncanLIV-rna.Reid_tachy.day4.denovo.chr.gms.locs.gene1657|	generic|B_ncanLIV-rna.Reid_tachy.day4.denovo.chr.gms.locs.gene2653|
generic|B_ncanLIV-rna.Reid_tachy.day4.denovo.chr.gms.locs.gene1683|	generic|B_ncanLIV-rna.Reid_tachy.day4.denovo.chr.gms.locs.gene2758|
generic|B_ncanLIV-rna.Reid_tachy.day4.denovo.chr.gms.locs.gene1796|	generic|B_ncanLIV-rna.Reid_tachy.day4.denovo.chr.gms.locs.gene2922|
generic|B_ncanLIV-rna.Reid_tachy.day4.denovo.chr.gms.locs.gene1796|	generic|B_ncanLIV-rna.Reid_tachy.day4.denovo.chr.gms.locs.gene2959|
generic|B_ncanLIV-rna.Reid_tachy.day4.denovo.chr.gms.locs.gene1818|	generic|B_ncanLIV-rna.Reid_tachy.day4.denovo.chr.gms.locs.gene3|
generic|B_ncanLIV-rna.Reid_tachy.day4.denovo.chr.gms.locs.gene1833|	generic|B_ncanLIV-rna.Reid_tachy.day4.denovo.chr.gms.locs.gene3145|
generic|B_ncanLIV-rna.Reid_tachy.day4.denovo.chr.gms.locs.gene184|	generic|B_ncanLIV-rna.Reid_tachy.day4.denovo.chr.gms.locs.gene3154|
generic|B_ncanLIV-rna.Reid_tachy.day4.denovo.chr.gms.locs.gene1965|	generic|B_ncanLIV-rna.Reid_tachy.day4.denovo.chr.gms.locs.gene3267|
generic|B_ncanLIV-rna.Reid_tachy.day4.denovo.chr.gms.locs.gene2136|	generic|B_ncanLIV-rna.Reid_tachy.day4.denovo.chr.gms.locs.gene3293|
generic|B_ncanLIV-rna.Reid_tachy.day4.denovo.chr.gms.locs.gene2465|	generic|B_ncanLIV-rna.Reid_tachy.day4.denovo.chr.gms.locs.gene3373|
generic|B_ncanLIV-rna.Reid_tachy.day4.denovo.chr.gms.locs.gene2465|	generic|B_ncanLIV-rna.Reid_tachy.day4.denovo.chr.gms.locs.gene338|
generic|B_ncanLIV-rna.Reid_tachy.day4.denovo.chr.gms.locs.gene2653|	generic|B_ncanLIV-rna.Reid_tachy.day4.denovo.chr.gms.locs.gene3510|
generic|B_ncanLIV-rna.Reid_tachy.day4.denovo.chr.gms.locs.gene2758|	generic|B_ncanLIV-rna.Reid_tachy.day4.denovo.chr.gms.locs.gene3627|
generic|B_ncanLIV-rna.Reid_tachy.day4.denovo.chr.gms.locs.gene2758|	generic|B_ncanLIV-rna.Reid_tachy.day4.denovo.chr.gms.locs.gene3635|
generic|B_ncanLIV-rna.Reid_tachy.day4.denovo.chr.gms.locs.gene2922|	generic|B_ncanLIV-rna.Reid_tachy.day4.denovo.chr.gms.locs.gene3681|
generic|B_ncanLIV-rna.Reid_tachy.day4.denovo.chr.gms.locs.gene2922|	generic|B_ncanLIV-rna.Reid_tachy.day4.denovo.chr.gms.locs.gene3745|
generic|B_ncanLIV-rna.Reid_tachy.day4.denovo.chr.gms.locs.gene2959|	generic|B_ncanLIV-rna.Reid_tachy.day4.denovo.chr.gms.locs.gene3775|
generic|B_ncanLIV-rna.Reid_tachy.day4.denovo.chr.gms.locs.gene3|	generic|B_ncanLIV-rna.Reid_tachy.day4.denovo.chr.gms.locs.gene3781|
generic|B_ncanLIV-rna.Reid_tachy.day4.denovo.chr.gms.locs.gene3|	generic|B_ncanLIV-rna.Reid_tachy.day4.denovo.chr.gms.locs.gene3825|
generic|B_ncanLIV-rna.Reid_tachy.day4.denovo.chr.gms.locs.gene3145|	generic|B_ncanLIV-rna.Reid_tachy.day4.denovo.chr.gms.locs.gene383|
generic|B_ncanLIV-rna.Reid_tachy.day4.denovo.chr.gms.locs.gene3154|	generic|B_ncanLIV-rna.Reid_tachy.day4.denovo.chr.gms.locs.gene3893|
generic|B_ncanLIV-rna.Reid_tachy.day4.denovo.chr.gms.locs.gene3267|	generic|B_ncanLIV-rna.Reid_tachy.day4.denovo.chr.gms.locs.gene4001|
generic|B_ncanLIV-rna.Reid_tachy.day4.denovo.chr.gms.locs.gene3267|	generic|B_ncanLIV-rna.Reid_tachy.day4.denovo.chr.gms.locs.gene4086|
generic|B_ncanLIV-rna.Reid_tachy.day4.denovo.chr.gms.locs.gene3293|	generic|B_ncanLIV-rna.Reid_tachy.day4.denovo.chr.gms.locs.gene4172|
generic|B_ncanLIV-rna.Reid_tachy.day4.denovo.chr.gms.locs.gene3373|	generic|B_ncanLIV-rna.Reid_tachy.day4.denovo.chr.gms.locs.gene4187|
generic|B_ncanLIV-rna.Reid_tachy.day4.denovo.chr.gms.locs.gene338|	generic|B_ncanLIV-rna.Reid_tachy.day4.denovo.chr.gms.locs.gene4235|
generic|B_ncanLIV-rna.Reid_tachy.day4.denovo.chr.gms.locs.gene338|	generic|B_ncanLIV-rna.Reid_tachy.day4.denovo.chr.gms.locs.gene4357|
generic|B_ncanLIV-rna.Reid_tachy.day4.denovo.chr.gms.locs.gene3510|	generic|B_ncanLIV-rna.Reid_tachy.day4.denovo.chr.gms.locs.gene4392|
generic|B_ncanLIV-rna.Reid_tachy.day4.denovo.chr.gms.locs.gene3510|	generic|B_ncanLIV-rna.Reid_tachy.day4.denovo.chr.gms.locs.gene4500|
generic|B_ncanLIV-rna.Reid_tachy.day4.denovo.chr.gms.locs.gene3627|	generic|B_ncanLIV-rna.Reid_tachy.day4.denovo.chr.gms.locs.gene4796|
generic|B_ncanLIV-rna.Reid_tachy.day4.denovo.chr.gms.locs.gene3635|	generic|B_ncanLIV-rna.Reid_tachy.day4.denovo.chr.gms.locs.gene4856|
generic|B_ncanLIV-rna.Reid_tachy.day4.denovo.chr.gms.locs.gene3681|	generic|B_ncanLIV-rna.Reid_tachy.day4.denovo.chr.gms.locs.gene486|
generic|B_ncanLIV-rna.Reid_tachy.day4.denovo.chr.gms.locs.gene3745|	generic|B_ncanLIV-rna.Reid_tachy.day4.denovo.chr.gms.locs.gene4875|
generic|B_ncanLIV-rna.Reid_tachy.day4.denovo.chr.gms.locs.gene3775|	generic|B_ncanLIV-rna.Reid_tachy.day4.denovo.chr.gms.locs.gene5193|
generic|B_ncanLIV-rna.Reid_tachy.day4.denovo.chr.gms.locs.gene3781|	generic|B_ncanLIV-rna.Reid_tachy.day4.denovo.chr.gms.locs.gene5210|
generic|B_ncanLIV-rna.Reid_tachy.day4.denovo.chr.gms.locs.gene3825|	generic|B_ncanLIV-rna.Reid_tachy.day4.denovo.chr.gms.locs.gene5301|
generic|B_ncanLIV-rna.Reid_tachy.day4.denovo.chr.gms.locs.gene383|	generic|B_ncanLIV-rna.Reid_tachy.day4.denovo.chr.gms.locs.gene5896|
generic|B_ncanLIV-rna.Reid_tachy.day4.denovo.chr.gms.locs.gene3893|	generic|B_ncanLIV-rna.Reid_tachy.day4.denovo.chr.gms.locs.gene5949|
generic|B_ncanLIV-rna.Reid_tachy.day4.denovo.chr.gms.locs.gene3893|	generic|B_ncanLIV-rna.Reid_tachy.day4.denovo.chr.gms.locs.gene613|
generic|B_ncanLIV-rna.Reid_tachy.day4.denovo.chr.gms.locs.gene4001|	generic|B_ncanLIV-rna.Reid_tachy.day4.denovo.chr.gms.locs.gene6192|
generic|B_ncanLIV-rna.Reid_tachy.day4.denovo.chr.gms.locs.gene4086|	generic|B_ncanLIV-rna.Reid_tachy.day4.denovo.chr.gms.locs.gene6224|
generic|B_ncanLIV-rna.Reid_tachy.day4.denovo.chr.gms.locs.gene4172|	generic|B_ncanLIV-rna.Reid_tachy.day4.denovo.chr.gms.locs.gene822|
generic|B_ncanLIV-rna.Reid_tachy.day4.denovo.chr.gms.locs.gene4187|	generic|B_ncanLIV-rna.Reid_tachy.day4.denovo.chr.gms.locs.gene931|
generic|B_ncanLIV-rna.Reid_tachy.day4.denovo.chr.gms.locs.gene4235|	generic|B_ncanLIV-rna.Reid_tachy.day4.denovo.chr.gms.locs.gene999|
generic|B_ncanLIV-rna.Reid_tachy.day4.denovo.chr.gms.locs.gene4235|
generic|B_ncanLIV-rna.Reid_tachy.day4.denovo.chr.gms.locs.gene4357|
generic|B_ncanLIV-rna.Reid_tachy.day4.denovo.chr.gms.locs.gene4392|
generic|B_ncanLIV-rna.Reid_tachy.day4.denovo.chr.gms.locs.gene4500|
generic|B_ncanLIV-rna.Reid_tachy.day4.denovo.chr.gms.locs.gene4796|
generic|B_ncanLIV-rna.Reid_tachy.day4.denovo.chr.gms.locs.gene4796|
generic|B_ncanLIV-rna.Reid_tachy.day4.denovo.chr.gms.locs.gene4856|
generic|B_ncanLIV-rna.Reid_tachy.day4.denovo.chr.gms.locs.gene4856|
generic|B_ncanLIV-rna.Reid_tachy.day4.denovo.chr.gms.locs.gene486|
generic|B_ncanLIV-rna.Reid_tachy.day4.denovo.chr.gms.locs.gene4875|
generic|B_ncanLIV-rna.Reid_tachy.day4.denovo.chr.gms.locs.gene5193|
generic|B_ncanLIV-rna.Reid_tachy.day4.denovo.chr.gms.locs.gene5210|
generic|B_ncanLIV-rna.Reid_tachy.day4.denovo.chr.gms.locs.gene5301|
generic|B_ncanLIV-rna.Reid_tachy.day4.denovo.chr.gms.locs.gene5301|
generic|B_ncanLIV-rna.Reid_tachy.day4.denovo.chr.gms.locs.gene5896|
generic|B_ncanLIV-rna.Reid_tachy.day4.denovo.chr.gms.locs.gene5949|
generic|B_ncanLIV-rna.Reid_tachy.day4.denovo.chr.gms.locs.gene5949|
generic|B_ncanLIV-rna.Reid_tachy.day4.denovo.chr.gms.locs.gene613|
generic|B_ncanLIV-rna.Reid_tachy.day4.denovo.chr.gms.locs.gene6192|
generic|B_ncanLIV-rna.Reid_tachy.day4.denovo.chr.gms.locs.gene6224|
generic|B_ncanLIV-rna.Reid_tachy.day4.denovo.chr.gms.locs.gene822|
generic|B_ncanLIV-rna.Reid_tachy.day4.denovo.chr.gms.locs.gene822|
generic|B_ncanLIV-rna.Reid_tachy.day4.denovo.chr.gms.locs.gene931|
generic|B_ncanLIV-rna.Reid_tachy.day4.denovo.chr.gms.locs.gene999|

## Sheet: Count
Table 1	Protein count per dataset
Dataset	Official	RNA_SEQ
Orb-1DE	963	77
Orb-1DE-2	993	99
Table 2	Unique protein count across all datasets
	Official	RNA_SEQ
	1273	140
Table 3	B proteins with q-val<0.05
	101
