# Supplementary material for: A large-scale proteogenomics study of apicomplexan pathogens—Toxoplasma gondii and Neospora caninum
Source: Proteomics. 2015 May 15;15(15):2618–28. doi: 10.1002/pmic.201400553 (PMC4692086; doi:10.1002/pmic.201400553)
Supplement: Supplementary file 3 — Table S3 [file pmic0015-2618-sd3.xlsx]

## Sheet: Supp-3-Toxo_alternate_qval_gff
## Alternate identifications in tab-delimted GFF format. If required, the file can be saved as .gff to be directly loaded in a genome browser.
##1DE-PAG_16,Infinity,"generic|B_tgondii-rna.Gregory_ME49_mRNA.hour16.gene5860|",true,,"anchor protein",23,Infinity,VAIKDITAR,GIDKLMVEELDGTKNEWGWCK; YIATLAGNPTDK; YIATLAGNPTDKMVMPVPFFNVINGGSHAGNK; GNPTVEVDLLTDGGCFR; AAVPSGASTGIYEALELR; YGLDATNVGDEGGFAPNISGATEALDLLMEAIKVSGHEGK; SGETEDSFIADLVVGLR; VNQIGTVSESIEACQLAQK; SGETEDSFIADLVVGLRTGQIK; MVMPVPFFNVINGGSHAGNK; ISGATEALDLLMEAIK; VAMQEFMIAPVGASTIQ…
TGME49_chrVIII	CRAIG	CDS	6252728	6252767	8593.38	-	0	transcript_id "tgondii-rna.Gregory_ME49_mRNA.hour16.gene5860"; transcript_id "tgondii-rna.Gregory_ME49_mRNA.hour16.gene5860.1";
TGME49_chrVIII	CRAIG	CDS	6250785	6252076	1656.68	-	2	transcript_id "tgondii-rna.Gregory_ME49_mRNA.hour16.gene5860"; transcript_id "tgondii-rna.Gregory_ME49_mRNA.hour16.gene5860.1";
TGME49_chrVIII	CRAIG	peptide	6251400	6251445	.	-	0	ID=pep_tgondii-rna.Gregory_ME49_mRNA.hour16.gene5860_93;description=peptide_seq:ISGATEALDLLMEAIK_fdr_score:3.380662609871535E-7_peptide_start: 224_peptide_end: 239;Derives_from=tgondii-rna.Gregory_ME49_mRNA.hour16.gene5860
TGME49_chrVIII	CRAIG	peptide	6250914	6250962	.	-	0	ID=pep_tgondii-rna.Gregory_ME49_mRNA.hour16.gene5860_305;description=peptide_seq:SGETEDSFIADLVVGLR_fdr_score:3.674633271599495E-6_peptide_start: 385_peptide_end: 401;Derives_from=tgondii-rna.Gregory_ME49_mRNA.hour16.gene5860
TGME49_chrVIII	CRAIG	peptide	6251670	6251703	.	-	0	ID=pep_tgondii-rna.Gregory_ME49_mRNA.hour16.gene5860_687;description=peptide_seq:YIATLAGNPTDK_fdr_score:0.0033020424548321505_peptide_start: 138_peptide_end: 149;Derives_from=tgondii-rna.Gregory_ME49_mRNA.hour16.gene5860
TGME49_chrVIII	CRAIG	peptide	6251610	6251667	.	-	0	ID=pep_tgondii-rna.Gregory_ME49_mRNA.hour16.gene5860_941;description=peptide_seq:MVMPVPFFNVINGGSHAGNK_fdr_score:0.006454532131418379_peptide_start: 150_peptide_end: 169;Derives_from=tgondii-rna.Gregory_ME49_mRNA.hour16.gene5860
TGME49_chrVIII	CRAIG	peptide	6250914	6250962	.	-	0	ID=pep_tgondii-rna.Gregory_ME49_mRNA.hour16.gene5860_1082;description=peptide_seq:SGETEDSFIADLVVGLR_fdr_score:1.0404024458378027E-9_peptide_start: 385_peptide_end: 401;Derives_from=tgondii-rna.Gregory_ME49_mRNA.hour16.gene5860
TGME49_chrVIII	CRAIG	peptide	6251517	6251607	.	-	0	ID=pep_tgondii-rna.Gregory_ME49_mRNA.hour16.gene5860_1806;description=peptide_seq:VAMQEFMIAPVGASTIQEAIQIGAEVYQHLK_fdr_score:0.001844515553167442_peptide_start: 170_peptide_end: 200;Derives_from=tgondii-rna.Gregory_ME49_mRNA.hour16.gene5860
TGME49_chrVIII	CRAIG	peptide	6251964	6252015	.	-	0	ID=pep_tgondii-rna.Gregory_ME49_mRNA.hour16.gene5860_1824;description=peptide_seq:AAVPSGASTGIYEALELR_fdr_score:8.110639866036782E-6_peptide_start: 34_peptide_end: 51;Derives_from=tgondii-rna.Gregory_ME49_mRNA.hour16.gene5860
TGME49_chrVIII	CRAIG	peptide	6250899	6250962	.	-	0	ID=pep_tgondii-rna.Gregory_ME49_mRNA.hour16.gene5860_2017;description=peptide_seq:SGETEDSFIADLVVGLRTGQIK_fdr_score:2.6346087851535643E-8_peptide_start: 385_peptide_end: 406;Derives_from=tgondii-rna.Gregory_ME49_mRNA.hour16.gene5860
TGME49_chrVIII	CRAIG	peptide	6251610	6251703	.	-	0	ID=pep_tgondii-rna.Gregory_ME49_mRNA.hour16.gene5860_2860;description=peptide_seq:YIATLAGNPTDKMVMPVPFFNVINGGSHAGNK_fdr_score:3.661693706384932E-4_peptide_start: 138_peptide_end: 169;Derives_from=tgondii-rna.Gregory_ME49_mRNA.hour16.gene5860
TGME49_chrVIII	CRAIG	peptide	6251304	6251370	.	-	0	ID=pep_tgondii-rna.Gregory_ME49_mRNA.hour16.gene5860_2936;description=peptide_seq:IAADVAASEFFLQDDKVYDLDFK_fdr_score:5.771003574828639E-4_peptide_start: 249_peptide_end: 271;Derives_from=tgondii-rna.Gregory_ME49_mRNA.hour16.gene5860
TGME49_chrVIII	CRAIG	peptide	6250914	6250962	.	-	0	ID=pep_tgondii-rna.Gregory_ME49_mRNA.hour16.gene5860_3679;description=peptide_seq:SGETEDSFIADLVVGLR_fdr_score:3.081718300255417E-6_peptide_start: 385_peptide_end: 401;Derives_from=tgondii-rna.Gregory_ME49_mRNA.hour16.gene5860
TGME49_chrVIII	CRAIG	peptide	6251400	6251496	.	-	0	ID=pep_tgondii-rna.Gregory_ME49_mRNA.hour16.gene5860_3719;description=peptide_seq:YGLDATNVGDEGGFAPNISGATEALDLLMEAIK_fdr_score:0.009634558929485362_peptide_start: 207_peptide_end: 239;Derives_from=tgondii-rna.Gregory_ME49_mRNA.hour16.gene5860
TGME49_chrVIII	CRAIG	peptide	6251610	6251703	.	-	0	ID=pep_tgondii-rna.Gregory_ME49_mRNA.hour16.gene5860_3728;description=peptide_seq:YIATLAGNPTDKMVMPVPFFNVINGGSHAGNK_fdr_score:3.927312961245906E-4_peptide_start: 138_peptide_end: 169;Derives_from=tgondii-rna.Gregory_ME49_mRNA.hour16.gene5860
TGME49_chrVIII	CRAIG	peptide	6251400	6251499	.	-	0	ID=pep_tgondii-rna.Gregory_ME49_mRNA.hour16.gene5860_4215;description=peptide_seq:KYGLDATNVGDEGGFAPNISGATEALDLLMEAIK_fdr_score:4.596855713000862E-8_peptide_start: 206_peptide_end: 239;Derives_from=tgondii-rna.Gregory_ME49_mRNA.hour16.gene5860
TGME49_chrVIII	CRAIG	peptide	6251379	6251496	.	-	0	ID=pep_tgondii-rna.Gregory_ME49_mRNA.hour16.gene5860_4411;description=peptide_seq:YGLDATNVGDEGGFAPNISGATEALDLLMEAIKVSGHEGK_fdr_score:3.714496009518078E-4_peptide_start: 207_peptide_end: 246;Derives_from=tgondii-rna.Gregory_ME49_mRNA.hour16.gene5860
TGME49_chrVIII	CRAIG	peptide	6251964	6252015	.	-	0	ID=pep_tgondii-rna.Gregory_ME49_mRNA.hour16.gene5860_4739;description=peptide_seq:AAVPSGASTGIYEALELR_fdr_score:2.003515593462133E-13_peptide_start: 34_peptide_end: 51;Derives_from=tgondii-rna.Gregory_ME49_mRNA.hour16.gene5860
TGME49_chrVIII	CRAIG	peptide	6251670	6251703	.	-	0	ID=pep_tgondii-rna.Gregory_ME49_mRNA.hour16.gene5860_4788;description=peptide_seq:YIATLAGNPTDK_fdr_score:0.003989437579682361_peptide_start: 138_peptide_end: 149;Derives_from=tgondii-rna.Gregory_ME49_mRNA.hour16.gene5860
TGME49_chrVIII	CRAIG	peptide	6251304	6251370	.	-	0	ID=pep_tgondii-rna.Gregory_ME49_mRNA.hour16.gene5860_4828;description=peptide_seq:IAADVAASEFFLQDDKVYDLDFK_fdr_score:2.2474662523580885E-12_peptide_start: 249_peptide_end: 271;Derives_from=tgondii-rna.Gregory_ME49_mRNA.hour16.gene5860
TGME49_chrVIII	CRAIG	peptide	6251964	6252015	.	-	0	ID=pep_tgondii-rna.Gregory_ME49_mRNA.hour16.gene5860_4850;description=peptide_seq:AAVPSGASTGIYEALELR_fdr_score:1.7061997026953373E-11_peptide_start: 34_peptide_end: 51;Derives_from=tgondii-rna.Gregory_ME49_mRNA.hour16.gene5860
TGME49_chrVIII	CRAIG	peptide	6250914	6250962	.	-	0	ID=pep_tgondii-rna.Gregory_ME49_mRNA.hour16.gene5860_5168;description=peptide_seq:SGETEDSFIADLVVGLR_fdr_score:4.373881571804086E-8_peptide_start: 385_peptide_end: 401;Derives_from=tgondii-rna.Gregory_ME49_mRNA.hour16.gene5860
TGME49_chrVIII	CRAIG	peptide	6251964	6252015	.	-	0	ID=pep_tgondii-rna.Gregory_ME49_mRNA.hour16.gene5860_5472;description=peptide_seq:AAVPSGASTGIYEALELR_fdr_score:1.0726650074126353E-13_peptide_start: 34_peptide_end: 51;Derives_from=tgondii-rna.Gregory_ME49_mRNA.hour16.gene5860
TGME49_chrVIII	CRAIG	peptide	6251964	6252015	.	-	0	ID=pep_tgondii-rna.Gregory_ME49_mRNA.hour16.gene5860_5647;description=peptide_seq:AAVPSGASTGIYEALELR_fdr_score:7.453103437603115E-15_peptide_start: 34_peptide_end: 51;Derives_from=tgondii-rna.Gregory_ME49_mRNA.hour16.gene5860
TGME49_chrVIII	CRAIG	peptide	6252018	6252066	.	-	0	ID=pep_tgondii-rna.Gregory_ME49_mRNA.hour16.gene5860_5742;description=peptide_seq:GNPTVEVDLLTDGGCFR_fdr_score:1.3605419071919461E-11_peptide_start: 17_peptide_end: 33;Derives_from=tgondii-rna.Gregory_ME49_mRNA.hour16.gene5860
TGME49_chrVIII	CRAIG	peptide	6252018	6252066	.	-	0	ID=pep_tgondii-rna.Gregory_ME49_mRNA.hour16.gene5860_5923;description=peptide_seq:GNPTVEVDLLTDGGCFR_fdr_score:2.8166897697416108E-11_peptide_start: 17_peptide_end: 33;Derives_from=tgondii-rna.Gregory_ME49_mRNA.hour16.gene5860
TGME49_chrVIII	CRAIG	peptide	6251379	6251496	.	-	0	ID=pep_tgondii-rna.Gregory_ME49_mRNA.hour16.gene5860_6357;description=peptide_seq:YGLDATNVGDEGGFAPNISGATEALDLLMEAIKVSGHEGK_fdr_score:3.667702318536907E-4_peptide_start: 207_peptide_end: 246;Derives_from=tgondii-rna.Gregory_ME49_mRNA.hour16.gene5860
TGME49_chrVIII	CRAIG	peptide	6252018	6252066	.	-	0	ID=pep_tgondii-rna.Gregory_ME49_mRNA.hour16.gene5860_6972;description=peptide_seq:GNPTVEVDLLTDGGCFR_fdr_score:5.650033806863896E-11_peptide_start: 17_peptide_end: 33;Derives_from=tgondii-rna.Gregory_ME49_mRNA.hour16.gene5860
TGME49_chrVIII	CRAIG	peptide	6251517	6251607	.	-	0	ID=pep_tgondii-rna.Gregory_ME49_mRNA.hour16.gene5860_6991;description=peptide_seq:VAMQEFMIAPVGASTIQEAIQIGAEVYQHLK_fdr_score:2.9447985931271544E-4_peptide_start: 170_peptide_end: 200;Derives_from=tgondii-rna.Gregory_ME49_mRNA.hour16.gene5860
TGME49_chrVIII	CRAIG	peptide	6251400	6251499	.	-	0	ID=pep_tgondii-rna.Gregory_ME49_mRNA.hour16.gene5860_7032;description=peptide_seq:KYGLDATNVGDEGGFAPNISGATEALDLLMEAIK_fdr_score:1.488900881679092E-10_peptide_start: 206_peptide_end: 239;Derives_from=tgondii-rna.Gregory_ME49_mRNA.hour16.gene5860
TGME49_chrVIII	CRAIG	peptide	6252738	6252762	.	-	0	ID=pep_tgondii-rna.Gregory_ME49_mRNA.hour16.gene5860_8622;description=peptide_seq:VAIKDITAR_fdr_score:0.009676453053659445_peptide_start: 2_peptide_end: 10;Derives_from=tgondii-rna.Gregory_ME49_mRNA.hour16.gene5860
TGME49_chrVIII	CRAIG	peptide	6250995	6251049	.	-	0	ID=pep_tgondii-rna.Gregory_ME49_mRNA.hour16.gene5860_9014;description=peptide_seq:VNQIGTVSESIEACQLAQK_fdr_score:2.13435942677978E-15_peptide_start: 356_peptide_end: 374;Derives_from=tgondii-rna.Gregory_ME49_mRNA.hour16.gene5860
TGME49_chrVIII	CRAIG	peptide	6252018	6252735	.	-	0	ID=pep_tgondii-rna.Gregory_ME49_mRNA.hour16.gene5860_9107;description=peptide_seq:QILDSRGNPTVEVDLLTDGGCFR_fdr_score:6.919947922579733E-8_peptide_start: 11_peptide_end: 33;Derives_from=tgondii-rna.Gregory_ME49_mRNA.hour16.gene5860
TGME49_chrVIII	CRAIG	peptide	6251964	6252015	.	-	0	ID=pep_tgondii-rna.Gregory_ME49_mRNA.hour16.gene5860_9341;description=peptide_seq:AAVPSGASTGIYEALELR_fdr_score:2.905064886010906E-5_peptide_start: 34_peptide_end: 51;Derives_from=tgondii-rna.Gregory_ME49_mRNA.hour16.gene5860
TGME49_chrVIII	CRAIG	peptide	6251964	6252015	.	-	0	ID=pep_tgondii-rna.Gregory_ME49_mRNA.hour16.gene5860_10586;description=peptide_seq:AAVPSGASTGIYEALELR_fdr_score:4.1478989782469544E-7_peptide_start: 34_peptide_end: 51;Derives_from=tgondii-rna.Gregory_ME49_mRNA.hour16.gene5860
TGME49_chrVIII	CRAIG	peptide	6250914	6250962	.	-	0	ID=pep_tgondii-rna.Gregory_ME49_mRNA.hour16.gene5860_10751;description=peptide_seq:SGETEDSFIADLVVGLR_fdr_score:4.387803817490844E-13_peptide_start: 385_peptide_end: 401;Derives_from=tgondii-rna.Gregory_ME49_mRNA.hour16.gene5860
TGME49_chrVIII	CRAIG	peptide	6251400	6251499	.	-	0	ID=pep_tgondii-rna.Gregory_ME49_mRNA.hour16.gene5860_11459;description=peptide_seq:KYGLDATNVGDEGGFAPNISGATEALDLLMEAIK_fdr_score:2.1248535804159706E-11_peptide_start: 206_peptide_end: 239;Derives_from=tgondii-rna.Gregory_ME49_mRNA.hour16.gene5860
TGME49_chrVIII	CRAIG	peptide	6251517	6251607	.	-	0	ID=pep_tgondii-rna.Gregory_ME49_mRNA.hour16.gene5860_11530;description=peptide_seq:VAMQEFMIAPVGASTIQEAIQIGAEVYQHLK_fdr_score:0.002036104294314711_peptide_start: 170_peptide_end: 200;Derives_from=tgondii-rna.Gregory_ME49_mRNA.hour16.gene5860
TGME49_chrVIII	CRAIG	peptide	6252018	6252066	.	-	0	ID=pep_tgondii-rna.Gregory_ME49_mRNA.hour16.gene5860_11574;description=peptide_seq:GNPTVEVDLLTDGGCFR_fdr_score:2.417881981078593E-11_peptide_start: 17_peptide_end: 33;Derives_from=tgondii-rna.Gregory_ME49_mRNA.hour16.gene5860
TGME49_chrVIII	CRAIG	peptide	6251400	6251499	.	-	0	ID=pep_tgondii-rna.Gregory_ME49_mRNA.hour16.gene5860_12153;description=peptide_seq:KYGLDATNVGDEGGFAPNISGATEALDLLMEAIK_fdr_score:5.146972404204099E-15_peptide_start: 206_peptide_end: 239;Derives_from=tgondii-rna.Gregory_ME49_mRNA.hour16.gene5860
TGME49_chrVIII	CRAIG	peptide	6251100	6251142	.	-	0	ID=pep_tgondii-rna.Gregory_ME49_mRNA.hour16.gene5860_13043;description=peptide_seq:VQIVGDDLLVTNPTR_fdr_score:8.567650890463756E-4_peptide_start: 325_peptide_end: 339;Derives_from=tgondii-rna.Gregory_ME49_mRNA.hour16.gene5860
TGME49_chrVIII	CRAIG	peptide	6251964	6252015	.	-	0	ID=pep_tgondii-rna.Gregory_ME49_mRNA.hour16.gene5860_13333;description=peptide_seq:AAVPSGASTGIYEALELR_fdr_score:1.1785992438166757E-8_peptide_start: 34_peptide_end: 51;Derives_from=tgondii-rna.Gregory_ME49_mRNA.hour16.gene5860
TGME49_chrVIII	CRAIG	peptide	6250914	6250962	.	-	0	ID=pep_tgondii-rna.Gregory_ME49_mRNA.hour16.gene5860_13707;description=peptide_seq:SGETEDSFIADLVVGLR_fdr_score:1.5859734960183506E-11_peptide_start: 385_peptide_end: 401;Derives_from=tgondii-rna.Gregory_ME49_mRNA.hour16.gene5860
TGME49_chrVIII	CRAIG	peptide	6250914	6250962	.	-	0	ID=pep_tgondii-rna.Gregory_ME49_mRNA.hour16.gene5860_13902;description=peptide_seq:SGETEDSFIADLVVGLR_fdr_score:0.004275057606620523_peptide_start: 385_peptide_end: 401;Derives_from=tgondii-rna.Gregory_ME49_mRNA.hour16.gene5860
TGME49_chrVIII	CRAIG	peptide	6250914	6250962	.	-	0	ID=pep_tgondii-rna.Gregory_ME49_mRNA.hour16.gene5860_14022;description=peptide_seq:SGETEDSFIADLVVGLR_fdr_score:1.2257752011897459E-14_peptide_start: 385_peptide_end: 401;Derives_from=tgondii-rna.Gregory_ME49_mRNA.hour16.gene5860
TGME49_chrVIII	CRAIG	peptide	6250914	6250962	.	-	0	ID=pep_tgondii-rna.Gregory_ME49_mRNA.hour16.gene5860_14110;description=peptide_seq:SGETEDSFIADLVVGLR_fdr_score:2.6064107852693502E-8_peptide_start: 385_peptide_end: 401;Derives_from=tgondii-rna.Gregory_ME49_mRNA.hour16.gene5860
TGME49_chrVIII	CRAIG	peptide	6250914	6250962	.	-	0	ID=pep_tgondii-rna.Gregory_ME49_mRNA.hour16.gene5860_14779;description=peptide_seq:SGETEDSFIADLVVGLR_fdr_score:9.943014386117845E-14_peptide_start: 385_peptide_end: 401;Derives_from=tgondii-rna.Gregory_ME49_mRNA.hour16.gene5860
TGME49_chrVIII	CRAIG	peptide	6251091	6251142	.	-	0	ID=pep_tgondii-rna.Gregory_ME49_mRNA.hour16.gene5860_15263;description=peptide_seq:VQIVGDDLLVTNPTRIEK_fdr_score:1.8081585058485222E-14_peptide_start: 325_peptide_end: 342;Derives_from=tgondii-rna.Gregory_ME49_mRNA.hour16.gene5860
TGME49_chrVIII	CRAIG	peptide	6251670	6251703	.	-	0	ID=pep_tgondii-rna.Gregory_ME49_mRNA.hour16.gene5860_15370;description=peptide_seq:YIATLAGNPTDK_fdr_score:0.01820382526521184_peptide_start: 138_peptide_end: 149;Derives_from=tgondii-rna.Gregory_ME49_mRNA.hour16.gene5860
TGME49_chrVIII	CRAIG	peptide	6250914	6250962	.	-	0	ID=pep_tgondii-rna.Gregory_ME49_mRNA.hour16.gene5860_15597;description=peptide_seq:SGETEDSFIADLVVGLR_fdr_score:3.66348621472212E-4_peptide_start: 385_peptide_end: 401;Derives_from=tgondii-rna.Gregory_ME49_mRNA.hour16.gene5860
TGME49_chrVIII	CRAIG	peptide	6250914	6250962	.	-	0	ID=pep_tgondii-rna.Gregory_ME49_mRNA.hour16.gene5860_15696;description=peptide_seq:SGETEDSFIADLVVGLR_fdr_score:1.1540090087974625E-4_peptide_start: 385_peptide_end: 401;Derives_from=tgondii-rna.Gregory_ME49_mRNA.hour16.gene5860
TGME49_chrVIII	CRAIG	peptide	6251670	6251703	.	-	0	ID=pep_tgondii-rna.Gregory_ME49_mRNA.hour16.gene5860_16080;description=peptide_seq:YIATLAGNPTDK_fdr_score:6.471635726576472E-7_peptide_start: 138_peptide_end: 149;Derives_from=tgondii-rna.Gregory_ME49_mRNA.hour16.gene5860
TGME49_chrVIII	CRAIG	peptide	6251670	6251703	.	-	0	ID=pep_tgondii-rna.Gregory_ME49_mRNA.hour16.gene5860_16565;description=peptide_seq:YIATLAGNPTDK_fdr_score:4.707620316031314E-8_peptide_start: 138_peptide_end: 149;Derives_from=tgondii-rna.Gregory_ME49_mRNA.hour16.gene5860
TGME49_chrVIII	CRAIG	peptide	6250914	6250962	.	-	0	ID=pep_tgondii-rna.Gregory_ME49_mRNA.hour16.gene5860_17213;description=peptide_seq:SGETEDSFIADLVVGLR_fdr_score:1.718493335699872E-12_peptide_start: 385_peptide_end: 401;Derives_from=tgondii-rna.Gregory_ME49_mRNA.hour16.gene5860
TGME49_chrVIII	CRAIG	peptide	6251304	6251370	.	-	0	ID=pep_tgondii-rna.Gregory_ME49_mRNA.hour16.gene5860_17853;description=peptide_seq:IAADVAASEFFLQDDKVYDLDFK_fdr_score:3.99526951596359E-13_peptide_start: 249_peptide_end: 271;Derives_from=tgondii-rna.Gregory_ME49_mRNA.hour16.gene5860
TGME49_chrVIII	CRAIG	peptide	6250914	6250962	.	-	0	ID=pep_tgondii-rna.Gregory_ME49_mRNA.hour16.gene5860_17965;description=peptide_seq:SGETEDSFIADLVVGLR_fdr_score:0.0063962315475080975_peptide_start: 385_peptide_end: 401;Derives_from=tgondii-rna.Gregory_ME49_mRNA.hour16.gene5860
TGME49_chrVIII	CRAIG	peptide	6251091	6251142	.	-	0	ID=pep_tgondii-rna.Gregory_ME49_mRNA.hour16.gene5860_18036;description=peptide_seq:VQIVGDDLLVTNPTRIEK_fdr_score:1.0516352688308953E-5_peptide_start: 325_peptide_end: 342;Derives_from=tgondii-rna.Gregory_ME49_mRNA.hour16.gene5860
TGME49_chrVIII	CRAIG	peptide	6250914	6250962	.	-	0	ID=pep_tgondii-rna.Gregory_ME49_mRNA.hour16.gene5860_18044;description=peptide_seq:SGETEDSFIADLVVGLR_fdr_score:5.868312700345833E-13_peptide_start: 385_peptide_end: 401;Derives_from=tgondii-rna.Gregory_ME49_mRNA.hour16.gene5860
TGME49_chrVIII	CRAIG	peptide	6251400	6251445	.	-	0	ID=pep_tgondii-rna.Gregory_ME49_mRNA.hour16.gene5860_18059;description=peptide_seq:ISGATEALDLLMEAIK_fdr_score:2.3517652938236767E-7_peptide_start: 224_peptide_end: 239;Derives_from=tgondii-rna.Gregory_ME49_mRNA.hour16.gene5860
TGME49_chrVIII	CRAIG	peptide	6250914	6250962	.	-	0	ID=pep_tgondii-rna.Gregory_ME49_mRNA.hour16.gene5860_18333;description=peptide_seq:SGETEDSFIADLVVGLR_fdr_score:5.0923332929472816E-5_peptide_start: 385_peptide_end: 401;Derives_from=tgondii-rna.Gregory_ME49_mRNA.hour16.gene5860
TGME49_chrVIII	CRAIG	peptide	6251517	6251607	.	-	0	ID=pep_tgondii-rna.Gregory_ME49_mRNA.hour16.gene5860_18505;description=peptide_seq:VAMQEFMIAPVGASTIQEAIQIGAEVYQHLK_fdr_score:3.7479506956893344E-4_peptide_start: 170_peptide_end: 200;Derives_from=tgondii-rna.Gregory_ME49_mRNA.hour16.gene5860
TGME49_chrVIII	CRAIG	peptide	6250914	6250962	.	-	0	ID=pep_tgondii-rna.Gregory_ME49_mRNA.hour16.gene5860_18680;description=peptide_seq:SGETEDSFIADLVVGLR_fdr_score:8.2995792270046E-11_peptide_start: 385_peptide_end: 401;Derives_from=tgondii-rna.Gregory_ME49_mRNA.hour16.gene5860
TGME49_chrVIII	CRAIG	peptide	6251400	6251496	.	-	0	ID=pep_tgondii-rna.Gregory_ME49_mRNA.hour16.gene5860_18744;description=peptide_seq:YGLDATNVGDEGGFAPNISGATEALDLLMEAIK_fdr_score:4.390805466683708E-11_peptide_start: 207_peptide_end: 239;Derives_from=tgondii-rna.Gregory_ME49_mRNA.hour16.gene5860
TGME49_chrVIII	CRAIG	peptide	6251304	6251370	.	-	0	ID=pep_tgondii-rna.Gregory_ME49_mRNA.hour16.gene5860_18988;description=peptide_seq:IAADVAASEFFLQDDKVYDLDFK_fdr_score:2.039048385197442E-6_peptide_start: 249_peptide_end: 271;Derives_from=tgondii-rna.Gregory_ME49_mRNA.hour16.gene5860
TGME49_chrVIII	CRAIG	peptide	6251400	6251499	.	-	0	ID=pep_tgondii-rna.Gregory_ME49_mRNA.hour16.gene5860_19418;description=peptide_seq:KYGLDATNVGDEGGFAPNISGATEALDLLMEAIK_fdr_score:2.7209599419994693E-12_peptide_start: 206_peptide_end: 239;Derives_from=tgondii-rna.Gregory_ME49_mRNA.hour16.gene5860
TGME49_chrVIII	CRAIG	peptide	6250989	6251049	.	-	0	ID=pep_tgondii-rna.Gregory_ME49_mRNA.hour16.gene5860_19456;description=peptide_seq:VNQIGTVSESIEACQLAQKNK_fdr_score:9.642990928247154E-6_peptide_start: 356_peptide_end: 376;Derives_from=tgondii-rna.Gregory_ME49_mRNA.hour16.gene5860
TGME49_chrVIII	CRAIG	peptide	6250989	6251049	.	-	0	ID=pep_tgondii-rna.Gregory_ME49_mRNA.hour16.gene5860_20145;description=peptide_seq:VNQIGTVSESIEACQLAQKNK_fdr_score:0.0015642504575369396_peptide_start: 356_peptide_end: 376;Derives_from=tgondii-rna.Gregory_ME49_mRNA.hour16.gene5860
TGME49_chrVIII	CRAIG	peptide	6251964	6252015	.	-	0	ID=pep_tgondii-rna.Gregory_ME49_mRNA.hour16.gene5860_20168;description=peptide_seq:AAVPSGASTGIYEALELR_fdr_score:1.6974923688441745E-6_peptide_start: 34_peptide_end: 51;Derives_from=tgondii-rna.Gregory_ME49_mRNA.hour16.gene5860
TGME49_chrVIII	CRAIG	peptide	6250914	6250962	.	-	0	ID=pep_tgondii-rna.Gregory_ME49_mRNA.hour16.gene5860_20450;description=peptide_seq:SGETEDSFIADLVVGLR_fdr_score:3.229076475076515E-14_peptide_start: 385_peptide_end: 401;Derives_from=tgondii-rna.Gregory_ME49_mRNA.hour16.gene5860
TGME49_chrVIII	CRAIG	peptide	6250914	6250962	.	-	0	ID=pep_tgondii-rna.Gregory_ME49_mRNA.hour16.gene5860_20859;description=peptide_seq:SGETEDSFIADLVVGLR_fdr_score:7.09283322455348E-13_peptide_start: 385_peptide_end: 401;Derives_from=tgondii-rna.Gregory_ME49_mRNA.hour16.gene5860
TGME49_chrVIII	CRAIG	peptide	6252018	6252066	.	-	0	ID=pep_tgondii-rna.Gregory_ME49_mRNA.hour16.gene5860_21000;description=peptide_seq:GNPTVEVDLLTDGGCFR_fdr_score:2.475389088659236E-7_peptide_start: 17_peptide_end: 33;Derives_from=tgondii-rna.Gregory_ME49_mRNA.hour16.gene5860
TGME49_chrVIII	CRAIG	peptide	6251400	6251445	.	-	0	ID=pep_tgondii-rna.Gregory_ME49_mRNA.hour16.gene5860_21033;description=peptide_seq:ISGATEALDLLMEAIK_fdr_score:2.6457359555516367E-7_peptide_start: 224_peptide_end: 239;Derives_from=tgondii-rna.Gregory_ME49_mRNA.hour16.gene5860
TGME49_chrVIII	CRAIG	peptide	6250914	6250962	.	-	0	ID=pep_tgondii-rna.Gregory_ME49_mRNA.hour16.gene5860_21281;description=peptide_seq:SGETEDSFIADLVVGLR_fdr_score:1.2934709116030224E-7_peptide_start: 385_peptide_end: 401;Derives_from=tgondii-rna.Gregory_ME49_mRNA.hour16.gene5860
TGME49_chrVIII	CRAIG	peptide	6250914	6250962	.	-	0	ID=pep_tgondii-rna.Gregory_ME49_mRNA.hour16.gene5860_21428;description=peptide_seq:SGETEDSFIADLVVGLR_fdr_score:0.0_peptide_start: 385_peptide_end: 401;Derives_from=tgondii-rna.Gregory_ME49_mRNA.hour16.gene5860
TGME49_chrVIII	CRAIG	peptide	6251400	6251496	.	-	0	ID=pep_tgondii-rna.Gregory_ME49_mRNA.hour16.gene5860_21955;description=peptide_seq:YGLDATNVGDEGGFAPNISGATEALDLLMEAIK_fdr_score:4.063739590363596E-12_peptide_start: 207_peptide_end: 239;Derives_from=tgondii-rna.Gregory_ME49_mRNA.hour16.gene5860
TGME49_chrVIII	CRAIG	peptide	6251610	6251667	.	-	0	ID=pep_tgondii-rna.Gregory_ME49_mRNA.hour16.gene5860_22457;description=peptide_seq:MVMPVPFFNVINGGSHAGNK_fdr_score:0.010137581462708182_peptide_start: 150_peptide_end: 169;Derives_from=tgondii-rna.Gregory_ME49_mRNA.hour16.gene5860
TGME49_chrVIII	CRAIG	peptide	6250914	6250962	.	-	0	ID=pep_tgondii-rna.Gregory_ME49_mRNA.hour16.gene5860_22622;description=peptide_seq:SGETEDSFIADLVVGLR_fdr_score:1.2680774938492174E-12_peptide_start: 385_peptide_end: 401;Derives_from=tgondii-rna.Gregory_ME49_mRNA.hour16.gene5860
TGME49_chrVIII	CRAIG	peptide	6251517	6251607	.	-	0	ID=pep_tgondii-rna.Gregory_ME49_mRNA.hour16.gene5860_22773;description=peptide_seq:VAMQEFMIAPVGASTIQEAIQIGAEVYQHLK_fdr_score:3.5611036001673347E-7_peptide_start: 170_peptide_end: 200;Derives_from=tgondii-rna.Gregory_ME49_mRNA.hour16.gene5860
TGME49_chrVIII	CRAIG	peptide	6250914	6250962	.	-	0	ID=pep_tgondii-rna.Gregory_ME49_mRNA.hour16.gene5860_22849;description=peptide_seq:SGETEDSFIADLVVGLR_fdr_score:3.6626077587325207E-4_peptide_start: 385_peptide_end: 401;Derives_from=tgondii-rna.Gregory_ME49_mRNA.hour16.gene5860
TGME49_chrVIII	CRAIG	peptide	6251964	6252015	.	-	0	ID=pep_tgondii-rna.Gregory_ME49_mRNA.hour16.gene5860_23114;description=peptide_seq:AAVPSGASTGIYEALELR_fdr_score:4.3255061817766346E-10_peptide_start: 34_peptide_end: 51;Derives_from=tgondii-rna.Gregory_ME49_mRNA.hour16.gene5860
TGME49_chrVIII	CRAIG	peptide	6251517	6251607	.	-	0	ID=pep_tgondii-rna.Gregory_ME49_mRNA.hour16.gene5860_24314;description=peptide_seq:VAMQEFMIAPVGASTIQEAIQIGAEVYQHLK_fdr_score:0.0018060666634237255_peptide_start: 170_peptide_end: 200;Derives_from=tgondii-rna.Gregory_ME49_mRNA.hour16.gene5860
TGME49_chrVIII	CRAIG	peptide	6250914	6250962	.	-	0	ID=pep_tgondii-rna.Gregory_ME49_mRNA.hour16.gene5860_24722;description=peptide_seq:SGETEDSFIADLVVGLR_fdr_score:2.8500923968145418E-12_peptide_start: 385_peptide_end: 401;Derives_from=tgondii-rna.Gregory_ME49_mRNA.hour16.gene5860
TGME49_chrVIII	CRAIG	peptide	6251964	6252015	.	-	0	ID=pep_tgondii-rna.Gregory_ME49_mRNA.hour16.gene5860_25820;description=peptide_seq:AAVPSGASTGIYEALELR_fdr_score:9.171006852240111E-11_peptide_start: 34_peptide_end: 51;Derives_from=tgondii-rna.Gregory_ME49_mRNA.hour16.gene5860
TGME49_chrVIII	CRAIG	peptide	6252738	6252762	.	-	0	ID=pep_tgondii-rna.Gregory_ME49_mRNA.hour16.gene5860_25953;description=peptide_seq:VAIKDITAR_fdr_score:3.363877760307696E-6_peptide_start: 2_peptide_end: 10;Derives_from=tgondii-rna.Gregory_ME49_mRNA.hour16.gene5860
TGME49_chrVIII	CRAIG	peptide	6250914	6250962	.	-	0	ID=pep_tgondii-rna.Gregory_ME49_mRNA.hour16.gene5860_26518;description=peptide_seq:SGETEDSFIADLVVGLR_fdr_score:7.464134666489132E-8_peptide_start: 385_peptide_end: 401;Derives_from=tgondii-rna.Gregory_ME49_mRNA.hour16.gene5860
TGME49_chrVIII	CRAIG	peptide	6250914	6250962	.	-	0	ID=pep_tgondii-rna.Gregory_ME49_mRNA.hour16.gene5860_27947;description=peptide_seq:SGETEDSFIADLVVGLR_fdr_score:1.2610608269343909E-11_peptide_start: 385_peptide_end: 401;Derives_from=tgondii-rna.Gregory_ME49_mRNA.hour16.gene5860
TGME49_chrVIII	CRAIG	peptide	6251400	6251445	.	-	0	ID=pep_tgondii-rna.Gregory_ME49_mRNA.hour16.gene5860_28243;description=peptide_seq:ISGATEALDLLMEAIK_fdr_score:7.79022253579093E-9_peptide_start: 224_peptide_end: 239;Derives_from=tgondii-rna.Gregory_ME49_mRNA.hour16.gene5860
TGME49_chrVIII	CRAIG	peptide	6250989	6251049	.	-	0	ID=pep_tgondii-rna.Gregory_ME49_mRNA.hour16.gene5860_28511;description=peptide_seq:VNQIGTVSESIEACQLAQKNK_fdr_score:0.007457361786414302_peptide_start: 356_peptide_end: 376;Derives_from=tgondii-rna.Gregory_ME49_mRNA.hour16.gene5860
TGME49_chrVIII	CRAIG	peptide	6251304	6251370	.	-	0	ID=pep_tgondii-rna.Gregory_ME49_mRNA.hour16.gene5860_28580;description=peptide_seq:IAADVAASEFFLQDDKVYDLDFK_fdr_score:3.223199949987277E-7_peptide_start: 249_peptide_end: 271;Derives_from=tgondii-rna.Gregory_ME49_mRNA.hour16.gene5860
TGME49_chrVIII	CRAIG	peptide	6251610	6251703	.	-	0	ID=pep_tgondii-rna.Gregory_ME49_mRNA.hour16.gene5860_28783;description=peptide_seq:YIATLAGNPTDKMVMPVPFFNVINGGSHAGNK_fdr_score:0.008630817251103573_peptide_start: 138_peptide_end: 169;Derives_from=tgondii-rna.Gregory_ME49_mRNA.hour16.gene5860
TGME49_chrVIII	CRAIG	peptide	6250914	6250962	.	-	0	ID=pep_tgondii-rna.Gregory_ME49_mRNA.hour16.gene5860_30639;description=peptide_seq:SGETEDSFIADLVVGLR_fdr_score:2.8168354590857915E-13_peptide_start: 385_peptide_end: 401;Derives_from=tgondii-rna.Gregory_ME49_mRNA.hour16.gene5860
TGME49_chrVIII	CRAIG	peptide	6251100	6251142	.	-	0	ID=pep_tgondii-rna.Gregory_ME49_mRNA.hour16.gene5860_30669;description=peptide_seq:VQIVGDDLLVTNPTR_fdr_score:2.23128602370835E-12_peptide_start: 325_peptide_end: 339;Derives_from=tgondii-rna.Gregory_ME49_mRNA.hour16.gene5860
TGME49_chrVIII	CRAIG	peptide	6251964	6252015	.	-	0	ID=pep_tgondii-rna.Gregory_ME49_mRNA.hour16.gene5860_30775;description=peptide_seq:AAVPSGASTGIYEALELR_fdr_score:7.769155182960754E-8_peptide_start: 34_peptide_end: 51;Derives_from=tgondii-rna.Gregory_ME49_mRNA.hour16.gene5860
TGME49_chrVIII	CRAIG	peptide	6252018	6252066	.	-	0	ID=pep_tgondii-rna.Gregory_ME49_mRNA.hour16.gene5860_30978;description=peptide_seq:GNPTVEVDLLTDGGCFR_fdr_score:3.661675430792583E-4_peptide_start: 17_peptide_end: 33;Derives_from=tgondii-rna.Gregory_ME49_mRNA.hour16.gene5860
TGME49_chrVIII	CRAIG	peptide	6251517	6251607	.	-	0	ID=pep_tgondii-rna.Gregory_ME49_mRNA.hour16.gene5860_31084;description=peptide_seq:VAMQEFMIAPVGASTIQEAIQIGAEVYQHLK_fdr_score:0.0018600287031425712_peptide_start: 170_peptide_end: 200;Derives_from=tgondii-rna.Gregory_ME49_mRNA.hour16.gene5860
TGME49_chrVIII	CRAIG	peptide	6251964	6252015	.	-	0	ID=pep_tgondii-rna.Gregory_ME49_mRNA.hour16.gene5860_31223;description=peptide_seq:AAVPSGASTGIYEALELR_fdr_score:0.0032516890966927964_peptide_start: 34_peptide_end: 51;Derives_from=tgondii-rna.Gregory_ME49_mRNA.hour16.gene5860
TGME49_chrVIII	CRAIG	peptide	6251964	6252015	.	-	0	ID=pep_tgondii-rna.Gregory_ME49_mRNA.hour16.gene5860_31651;description=peptide_seq:AAVPSGASTGIYEALELR_fdr_score:3.924544871480381E-4_peptide_start: 34_peptide_end: 51;Derives_from=tgondii-rna.Gregory_ME49_mRNA.hour16.gene5860
TGME49_chrVIII	CRAIG	peptide	6251964	6252015	.	-	0	ID=pep_tgondii-rna.Gregory_ME49_mRNA.hour16.gene5860_31664;description=peptide_seq:AAVPSGASTGIYEALELR_fdr_score:2.4113036201319645E-13_peptide_start: 34_peptide_end: 51;Derives_from=tgondii-rna.Gregory_ME49_mRNA.hour16.gene5860
TGME49_chrVIII	CRAIG	peptide	6251100	6251142	.	-	0	ID=pep_tgondii-rna.Gregory_ME49_mRNA.hour16.gene5860_31759;description=peptide_seq:VQIVGDDLLVTNPTR_fdr_score:1.0214574118625419E-9_peptide_start: 325_peptide_end: 339;Derives_from=tgondii-rna.Gregory_ME49_mRNA.hour16.gene5860
TGME49_chrVIII	CRAIG	peptide	6251400	6251496	.	-	0	ID=pep_tgondii-rna.Gregory_ME49_mRNA.hour16.gene5860_32367;description=peptide_seq:YGLDATNVGDEGGFAPNISGATEALDLLMEAIK_fdr_score:8.83075053593834E-9_peptide_start: 207_peptide_end: 239;Derives_from=tgondii-rna.Gregory_ME49_mRNA.hour16.gene5860
TGME49_chrVIII	CRAIG	peptide	6251856	6251898	.	-	0	ID=pep_tgondii-rna.Gregory_ME49_mRNA.hour16.gene5860_32369;description=peptide_seq:IIKPALIGKDPCDQK_fdr_score:1.3787965450242297E-8_peptide_start: 73_peptide_end: 87;Derives_from=tgondii-rna.Gregory_ME49_mRNA.hour16.gene5860
TGME49_chrVIII	CRAIG	peptide	6251964	6252015	.	-	0	ID=pep_tgondii-rna.Gregory_ME49_mRNA.hour16.gene5860_33139;description=peptide_seq:AAVPSGASTGIYEALELR_fdr_score:2.572231497475038E-8_peptide_start: 34_peptide_end: 51;Derives_from=tgondii-rna.Gregory_ME49_mRNA.hour16.gene5860
TGME49_chrVIII	CRAIG	peptide	6251964	6252015	.	-	0	ID=pep_tgondii-rna.Gregory_ME49_mRNA.hour16.gene5860_33357;description=peptide_seq:AAVPSGASTGIYEALELR_fdr_score:5.3224137308958816E-9_peptide_start: 34_peptide_end: 51;Derives_from=tgondii-rna.Gregory_ME49_mRNA.hour16.gene5860
TGME49_chrVIII	CRAIG	peptide	6250899	6250962	.	-	0	ID=pep_tgondii-rna.Gregory_ME49_mRNA.hour16.gene5860_34588;description=peptide_seq:SGETEDSFIADLVVGLRTGQIK_fdr_score:0.020970641102456562_peptide_start: 385_peptide_end: 406;Derives_from=tgondii-rna.Gregory_ME49_mRNA.hour16.gene5860
TGME49_chrVIII	CRAIG	peptide	6250914	6250962	.	-	0	ID=pep_tgondii-rna.Gregory_ME49_mRNA.hour16.gene5860_34970;description=peptide_seq:SGETEDSFIADLVVGLR_fdr_score:8.988406554401113E-11_peptide_start: 385_peptide_end: 401;Derives_from=tgondii-rna.Gregory_ME49_mRNA.hour16.gene5860
TGME49_chrVIII	CRAIG	peptide	6251964	6252015	.	-	0	ID=pep_tgondii-rna.Gregory_ME49_mRNA.hour16.gene5860_35342;description=peptide_seq:AAVPSGASTGIYEALELR_fdr_score:4.0122851249953986E-13_peptide_start: 34_peptide_end: 51;Derives_from=tgondii-rna.Gregory_ME49_mRNA.hour16.gene5860
TGME49_chrVIII	CRAIG	peptide	6251379	6251496	.	-	0	ID=pep_tgondii-rna.Gregory_ME49_mRNA.hour16.gene5860_35555;description=peptide_seq:YGLDATNVGDEGGFAPNISGATEALDLLMEAIKVSGHEGK_fdr_score:4.5285741373489555E-4_peptide_start: 207_peptide_end: 246;Derives_from=tgondii-rna.Gregory_ME49_mRNA.hour16.gene5860
TGME49_chrVIII	CRAIG	peptide	6250914	6250962	.	-	0	ID=pep_tgondii-rna.Gregory_ME49_mRNA.hour16.gene5860_35695;description=peptide_seq:SGETEDSFIADLVVGLR_fdr_score:7.590050581773273E-11_peptide_start: 385_peptide_end: 401;Derives_from=tgondii-rna.Gregory_ME49_mRNA.hour16.gene5860
TGME49_chrVIII	CRAIG	peptide	6251670	6251703	.	-	0	ID=pep_tgondii-rna.Gregory_ME49_mRNA.hour16.gene5860_35958;description=peptide_seq:YIATLAGNPTDK_fdr_score:0.006971340046475598_peptide_start: 138_peptide_end: 149;Derives_from=tgondii-rna.Gregory_ME49_mRNA.hour16.gene5860
TGME49_chrVIII	CRAIG	peptide	6250914	6250962	.	-	0	ID=pep_tgondii-rna.Gregory_ME49_mRNA.hour16.gene5860_35975;description=peptide_seq:SGETEDSFIADLVVGLR_fdr_score:0.001757716103846796_peptide_start: 385_peptide_end: 401;Derives_from=tgondii-rna.Gregory_ME49_mRNA.hour16.gene5860
TGME49_chrVIII	CRAIG	peptide	6250914	6250962	.	-	0	ID=pep_tgondii-rna.Gregory_ME49_mRNA.hour16.gene5860_36141;description=peptide_seq:SGETEDSFIADLVVGLR_fdr_score:9.306859543485987E-9_peptide_start: 385_peptide_end: 401;Derives_from=tgondii-rna.Gregory_ME49_mRNA.hour16.gene5860
TGME49_chrVIII	CRAIG	peptide	6251400	6251499	.	-	0	ID=pep_tgondii-rna.Gregory_ME49_mRNA.hour16.gene5860_36289;description=peptide_seq:KYGLDATNVGDEGGFAPNISGATEALDLLMEAIK_fdr_score:3.5570232536486396E-13_peptide_start: 206_peptide_end: 239;Derives_from=tgondii-rna.Gregory_ME49_mRNA.hour16.gene5860
TGME49_chrVIII	CRAIG	peptide	6250914	6250962	.	-	0	ID=pep_tgondii-rna.Gregory_ME49_mRNA.hour16.gene5860_36403;description=peptide_seq:SGETEDSFIADLVVGLR_fdr_score:1.0925012458497805E-13_peptide_start: 385_peptide_end: 401;Derives_from=tgondii-rna.Gregory_ME49_mRNA.hour16.gene5860
TGME49_chrVIII	CRAIG	peptide	6250995	6251049	.	-	0	ID=pep_tgondii-rna.Gregory_ME49_mRNA.hour16.gene5860_36470;description=peptide_seq:VNQIGTVSESIEACQLAQK_fdr_score:1.0281761276350018E-7_peptide_start: 356_peptide_end: 374;Derives_from=tgondii-rna.Gregory_ME49_mRNA.hour16.gene5860
TGME49_chrVIII	CRAIG	peptide	6251400	6251496	.	-	0	ID=pep_tgondii-rna.Gregory_ME49_mRNA.hour16.gene5860_36713;description=peptide_seq:YGLDATNVGDEGGFAPNISGATEALDLLMEAIK_fdr_score:5.3602044778655015E-8_peptide_start: 207_peptide_end: 239;Derives_from=tgondii-rna.Gregory_ME49_mRNA.hour16.gene5860
TGME49_chrVIII	CRAIG	peptide	6251400	6251496	.	-	0	ID=pep_tgondii-rna.Gregory_ME49_mRNA.hour16.gene5860_36765;description=peptide_seq:YGLDATNVGDEGGFAPNISGATEALDLLMEAIK_fdr_score:1.5425367255959212E-13_peptide_start: 207_peptide_end: 239;Derives_from=tgondii-rna.Gregory_ME49_mRNA.hour16.gene5860
TGME49_chrVIII	CRAIG	peptide	6251670	6251703	.	-	0	ID=pep_tgondii-rna.Gregory_ME49_mRNA.hour16.gene5860_37189;description=peptide_seq:YIATLAGNPTDK_fdr_score:4.897038780083179E-4_peptide_start: 138_peptide_end: 149;Derives_from=tgondii-rna.Gregory_ME49_mRNA.hour16.gene5860
TGME49_chrVIII	CRAIG	peptide	6250914	6250962	.	-	0	ID=pep_tgondii-rna.Gregory_ME49_mRNA.hour16.gene5860_37255;description=peptide_seq:SGETEDSFIADLVVGLR_fdr_score:3.928802670535713E-14_peptide_start: 385_peptide_end: 401;Derives_from=tgondii-rna.Gregory_ME49_mRNA.hour16.gene5860
TGME49_chrVIII	CRAIG	peptide	6251610	6251667	.	-	0	ID=pep_tgondii-rna.Gregory_ME49_mRNA.hour16.gene5860_37458;description=peptide_seq:MVMPVPFFNVINGGSHAGNK_fdr_score:0.010802653636563303_peptide_start: 150_peptide_end: 169;Derives_from=tgondii-rna.Gregory_ME49_mRNA.hour16.gene5860
TGME49_chrVIII	CRAIG	peptide	6251964	6252015	.	-	0	ID=pep_tgondii-rna.Gregory_ME49_mRNA.hour16.gene5860_37491;description=peptide_seq:AAVPSGASTGIYEALELR_fdr_score:4.1708160237274833E-4_peptide_start: 34_peptide_end: 51;Derives_from=tgondii-rna.Gregory_ME49_mRNA.hour16.gene5860
TGME49_chrVIII	CRAIG	peptide	6251964	6252015	.	-	0	ID=pep_tgondii-rna.Gregory_ME49_mRNA.hour16.gene5860_37662;description=peptide_seq:AAVPSGASTGIYEALELR_fdr_score:4.918393331965734E-14_peptide_start: 34_peptide_end: 51;Derives_from=tgondii-rna.Gregory_ME49_mRNA.hour16.gene5860
TGME49_chrVIII	CRAIG	peptide	6250914	6250962	.	-	0	ID=pep_tgondii-rna.Gregory_ME49_mRNA.hour16.gene5860_38054;description=peptide_seq:SGETEDSFIADLVVGLR_fdr_score:1.0327504208813949E-11_peptide_start: 385_peptide_end: 401;Derives_from=tgondii-rna.Gregory_ME49_mRNA.hour16.gene5860
TGME49_chrVIII	CRAIG	peptide	6250914	6250962	.	-	0	ID=pep_tgondii-rna.Gregory_ME49_mRNA.hour16.gene5860_38209;description=peptide_seq:SGETEDSFIADLVVGLR_fdr_score:6.288848140636612E-13_peptide_start: 385_peptide_end: 401;Derives_from=tgondii-rna.Gregory_ME49_mRNA.hour16.gene5860
TGME49_chrVIII	CRAIG	peptide	6251793	6251853	.	-	0	ID=pep_tgondii-rna.Gregory_ME49_mRNA.hour16.gene5860_38338;description=peptide_seq:GIDKLMVEELDGTKNEWGWCK_fdr_score:3.678937535508801E-4_peptide_start: 88_peptide_end: 108;Derives_from=tgondii-rna.Gregory_ME49_mRNA.hour16.gene5860
TGME49_chrVIII	CRAIG	peptide	6251964	6252015	.	-	0	ID=pep_tgondii-rna.Gregory_ME49_mRNA.hour16.gene5860_39104;description=peptide_seq:AAVPSGASTGIYEALELR_fdr_score:4.643940552685139E-9_peptide_start: 34_peptide_end: 51;Derives_from=tgondii-rna.Gregory_ME49_mRNA.hour16.gene5860
TGME49_chrVIII	CRAIG	peptide	6251100	6251142	.	-	0	ID=pep_tgondii-rna.Gregory_ME49_mRNA.hour16.gene5860_39910;description=peptide_seq:VQIVGDDLLVTNPTR_fdr_score:6.671108280144555E-10_peptide_start: 325_peptide_end: 339;Derives_from=tgondii-rna.Gregory_ME49_mRNA.hour16.gene5860
TGME49_chrVIII	CRAIG	peptide	6251400	6251499	.	-	0	ID=pep_tgondii-rna.Gregory_ME49_mRNA.hour16.gene5860_40034;description=peptide_seq:KYGLDATNVGDEGGFAPNISGATEALDLLMEAIK_fdr_score:3.063520397429339E-11_peptide_start: 206_peptide_end: 239;Derives_from=tgondii-rna.Gregory_ME49_mRNA.hour16.gene5860
TGME49_chrVIII	CRAIG	peptide	6252738	6252762	.	-	0	ID=pep_tgondii-rna.Gregory_ME49_mRNA.hour16.gene5860_40069;description=peptide_seq:VAIKDITAR_fdr_score:0.0018883160210334186_peptide_start: 2_peptide_end: 10;Derives_from=tgondii-rna.Gregory_ME49_mRNA.hour16.gene5860
TGME49_chrVIII	CRAIG	peptide	6252018	6252735	.	-	0	ID=pep_tgondii-rna.Gregory_ME49_mRNA.hour16.gene5860_40199;description=peptide_seq:QILDSRGNPTVEVDLLTDGGCFR_fdr_score:3.216498998558158E-7_peptide_start: 11_peptide_end: 33;Derives_from=tgondii-rna.Gregory_ME49_mRNA.hour16.gene5860
TGME49_chrVIII	CRAIG	peptide	6251610	6251667	.	-	0	ID=pep_tgondii-rna.Gregory_ME49_mRNA.hour16.gene5860_40326;description=peptide_seq:MVMPVPFFNVINGGSHAGNK_fdr_score:0.017163697903076886_peptide_start: 150_peptide_end: 169;Derives_from=tgondii-rna.Gregory_ME49_mRNA.hour16.gene5860
TGME49_chrVIII	CRAIG	peptide	6250914	6250962	.	-	0	ID=pep_tgondii-rna.Gregory_ME49_mRNA.hour16.gene5860_40412;description=peptide_seq:SGETEDSFIADLVVGLR_fdr_score:7.39880983191248E-15_peptide_start: 385_peptide_end: 401;Derives_from=tgondii-rna.Gregory_ME49_mRNA.hour16.gene5860
TGME49_chrVIII	CRAIG	peptide	6251964	6252015	.	-	0	ID=pep_tgondii-rna.Gregory_ME49_mRNA.hour16.gene5860_40893;description=peptide_seq:AAVPSGASTGIYEALELR_fdr_score:2.6659919648264627E-7_peptide_start: 34_peptide_end: 51;Derives_from=tgondii-rna.Gregory_ME49_mRNA.hour16.gene5860
TGME49_chrVIII	CRAIG	peptide	6251100	6251142	.	-	0	ID=pep_tgondii-rna.Gregory_ME49_mRNA.hour16.gene5860_41846;description=peptide_seq:VQIVGDDLLVTNPTR_fdr_score:2.6727725679201906E-12_peptide_start: 325_peptide_end: 339;Derives_from=tgondii-rna.Gregory_ME49_mRNA.hour16.gene5860
TGME49_chrVIII	CRAIG	peptide	6251091	6251142	.	-	0	ID=pep_tgondii-rna.Gregory_ME49_mRNA.hour16.gene5860_42407;description=peptide_seq:VQIVGDDLLVTNPTRIEK_fdr_score:5.47597258573461E-13_peptide_start: 325_peptide_end: 342;Derives_from=tgondii-rna.Gregory_ME49_mRNA.hour16.gene5860
TGME49_chrVIII	CRAIG	peptide	6251400	6251496	.	-	0	ID=pep_tgondii-rna.Gregory_ME49_mRNA.hour16.gene5860_42452;description=peptide_seq:YGLDATNVGDEGGFAPNISGATEALDLLMEAIK_fdr_score:3.778934406288456E-10_peptide_start: 207_peptide_end: 239;Derives_from=tgondii-rna.Gregory_ME49_mRNA.hour16.gene5860
TGME49_chrVIII	CRAIG	peptide	6252018	6252735	.	-	0	ID=pep_tgondii-rna.Gregory_ME49_mRNA.hour16.gene5860_43039;description=peptide_seq:QILDSRGNPTVEVDLLTDGGCFR_fdr_score:5.732427903695212E-8_peptide_start: 11_peptide_end: 33;Derives_from=tgondii-rna.Gregory_ME49_mRNA.hour16.gene5860
TGME49_chrVIII	CRAIG	peptide	6250914	6250962	.	-	0	ID=pep_tgondii-rna.Gregory_ME49_mRNA.hour16.gene5860_43119;description=peptide_seq:SGETEDSFIADLVVGLR_fdr_score:6.385808145552414E-10_peptide_start: 385_peptide_end: 401;Derives_from=tgondii-rna.Gregory_ME49_mRNA.hour16.gene5860
TGME49_chrVIII	CRAIG	peptide	6250914	6250962	.	-	0	ID=pep_tgondii-rna.Gregory_ME49_mRNA.hour16.gene5860_43234;description=peptide_seq:SGETEDSFIADLVVGLR_fdr_score:2.7652899847705E-14_peptide_start: 385_peptide_end: 401;Derives_from=tgondii-rna.Gregory_ME49_mRNA.hour16.gene5860
TGME49_chrVIII	CRAIG	peptide	6251091	6251142	.	-	0	ID=pep_tgondii-rna.Gregory_ME49_mRNA.hour16.gene5860_43307;description=peptide_seq:VQIVGDDLLVTNPTRIEK_fdr_score:6.474772062616296E-12_peptide_start: 325_peptide_end: 342;Derives_from=tgondii-rna.Gregory_ME49_mRNA.hour16.gene5860
TGME49_chrVIII	CRAIG	peptide	6251964	6252015	.	-	0	ID=pep_tgondii-rna.Gregory_ME49_mRNA.hour16.gene5860_43419;description=peptide_seq:AAVPSGASTGIYEALELR_fdr_score:2.033248343868308E-8_peptide_start: 34_peptide_end: 51;Derives_from=tgondii-rna.Gregory_ME49_mRNA.hour16.gene5860
TGME49_chrVIII	CRAIG	peptide	6251400	6251496	.	-	0	ID=pep_tgondii-rna.Gregory_ME49_mRNA.hour16.gene5860_43826;description=peptide_seq:YGLDATNVGDEGGFAPNISGATEALDLLMEAIK_fdr_score:1.782125180676E-8_peptide_start: 207_peptide_end: 239;Derives_from=tgondii-rna.Gregory_ME49_mRNA.hour16.gene5860
TGME49_chrVIII	CRAIG	peptide	6250914	6250962	.	-	0	ID=pep_tgondii-rna.Gregory_ME49_mRNA.hour16.gene5860_44490;description=peptide_seq:SGETEDSFIADLVVGLR_fdr_score:1.5756540632009024E-8_peptide_start: 385_peptide_end: 401;Derives_from=tgondii-rna.Gregory_ME49_mRNA.hour16.gene5860
TGME49_chrVIII	CRAIG	peptide	6251400	6251445	.	-	0	ID=pep_tgondii-rna.Gregory_ME49_mRNA.hour16.gene5860_44907;description=peptide_seq:ISGATEALDLLMEAIK_fdr_score:2.057794632095717E-5_peptide_start: 224_peptide_end: 239;Derives_from=tgondii-rna.Gregory_ME49_mRNA.hour16.gene5860
TGME49_chrVIII	CRAIG	peptide	6251517	6251607	.	-	0	ID=pep_tgondii-rna.Gregory_ME49_mRNA.hour16.gene5860_45152;description=peptide_seq:VAMQEFMIAPVGASTIQEAIQIGAEVYQHLK_fdr_score:7.202281212335009E-4_peptide_start: 170_peptide_end: 200;Derives_from=tgondii-rna.Gregory_ME49_mRNA.hour16.gene5860
TGME49_chrVIII	CRAIG	peptide	6251400	6251496	.	-	0	ID=pep_tgondii-rna.Gregory_ME49_mRNA.hour16.gene5860_45324;description=peptide_seq:YGLDATNVGDEGGFAPNISGATEALDLLMEAIK_fdr_score:6.691434072578357E-8_peptide_start: 207_peptide_end: 239;Derives_from=tgondii-rna.Gregory_ME49_mRNA.hour16.gene5860
TGME49_chrVIII	CRAIG	peptide	6251517	6251607	.	-	0	ID=pep_tgondii-rna.Gregory_ME49_mRNA.hour16.gene5860_45537;description=peptide_seq:VAMQEFMIAPVGASTIQEAIQIGAEVYQHLK_fdr_score:8.51852674894238E-8_peptide_start: 170_peptide_end: 200;Derives_from=tgondii-rna.Gregory_ME49_mRNA.hour16.gene5860
TGME49_chrVIII	CRAIG	peptide	6251964	6252015	.	-	0	ID=pep_tgondii-rna.Gregory_ME49_mRNA.hour16.gene5860_46193;description=peptide_seq:AAVPSGASTGIYEALELR_fdr_score:7.776264283102309E-10_peptide_start: 34_peptide_end: 51;Derives_from=tgondii-rna.Gregory_ME49_mRNA.hour16.gene5860
TGME49_chrVIII	CRAIG	peptide	6251091	6251142	.	-	0	ID=pep_tgondii-rna.Gregory_ME49_mRNA.hour16.gene5860_47560;description=peptide_seq:VQIVGDDLLVTNPTRIEK_fdr_score:1.9405880807944733E-6_peptide_start: 325_peptide_end: 342;Derives_from=tgondii-rna.Gregory_ME49_mRNA.hour16.gene5860
TGME49_chrVIII	CRAIG	peptide	6251742	6251784	.	-	0	ID=pep_tgondii-rna.Gregory_ME49_mRNA.hour16.gene5860_47711;description=peptide_seq:LGANAILAVSMACCR_fdr_score:4.742352094016942E-9_peptide_start: 111_peptide_end: 125;Derives_from=tgondii-rna.Gregory_ME49_mRNA.hour16.gene5860
TGME49_chrVIII	CRAIG	peptide	6252018	6252066	.	-	0	ID=pep_tgondii-rna.Gregory_ME49_mRNA.hour16.gene5860_48034;description=peptide_seq:GNPTVEVDLLTDGGCFR_fdr_score:2.508960487882357E-11_peptide_start: 17_peptide_end: 33;Derives_from=tgondii-rna.Gregory_ME49_mRNA.hour16.gene5860
TGME49_chrVIII	CRAIG	peptide	6251793	6251853	.	-	0	ID=pep_tgondii-rna.Gregory_ME49_mRNA.hour16.gene5860_48383;description=peptide_seq:GIDKLMVEELDGTKNEWGWCK_fdr_score:3.678937535508801E-4_peptide_start: 88_peptide_end: 108;Derives_from=tgondii-rna.Gregory_ME49_mRNA.hour16.gene5860
TGME49_chrVIII	CRAIG	peptide	6251964	6252015	.	-	0	ID=pep_tgondii-rna.Gregory_ME49_mRNA.hour16.gene5860_48559;description=peptide_seq:AAVPSGASTGIYEALELR_fdr_score:2.1497510340272753E-14_peptide_start: 34_peptide_end: 51;Derives_from=tgondii-rna.Gregory_ME49_mRNA.hour16.gene5860
TGME49_chrVIII	CRAIG	peptide	6250794	6250842	.	-	0	ID=pep_tgondii-rna.Gregory_ME49_mRNA.hour16.gene5860_49043;description=peptide_seq:IEESLGSDCQYAGAGFR_fdr_score:5.3819454395932E-12_peptide_start: 425_peptide_end: 441;Derives_from=tgondii-rna.Gregory_ME49_mRNA.hour16.gene5860
TGME49_chrVIII	CRAIG	peptide	6250794	6250842	.	-	0	ID=pep_tgondii-rna.Gregory_ME49_mRNA.hour16.gene5860_49305;description=peptide_seq:IEESLGSDCQYAGAGFR_fdr_score:6.854194917261499E-15_peptide_start: 425_peptide_end: 441;Derives_from=tgondii-rna.Gregory_ME49_mRNA.hour16.gene5860
TGME49_chrVIII	CRAIG	peptide	6251610	6251667	.	-	0	ID=pep_tgondii-rna.Gregory_ME49_mRNA.hour16.gene5860_49826;description=peptide_seq:MVMPVPFFNVINGGSHAGNK_fdr_score:5.155448010664709E-4_peptide_start: 150_peptide_end: 169;Derives_from=tgondii-rna.Gregory_ME49_mRNA.hour16.gene5860
TGME49_chrVIII	CRAIG	peptide	6251400	6251445	.	-	0	ID=pep_tgondii-rna.Gregory_ME49_mRNA.hour16.gene5860_50046;description=peptide_seq:ISGATEALDLLMEAIK_fdr_score:5.585442572831233E-8_peptide_start: 224_peptide_end: 239;Derives_from=tgondii-rna.Gregory_ME49_mRNA.hour16.gene5860
TGME49_chrVIII	CRAIG	peptide	6252738	6252762	.	-	0	ID=pep_tgondii-rna.Gregory_ME49_mRNA.hour16.gene5860_50220;description=peptide_seq:VAIKDITAR_fdr_score:0.03989164879880309_peptide_start: 2_peptide_end: 10;Derives_from=tgondii-rna.Gregory_ME49_mRNA.hour16.gene5860
TGME49_chrVIII	CRAIG	peptide	6251517	6251607	.	-	0	ID=pep_tgondii-rna.Gregory_ME49_mRNA.hour16.gene5860_51160;description=peptide_seq:VAMQEFMIAPVGASTIQEAIQIGAEVYQHLK_fdr_score:2.7932045063743338E-6_peptide_start: 170_peptide_end: 200;Derives_from=tgondii-rna.Gregory_ME49_mRNA.hour16.gene5860
TGME49_chrVIII	CRAIG	peptide	6251400	6251496	.	-	0	ID=pep_tgondii-rna.Gregory_ME49_mRNA.hour16.gene5860_51349;description=peptide_seq:YGLDATNVGDEGGFAPNISGATEALDLLMEAIK_fdr_score:0.0022556693903271205_peptide_start: 207_peptide_end: 239;Derives_from=tgondii-rna.Gregory_ME49_mRNA.hour16.gene5860
TGME49_chrVIII	CRAIG	peptide	6251964	6252015	.	-	0	ID=pep_tgondii-rna.Gregory_ME49_mRNA.hour16.gene5860_51371;description=peptide_seq:AAVPSGASTGIYEALELR_fdr_score:3.535688819208358E-13_peptide_start: 34_peptide_end: 51;Derives_from=tgondii-rna.Gregory_ME49_mRNA.hour16.gene5860
TGME49_chrVIII	CRAIG	peptide	6251517	6251607	.	-	0	ID=pep_tgondii-rna.Gregory_ME49_mRNA.hour16.gene5860_52052;description=peptide_seq:VAMQEFMIAPVGASTIQEAIQIGAEVYQHLK_fdr_score:1.1578063461258743E-7_peptide_start: 170_peptide_end: 200;Derives_from=tgondii-rna.Gregory_ME49_mRNA.hour16.gene5860
TGME49_chrVIII	CRAIG	peptide	6251517	6251607	.	-	0	ID=pep_tgondii-rna.Gregory_ME49_mRNA.hour16.gene5860_52157;description=peptide_seq:VAMQEFMIAPVGASTIQEAIQIGAEVYQHLK_fdr_score:2.1855525497743635E-9_peptide_start: 170_peptide_end: 200;Derives_from=tgondii-rna.Gregory_ME49_mRNA.hour16.gene5860
TGME49_chrVIII	CRAIG	peptide	6251304	6251370	.	-	0	ID=pep_tgondii-rna.Gregory_ME49_mRNA.hour16.gene5860_52575;description=peptide_seq:IAADVAASEFFLQDDKVYDLDFK_fdr_score:9.092408873789404E-8_peptide_start: 249_peptide_end: 271;Derives_from=tgondii-rna.Gregory_ME49_mRNA.hour16.gene5860
TGME49_chrVIII	CRAIG	peptide	6250914	6250962	.	-	0	ID=pep_tgondii-rna.Gregory_ME49_mRNA.hour16.gene5860_52902;description=peptide_seq:SGETEDSFIADLVVGLR_fdr_score:1.3206178977401968E-10_peptide_start: 385_peptide_end: 401;Derives_from=tgondii-rna.Gregory_ME49_mRNA.hour16.gene5860
TGME49_chrVIII	CRAIG	peptide	6251964	6252015	.	-	0	ID=pep_tgondii-rna.Gregory_ME49_mRNA.hour16.gene5860_53163;description=peptide_seq:AAVPSGASTGIYEALELR_fdr_score:0.006901796544119506_peptide_start: 34_peptide_end: 51;Derives_from=tgondii-rna.Gregory_ME49_mRNA.hour16.gene5860
TGME49_chrVIII	CRAIG	peptide	6250914	6250962	.	-	0	ID=pep_tgondii-rna.Gregory_ME49_mRNA.hour16.gene5860_53328;description=peptide_seq:SGETEDSFIADLVVGLR_fdr_score:1.0582943822206545E-5_peptide_start: 385_peptide_end: 401;Derives_from=tgondii-rna.Gregory_ME49_mRNA.hour16.gene5860
TGME49_chrVIII	CRAIG	peptide	6251304	6251370	.	-	0	ID=pep_tgondii-rna.Gregory_ME49_mRNA.hour16.gene5860_53800;description=peptide_seq:IAADVAASEFFLQDDKVYDLDFK_fdr_score:1.876235022633094E-7_peptide_start: 249_peptide_end: 271;Derives_from=tgondii-rna.Gregory_ME49_mRNA.hour16.gene5860
TGME49_chrVIII	CRAIG	peptide	6251964	6252015	.	-	0	ID=pep_tgondii-rna.Gregory_ME49_mRNA.hour16.gene5860_54149;description=peptide_seq:AAVPSGASTGIYEALELR_fdr_score:0.0032516926412267163_peptide_start: 34_peptide_end: 51;Derives_from=tgondii-rna.Gregory_ME49_mRNA.hour16.gene5860
TGME49_chrVIII	CRAIG	peptide	6251964	6252015	.	-	0	ID=pep_tgondii-rna.Gregory_ME49_mRNA.hour16.gene5860_54192;description=peptide_seq:AAVPSGASTGIYEALELR_fdr_score:3.8968962878808764E-10_peptide_start: 34_peptide_end: 51;Derives_from=tgondii-rna.Gregory_ME49_mRNA.hour16.gene5860
TGME49_chrVIII	CRAIG	peptide	6251400	6251496	.	-	0	ID=pep_tgondii-rna.Gregory_ME49_mRNA.hour16.gene5860_55029;description=peptide_seq:YGLDATNVGDEGGFAPNISGATEALDLLMEAIK_fdr_score:2.1203610027856846E-8_peptide_start: 207_peptide_end: 239;Derives_from=tgondii-rna.Gregory_ME49_mRNA.hour16.gene5860
TGME49_chrVIII	CRAIG	peptide	6251964	6252015	.	-	0	ID=pep_tgondii-rna.Gregory_ME49_mRNA.hour16.gene5860_56161;description=peptide_seq:AAVPSGASTGIYEALELR_fdr_score:3.5244109551818855E-15_peptide_start: 34_peptide_end: 51;Derives_from=tgondii-rna.Gregory_ME49_mRNA.hour16.gene5860
TGME49_chrVIII	CRAIG	peptide	6250995	6251049	.	-	0	ID=pep_tgondii-rna.Gregory_ME49_mRNA.hour16.gene5860_56276;description=peptide_seq:VNQIGTVSESIEACQLAQK_fdr_score:6.115882122025335E-16_peptide_start: 356_peptide_end: 374;Derives_from=tgondii-rna.Gregory_ME49_mRNA.hour16.gene5860
TGME49_chrVIII	CRAIG	peptide	6251517	6251607	.	-	0	ID=pep_tgondii-rna.Gregory_ME49_mRNA.hour16.gene5860_57251;description=peptide_seq:VAMQEFMIAPVGASTIQEAIQIGAEVYQHLK_fdr_score:1.7159392145571502E-6_peptide_start: 170_peptide_end: 200;Derives_from=tgondii-rna.Gregory_ME49_mRNA.hour16.gene5860
TGME49_chrVIII	CRAIG	peptide	6251100	6251142	.	-	0	ID=pep_tgondii-rna.Gregory_ME49_mRNA.hour16.gene5860_57373;description=peptide_seq:VQIVGDDLLVTNPTR_fdr_score:4.6402033316995736E-7_peptide_start: 325_peptide_end: 339;Derives_from=tgondii-rna.Gregory_ME49_mRNA.hour16.gene5860
TGME49_chrVIII	CRAIG	peptide	6251400	6251445	.	-	0	ID=pep_tgondii-rna.Gregory_ME49_mRNA.hour16.gene5860_57585;description=peptide_seq:ISGATEALDLLMEAIK_fdr_score:1.411059176294206E-5_peptide_start: 224_peptide_end: 239;Derives_from=tgondii-rna.Gregory_ME49_mRNA.hour16.gene5860
TGME49_chrVIII	CRAIG	peptide	6250914	6250962	.	-	0	ID=pep_tgondii-rna.Gregory_ME49_mRNA.hour16.gene5860_57995;description=peptide_seq:SGETEDSFIADLVVGLR_fdr_score:2.5941658858064645E-10_peptide_start: 385_peptide_end: 401;Derives_from=tgondii-rna.Gregory_ME49_mRNA.hour16.gene5860
TGME49_chrVIII	CRAIG	peptide	6250914	6250962	.	-	0	ID=pep_tgondii-rna.Gregory_ME49_mRNA.hour16.gene5860_58331;description=peptide_seq:SGETEDSFIADLVVGLR_fdr_score:7.937207866654908E-6_peptide_start: 385_peptide_end: 401;Derives_from=tgondii-rna.Gregory_ME49_mRNA.hour16.gene5860
TGME49_chrVIII	CRAIG	peptide	6251304	6251370	.	-	0	ID=pep_tgondii-rna.Gregory_ME49_mRNA.hour16.gene5860_58785;description=peptide_seq:IAADVAASEFFLQDDKVYDLDFK_fdr_score:1.2595765213835516E-5_peptide_start: 249_peptide_end: 271;Derives_from=tgondii-rna.Gregory_ME49_mRNA.hour16.gene5860
TGME49_chrVIII	CRAIG	peptide	6250914	6250962	.	-	0	ID=pep_tgondii-rna.Gregory_ME49_mRNA.hour16.gene5860_59305;description=peptide_seq:SGETEDSFIADLVVGLR_fdr_score:6.958737709074915E-14_peptide_start: 385_peptide_end: 401;Derives_from=tgondii-rna.Gregory_ME49_mRNA.hour16.gene5860
TGME49_chrVIII	CRAIG	peptide	6251400	6251445	.	-	0	ID=pep_tgondii-rna.Gregory_ME49_mRNA.hour16.gene5860_59560;description=peptide_seq:ISGATEALDLLMEAIK_fdr_score:8.084193197518889E-8_peptide_start: 224_peptide_end: 239;Derives_from=tgondii-rna.Gregory_ME49_mRNA.hour16.gene5860
TGME49_chrVIII	CRAIG	peptide	6251964	6252015	.	-	0	ID=pep_tgondii-rna.Gregory_ME49_mRNA.hour16.gene5860_59669;description=peptide_seq:AAVPSGASTGIYEALELR_fdr_score:0.006454670047206086_peptide_start: 34_peptide_end: 51;Derives_from=tgondii-rna.Gregory_ME49_mRNA.hour16.gene5860
TGME49_chrVIII	CRAIG	peptide	6250914	6250962	.	-	0	ID=pep_tgondii-rna.Gregory_ME49_mRNA.hour16.gene5860_59906;description=peptide_seq:SGETEDSFIADLVVGLR_fdr_score:6.173383896287151E-11_peptide_start: 385_peptide_end: 401;Derives_from=tgondii-rna.Gregory_ME49_mRNA.hour16.gene5860
TGME49_chrVIII	CRAIG	peptide	6251517	6251607	.	-	0	ID=pep_tgondii-rna.Gregory_ME49_mRNA.hour16.gene5860_60389;description=peptide_seq:VAMQEFMIAPVGASTIQEAIQIGAEVYQHLK_fdr_score:5.04812597200974E-4_peptide_start: 170_peptide_end: 200;Derives_from=tgondii-rna.Gregory_ME49_mRNA.hour16.gene5860
##1DE-PAG_21,Infinity,"generic|B_tgondii-rna.Knoll_Laura_Pittman.chronic_mouse.gene1190|",true,,"anchor protein",37,Infinity,VNFSVEQMREIMGNPK; VNFSVEQMR,VMQLWLPAGDTLLEMVVR; YRVENLYEGPMDDEAAQGIR; STLTDSLVSKAGIISAK; SGTLTTLDTAHNIADMKYSVSPVVR; KNLKPEIPPFENYYDKL; AGIISAKAAGDAR; LYMVAEPFPDGLADAIEAGQVNARDDPKER; ETVSAPSHMTCLSK; ALLELQMDGEEIYQTFSR; SGTLTTLDTAHNIADMK; YVPGEKTDLYIK; LQEPMFLVDITCPQDAVGGIYST…
TGME49_chrVIIa	CRAIG	CDS	1385458	1385460	313.531	+	0	transcript_id "tgondii-rna.Knoll_Laura_Pittman.chronic_mouse.gene1190"; transcript_id "tgondii-rna.Knoll_Laura_Pittman.chronic_mouse.gene1190.0";
TGME49_chrVIIa	CRAIG	CDS	1386455	1387345	8060.64	+	0	transcript_id "tgondii-rna.Knoll_Laura_Pittman.chronic_mouse.gene1190"; transcript_id "tgondii-rna.Knoll_Laura_Pittman.chronic_mouse.gene1190.0";
TGME49_chrVIIa	CRAIG	CDS	1387522	1389123	12627.1	+	0	transcript_id "tgondii-rna.Knoll_Laura_Pittman.chronic_mouse.gene1190"; transcript_id "tgondii-rna.Knoll_Laura_Pittman.chronic_mouse.gene1190.0";
TGME49_chrVIIa	CRAIG	peptide	1386457	1386502	.	+	0	ID=pep_tgondii-rna.Knoll_Laura_Pittman.chronic_mouse.gene1190_144;description=peptide_seq:VNFSVEQMREIMGNPK_fdr_score:2.7663818683528593E-7_peptide_start: 2_peptide_end: 17;Derives_from=tgondii-rna.Knoll_Laura_Pittman.chronic_mouse.gene1190
TGME49_chrVIIa	CRAIG	peptide	1388907	1388952	.	+	0	ID=pep_tgondii-rna.Knoll_Laura_Pittman.chronic_mouse.gene1190_187;description=peptide_seq:AYLPVAESFGFTTALR_fdr_score:4.1150710991691465E-13_peptide_start: 760_peptide_end: 775;Derives_from=tgondii-rna.Knoll_Laura_Pittman.chronic_mouse.gene1190
TGME49_chrVIIa	CRAIG	peptide	1387995	1388043	.	+	0	ID=pep_tgondii-rna.Knoll_Laura_Pittman.chronic_mouse.gene1190_358;description=peptide_seq:SGTLTTLDTAHNIADMK_fdr_score:0.004883604058750942_peptide_start: 456_peptide_end: 472;Derives_from=tgondii-rna.Knoll_Laura_Pittman.chronic_mouse.gene1190
TGME49_chrVIIa	CRAIG	peptide	1387995	1388043	.	+	0	ID=pep_tgondii-rna.Knoll_Laura_Pittman.chronic_mouse.gene1190_364;description=peptide_seq:SGTLTTLDTAHNIADMK_fdr_score:1.1019591168255265E-9_peptide_start: 456_peptide_end: 472;Derives_from=tgondii-rna.Knoll_Laura_Pittman.chronic_mouse.gene1190
TGME49_chrVIIa	CRAIG	peptide	1388355	1388424	.	+	0	ID=pep_tgondii-rna.Knoll_Laura_Pittman.chronic_mouse.gene1190_600;description=peptide_seq:LYMVAEPFPDGLADAIEAGQVNAR_fdr_score:4.031929586422936E-4_peptide_start: 576_peptide_end: 599;Derives_from=tgondii-rna.Knoll_Laura_Pittman.chronic_mouse.gene1190
TGME49_chrVIIa	CRAIG	peptide	1387995	1388067	.	+	0	ID=pep_tgondii-rna.Knoll_Laura_Pittman.chronic_mouse.gene1190_1071;description=peptide_seq:SGTLTTLDTAHNIADMKYSVSPVVR_fdr_score:5.046548718383382E-11_peptide_start: 456_peptide_end: 480;Derives_from=tgondii-rna.Knoll_Laura_Pittman.chronic_mouse.gene1190
TGME49_chrVIIa	CRAIG	peptide	1387650	1387707	.	+	0	ID=pep_tgondii-rna.Knoll_Laura_Pittman.chronic_mouse.gene1190_1182;description=peptide_seq:YRVENLYEGPMDDEAAQGIR_fdr_score:7.614946230199896E-9_peptide_start: 341_peptide_end: 360;Derives_from=tgondii-rna.Knoll_Laura_Pittman.chronic_mouse.gene1190
TGME49_chrVIIa	CRAIG	peptide	1386796	1386865	.	+	0	ID=pep_tgondii-rna.Knoll_Laura_Pittman.chronic_mouse.gene1190_1431;description=peptide_seq:VTDGALVVVDTIEGVCVQTETVLR_fdr_score:8.08912879462022E-13_peptide_start: 115_peptide_end: 138;Derives_from=tgondii-rna.Knoll_Laura_Pittman.chronic_mouse.gene1190
TGME49_chrVIIa	CRAIG	peptide	1388229	1388289	.	+	0	ID=pep_tgondii-rna.Knoll_Laura_Pittman.chronic_mouse.gene1190_1888;description=peptide_seq:DLRDEYAQIDFTVSDPVVSYR_fdr_score:1.3130148537327207E-6_peptide_start: 534_peptide_end: 554;Derives_from=tgondii-rna.Knoll_Laura_Pittman.chronic_mouse.gene1190
TGME49_chrVIIa	CRAIG	peptide	1387650	1387707	.	+	0	ID=pep_tgondii-rna.Knoll_Laura_Pittman.chronic_mouse.gene1190_1967;description=peptide_seq:YRVENLYEGPMDDEAAQGIR_fdr_score:0.009789316837827494_peptide_start: 341_peptide_end: 360;Derives_from=tgondii-rna.Knoll_Laura_Pittman.chronic_mouse.gene1190
TGME49_chrVIIa	CRAIG	peptide	1388355	1388424	.	+	0	ID=pep_tgondii-rna.Knoll_Laura_Pittman.chronic_mouse.gene1190_2139;description=peptide_seq:LYMVAEPFPDGLADAIEAGQVNAR_fdr_score:1.1854272299452969E-10_peptide_start: 576_peptide_end: 599;Derives_from=tgondii-rna.Knoll_Laura_Pittman.chronic_mouse.gene1190
TGME49_chrVIIa	CRAIG	peptide	1388733	1388766	.	+	0	ID=pep_tgondii-rna.Knoll_Laura_Pittman.chronic_mouse.gene1190_2570;description=peptide_seq:VLYACQLASAPR_fdr_score:0.015419285105795849_peptide_start: 702_peptide_end: 713;Derives_from=tgondii-rna.Knoll_Laura_Pittman.chronic_mouse.gene1190
TGME49_chrVIIa	CRAIG	peptide	1388907	1388952	.	+	0	ID=pep_tgondii-rna.Knoll_Laura_Pittman.chronic_mouse.gene1190_2674;description=peptide_seq:AYLPVAESFGFTTALR_fdr_score:1.908391042323107E-9_peptide_start: 760_peptide_end: 775;Derives_from=tgondii-rna.Knoll_Laura_Pittman.chronic_mouse.gene1190
TGME49_chrVIIa	CRAIG	peptide	1388355	1388424	.	+	0	ID=pep_tgondii-rna.Knoll_Laura_Pittman.chronic_mouse.gene1190_2765;description=peptide_seq:LYMVAEPFPDGLADAIEAGQVNAR_fdr_score:2.1131497403654486E-8_peptide_start: 576_peptide_end: 599;Derives_from=tgondii-rna.Knoll_Laura_Pittman.chronic_mouse.gene1190
TGME49_chrVIIa	CRAIG	peptide	1387851	1387884	.	+	0	ID=pep_tgondii-rna.Knoll_Laura_Pittman.chronic_mouse.gene1190_3515;description=peptide_seq:YVPGEKTDLYIK_fdr_score:0.009972716927947437_peptide_start: 408_peptide_end: 419;Derives_from=tgondii-rna.Knoll_Laura_Pittman.chronic_mouse.gene1190
TGME49_chrVIIa	CRAIG	peptide	1389033	1389066	.	+	0	ID=pep_tgondii-rna.Knoll_Laura_Pittman.chronic_mouse.gene1190_3729;description=peptide_seq:GSKMEELVHNIR_fdr_score:0.009511753021674734_peptide_start: 802_peptide_end: 813;Derives_from=tgondii-rna.Knoll_Laura_Pittman.chronic_mouse.gene1190
TGME49_chrVIIa	CRAIG	peptide	1389042	1389066	.	+	0	ID=pep_tgondii-rna.Knoll_Laura_Pittman.chronic_mouse.gene1190_4275;description=peptide_seq:MEELVHNIR_fdr_score:1.4110591762942062E-4_peptide_start: 805_peptide_end: 813;Derives_from=tgondii-rna.Knoll_Laura_Pittman.chronic_mouse.gene1190
TGME49_chrVIIa	CRAIG	peptide	1387650	1387707	.	+	0	ID=pep_tgondii-rna.Knoll_Laura_Pittman.chronic_mouse.gene1190_4553;description=peptide_seq:YRVENLYEGPMDDEAAQGIR_fdr_score:5.309524956283611E-12_peptide_start: 341_peptide_end: 360;Derives_from=tgondii-rna.Knoll_Laura_Pittman.chronic_mouse.gene1190
TGME49_chrVIIa	CRAIG	peptide	1388292	1388331	.	+	0	ID=pep_tgondii-rna.Knoll_Laura_Pittman.chronic_mouse.gene1190_4611;description=peptide_seq:ETVSAPSHMTCLSK_fdr_score:1.8814560772525377E-8_peptide_start: 555_peptide_end: 568;Derives_from=tgondii-rna.Knoll_Laura_Pittman.chronic_mouse.gene1190
TGME49_chrVIIa	CRAIG	peptide	1389033	1389066	.	+	0	ID=pep_tgondii-rna.Knoll_Laura_Pittman.chronic_mouse.gene1190_4958;description=peptide_seq:GSKMEELVHNIR_fdr_score:3.7313953331392994E-4_peptide_start: 802_peptide_end: 813;Derives_from=tgondii-rna.Knoll_Laura_Pittman.chronic_mouse.gene1190
TGME49_chrVIIa	CRAIG	peptide	1388907	1388952	.	+	0	ID=pep_tgondii-rna.Knoll_Laura_Pittman.chronic_mouse.gene1190_5435;description=peptide_seq:AYLPVAESFGFTTALR_fdr_score:4.233470031062559E-4_peptide_start: 760_peptide_end: 775;Derives_from=tgondii-rna.Knoll_Laura_Pittman.chronic_mouse.gene1190
TGME49_chrVIIa	CRAIG	peptide	1388355	1388442	.	+	0	ID=pep_tgondii-rna.Knoll_Laura_Pittman.chronic_mouse.gene1190_5504;description=peptide_seq:LYMVAEPFPDGLADAIEAGQVNARDDPKER_fdr_score:0.0091922450248983_peptide_start: 576_peptide_end: 605;Derives_from=tgondii-rna.Knoll_Laura_Pittman.chronic_mouse.gene1190
TGME49_chrVIIa	CRAIG	peptide	1388355	1388442	.	+	0	ID=pep_tgondii-rna.Knoll_Laura_Pittman.chronic_mouse.gene1190_5869;description=peptide_seq:LYMVAEPFPDGLADAIEAGQVNARDDPKER_fdr_score:5.456011823045816E-4_peptide_start: 576_peptide_end: 605;Derives_from=tgondii-rna.Knoll_Laura_Pittman.chronic_mouse.gene1190
TGME49_chrVIIa	CRAIG	peptide	1386457	1386481	.	+	0	ID=pep_tgondii-rna.Knoll_Laura_Pittman.chronic_mouse.gene1190_5921;description=peptide_seq:VNFSVEQMR_fdr_score:0.0017558212724781267_peptide_start: 2_peptide_end: 10;Derives_from=tgondii-rna.Knoll_Laura_Pittman.chronic_mouse.gene1190
TGME49_chrVIIa	CRAIG	peptide	1387710	1387749	.	+	0	ID=pep_tgondii-rna.Knoll_Laura_Pittman.chronic_mouse.gene1190_6052;description=peptide_seq:NCDPNAPLMMYVSK_fdr_score:3.910772168706929E-4_peptide_start: 361_peptide_end: 374;Derives_from=tgondii-rna.Knoll_Laura_Pittman.chronic_mouse.gene1190
TGME49_chrVIIa	CRAIG	peptide	1387797	1387827	.	+	0	ID=pep_tgondii-rna.Knoll_Laura_Pittman.chronic_mouse.gene1190_6659;description=peptide_seq:VFSGTVATGQK_fdr_score:3.885419068524079E-6_peptide_start: 390_peptide_end: 400;Derives_from=tgondii-rna.Knoll_Laura_Pittman.chronic_mouse.gene1190
TGME49_chrVIIa	CRAIG	peptide	1388907	1388952	.	+	0	ID=pep_tgondii-rna.Knoll_Laura_Pittman.chronic_mouse.gene1190_7528;description=peptide_seq:AYLPVAESFGFTTALR_fdr_score:4.6460652840802035E-9_peptide_start: 760_peptide_end: 775;Derives_from=tgondii-rna.Knoll_Laura_Pittman.chronic_mouse.gene1190
TGME49_chrVIIa	CRAIG	peptide	1388907	1388952	.	+	0	ID=pep_tgondii-rna.Knoll_Laura_Pittman.chronic_mouse.gene1190_7545;description=peptide_seq:AYLPVAESFGFTTALR_fdr_score:5.4517675426156044E-11_peptide_start: 760_peptide_end: 775;Derives_from=tgondii-rna.Knoll_Laura_Pittman.chronic_mouse.gene1190
TGME49_chrVIIa	CRAIG	peptide	1388616	1388643	.	+	0	ID=pep_tgondii-rna.Knoll_Laura_Pittman.chronic_mouse.gene1190_7563;description=peptide_seq:EGVLCEENMR_fdr_score:0.00944767441860465_peptide_start: 663_peptide_end: 672;Derives_from=tgondii-rna.Knoll_Laura_Pittman.chronic_mouse.gene1190
TGME49_chrVIIa	CRAIG	peptide	1388907	1388952	.	+	0	ID=pep_tgondii-rna.Knoll_Laura_Pittman.chronic_mouse.gene1190_7695;description=peptide_seq:AYLPVAESFGFTTALR_fdr_score:1.1611841138254403E-5_peptide_start: 760_peptide_end: 775;Derives_from=tgondii-rna.Knoll_Laura_Pittman.chronic_mouse.gene1190
TGME49_chrVIIa	CRAIG	peptide	1386457	1386481	.	+	0	ID=pep_tgondii-rna.Knoll_Laura_Pittman.chronic_mouse.gene1190_7718;description=peptide_seq:VNFSVEQMR_fdr_score:2.5146924827865726E-7_peptide_start: 2_peptide_end: 10;Derives_from=tgondii-rna.Knoll_Laura_Pittman.chronic_mouse.gene1190
TGME49_chrVIIa	CRAIG	peptide	1388769	1388850	.	+	0	ID=pep_tgondii-rna.Knoll_Laura_Pittman.chronic_mouse.gene1190_7853;description=peptide_seq:LQEPMFLVDITCPQDAVGGIYSTLNTRR_fdr_score:1.2209042345357922E-9_peptide_start: 714_peptide_end: 741;Derives_from=tgondii-rna.Knoll_Laura_Pittman.chronic_mouse.gene1190
TGME49_chrVIIa	CRAIG	peptide	1386922	1386973	.	+	0	ID=pep_tgondii-rna.Knoll_Laura_Pittman.chronic_mouse.gene1190_8149;description=peptide_seq:ALLELQMDGEEIYQTFSR_fdr_score:4.690709280602325E-7_peptide_start: 157_peptide_end: 174;Derives_from=tgondii-rna.Knoll_Laura_Pittman.chronic_mouse.gene1190
TGME49_chrVIIa	CRAIG	peptide	1389075	1389123	.	+	0	ID=pep_tgondii-rna.Knoll_Laura_Pittman.chronic_mouse.gene1190_8601;description=peptide_seq:KNLKPEIPPFENYYDKL_fdr_score:0.0039787746036744065_peptide_start: 816_peptide_end: 832;Derives_from=tgondii-rna.Knoll_Laura_Pittman.chronic_mouse.gene1190
TGME49_chrVIIa	CRAIG	peptide	1386457	1386481	.	+	0	ID=pep_tgondii-rna.Knoll_Laura_Pittman.chronic_mouse.gene1190_9077;description=peptide_seq:VNFSVEQMR_fdr_score:9.701435497348784E-8_peptide_start: 2_peptide_end: 10;Derives_from=tgondii-rna.Knoll_Laura_Pittman.chronic_mouse.gene1190
TGME49_chrVIIa	CRAIG	peptide	1388355	1388424	.	+	0	ID=pep_tgondii-rna.Knoll_Laura_Pittman.chronic_mouse.gene1190_9214;description=peptide_seq:LYMVAEPFPDGLADAIEAGQVNAR_fdr_score:0.0_peptide_start: 576_peptide_end: 599;Derives_from=tgondii-rna.Knoll_Laura_Pittman.chronic_mouse.gene1190
TGME49_chrVIIa	CRAIG	peptide	1386457	1386502	.	+	0	ID=pep_tgondii-rna.Knoll_Laura_Pittman.chronic_mouse.gene1190_9373;description=peptide_seq:VNFSVEQMREIMGNPK_fdr_score:4.3358344575787913E-7_peptide_start: 2_peptide_end: 17;Derives_from=tgondii-rna.Knoll_Laura_Pittman.chronic_mouse.gene1190
TGME49_chrVIIa	CRAIG	peptide	1388355	1388424	.	+	0	ID=pep_tgondii-rna.Knoll_Laura_Pittman.chronic_mouse.gene1190_9787;description=peptide_seq:LYMVAEPFPDGLADAIEAGQVNAR_fdr_score:5.758684298083522E-9_peptide_start: 576_peptide_end: 599;Derives_from=tgondii-rna.Knoll_Laura_Pittman.chronic_mouse.gene1190
TGME49_chrVIIa	CRAIG	peptide	1386922	1386973	.	+	0	ID=pep_tgondii-rna.Knoll_Laura_Pittman.chronic_mouse.gene1190_9875;description=peptide_seq:ALLELQMDGEEIYQTFSR_fdr_score:2.2610546706896525E-13_peptide_start: 157_peptide_end: 174;Derives_from=tgondii-rna.Knoll_Laura_Pittman.chronic_mouse.gene1190
TGME49_chrVIIa	CRAIG	peptide	1387650	1387707	.	+	0	ID=pep_tgondii-rna.Knoll_Laura_Pittman.chronic_mouse.gene1190_9939;description=peptide_seq:YRVENLYEGPMDDEAAQGIR_fdr_score:1.916642140031576E-4_peptide_start: 341_peptide_end: 360;Derives_from=tgondii-rna.Knoll_Laura_Pittman.chronic_mouse.gene1190
TGME49_chrVIIa	CRAIG	peptide	1388355	1388442	.	+	0	ID=pep_tgondii-rna.Knoll_Laura_Pittman.chronic_mouse.gene1190_10218;description=peptide_seq:LYMVAEPFPDGLADAIEAGQVNARDDPKER_fdr_score:0.002009732675773021_peptide_start: 576_peptide_end: 605;Derives_from=tgondii-rna.Knoll_Laura_Pittman.chronic_mouse.gene1190
TGME49_chrVIIa	CRAIG	peptide	1388733	1388766	.	+	0	ID=pep_tgondii-rna.Knoll_Laura_Pittman.chronic_mouse.gene1190_10777;description=peptide_seq:VLYACQLASAPR_fdr_score:1.2203951626904868E-7_peptide_start: 702_peptide_end: 713;Derives_from=tgondii-rna.Knoll_Laura_Pittman.chronic_mouse.gene1190
TGME49_chrVIIa	CRAIG	peptide	1387563	1387617	.	+	0	ID=pep_tgondii-rna.Knoll_Laura_Pittman.chronic_mouse.gene1190_11270;description=peptide_seq:RVMQLWLPAGDTLLEMVVR_fdr_score:3.6646799774441854E-4_peptide_start: 312_peptide_end: 330;Derives_from=tgondii-rna.Knoll_Laura_Pittman.chronic_mouse.gene1190
TGME49_chrVIIa	CRAIG	peptide	1386922	1386973	.	+	0	ID=pep_tgondii-rna.Knoll_Laura_Pittman.chronic_mouse.gene1190_11823;description=peptide_seq:ALLELQMDGEEIYQTFSR_fdr_score:3.6621385321719394E-4_peptide_start: 157_peptide_end: 174;Derives_from=tgondii-rna.Knoll_Laura_Pittman.chronic_mouse.gene1190
TGME49_chrVIIa	CRAIG	peptide	1388733	1388766	.	+	0	ID=pep_tgondii-rna.Knoll_Laura_Pittman.chronic_mouse.gene1190_11888;description=peptide_seq:VLYACQLASAPR_fdr_score:3.6629843142863596E-4_peptide_start: 702_peptide_end: 713;Derives_from=tgondii-rna.Knoll_Laura_Pittman.chronic_mouse.gene1190
TGME49_chrVIIa	CRAIG	peptide	1387710	1387749	.	+	0	ID=pep_tgondii-rna.Knoll_Laura_Pittman.chronic_mouse.gene1190_11895;description=peptide_seq:NCDPNAPLMMYVSK_fdr_score:1.0351367550798435E-7_peptide_start: 361_peptide_end: 374;Derives_from=tgondii-rna.Knoll_Laura_Pittman.chronic_mouse.gene1190
TGME49_chrVIIa	CRAIG	peptide	1387851	1387884	.	+	0	ID=pep_tgondii-rna.Knoll_Laura_Pittman.chronic_mouse.gene1190_12147;description=peptide_seq:YVPGEKTDLYIK_fdr_score:0.01748885016275077_peptide_start: 408_peptide_end: 419;Derives_from=tgondii-rna.Knoll_Laura_Pittman.chronic_mouse.gene1190
TGME49_chrVIIa	CRAIG	peptide	1387995	1388067	.	+	0	ID=pep_tgondii-rna.Knoll_Laura_Pittman.chronic_mouse.gene1190_12176;description=peptide_seq:SGTLTTLDTAHNIADMKYSVSPVVR_fdr_score:8.301007796905658E-9_peptide_start: 456_peptide_end: 480;Derives_from=tgondii-rna.Knoll_Laura_Pittman.chronic_mouse.gene1190
TGME49_chrVIIa	CRAIG	peptide	1388907	1388952	.	+	0	ID=pep_tgondii-rna.Knoll_Laura_Pittman.chronic_mouse.gene1190_12235;description=peptide_seq:AYLPVAESFGFTTALR_fdr_score:1.59796921103637E-7_peptide_start: 760_peptide_end: 775;Derives_from=tgondii-rna.Knoll_Laura_Pittman.chronic_mouse.gene1190
TGME49_chrVIIa	CRAIG	peptide	1387995	1388043	.	+	0	ID=pep_tgondii-rna.Knoll_Laura_Pittman.chronic_mouse.gene1190_12628;description=peptide_seq:SGTLTTLDTAHNIADMK_fdr_score:0.0033567539308174206_peptide_start: 456_peptide_end: 472;Derives_from=tgondii-rna.Knoll_Laura_Pittman.chronic_mouse.gene1190
TGME49_chrVIIa	CRAIG	peptide	1389042	1389066	.	+	0	ID=pep_tgondii-rna.Knoll_Laura_Pittman.chronic_mouse.gene1190_12733;description=peptide_seq:MEELVHNIR_fdr_score:1.1598799595352644E-7_peptide_start: 805_peptide_end: 813;Derives_from=tgondii-rna.Knoll_Laura_Pittman.chronic_mouse.gene1190
TGME49_chrVIIa	CRAIG	peptide	1389033	1389066	.	+	0	ID=pep_tgondii-rna.Knoll_Laura_Pittman.chronic_mouse.gene1190_13276;description=peptide_seq:GSKMEELVHNIR_fdr_score:4.2993991076645564E-8_peptide_start: 802_peptide_end: 813;Derives_from=tgondii-rna.Knoll_Laura_Pittman.chronic_mouse.gene1190
TGME49_chrVIIa	CRAIG	peptide	1388907	1388952	.	+	0	ID=pep_tgondii-rna.Knoll_Laura_Pittman.chronic_mouse.gene1190_13802;description=peptide_seq:AYLPVAESFGFTTALR_fdr_score:0.005891844006085928_peptide_start: 760_peptide_end: 775;Derives_from=tgondii-rna.Knoll_Laura_Pittman.chronic_mouse.gene1190
TGME49_chrVIIa	CRAIG	peptide	1387650	1387707	.	+	0	ID=pep_tgondii-rna.Knoll_Laura_Pittman.chronic_mouse.gene1190_14096;description=peptide_seq:YRVENLYEGPMDDEAAQGIR_fdr_score:2.899940581899031E-8_peptide_start: 341_peptide_end: 360;Derives_from=tgondii-rna.Knoll_Laura_Pittman.chronic_mouse.gene1190
TGME49_chrVIIa	CRAIG	peptide	1386457	1386481	.	+	0	ID=pep_tgondii-rna.Knoll_Laura_Pittman.chronic_mouse.gene1190_14166;description=peptide_seq:VNFSVEQMR_fdr_score:0.009475940570252072_peptide_start: 2_peptide_end: 10;Derives_from=tgondii-rna.Knoll_Laura_Pittman.chronic_mouse.gene1190
TGME49_chrVIIa	CRAIG	peptide	1388907	1388952	.	+	0	ID=pep_tgondii-rna.Knoll_Laura_Pittman.chronic_mouse.gene1190_14239;description=peptide_seq:AYLPVAESFGFTTALR_fdr_score:7.701883018056377E-7_peptide_start: 760_peptide_end: 775;Derives_from=tgondii-rna.Knoll_Laura_Pittman.chronic_mouse.gene1190
TGME49_chrVIIa	CRAIG	peptide	1388445	1388493	.	+	0	ID=pep_tgondii-rna.Knoll_Laura_Pittman.chronic_mouse.gene1190_14629;description=peptide_seq:ANALAEKFDFDKNAALK_fdr_score:3.693124307019538E-4_peptide_start: 606_peptide_end: 622;Derives_from=tgondii-rna.Knoll_Laura_Pittman.chronic_mouse.gene1190
TGME49_chrVIIa	CRAIG	peptide	1388355	1388442	.	+	0	ID=pep_tgondii-rna.Knoll_Laura_Pittman.chronic_mouse.gene1190_14755;description=peptide_seq:LYMVAEPFPDGLADAIEAGQVNARDDPKER_fdr_score:0.018818268881156727_peptide_start: 576_peptide_end: 605;Derives_from=tgondii-rna.Knoll_Laura_Pittman.chronic_mouse.gene1190
TGME49_chrVIIa	CRAIG	peptide	1387318	1387345	.	+	0	ID=pep_tgondii-rna.Knoll_Laura_Pittman.chronic_mouse.gene1190_15207;description=peptide_seq:MLGSLGIELK_fdr_score:0.011412268188302425_peptide_start: 289_peptide_end: 298;Derives_from=tgondii-rna.Knoll_Laura_Pittman.chronic_mouse.gene1190
TGME49_chrVIIa	CRAIG	peptide	1386922	1386973	.	+	0	ID=pep_tgondii-rna.Knoll_Laura_Pittman.chronic_mouse.gene1190_15482;description=peptide_seq:ALLELQMDGEEIYQTFSR_fdr_score:1.0495816956423432E-13_peptide_start: 157_peptide_end: 174;Derives_from=tgondii-rna.Knoll_Laura_Pittman.chronic_mouse.gene1190
TGME49_chrVIIa	CRAIG	peptide	1386886	1386919	.	+	0	ID=pep_tgondii-rna.Knoll_Laura_Pittman.chronic_mouse.gene1190_16289;description=peptide_seq:IRPVLHVNKVDR_fdr_score:0.006977852170773105_peptide_start: 145_peptide_end: 156;Derives_from=tgondii-rna.Knoll_Laura_Pittman.chronic_mouse.gene1190
TGME49_chrVIIa	CRAIG	peptide	1386922	1386973	.	+	0	ID=pep_tgondii-rna.Knoll_Laura_Pittman.chronic_mouse.gene1190_17517;description=peptide_seq:ALLELQMDGEEIYQTFSR_fdr_score:1.4243086777295238E-13_peptide_start: 157_peptide_end: 174;Derives_from=tgondii-rna.Knoll_Laura_Pittman.chronic_mouse.gene1190
TGME49_chrVIIa	CRAIG	peptide	1386922	1386973	.	+	0	ID=pep_tgondii-rna.Knoll_Laura_Pittman.chronic_mouse.gene1190_17865;description=peptide_seq:ALLELQMDGEEIYQTFSR_fdr_score:1.0888517580551799E-10_peptide_start: 157_peptide_end: 174;Derives_from=tgondii-rna.Knoll_Laura_Pittman.chronic_mouse.gene1190
TGME49_chrVIIa	CRAIG	peptide	1387650	1387707	.	+	0	ID=pep_tgondii-rna.Knoll_Laura_Pittman.chronic_mouse.gene1190_18025;description=peptide_seq:YRVENLYEGPMDDEAAQGIR_fdr_score:7.2649827061239E-13_peptide_start: 341_peptide_end: 360;Derives_from=tgondii-rna.Knoll_Laura_Pittman.chronic_mouse.gene1190
TGME49_chrVIIa	CRAIG	peptide	1389033	1389066	.	+	0	ID=pep_tgondii-rna.Knoll_Laura_Pittman.chronic_mouse.gene1190_18507;description=peptide_seq:GSKMEELVHNIR_fdr_score:1.682177924863593E-8_peptide_start: 802_peptide_end: 813;Derives_from=tgondii-rna.Knoll_Laura_Pittman.chronic_mouse.gene1190
TGME49_chrVIIa	CRAIG	peptide	1386922	1386973	.	+	0	ID=pep_tgondii-rna.Knoll_Laura_Pittman.chronic_mouse.gene1190_18570;description=peptide_seq:ALLELQMDGEEIYQTFSR_fdr_score:7.505147125619688E-13_peptide_start: 157_peptide_end: 174;Derives_from=tgondii-rna.Knoll_Laura_Pittman.chronic_mouse.gene1190
TGME49_chrVIIa	CRAIG	peptide	1386796	1386865	.	+	0	ID=pep_tgondii-rna.Knoll_Laura_Pittman.chronic_mouse.gene1190_19568;description=peptide_seq:VTDGALVVVDTIEGVCVQTETVLR_fdr_score:3.661971506525246E-4_peptide_start: 115_peptide_end: 138;Derives_from=tgondii-rna.Knoll_Laura_Pittman.chronic_mouse.gene1190
TGME49_chrVIIa	CRAIG	peptide	1388907	1388952	.	+	0	ID=pep_tgondii-rna.Knoll_Laura_Pittman.chronic_mouse.gene1190_19657;description=peptide_seq:AYLPVAESFGFTTALR_fdr_score:7.790222535790928E-5_peptide_start: 760_peptide_end: 775;Derives_from=tgondii-rna.Knoll_Laura_Pittman.chronic_mouse.gene1190
TGME49_chrVIIa	CRAIG	peptide	1386550	1386577	.	+	0	ID=pep_tgondii-rna.Knoll_Laura_Pittman.chronic_mouse.gene1190_19783;description=peptide_seq:STLTDSLVSK_fdr_score:0.029379157427937917_peptide_start: 33_peptide_end: 42;Derives_from=tgondii-rna.Knoll_Laura_Pittman.chronic_mouse.gene1190
TGME49_chrVIIa	CRAIG	peptide	1388907	1388952	.	+	0	ID=pep_tgondii-rna.Knoll_Laura_Pittman.chronic_mouse.gene1190_19865;description=peptide_seq:AYLPVAESFGFTTALR_fdr_score:1.2837601307670085E-7_peptide_start: 760_peptide_end: 775;Derives_from=tgondii-rna.Knoll_Laura_Pittman.chronic_mouse.gene1190
TGME49_chrVIIa	CRAIG	peptide	1387650	1387707	.	+	0	ID=pep_tgondii-rna.Knoll_Laura_Pittman.chronic_mouse.gene1190_19973;description=peptide_seq:YRVENLYEGPMDDEAAQGIR_fdr_score:4.014935873143018E-4_peptide_start: 341_peptide_end: 360;Derives_from=tgondii-rna.Knoll_Laura_Pittman.chronic_mouse.gene1190
TGME49_chrVIIa	CRAIG	peptide	1388907	1388952	.	+	0	ID=pep_tgondii-rna.Knoll_Laura_Pittman.chronic_mouse.gene1190_20232;description=peptide_seq:AYLPVAESFGFTTALR_fdr_score:1.6124340112660023E-8_peptide_start: 760_peptide_end: 775;Derives_from=tgondii-rna.Knoll_Laura_Pittman.chronic_mouse.gene1190
TGME49_chrVIIa	CRAIG	peptide	1387797	1387827	.	+	0	ID=pep_tgondii-rna.Knoll_Laura_Pittman.chronic_mouse.gene1190_20895;description=peptide_seq:VFSGTVATGQK_fdr_score:0.0018434909029068766_peptide_start: 390_peptide_end: 400;Derives_from=tgondii-rna.Knoll_Laura_Pittman.chronic_mouse.gene1190
TGME49_chrVIIa	CRAIG	peptide	1386457	1386481	.	+	0	ID=pep_tgondii-rna.Knoll_Laura_Pittman.chronic_mouse.gene1190_20968;description=peptide_seq:VNFSVEQMR_fdr_score:2.8075460627127877E-7_peptide_start: 2_peptide_end: 10;Derives_from=tgondii-rna.Knoll_Laura_Pittman.chronic_mouse.gene1190
TGME49_chrVIIa	CRAIG	peptide	1387797	1387827	.	+	0	ID=pep_tgondii-rna.Knoll_Laura_Pittman.chronic_mouse.gene1190_21412;description=peptide_seq:VFSGTVATGQK_fdr_score:0.0074527470536157134_peptide_start: 390_peptide_end: 400;Derives_from=tgondii-rna.Knoll_Laura_Pittman.chronic_mouse.gene1190
TGME49_chrVIIa	CRAIG	peptide	1386922	1386973	.	+	0	ID=pep_tgondii-rna.Knoll_Laura_Pittman.chronic_mouse.gene1190_21432;description=peptide_seq:ALLELQMDGEEIYQTFSR_fdr_score:0.005586517095970434_peptide_start: 157_peptide_end: 174;Derives_from=tgondii-rna.Knoll_Laura_Pittman.chronic_mouse.gene1190
TGME49_chrVIIa	CRAIG	peptide	1386796	1386865	.	+	0	ID=pep_tgondii-rna.Knoll_Laura_Pittman.chronic_mouse.gene1190_21853;description=peptide_seq:VTDGALVVVDTIEGVCVQTETVLR_fdr_score:0.011111328606412835_peptide_start: 115_peptide_end: 138;Derives_from=tgondii-rna.Knoll_Laura_Pittman.chronic_mouse.gene1190
TGME49_chrVIIa	CRAIG	peptide	1387995	1388043	.	+	0	ID=pep_tgondii-rna.Knoll_Laura_Pittman.chronic_mouse.gene1190_22077;description=peptide_seq:SGTLTTLDTAHNIADMK_fdr_score:3.6994367448409934E-4_peptide_start: 456_peptide_end: 472;Derives_from=tgondii-rna.Knoll_Laura_Pittman.chronic_mouse.gene1190
TGME49_chrVIIa	CRAIG	peptide	1388355	1388424	.	+	0	ID=pep_tgondii-rna.Knoll_Laura_Pittman.chronic_mouse.gene1190_22181;description=peptide_seq:LYMVAEPFPDGLADAIEAGQVNAR_fdr_score:0.0_peptide_start: 576_peptide_end: 599;Derives_from=tgondii-rna.Knoll_Laura_Pittman.chronic_mouse.gene1190
TGME49_chrVIIa	CRAIG	peptide	1387656	1387707	.	+	0	ID=pep_tgondii-rna.Knoll_Laura_Pittman.chronic_mouse.gene1190_22578;description=peptide_seq:VENLYEGPMDDEAAQGIR_fdr_score:1.5830738723652002E-13_peptide_start: 343_peptide_end: 360;Derives_from=tgondii-rna.Knoll_Laura_Pittman.chronic_mouse.gene1190
TGME49_chrVIIa	CRAIG	peptide	1387797	1387827	.	+	0	ID=pep_tgondii-rna.Knoll_Laura_Pittman.chronic_mouse.gene1190_22590;description=peptide_seq:VFSGTVATGQK_fdr_score:0.018925518925518924_peptide_start: 390_peptide_end: 400;Derives_from=tgondii-rna.Knoll_Laura_Pittman.chronic_mouse.gene1190
TGME49_chrVIIa	CRAIG	peptide	1388355	1388442	.	+	0	ID=pep_tgondii-rna.Knoll_Laura_Pittman.chronic_mouse.gene1190_22951;description=peptide_seq:LYMVAEPFPDGLADAIEAGQVNARDDPKER_fdr_score:0.0030967024500166323_peptide_start: 576_peptide_end: 605;Derives_from=tgondii-rna.Knoll_Laura_Pittman.chronic_mouse.gene1190
TGME49_chrVIIa	CRAIG	peptide	1387318	1387345	.	+	0	ID=pep_tgondii-rna.Knoll_Laura_Pittman.chronic_mouse.gene1190_23060;description=peptide_seq:MLGSLGIELK_fdr_score:4.996571031147342E-7_peptide_start: 289_peptide_end: 298;Derives_from=tgondii-rna.Knoll_Laura_Pittman.chronic_mouse.gene1190
TGME49_chrVIIa	CRAIG	peptide	1386922	1386973	.	+	0	ID=pep_tgondii-rna.Knoll_Laura_Pittman.chronic_mouse.gene1190_23285;description=peptide_seq:ALLELQMDGEEIYQTFSR_fdr_score:6.303946654461034E-15_peptide_start: 157_peptide_end: 174;Derives_from=tgondii-rna.Knoll_Laura_Pittman.chronic_mouse.gene1190
TGME49_chrVIIa	CRAIG	peptide	1386922	1386973	.	+	0	ID=pep_tgondii-rna.Knoll_Laura_Pittman.chronic_mouse.gene1190_23373;description=peptide_seq:ALLELQMDGEEIYQTFSR_fdr_score:4.149464062233654E-15_peptide_start: 157_peptide_end: 174;Derives_from=tgondii-rna.Knoll_Laura_Pittman.chronic_mouse.gene1190
TGME49_chrVIIa	CRAIG	peptide	1386922	1386973	.	+	0	ID=pep_tgondii-rna.Knoll_Laura_Pittman.chronic_mouse.gene1190_23948;description=peptide_seq:ALLELQMDGEEIYQTFSR_fdr_score:5.199321199714795E-15_peptide_start: 157_peptide_end: 174;Derives_from=tgondii-rna.Knoll_Laura_Pittman.chronic_mouse.gene1190
TGME49_chrVIIa	CRAIG	peptide	1388445	1388493	.	+	0	ID=pep_tgondii-rna.Knoll_Laura_Pittman.chronic_mouse.gene1190_24320;description=peptide_seq:ANALAEKFDFDKNAALK_fdr_score:2.1338202072787925E-7_peptide_start: 606_peptide_end: 622;Derives_from=tgondii-rna.Knoll_Laura_Pittman.chronic_mouse.gene1190
TGME49_chrVIIa	CRAIG	peptide	1387318	1387345	.	+	0	ID=pep_tgondii-rna.Knoll_Laura_Pittman.chronic_mouse.gene1190_24437;description=peptide_seq:MLGSLGIELK_fdr_score:0.009009009009009009_peptide_start: 289_peptide_end: 298;Derives_from=tgondii-rna.Knoll_Laura_Pittman.chronic_mouse.gene1190
TGME49_chrVIIa	CRAIG	peptide	1387797	1387827	.	+	0	ID=pep_tgondii-rna.Knoll_Laura_Pittman.chronic_mouse.gene1190_24559;description=peptide_seq:VFSGTVATGQK_fdr_score:3.5276479407355155E-5_peptide_start: 390_peptide_end: 400;Derives_from=tgondii-rna.Knoll_Laura_Pittman.chronic_mouse.gene1190
TGME49_chrVIIa	CRAIG	peptide	1386550	1386598	.	+	0	ID=pep_tgondii-rna.Knoll_Laura_Pittman.chronic_mouse.gene1190_25550;description=peptide_seq:STLTDSLVSKAGIISAK_fdr_score:0.009943277573154783_peptide_start: 33_peptide_end: 49;Derives_from=tgondii-rna.Knoll_Laura_Pittman.chronic_mouse.gene1190
TGME49_chrVIIa	CRAIG	peptide	1388730	1388766	.	+	0	ID=pep_tgondii-rna.Knoll_Laura_Pittman.chronic_mouse.gene1190_25647;description=peptide_seq:RVLYACQLASAPR_fdr_score:0.005648518657903001_peptide_start: 701_peptide_end: 713;Derives_from=tgondii-rna.Knoll_Laura_Pittman.chronic_mouse.gene1190
TGME49_chrVIIa	CRAIG	peptide	1388907	1388952	.	+	0	ID=pep_tgondii-rna.Knoll_Laura_Pittman.chronic_mouse.gene1190_25797;description=peptide_seq:AYLPVAESFGFTTALR_fdr_score:8.08419319751889E-6_peptide_start: 760_peptide_end: 775;Derives_from=tgondii-rna.Knoll_Laura_Pittman.chronic_mouse.gene1190
TGME49_chrVIIa	CRAIG	peptide	1388616	1388643	.	+	0	ID=pep_tgondii-rna.Knoll_Laura_Pittman.chronic_mouse.gene1190_25929;description=peptide_seq:EGVLCEENMR_fdr_score:0.0027922060461946178_peptide_start: 663_peptide_end: 672;Derives_from=tgondii-rna.Knoll_Laura_Pittman.chronic_mouse.gene1190
TGME49_chrVIIa	CRAIG	peptide	1388907	1388952	.	+	0	ID=pep_tgondii-rna.Knoll_Laura_Pittman.chronic_mouse.gene1190_25934;description=peptide_seq:AYLPVAESFGFTTALR_fdr_score:2.498750624687656E-4_peptide_start: 760_peptide_end: 775;Derives_from=tgondii-rna.Knoll_Laura_Pittman.chronic_mouse.gene1190
TGME49_chrVIIa	CRAIG	peptide	1388355	1388442	.	+	0	ID=pep_tgondii-rna.Knoll_Laura_Pittman.chronic_mouse.gene1190_26111;description=peptide_seq:LYMVAEPFPDGLADAIEAGQVNARDDPKER_fdr_score:0.004084529945340675_peptide_start: 576_peptide_end: 605;Derives_from=tgondii-rna.Knoll_Laura_Pittman.chronic_mouse.gene1190
TGME49_chrVIIa	CRAIG	peptide	1388907	1388952	.	+	0	ID=pep_tgondii-rna.Knoll_Laura_Pittman.chronic_mouse.gene1190_26476;description=peptide_seq:AYLPVAESFGFTTALR_fdr_score:2.2094592798086568E-14_peptide_start: 760_peptide_end: 775;Derives_from=tgondii-rna.Knoll_Laura_Pittman.chronic_mouse.gene1190
TGME49_chrVIIa	CRAIG	peptide	1386550	1386577	.	+	0	ID=pep_tgondii-rna.Knoll_Laura_Pittman.chronic_mouse.gene1190_27305;description=peptide_seq:STLTDSLVSK_fdr_score:4.409559925919394E-4_peptide_start: 33_peptide_end: 42;Derives_from=tgondii-rna.Knoll_Laura_Pittman.chronic_mouse.gene1190
TGME49_chrVIIa	CRAIG	peptide	1389078	1389123	.	+	0	ID=pep_tgondii-rna.Knoll_Laura_Pittman.chronic_mouse.gene1190_27336;description=peptide_seq:NLKPEIPPFENYYDKL_fdr_score:0.00190344688640989_peptide_start: 817_peptide_end: 832;Derives_from=tgondii-rna.Knoll_Laura_Pittman.chronic_mouse.gene1190
TGME49_chrVIIa	CRAIG	peptide	1386922	1386973	.	+	0	ID=pep_tgondii-rna.Knoll_Laura_Pittman.chronic_mouse.gene1190_27803;description=peptide_seq:ALLELQMDGEEIYQTFSR_fdr_score:2.646184454133296E-8_peptide_start: 157_peptide_end: 174;Derives_from=tgondii-rna.Knoll_Laura_Pittman.chronic_mouse.gene1190
TGME49_chrVIIa	CRAIG	peptide	1387165	1387192	.	+	0	ID=pep_tgondii-rna.Knoll_Laura_Pittman.chronic_mouse.gene1190_28170;description=peptide_seq:LWGNNFYNAK_fdr_score:1.5408057866646692E-6_peptide_start: 238_peptide_end: 247;Derives_from=tgondii-rna.Knoll_Laura_Pittman.chronic_mouse.gene1190
TGME49_chrVIIa	CRAIG	peptide	1388070	1388106	.	+	0	ID=pep_tgondii-rna.Knoll_Laura_Pittman.chronic_mouse.gene1190_28357;description=peptide_seq:VAVKPKDNKELPK_fdr_score:2.6457359555516366E-4_peptide_start: 481_peptide_end: 493;Derives_from=tgondii-rna.Knoll_Laura_Pittman.chronic_mouse.gene1190
TGME49_chrVIIa	CRAIG	peptide	1387797	1387827	.	+	0	ID=pep_tgondii-rna.Knoll_Laura_Pittman.chronic_mouse.gene1190_28854;description=peptide_seq:VFSGTVATGQK_fdr_score:8.922766925853351E-7_peptide_start: 390_peptide_end: 400;Derives_from=tgondii-rna.Knoll_Laura_Pittman.chronic_mouse.gene1190
TGME49_chrVIIa	CRAIG	peptide	1386922	1386973	.	+	0	ID=pep_tgondii-rna.Knoll_Laura_Pittman.chronic_mouse.gene1190_29019;description=peptide_seq:ALLELQMDGEEIYQTFSR_fdr_score:1.9637452249822627E-4_peptide_start: 157_peptide_end: 174;Derives_from=tgondii-rna.Knoll_Laura_Pittman.chronic_mouse.gene1190
TGME49_chrVIIa	CRAIG	peptide	1388907	1388952	.	+	0	ID=pep_tgondii-rna.Knoll_Laura_Pittman.chronic_mouse.gene1190_29554;description=peptide_seq:AYLPVAESFGFTTALR_fdr_score:6.979118844388217E-13_peptide_start: 760_peptide_end: 775;Derives_from=tgondii-rna.Knoll_Laura_Pittman.chronic_mouse.gene1190
TGME49_chrVIIa	CRAIG	peptide	1387797	1387827	.	+	0	ID=pep_tgondii-rna.Knoll_Laura_Pittman.chronic_mouse.gene1190_30080;description=peptide_seq:VFSGTVATGQK_fdr_score:3.233677279007556E-4_peptide_start: 390_peptide_end: 400;Derives_from=tgondii-rna.Knoll_Laura_Pittman.chronic_mouse.gene1190
TGME49_chrVIIa	CRAIG	peptide	1388907	1388952	.	+	0	ID=pep_tgondii-rna.Knoll_Laura_Pittman.chronic_mouse.gene1190_30463;description=peptide_seq:AYLPVAESFGFTTALR_fdr_score:1.1808598363316554E-11_peptide_start: 760_peptide_end: 775;Derives_from=tgondii-rna.Knoll_Laura_Pittman.chronic_mouse.gene1190
TGME49_chrVIIa	CRAIG	peptide	1388733	1388766	.	+	0	ID=pep_tgondii-rna.Knoll_Laura_Pittman.chronic_mouse.gene1190_31072;description=peptide_seq:VLYACQLASAPR_fdr_score:4.2671403329772817E-7_peptide_start: 702_peptide_end: 713;Derives_from=tgondii-rna.Knoll_Laura_Pittman.chronic_mouse.gene1190
TGME49_chrVIIa	CRAIG	peptide	1386457	1386481	.	+	0	ID=pep_tgondii-rna.Knoll_Laura_Pittman.chronic_mouse.gene1190_31472;description=peptide_seq:VNFSVEQMR_fdr_score:0.001892409971321693_peptide_start: 2_peptide_end: 10;Derives_from=tgondii-rna.Knoll_Laura_Pittman.chronic_mouse.gene1190
TGME49_chrVIIa	CRAIG	peptide	1388907	1388952	.	+	0	ID=pep_tgondii-rna.Knoll_Laura_Pittman.chronic_mouse.gene1190_31617;description=peptide_seq:AYLPVAESFGFTTALR_fdr_score:3.674633271599495E-9_peptide_start: 760_peptide_end: 775;Derives_from=tgondii-rna.Knoll_Laura_Pittman.chronic_mouse.gene1190
TGME49_chrVIIa	CRAIG	peptide	1386922	1386973	.	+	0	ID=pep_tgondii-rna.Knoll_Laura_Pittman.chronic_mouse.gene1190_31818;description=peptide_seq:ALLELQMDGEEIYQTFSR_fdr_score:5.591151871465514E-14_peptide_start: 157_peptide_end: 174;Derives_from=tgondii-rna.Knoll_Laura_Pittman.chronic_mouse.gene1190
TGME49_chrVIIa	CRAIG	peptide	1388907	1388952	.	+	0	ID=pep_tgondii-rna.Knoll_Laura_Pittman.chronic_mouse.gene1190_31932;description=peptide_seq:AYLPVAESFGFTTALR_fdr_score:2.3035080927493046E-12_peptide_start: 760_peptide_end: 775;Derives_from=tgondii-rna.Knoll_Laura_Pittman.chronic_mouse.gene1190
TGME49_chrVIIa	CRAIG	peptide	1386886	1386919	.	+	0	ID=pep_tgondii-rna.Knoll_Laura_Pittman.chronic_mouse.gene1190_32293;description=peptide_seq:IRPVLHVNKVDR_fdr_score:6.501000793884393E-4_peptide_start: 145_peptide_end: 156;Derives_from=tgondii-rna.Knoll_Laura_Pittman.chronic_mouse.gene1190
TGME49_chrVIIa	CRAIG	peptide	1386922	1386973	.	+	0	ID=pep_tgondii-rna.Knoll_Laura_Pittman.chronic_mouse.gene1190_32442;description=peptide_seq:ALLELQMDGEEIYQTFSR_fdr_score:3.6675823557533855E-4_peptide_start: 157_peptide_end: 174;Derives_from=tgondii-rna.Knoll_Laura_Pittman.chronic_mouse.gene1190
TGME49_chrVIIa	CRAIG	peptide	1386922	1386973	.	+	0	ID=pep_tgondii-rna.Knoll_Laura_Pittman.chronic_mouse.gene1190_32580;description=peptide_seq:ALLELQMDGEEIYQTFSR_fdr_score:4.0121133180080905E-17_peptide_start: 157_peptide_end: 174;Derives_from=tgondii-rna.Knoll_Laura_Pittman.chronic_mouse.gene1190
TGME49_chrVIIa	CRAIG	peptide	1388445	1388493	.	+	0	ID=pep_tgondii-rna.Knoll_Laura_Pittman.chronic_mouse.gene1190_32774;description=peptide_seq:ANALAEKFDFDKNAALK_fdr_score:3.6911105092149064E-4_peptide_start: 606_peptide_end: 622;Derives_from=tgondii-rna.Knoll_Laura_Pittman.chronic_mouse.gene1190
TGME49_chrVIIa	CRAIG	peptide	1387650	1387707	.	+	0	ID=pep_tgondii-rna.Knoll_Laura_Pittman.chronic_mouse.gene1190_32936;description=peptide_seq:YRVENLYEGPMDDEAAQGIR_fdr_score:1.984999354382334E-9_peptide_start: 341_peptide_end: 360;Derives_from=tgondii-rna.Knoll_Laura_Pittman.chronic_mouse.gene1190
TGME49_chrVIIa	CRAIG	peptide	1388355	1388424	.	+	0	ID=pep_tgondii-rna.Knoll_Laura_Pittman.chronic_mouse.gene1190_33240;description=peptide_seq:LYMVAEPFPDGLADAIEAGQVNAR_fdr_score:1.2773173405151865E-9_peptide_start: 576_peptide_end: 599;Derives_from=tgondii-rna.Knoll_Laura_Pittman.chronic_mouse.gene1190
TGME49_chrVIIa	CRAIG	peptide	1387318	1387345	.	+	0	ID=pep_tgondii-rna.Knoll_Laura_Pittman.chronic_mouse.gene1190_33950;description=peptide_seq:MLGSLGIELK_fdr_score:0.0011103925055407373_peptide_start: 289_peptide_end: 298;Derives_from=tgondii-rna.Knoll_Laura_Pittman.chronic_mouse.gene1190
TGME49_chrVIIa	CRAIG	peptide	1387566	1387617	.	+	0	ID=pep_tgondii-rna.Knoll_Laura_Pittman.chronic_mouse.gene1190_34440;description=peptide_seq:VMQLWLPAGDTLLEMVVR_fdr_score:0.003419128676557557_peptide_start: 313_peptide_end: 330;Derives_from=tgondii-rna.Knoll_Laura_Pittman.chronic_mouse.gene1190
TGME49_chrVIIa	CRAIG	peptide	1386550	1386577	.	+	0	ID=pep_tgondii-rna.Knoll_Laura_Pittman.chronic_mouse.gene1190_35116;description=peptide_seq:STLTDSLVSK_fdr_score:1.469853308639798E-4_peptide_start: 33_peptide_end: 42;Derives_from=tgondii-rna.Knoll_Laura_Pittman.chronic_mouse.gene1190
TGME49_chrVIIa	CRAIG	peptide	1388907	1388952	.	+	0	ID=pep_tgondii-rna.Knoll_Laura_Pittman.chronic_mouse.gene1190_35271;description=peptide_seq:AYLPVAESFGFTTALR_fdr_score:1.3284274082581736E-13_peptide_start: 760_peptide_end: 775;Derives_from=tgondii-rna.Knoll_Laura_Pittman.chronic_mouse.gene1190
TGME49_chrVIIa	CRAIG	peptide	1386514	1386577	.	+	0	ID=pep_tgondii-rna.Knoll_Laura_Pittman.chronic_mouse.gene1190_35678;description=peptide_seq:NMSVIAHVDHGKSTLTDSLVSK_fdr_score:1.9096898765039052E-7_peptide_start: 21_peptide_end: 42;Derives_from=tgondii-rna.Knoll_Laura_Pittman.chronic_mouse.gene1190
TGME49_chrVIIa	CRAIG	peptide	1388355	1388424	.	+	0	ID=pep_tgondii-rna.Knoll_Laura_Pittman.chronic_mouse.gene1190_35786;description=peptide_seq:LYMVAEPFPDGLADAIEAGQVNAR_fdr_score:2.614428003969432E-7_peptide_start: 576_peptide_end: 599;Derives_from=tgondii-rna.Knoll_Laura_Pittman.chronic_mouse.gene1190
TGME49_chrVIIa	CRAIG	peptide	1388355	1388442	.	+	0	ID=pep_tgondii-rna.Knoll_Laura_Pittman.chronic_mouse.gene1190_35961;description=peptide_seq:LYMVAEPFPDGLADAIEAGQVNARDDPKER_fdr_score:0.005229205921410557_peptide_start: 576_peptide_end: 605;Derives_from=tgondii-rna.Knoll_Laura_Pittman.chronic_mouse.gene1190
TGME49_chrVIIa	CRAIG	peptide	1388907	1388952	.	+	0	ID=pep_tgondii-rna.Knoll_Laura_Pittman.chronic_mouse.gene1190_36057;description=peptide_seq:AYLPVAESFGFTTALR_fdr_score:1.1020331144680392E-9_peptide_start: 760_peptide_end: 775;Derives_from=tgondii-rna.Knoll_Laura_Pittman.chronic_mouse.gene1190
TGME49_chrVIIa	CRAIG	peptide	1386922	1386973	.	+	0	ID=pep_tgondii-rna.Knoll_Laura_Pittman.chronic_mouse.gene1190_36832;description=peptide_seq:ALLELQMDGEEIYQTFSR_fdr_score:3.6673793796482697E-4_peptide_start: 157_peptide_end: 174;Derives_from=tgondii-rna.Knoll_Laura_Pittman.chronic_mouse.gene1190
TGME49_chrVIIa	CRAIG	peptide	1388907	1388952	.	+	0	ID=pep_tgondii-rna.Knoll_Laura_Pittman.chronic_mouse.gene1190_38176;description=peptide_seq:AYLPVAESFGFTTALR_fdr_score:1.0869892227451778E-11_peptide_start: 760_peptide_end: 775;Derives_from=tgondii-rna.Knoll_Laura_Pittman.chronic_mouse.gene1190
TGME49_chrVIIa	CRAIG	peptide	1386922	1386973	.	+	0	ID=pep_tgondii-rna.Knoll_Laura_Pittman.chronic_mouse.gene1190_38237;description=peptide_seq:ALLELQMDGEEIYQTFSR_fdr_score:3.662061768599022E-4_peptide_start: 157_peptide_end: 174;Derives_from=tgondii-rna.Knoll_Laura_Pittman.chronic_mouse.gene1190
TGME49_chrVIIa	CRAIG	peptide	1386922	1386973	.	+	0	ID=pep_tgondii-rna.Knoll_Laura_Pittman.chronic_mouse.gene1190_38610;description=peptide_seq:ALLELQMDGEEIYQTFSR_fdr_score:1.2871872182358709E-5_peptide_start: 157_peptide_end: 174;Derives_from=tgondii-rna.Knoll_Laura_Pittman.chronic_mouse.gene1190
TGME49_chrVIIa	CRAIG	peptide	1386457	1386502	.	+	0	ID=pep_tgondii-rna.Knoll_Laura_Pittman.chronic_mouse.gene1190_38746;description=peptide_seq:VNFSVEQMREIMGNPK_fdr_score:4.795048134250374E-8_peptide_start: 2_peptide_end: 17;Derives_from=tgondii-rna.Knoll_Laura_Pittman.chronic_mouse.gene1190
TGME49_chrVIIa	CRAIG	peptide	1387650	1387707	.	+	0	ID=pep_tgondii-rna.Knoll_Laura_Pittman.chronic_mouse.gene1190_39493;description=peptide_seq:YRVENLYEGPMDDEAAQGIR_fdr_score:0.0033413418037901562_peptide_start: 341_peptide_end: 360;Derives_from=tgondii-rna.Knoll_Laura_Pittman.chronic_mouse.gene1190
TGME49_chrVIIa	CRAIG	peptide	1388907	1388952	.	+	0	ID=pep_tgondii-rna.Knoll_Laura_Pittman.chronic_mouse.gene1190_39708;description=peptide_seq:AYLPVAESFGFTTALR_fdr_score:3.3851783681419817E-10_peptide_start: 760_peptide_end: 775;Derives_from=tgondii-rna.Knoll_Laura_Pittman.chronic_mouse.gene1190
TGME49_chrVIIa	CRAIG	peptide	1387566	1387617	.	+	0	ID=pep_tgondii-rna.Knoll_Laura_Pittman.chronic_mouse.gene1190_40187;description=peptide_seq:VMQLWLPAGDTLLEMVVR_fdr_score:1.9108093012317376E-7_peptide_start: 313_peptide_end: 330;Derives_from=tgondii-rna.Knoll_Laura_Pittman.chronic_mouse.gene1190
TGME49_chrVIIa	CRAIG	peptide	1386796	1386865	.	+	0	ID=pep_tgondii-rna.Knoll_Laura_Pittman.chronic_mouse.gene1190_41033;description=peptide_seq:VTDGALVVVDTIEGVCVQTETVLR_fdr_score:4.877506740044194E-7_peptide_start: 115_peptide_end: 138;Derives_from=tgondii-rna.Knoll_Laura_Pittman.chronic_mouse.gene1190
TGME49_chrVIIa	CRAIG	peptide	1388229	1388289	.	+	0	ID=pep_tgondii-rna.Knoll_Laura_Pittman.chronic_mouse.gene1190_41769;description=peptide_seq:DLRDEYAQIDFTVSDPVVSYR_fdr_score:0.002590247317752_peptide_start: 534_peptide_end: 554;Derives_from=tgondii-rna.Knoll_Laura_Pittman.chronic_mouse.gene1190
TGME49_chrVIIa	CRAIG	peptide	1387318	1387345	.	+	0	ID=pep_tgondii-rna.Knoll_Laura_Pittman.chronic_mouse.gene1190_42667;description=peptide_seq:MLGSLGIELK_fdr_score:3.4225616820999595E-7_peptide_start: 289_peptide_end: 298;Derives_from=tgondii-rna.Knoll_Laura_Pittman.chronic_mouse.gene1190
TGME49_chrVIIa	CRAIG	peptide	1388355	1388424	.	+	0	ID=pep_tgondii-rna.Knoll_Laura_Pittman.chronic_mouse.gene1190_42697;description=peptide_seq:LYMVAEPFPDGLADAIEAGQVNAR_fdr_score:1.1864228715909819E-7_peptide_start: 576_peptide_end: 599;Derives_from=tgondii-rna.Knoll_Laura_Pittman.chronic_mouse.gene1190
TGME49_chrVIIa	CRAIG	peptide	1388907	1388952	.	+	0	ID=pep_tgondii-rna.Knoll_Laura_Pittman.chronic_mouse.gene1190_43050;description=peptide_seq:AYLPVAESFGFTTALR_fdr_score:5.291471911103273E-5_peptide_start: 760_peptide_end: 775;Derives_from=tgondii-rna.Knoll_Laura_Pittman.chronic_mouse.gene1190
TGME49_chrVIIa	CRAIG	peptide	1387710	1387749	.	+	0	ID=pep_tgondii-rna.Knoll_Laura_Pittman.chronic_mouse.gene1190_43115;description=peptide_seq:NCDPNAPLMMYVSK_fdr_score:0.004090600507591128_peptide_start: 361_peptide_end: 374;Derives_from=tgondii-rna.Knoll_Laura_Pittman.chronic_mouse.gene1190
TGME49_chrVIIa	CRAIG	peptide	1388229	1388289	.	+	0	ID=pep_tgondii-rna.Knoll_Laura_Pittman.chronic_mouse.gene1190_43309;description=peptide_seq:DLRDEYAQIDFTVSDPVVSYR_fdr_score:1.4480403654444705E-4_peptide_start: 534_peptide_end: 554;Derives_from=tgondii-rna.Knoll_Laura_Pittman.chronic_mouse.gene1190
TGME49_chrVIIa	CRAIG	peptide	1388769	1388850	.	+	0	ID=pep_tgondii-rna.Knoll_Laura_Pittman.chronic_mouse.gene1190_43583;description=peptide_seq:LQEPMFLVDITCPQDAVGGIYSTLNTRR_fdr_score:6.026398565423172E-6_peptide_start: 714_peptide_end: 741;Derives_from=tgondii-rna.Knoll_Laura_Pittman.chronic_mouse.gene1190
TGME49_chrVIIa	CRAIG	peptide	1388733	1388766	.	+	0	ID=pep_tgondii-rna.Knoll_Laura_Pittman.chronic_mouse.gene1190_44587;description=peptide_seq:VLYACQLASAPR_fdr_score:4.7035305876473536E-5_peptide_start: 702_peptide_end: 713;Derives_from=tgondii-rna.Knoll_Laura_Pittman.chronic_mouse.gene1190
TGME49_chrVIIa	CRAIG	peptide	1388355	1388442	.	+	0	ID=pep_tgondii-rna.Knoll_Laura_Pittman.chronic_mouse.gene1190_44697;description=peptide_seq:LYMVAEPFPDGLADAIEAGQVNARDDPKER_fdr_score:0.01169815364313394_peptide_start: 576_peptide_end: 605;Derives_from=tgondii-rna.Knoll_Laura_Pittman.chronic_mouse.gene1190
TGME49_chrVIIa	CRAIG	peptide	1387318	1387548	.	+	0	ID=pep_tgondii-rna.Knoll_Laura_Pittman.chronic_mouse.gene1190_44853;description=peptide_seq:MLGSLGIELKGDDRDLTGK_fdr_score:4.020861177481747E-4_peptide_start: 289_peptide_end: 307;Derives_from=tgondii-rna.Knoll_Laura_Pittman.chronic_mouse.gene1190
TGME49_chrVIIa	CRAIG	peptide	1387650	1387707	.	+	0	ID=pep_tgondii-rna.Knoll_Laura_Pittman.chronic_mouse.gene1190_44856;description=peptide_seq:YRVENLYEGPMDDEAAQGIR_fdr_score:6.402374660528615E-8_peptide_start: 341_peptide_end: 360;Derives_from=tgondii-rna.Knoll_Laura_Pittman.chronic_mouse.gene1190
TGME49_chrVIIa	CRAIG	peptide	1388907	1388952	.	+	0	ID=pep_tgondii-rna.Knoll_Laura_Pittman.chronic_mouse.gene1190_45074;description=peptide_seq:AYLPVAESFGFTTALR_fdr_score:9.423424472884474E-9_peptide_start: 760_peptide_end: 775;Derives_from=tgondii-rna.Knoll_Laura_Pittman.chronic_mouse.gene1190
TGME49_chrVIIa	CRAIG	peptide	1387650	1387707	.	+	0	ID=pep_tgondii-rna.Knoll_Laura_Pittman.chronic_mouse.gene1190_45308;description=peptide_seq:YRVENLYEGPMDDEAAQGIR_fdr_score:2.9818422580972196E-12_peptide_start: 341_peptide_end: 360;Derives_from=tgondii-rna.Knoll_Laura_Pittman.chronic_mouse.gene1190
TGME49_chrVIIa	CRAIG	peptide	1386457	1386481	.	+	0	ID=pep_tgondii-rna.Knoll_Laura_Pittman.chronic_mouse.gene1190_45900;description=peptide_seq:VNFSVEQMR_fdr_score:0.01553232834168541_peptide_start: 2_peptide_end: 10;Derives_from=tgondii-rna.Knoll_Laura_Pittman.chronic_mouse.gene1190
TGME49_chrVIIa	CRAIG	peptide	1387995	1388067	.	+	0	ID=pep_tgondii-rna.Knoll_Laura_Pittman.chronic_mouse.gene1190_45910;description=peptide_seq:SGTLTTLDTAHNIADMKYSVSPVVR_fdr_score:4.9941486201542455E-11_peptide_start: 456_peptide_end: 480;Derives_from=tgondii-rna.Knoll_Laura_Pittman.chronic_mouse.gene1190
TGME49_chrVIIa	CRAIG	peptide	1386580	1386616	.	+	0	ID=pep_tgondii-rna.Knoll_Laura_Pittman.chronic_mouse.gene1190_46296;description=peptide_seq:AGIISAKAAGDAR_fdr_score:0.0018373588268679702_peptide_start: 43_peptide_end: 55;Derives_from=tgondii-rna.Knoll_Laura_Pittman.chronic_mouse.gene1190
TGME49_chrVIIa	CRAIG	peptide	1388907	1388952	.	+	0	ID=pep_tgondii-rna.Knoll_Laura_Pittman.chronic_mouse.gene1190_47365;description=peptide_seq:AYLPVAESFGFTTALR_fdr_score:2.208696378925955E-8_peptide_start: 760_peptide_end: 775;Derives_from=tgondii-rna.Knoll_Laura_Pittman.chronic_mouse.gene1190
TGME49_chrVIIa	CRAIG	peptide	1388355	1388424	.	+	0	ID=pep_tgondii-rna.Knoll_Laura_Pittman.chronic_mouse.gene1190_47406;description=peptide_seq:LYMVAEPFPDGLADAIEAGQVNAR_fdr_score:2.3188005204669015E-149_peptide_start: 576_peptide_end: 599;Derives_from=tgondii-rna.Knoll_Laura_Pittman.chronic_mouse.gene1190
TGME49_chrVIIa	CRAIG	peptide	1388907	1388952	.	+	0	ID=pep_tgondii-rna.Knoll_Laura_Pittman.chronic_mouse.gene1190_47492;description=peptide_seq:AYLPVAESFGFTTALR_fdr_score:0.035443037974683546_peptide_start: 760_peptide_end: 775;Derives_from=tgondii-rna.Knoll_Laura_Pittman.chronic_mouse.gene1190
TGME49_chrVIIa	CRAIG	peptide	1387566	1387617	.	+	0	ID=pep_tgondii-rna.Knoll_Laura_Pittman.chronic_mouse.gene1190_47722;description=peptide_seq:VMQLWLPAGDTLLEMVVR_fdr_score:2.5320056414123665E-10_peptide_start: 313_peptide_end: 330;Derives_from=tgondii-rna.Knoll_Laura_Pittman.chronic_mouse.gene1190
TGME49_chrVIIa	CRAIG	peptide	1388733	1388766	.	+	0	ID=pep_tgondii-rna.Knoll_Laura_Pittman.chronic_mouse.gene1190_47820;description=peptide_seq:VLYACQLASAPR_fdr_score:7.035032990495372E-9_peptide_start: 702_peptide_end: 713;Derives_from=tgondii-rna.Knoll_Laura_Pittman.chronic_mouse.gene1190
TGME49_chrVIIa	CRAIG	peptide	1388355	1388442	.	+	0	ID=pep_tgondii-rna.Knoll_Laura_Pittman.chronic_mouse.gene1190_48137;description=peptide_seq:LYMVAEPFPDGLADAIEAGQVNARDDPKER_fdr_score:0.005227431890991091_peptide_start: 576_peptide_end: 605;Derives_from=tgondii-rna.Knoll_Laura_Pittman.chronic_mouse.gene1190
TGME49_chrVIIa	CRAIG	peptide	1387650	1387707	.	+	0	ID=pep_tgondii-rna.Knoll_Laura_Pittman.chronic_mouse.gene1190_48921;description=peptide_seq:YRVENLYEGPMDDEAAQGIR_fdr_score:8.538221057880051E-6_peptide_start: 341_peptide_end: 360;Derives_from=tgondii-rna.Knoll_Laura_Pittman.chronic_mouse.gene1190
TGME49_chrVIIa	CRAIG	peptide	1389075	1389123	.	+	0	ID=pep_tgondii-rna.Knoll_Laura_Pittman.chronic_mouse.gene1190_48938;description=peptide_seq:KNLKPEIPPFENYYDKL_fdr_score:0.03118279569892473_peptide_start: 816_peptide_end: 832;Derives_from=tgondii-rna.Knoll_Laura_Pittman.chronic_mouse.gene1190
TGME49_chrVIIa	CRAIG	peptide	1386457	1386502	.	+	0	ID=pep_tgondii-rna.Knoll_Laura_Pittman.chronic_mouse.gene1190_49176;description=peptide_seq:VNFSVEQMREIMGNPK_fdr_score:8.85019187907103E-9_peptide_start: 2_peptide_end: 17;Derives_from=tgondii-rna.Knoll_Laura_Pittman.chronic_mouse.gene1190
TGME49_chrVIIa	CRAIG	peptide	1386922	1386973	.	+	0	ID=pep_tgondii-rna.Knoll_Laura_Pittman.chronic_mouse.gene1190_49549;description=peptide_seq:ALLELQMDGEEIYQTFSR_fdr_score:3.123814515512778E-7_peptide_start: 157_peptide_end: 174;Derives_from=tgondii-rna.Knoll_Laura_Pittman.chronic_mouse.gene1190
TGME49_chrVIIa	CRAIG	peptide	1386922	1386973	.	+	0	ID=pep_tgondii-rna.Knoll_Laura_Pittman.chronic_mouse.gene1190_49872;description=peptide_seq:ALLELQMDGEEIYQTFSR_fdr_score:2.369500279267986E-154_peptide_start: 157_peptide_end: 174;Derives_from=tgondii-rna.Knoll_Laura_Pittman.chronic_mouse.gene1190
TGME49_chrVIIa	CRAIG	peptide	1387650	1387707	.	+	0	ID=pep_tgondii-rna.Knoll_Laura_Pittman.chronic_mouse.gene1190_52085;description=peptide_seq:YRVENLYEGPMDDEAAQGIR_fdr_score:8.476197700040724E-8_peptide_start: 341_peptide_end: 360;Derives_from=tgondii-rna.Knoll_Laura_Pittman.chronic_mouse.gene1190
TGME49_chrVIIa	CRAIG	peptide	1389075	1389123	.	+	0	ID=pep_tgondii-rna.Knoll_Laura_Pittman.chronic_mouse.gene1190_52580;description=peptide_seq:KNLKPEIPPFENYYDKL_fdr_score:0.01799132508853531_peptide_start: 816_peptide_end: 832;Derives_from=tgondii-rna.Knoll_Laura_Pittman.chronic_mouse.gene1190
TGME49_chrVIIa	CRAIG	peptide	1388907	1388952	.	+	0	ID=pep_tgondii-rna.Knoll_Laura_Pittman.chronic_mouse.gene1190_52654;description=peptide_seq:AYLPVAESFGFTTALR_fdr_score:8.65606568116378E-14_peptide_start: 760_peptide_end: 775;Derives_from=tgondii-rna.Knoll_Laura_Pittman.chronic_mouse.gene1190
TGME49_chrVIIa	CRAIG	peptide	1389078	1389123	.	+	0	ID=pep_tgondii-rna.Knoll_Laura_Pittman.chronic_mouse.gene1190_53095;description=peptide_seq:NLKPEIPPFENYYDKL_fdr_score:1.1741458170907352E-5_peptide_start: 817_peptide_end: 832;Derives_from=tgondii-rna.Knoll_Laura_Pittman.chronic_mouse.gene1190
TGME49_chrVIIa	CRAIG	peptide	1388907	1388952	.	+	0	ID=pep_tgondii-rna.Knoll_Laura_Pittman.chronic_mouse.gene1190_53941;description=peptide_seq:AYLPVAESFGFTTALR_fdr_score:3.66064434922771E-13_peptide_start: 760_peptide_end: 775;Derives_from=tgondii-rna.Knoll_Laura_Pittman.chronic_mouse.gene1190
TGME49_chrVIIa	CRAIG	peptide	1387318	1387345	.	+	0	ID=pep_tgondii-rna.Knoll_Laura_Pittman.chronic_mouse.gene1190_53973;description=peptide_seq:MLGSLGIELK_fdr_score:4.260827175403714E-7_peptide_start: 289_peptide_end: 298;Derives_from=tgondii-rna.Knoll_Laura_Pittman.chronic_mouse.gene1190
TGME49_chrVIIa	CRAIG	peptide	1386922	1386973	.	+	0	ID=pep_tgondii-rna.Knoll_Laura_Pittman.chronic_mouse.gene1190_54125;description=peptide_seq:ALLELQMDGEEIYQTFSR_fdr_score:3.744446032778889E-4_peptide_start: 157_peptide_end: 174;Derives_from=tgondii-rna.Knoll_Laura_Pittman.chronic_mouse.gene1190
TGME49_chrVIIa	CRAIG	peptide	1386922	1386973	.	+	0	ID=pep_tgondii-rna.Knoll_Laura_Pittman.chronic_mouse.gene1190_54609;description=peptide_seq:ALLELQMDGEEIYQTFSR_fdr_score:2.3228501883791645E-10_peptide_start: 157_peptide_end: 174;Derives_from=tgondii-rna.Knoll_Laura_Pittman.chronic_mouse.gene1190
TGME49_chrVIIa	CRAIG	peptide	1387566	1387617	.	+	0	ID=pep_tgondii-rna.Knoll_Laura_Pittman.chronic_mouse.gene1190_54971;description=peptide_seq:VMQLWLPAGDTLLEMVVR_fdr_score:0.003235201448761077_peptide_start: 313_peptide_end: 330;Derives_from=tgondii-rna.Knoll_Laura_Pittman.chronic_mouse.gene1190
TGME49_chrVIIa	CRAIG	peptide	1388769	1388850	.	+	0	ID=pep_tgondii-rna.Knoll_Laura_Pittman.chronic_mouse.gene1190_55132;description=peptide_seq:LQEPMFLVDITCPQDAVGGIYSTLNTRR_fdr_score:5.157627498089556E-9_peptide_start: 714_peptide_end: 741;Derives_from=tgondii-rna.Knoll_Laura_Pittman.chronic_mouse.gene1190
TGME49_chrVIIa	CRAIG	peptide	1388733	1388766	.	+	0	ID=pep_tgondii-rna.Knoll_Laura_Pittman.chronic_mouse.gene1190_55342;description=peptide_seq:VLYACQLASAPR_fdr_score:3.9527703776726515E-4_peptide_start: 702_peptide_end: 713;Derives_from=tgondii-rna.Knoll_Laura_Pittman.chronic_mouse.gene1190
TGME49_chrVIIa	CRAIG	peptide	1388616	1388643	.	+	0	ID=pep_tgondii-rna.Knoll_Laura_Pittman.chronic_mouse.gene1190_55995;description=peptide_seq:EGVLCEENMR_fdr_score:0.01553232834168541_peptide_start: 663_peptide_end: 672;Derives_from=tgondii-rna.Knoll_Laura_Pittman.chronic_mouse.gene1190
TGME49_chrVIIa	CRAIG	peptide	1388769	1388847	.	+	0	ID=pep_tgondii-rna.Knoll_Laura_Pittman.chronic_mouse.gene1190_56007;description=peptide_seq:LQEPMFLVDITCPQDAVGGIYSTLNTR_fdr_score:7.235305846612641E-4_peptide_start: 714_peptide_end: 740;Derives_from=tgondii-rna.Knoll_Laura_Pittman.chronic_mouse.gene1190
TGME49_chrVIIa	CRAIG	peptide	1388907	1388952	.	+	0	ID=pep_tgondii-rna.Knoll_Laura_Pittman.chronic_mouse.gene1190_56217;description=peptide_seq:AYLPVAESFGFTTALR_fdr_score:4.7907879097214994E-4_peptide_start: 760_peptide_end: 775;Derives_from=tgondii-rna.Knoll_Laura_Pittman.chronic_mouse.gene1190
TGME49_chrVIIa	CRAIG	peptide	1388907	1388952	.	+	0	ID=pep_tgondii-rna.Knoll_Laura_Pittman.chronic_mouse.gene1190_56979;description=peptide_seq:AYLPVAESFGFTTALR_fdr_score:2.850726111765403E-5_peptide_start: 760_peptide_end: 775;Derives_from=tgondii-rna.Knoll_Laura_Pittman.chronic_mouse.gene1190
TGME49_chrVIIa	CRAIG	peptide	1386457	1386502	.	+	0	ID=pep_tgondii-rna.Knoll_Laura_Pittman.chronic_mouse.gene1190_57215;description=peptide_seq:VNFSVEQMREIMGNPK_fdr_score:2.2665491919342504E-7_peptide_start: 2_peptide_end: 17;Derives_from=tgondii-rna.Knoll_Laura_Pittman.chronic_mouse.gene1190
TGME49_chrVIIa	CRAIG	peptide	1388907	1388952	.	+	0	ID=pep_tgondii-rna.Knoll_Laura_Pittman.chronic_mouse.gene1190_57220;description=peptide_seq:AYLPVAESFGFTTALR_fdr_score:2.351765293823677E-9_peptide_start: 760_peptide_end: 775;Derives_from=tgondii-rna.Knoll_Laura_Pittman.chronic_mouse.gene1190
TGME49_chrVIIa	CRAIG	peptide	1388907	1388952	.	+	0	ID=pep_tgondii-rna.Knoll_Laura_Pittman.chronic_mouse.gene1190_57343;description=peptide_seq:AYLPVAESFGFTTALR_fdr_score:3.4464809094853075E-14_peptide_start: 760_peptide_end: 775;Derives_from=tgondii-rna.Knoll_Laura_Pittman.chronic_mouse.gene1190
TGME49_chrVIIa	CRAIG	peptide	1388907	1388952	.	+	0	ID=pep_tgondii-rna.Knoll_Laura_Pittman.chronic_mouse.gene1190_57390;description=peptide_seq:AYLPVAESFGFTTALR_fdr_score:9.113047109885472E-11_peptide_start: 760_peptide_end: 775;Derives_from=tgondii-rna.Knoll_Laura_Pittman.chronic_mouse.gene1190
TGME49_chrVIIa	CRAIG	peptide	1388907	1388952	.	+	0	ID=pep_tgondii-rna.Knoll_Laura_Pittman.chronic_mouse.gene1190_57906;description=peptide_seq:AYLPVAESFGFTTALR_fdr_score:7.074964946726412E-12_peptide_start: 760_peptide_end: 775;Derives_from=tgondii-rna.Knoll_Laura_Pittman.chronic_mouse.gene1190
TGME49_chrVIIa	CRAIG	peptide	1388229	1388289	.	+	0	ID=pep_tgondii-rna.Knoll_Laura_Pittman.chronic_mouse.gene1190_57907;description=peptide_seq:DLRDEYAQIDFTVSDPVVSYR_fdr_score:3.6726592899924117E-4_peptide_start: 534_peptide_end: 554;Derives_from=tgondii-rna.Knoll_Laura_Pittman.chronic_mouse.gene1190
TGME49_chrVIIa	CRAIG	peptide	1388907	1388952	.	+	0	ID=pep_tgondii-rna.Knoll_Laura_Pittman.chronic_mouse.gene1190_57947;description=peptide_seq:AYLPVAESFGFTTALR_fdr_score:4.73629040252267E-4_peptide_start: 760_peptide_end: 775;Derives_from=tgondii-rna.Knoll_Laura_Pittman.chronic_mouse.gene1190
TGME49_chrVIIa	CRAIG	peptide	1386922	1386973	.	+	0	ID=pep_tgondii-rna.Knoll_Laura_Pittman.chronic_mouse.gene1190_58246;description=peptide_seq:ALLELQMDGEEIYQTFSR_fdr_score:1.067675466382723E-10_peptide_start: 157_peptide_end: 174;Derives_from=tgondii-rna.Knoll_Laura_Pittman.chronic_mouse.gene1190
TGME49_chrVIIa	CRAIG	peptide	1387797	1387827	.	+	0	ID=pep_tgondii-rna.Knoll_Laura_Pittman.chronic_mouse.gene1190_58275;description=peptide_seq:VFSGTVATGQK_fdr_score:5.416764267184793E-7_peptide_start: 390_peptide_end: 400;Derives_from=tgondii-rna.Knoll_Laura_Pittman.chronic_mouse.gene1190
TGME49_chrVIIa	CRAIG	peptide	1386796	1386865	.	+	0	ID=pep_tgondii-rna.Knoll_Laura_Pittman.chronic_mouse.gene1190_58363;description=peptide_seq:VTDGALVVVDTIEGVCVQTETVLR_fdr_score:6.2678959044682446E-9_peptide_start: 115_peptide_end: 138;Derives_from=tgondii-rna.Knoll_Laura_Pittman.chronic_mouse.gene1190
TGME49_chrVIIa	CRAIG	peptide	1387650	1387707	.	+	0	ID=pep_tgondii-rna.Knoll_Laura_Pittman.chronic_mouse.gene1190_58949;description=peptide_seq:YRVENLYEGPMDDEAAQGIR_fdr_score:3.326302614087866E-11_peptide_start: 341_peptide_end: 360;Derives_from=tgondii-rna.Knoll_Laura_Pittman.chronic_mouse.gene1190
TGME49_chrVIIa	CRAIG	peptide	1387318	1387345	.	+	0	ID=pep_tgondii-rna.Knoll_Laura_Pittman.chronic_mouse.gene1190_59826;description=peptide_seq:MLGSLGIELK_fdr_score:2.695093830808227E-7_peptide_start: 289_peptide_end: 298;Derives_from=tgondii-rna.Knoll_Laura_Pittman.chronic_mouse.gene1190
TGME49_chrVIIa	CRAIG	peptide	1387165	1387192	.	+	0	ID=pep_tgondii-rna.Knoll_Laura_Pittman.chronic_mouse.gene1190_59853;description=peptide_seq:LWGNNFYNAK_fdr_score:0.0017493883946987612_peptide_start: 238_peptide_end: 247;Derives_from=tgondii-rna.Knoll_Laura_Pittman.chronic_mouse.gene1190
TGME49_chrVIIa	CRAIG	peptide	1386922	1386973	.	+	0	ID=pep_tgondii-rna.Knoll_Laura_Pittman.chronic_mouse.gene1190_60025;description=peptide_seq:ALLELQMDGEEIYQTFSR_fdr_score:4.3003888815552557E-4_peptide_start: 157_peptide_end: 174;Derives_from=tgondii-rna.Knoll_Laura_Pittman.chronic_mouse.gene1190
TGME49_chrVIIa	CRAIG	peptide	1388229	1388289	.	+	0	ID=pep_tgondii-rna.Knoll_Laura_Pittman.chronic_mouse.gene1190_60499;description=peptide_seq:DLRDEYAQIDFTVSDPVVSYR_fdr_score:0.016518424396442185_peptide_start: 534_peptide_end: 554;Derives_from=tgondii-rna.Knoll_Laura_Pittman.chronic_mouse.gene1190
##1DE-PAG_24,5933.3161172971395,"generic|B_tgondii-rna.Saeij_Jeroen_strains.TgCATBr5.gene3708|",true,,"anchor protein",45,5933.316117297142,,IEENCPFR; AILIKELQALVLGHQER; TPFQDAALSIVK; MYQESYLDEFGIPANVKEVR; GAACIALSLK; KFGCSSITPELISR; REDGPGSEGLSGPGFYLYTGR; TKMSGSVETSSIYVSDTPEQIK; FLFKDSLTLEETHR; EDGPGSEGLSGPGFYLYTGR; STGQIADIQFESVK; MYQESYLDEFGIPANVK; GIFFSHRDLNLLLDSLEKR; LASGKREDGPGSEGLSGPGFYLYT…
TGME49_chrIX	CRAIG	CDS	2473959	2474069	243.356	+	0	transcript_id "tgondii-rna.Saeij_Jeroen_strains.TgCATBr5.gene3708"; transcript_id "tgondii-rna.Saeij_Jeroen_strains.TgCATBr5.gene3708.0";
TGME49_chrIX	CRAIG	CDS	2474336	2474538	1137.64	+	0	transcript_id "tgondii-rna.Saeij_Jeroen_strains.TgCATBr5.gene3708"; transcript_id "tgondii-rna.Saeij_Jeroen_strains.TgCATBr5.gene3708.0";
TGME49_chrIX	CRAIG	CDS	2474737	2474962	1215.66	+	1	transcript_id "tgondii-rna.Saeij_Jeroen_strains.TgCATBr5.gene3708"; transcript_id "tgondii-rna.Saeij_Jeroen_strains.TgCATBr5.gene3708.0";
TGME49_chrIX	CRAIG	CDS	2475111	2475226	1024.04	+	0	transcript_id "tgondii-rna.Saeij_Jeroen_strains.TgCATBr5.gene3708"; transcript_id "tgondii-rna.Saeij_Jeroen_strains.TgCATBr5.gene3708.0";
TGME49_chrIX	CRAIG	CDS	2475547	2475591	609.758	+	1	transcript_id "tgondii-rna.Saeij_Jeroen_strains.TgCATBr5.gene3708"; transcript_id "tgondii-rna.Saeij_Jeroen_strains.TgCATBr5.gene3708.0";
TGME49_chrIX	CRAIG	CDS	2475848	2476103	1120.2	+	1	transcript_id "tgondii-rna.Saeij_Jeroen_strains.TgCATBr5.gene3708"; transcript_id "tgondii-rna.Saeij_Jeroen_strains.TgCATBr5.gene3708.0";
TGME49_chrIX	CRAIG	CDS	2476446	2477022	2241.47	+	0	transcript_id "tgondii-rna.Saeij_Jeroen_strains.TgCATBr5.gene3708"; transcript_id "tgondii-rna.Saeij_Jeroen_strains.TgCATBr5.gene3708.0";
TGME49_chrIX	CRAIG	CDS	2477380	2477493	1382.7	+	2	transcript_id "tgondii-rna.Saeij_Jeroen_strains.TgCATBr5.gene3708"; transcript_id "tgondii-rna.Saeij_Jeroen_strains.TgCATBr5.gene3708.0";
TGME49_chrIX	CRAIG	CDS	2477703	2477791	1265.4	+	2	transcript_id "tgondii-rna.Saeij_Jeroen_strains.TgCATBr5.gene3708"; transcript_id "tgondii-rna.Saeij_Jeroen_strains.TgCATBr5.gene3708.0";
TGME49_chrIX	CRAIG	CDS	2478054	2478134	815.083	+	0	transcript_id "tgondii-rna.Saeij_Jeroen_strains.TgCATBr5.gene3708"; transcript_id "tgondii-rna.Saeij_Jeroen_strains.TgCATBr5.gene3708.0";
TGME49_chrIX	CRAIG	peptide	2476721	2476787	.	+	0	ID=pep_tgondii-rna.Saeij_Jeroen_strains.TgCATBr5.gene3708_135;description=peptide_seq:SAFPAVQAAPSFPTAFPMIFGGK_fdr_score:5.667749853200378E-7_peptide_start: 411_peptide_end: 433;Derives_from=tgondii-rna.Saeij_Jeroen_strains.TgCATBr5.gene3708
TGME49_chrIX	CRAIG	peptide	2476931	2477000	.	+	0	ID=pep_tgondii-rna.Saeij_Jeroen_strains.TgCATBr5.gene3708_477;description=peptide_seq:TKMSGSVETSSIYVSDTPEQIKNK_fdr_score:0.0010092129936236332_peptide_start: 481_peptide_end: 504;Derives_from=tgondii-rna.Saeij_Jeroen_strains.TgCATBr5.gene3708
TGME49_chrIX	CRAIG	peptide	2476040	2476094	.	+	0	ID=pep_tgondii-rna.Saeij_Jeroen_strains.TgCATBr5.gene3708_735;description=peptide_seq:GPSSEALHIGHLVPFMFTK_fdr_score:3.354001111203095E-8_peptide_start: 298_peptide_end: 316;Derives_from=tgondii-rna.Saeij_Jeroen_strains.TgCATBr5.gene3708
TGME49_chrIX	CRAIG	peptide	2475917	2475950	.	+	0	ID=pep_tgondii-rna.Saeij_Jeroen_strains.TgCATBr5.gene3708_793;description=peptide_seq:DLNLLLDSLEKR_fdr_score:3.880174726178171E-4_peptide_start: 257_peptide_end: 268;Derives_from=tgondii-rna.Saeij_Jeroen_strains.TgCATBr5.gene3708
TGME49_chrIX	CRAIG	peptide	2476802	2476841	.	+	0	ID=pep_tgondii-rna.Saeij_Jeroen_strains.TgCATBr5.gene3708_1123;description=peptide_seq:CLIPQAIDQDPYFR_fdr_score:7.134445189388668E-8_peptide_start: 438_peptide_end: 451;Derives_from=tgondii-rna.Saeij_Jeroen_strains.TgCATBr5.gene3708
TGME49_chrIX	CRAIG	peptide	2474431	2474452	.	+	0	ID=pep_tgondii-rna.Saeij_Jeroen_strains.TgCATBr5.gene3708_1396;description=peptide_seq:IEENCPFR_fdr_score:0.03580433686333838_peptide_start: 69_peptide_end: 76;Derives_from=tgondii-rna.Saeij_Jeroen_strains.TgCATBr5.gene3708
TGME49_chrIX	CRAIG	peptide	2474488	2474536	.	+	0	ID=pep_tgondii-rna.Saeij_Jeroen_strains.TgCATBr5.gene3708_2417;description=peptide_seq:MYQESYLDEFGIPANVK_fdr_score:2.4058094997024665E-13_peptide_start: 88_peptide_end: 104;Derives_from=tgondii-rna.Saeij_Jeroen_strains.TgCATBr5.gene3708
TGME49_chrIX	CRAIG	peptide	2476931	2476994	.	+	0	ID=pep_tgondii-rna.Saeij_Jeroen_strains.TgCATBr5.gene3708_2581;description=peptide_seq:TKMSGSVETSSIYVSDTPEQIK_fdr_score:2.5150638403200946E-6_peptide_start: 481_peptide_end: 502;Derives_from=tgondii-rna.Saeij_Jeroen_strains.TgCATBr5.gene3708
TGME49_chrIX	CRAIG	peptide	2475977	2476037	.	+	0	ID=pep_tgondii-rna.Saeij_Jeroen_strains.TgCATBr5.gene3708_2946;description=peptide_seq:REDGPGSEGLSGPGFYLYTGR_fdr_score:7.862496771073367E-9_peptide_start: 277_peptide_end: 297;Derives_from=tgondii-rna.Saeij_Jeroen_strains.TgCATBr5.gene3708
TGME49_chrIX	CRAIG	peptide	2476496	2476535	.	+	0	ID=pep_tgondii-rna.Saeij_Jeroen_strains.TgCATBr5.gene3708_3622;description=peptide_seq:FLFKDSLTLEETHR_fdr_score:0.0033849859259875853_peptide_start: 336_peptide_end: 349;Derives_from=tgondii-rna.Saeij_Jeroen_strains.TgCATBr5.gene3708
TGME49_chrIX	CRAIG	peptide	2475962	2476037	.	+	0	ID=pep_tgondii-rna.Saeij_Jeroen_strains.TgCATBr5.gene3708_3872;description=peptide_seq:LASGKREDGPGSEGLSGPGFYLYTGR_fdr_score:0.004156005108376368_peptide_start: 272_peptide_end: 297;Derives_from=tgondii-rna.Saeij_Jeroen_strains.TgCATBr5.gene3708
TGME49_chrIX	CRAIG	peptide	2474350	2474410	.	+	0	ID=pep_tgondii-rna.Saeij_Jeroen_strains.TgCATBr5.gene3708_4447;description=peptide_seq:CSITLGPIEVEPTAAEEALLK_fdr_score:2.191357708195804E-11_peptide_start: 42_peptide_end: 62;Derives_from=tgondii-rna.Saeij_Jeroen_strains.TgCATBr5.gene3708
TGME49_chrIX	CRAIG	peptide	2477411	2477486	.	+	0	ID=pep_tgondii-rna.Saeij_Jeroen_strains.TgCATBr5.gene3708_4540;description=peptide_seq:VKGADLDIDIPFQYLTFILNDDDQLK_fdr_score:7.827180800962875E-11_peptide_start: 522_peptide_end: 547;Derives_from=tgondii-rna.Saeij_Jeroen_strains.TgCATBr5.gene3708
TGME49_chrIX	CRAIG	peptide	2476097	2476493	.	+	0	ID=pep_tgondii-rna.Saeij_Jeroen_strains.TgCATBr5.gene3708_4770;description=peptide_seq:YLQDVFDVPLVIQLTDDEK_fdr_score:1.157386619445623E-11_peptide_start: 317_peptide_end: 335;Derives_from=tgondii-rna.Saeij_Jeroen_strains.TgCATBr5.gene3708
TGME49_chrIX	CRAIG	peptide	2475917	2475950	.	+	0	ID=pep_tgondii-rna.Saeij_Jeroen_strains.TgCATBr5.gene3708_4907;description=peptide_seq:DLNLLLDSLEKR_fdr_score:3.850402913865443E-4_peptide_start: 257_peptide_end: 268;Derives_from=tgondii-rna.Saeij_Jeroen_strains.TgCATBr5.gene3708
TGME49_chrIX	CRAIG	peptide	2475980	2476037	.	+	0	ID=pep_tgondii-rna.Saeij_Jeroen_strains.TgCATBr5.gene3708_5128;description=peptide_seq:EDGPGSEGLSGPGFYLYTGR_fdr_score:5.1582285345270653E-11_peptide_start: 278_peptide_end: 297;Derives_from=tgondii-rna.Saeij_Jeroen_strains.TgCATBr5.gene3708
TGME49_chrIX	CRAIG	peptide	2476721	2476787	.	+	0	ID=pep_tgondii-rna.Saeij_Jeroen_strains.TgCATBr5.gene3708_6332;description=peptide_seq:SAFPAVQAAPSFPTAFPMIFGGK_fdr_score:8.490421337751215E-11_peptide_start: 411_peptide_end: 433;Derives_from=tgondii-rna.Saeij_Jeroen_strains.TgCATBr5.gene3708
TGME49_chrIX	CRAIG	peptide	2474746	2474797	.	+	0	ID=pep_tgondii-rna.Saeij_Jeroen_strains.TgCATBr5.gene3708_7360;description=peptide_seq:LVVLPEWNINANMYPVLK_fdr_score:1.6830736503934764E-9_peptide_start: 108_peptide_end: 125;Derives_from=tgondii-rna.Saeij_Jeroen_strains.TgCATBr5.gene3708
TGME49_chrIX	CRAIG	peptide	2476868	2476901	.	+	0	ID=pep_tgondii-rna.Saeij_Jeroen_strains.TgCATBr5.gene3708_7457;description=peptide_seq:LGLLKPALIHSR_fdr_score:1.7221270718613285E-9_peptide_start: 460_peptide_end: 471;Derives_from=tgondii-rna.Saeij_Jeroen_strains.TgCATBr5.gene3708
TGME49_chrIX	CRAIG	peptide	2474746	2474797	.	+	0	ID=pep_tgondii-rna.Saeij_Jeroen_strains.TgCATBr5.gene3708_8914;description=peptide_seq:LVVLPEWNINANMYPVLK_fdr_score:2.523989273101233E-12_peptide_start: 108_peptide_end: 125;Derives_from=tgondii-rna.Saeij_Jeroen_strains.TgCATBr5.gene3708
TGME49_chrIX	CRAIG	peptide	2476937	2477009	.	+	0	ID=pep_tgondii-rna.Saeij_Jeroen_strains.TgCATBr5.gene3708_8995;description=peptide_seq:MSGSVETSSIYVSDTPEQIKNKINK_fdr_score:0.006375951497255155_peptide_start: 483_peptide_end: 507;Derives_from=tgondii-rna.Saeij_Jeroen_strains.TgCATBr5.gene3708
TGME49_chrIX	CRAIG	peptide	2477749	2478059	.	+	0	ID=pep_tgondii-rna.Saeij_Jeroen_strains.TgCATBr5.gene3708_10090;description=peptide_seq:AILIKELQALVLGHQER_fdr_score:6.107529111013301E-4_peptide_start: 565_peptide_end: 581;Derives_from=tgondii-rna.Saeij_Jeroen_strains.TgCATBr5.gene3708
TGME49_chrIX	CRAIG	peptide	2476868	2476901	.	+	0	ID=pep_tgondii-rna.Saeij_Jeroen_strains.TgCATBr5.gene3708_11714;description=peptide_seq:LGLLKPALIHSR_fdr_score:2.498750624687656E-4_peptide_start: 460_peptide_end: 471;Derives_from=tgondii-rna.Saeij_Jeroen_strains.TgCATBr5.gene3708
TGME49_chrIX	CRAIG	peptide	2475917	2475950	.	+	0	ID=pep_tgondii-rna.Saeij_Jeroen_strains.TgCATBr5.gene3708_12197;description=peptide_seq:DLNLLLDSLEKR_fdr_score:3.664132320070112E-4_peptide_start: 257_peptide_end: 268;Derives_from=tgondii-rna.Saeij_Jeroen_strains.TgCATBr5.gene3708
TGME49_chrIX	CRAIG	peptide	2474350	2474410	.	+	0	ID=pep_tgondii-rna.Saeij_Jeroen_strains.TgCATBr5.gene3708_12631;description=peptide_seq:CSITLGPIEVEPTAAEEALLK_fdr_score:4.252927297227232E-9_peptide_start: 42_peptide_end: 62;Derives_from=tgondii-rna.Saeij_Jeroen_strains.TgCATBr5.gene3708
TGME49_chrIX	CRAIG	peptide	2474488	2474743	.	+	0	ID=pep_tgondii-rna.Saeij_Jeroen_strains.TgCATBr5.gene3708_12770;description=peptide_seq:MYQESYLDEFGIPANVKEVR_fdr_score:1.115572951393548E-5_peptide_start: 88_peptide_end: 107;Derives_from=tgondii-rna.Saeij_Jeroen_strains.TgCATBr5.gene3708
TGME49_chrIX	CRAIG	peptide	2474009	2474036	.	+	0	ID=pep_tgondii-rna.Saeij_Jeroen_strains.TgCATBr5.gene3708_12997;description=peptide_seq:GAACIALSLK_fdr_score:2.498750624687656E-4_peptide_start: 17_peptide_end: 26;Derives_from=tgondii-rna.Saeij_Jeroen_strains.TgCATBr5.gene3708
TGME49_chrIX	CRAIG	peptide	2476682	2476718	.	+	0	ID=pep_tgondii-rna.Saeij_Jeroen_strains.TgCATBr5.gene3708_13936;description=peptide_seq:GLFGFVESDNVGK_fdr_score:3.9686039333274545E-5_peptide_start: 398_peptide_end: 410;Derives_from=tgondii-rna.Saeij_Jeroen_strains.TgCATBr5.gene3708
TGME49_chrIX	CRAIG	peptide	2476937	2477000	.	+	0	ID=pep_tgondii-rna.Saeij_Jeroen_strains.TgCATBr5.gene3708_14193;description=peptide_seq:MSGSVETSSIYVSDTPEQIKNK_fdr_score:3.414161728012337E-12_peptide_start: 483_peptide_end: 504;Derives_from=tgondii-rna.Saeij_Jeroen_strains.TgCATBr5.gene3708
TGME49_chrIX	CRAIG	peptide	2476097	2476493	.	+	0	ID=pep_tgondii-rna.Saeij_Jeroen_strains.TgCATBr5.gene3708_14835;description=peptide_seq:YLQDVFDVPLVIQLTDDEK_fdr_score:2.5306076423658207E-11_peptide_start: 317_peptide_end: 335;Derives_from=tgondii-rna.Saeij_Jeroen_strains.TgCATBr5.gene3708
TGME49_chrIX	CRAIG	peptide	2476097	2476493	.	+	0	ID=pep_tgondii-rna.Saeij_Jeroen_strains.TgCATBr5.gene3708_15231;description=peptide_seq:YLQDVFDVPLVIQLTDDEK_fdr_score:9.590237144228434E-7_peptide_start: 317_peptide_end: 335;Derives_from=tgondii-rna.Saeij_Jeroen_strains.TgCATBr5.gene3708
TGME49_chrIX	CRAIG	peptide	2473973	2474006	.	+	0	ID=pep_tgondii-rna.Saeij_Jeroen_strains.TgCATBr5.gene3708_15985;description=peptide_seq:TPFQDAALSIVK_fdr_score:1.0807647468232996E-7_peptide_start: 5_peptide_end: 16;Derives_from=tgondii-rna.Saeij_Jeroen_strains.TgCATBr5.gene3708
TGME49_chrIX	CRAIG	peptide	2475553	2475848	.	+	0	ID=pep_tgondii-rna.Saeij_Jeroen_strains.TgCATBr5.gene3708_16006;description=peptide_seq:KFGCSSITPELISR_fdr_score:0.003963264411001748_peptide_start: 221_peptide_end: 234;Derives_from=tgondii-rna.Saeij_Jeroen_strains.TgCATBr5.gene3708
TGME49_chrIX	CRAIG	peptide	2474488	2474743	.	+	0	ID=pep_tgondii-rna.Saeij_Jeroen_strains.TgCATBr5.gene3708_16407;description=peptide_seq:MYQESYLDEFGIPANVKEVR_fdr_score:8.948843827215605E-11_peptide_start: 88_peptide_end: 107;Derives_from=tgondii-rna.Saeij_Jeroen_strains.TgCATBr5.gene3708
TGME49_chrIX	CRAIG	peptide	2476868	2476901	.	+	0	ID=pep_tgondii-rna.Saeij_Jeroen_strains.TgCATBr5.gene3708_16764;description=peptide_seq:LGLLKPALIHSR_fdr_score:7.349669751799103E-8_peptide_start: 460_peptide_end: 471;Derives_from=tgondii-rna.Saeij_Jeroen_strains.TgCATBr5.gene3708
TGME49_chrIX	CRAIG	peptide	2475896	2475950	.	+	0	ID=pep_tgondii-rna.Saeij_Jeroen_strains.TgCATBr5.gene3708_16905;description=peptide_seq:GIFFSHRDLNLLLDSLEKR_fdr_score:0.0037529722034608973_peptide_start: 250_peptide_end: 268;Derives_from=tgondii-rna.Saeij_Jeroen_strains.TgCATBr5.gene3708
TGME49_chrIX	CRAIG	peptide	2475917	2475950	.	+	0	ID=pep_tgondii-rna.Saeij_Jeroen_strains.TgCATBr5.gene3708_16991;description=peptide_seq:DLNLLLDSLEKR_fdr_score:4.081033341610754E-4_peptide_start: 257_peptide_end: 268;Derives_from=tgondii-rna.Saeij_Jeroen_strains.TgCATBr5.gene3708
TGME49_chrIX	CRAIG	peptide	2475917	2475947	.	+	0	ID=pep_tgondii-rna.Saeij_Jeroen_strains.TgCATBr5.gene3708_17273;description=peptide_seq:DLNLLLDSLEK_fdr_score:3.6619566791314893E-4_peptide_start: 257_peptide_end: 267;Derives_from=tgondii-rna.Saeij_Jeroen_strains.TgCATBr5.gene3708
TGME49_chrIX	CRAIG	peptide	2474746	2474797	.	+	0	ID=pep_tgondii-rna.Saeij_Jeroen_strains.TgCATBr5.gene3708_17292;description=peptide_seq:LVVLPEWNINANMYPVLK_fdr_score:4.3884199415520305E-13_peptide_start: 108_peptide_end: 125;Derives_from=tgondii-rna.Saeij_Jeroen_strains.TgCATBr5.gene3708
TGME49_chrIX	CRAIG	peptide	2474488	2474743	.	+	0	ID=pep_tgondii-rna.Saeij_Jeroen_strains.TgCATBr5.gene3708_17543;description=peptide_seq:MYQESYLDEFGIPANVKEVR_fdr_score:1.41051877547697E-11_peptide_start: 88_peptide_end: 107;Derives_from=tgondii-rna.Saeij_Jeroen_strains.TgCATBr5.gene3708
TGME49_chrIX	CRAIG	peptide	2476868	2476901	.	+	0	ID=pep_tgondii-rna.Saeij_Jeroen_strains.TgCATBr5.gene3708_18053;description=peptide_seq:LGLLKPALIHSR_fdr_score:2.5969399391206806E-8_peptide_start: 460_peptide_end: 471;Derives_from=tgondii-rna.Saeij_Jeroen_strains.TgCATBr5.gene3708
TGME49_chrIX	CRAIG	peptide	2474488	2474536	.	+	0	ID=pep_tgondii-rna.Saeij_Jeroen_strains.TgCATBr5.gene3708_18154;description=peptide_seq:MYQESYLDEFGIPANVK_fdr_score:6.844308475711025E-155_peptide_start: 88_peptide_end: 104;Derives_from=tgondii-rna.Saeij_Jeroen_strains.TgCATBr5.gene3708
TGME49_chrIX	CRAIG	peptide	2476868	2476901	.	+	0	ID=pep_tgondii-rna.Saeij_Jeroen_strains.TgCATBr5.gene3708_18671;description=peptide_seq:LGLLKPALIHSR_fdr_score:3.3364664742960995E-5_peptide_start: 460_peptide_end: 471;Derives_from=tgondii-rna.Saeij_Jeroen_strains.TgCATBr5.gene3708
TGME49_chrIX	CRAIG	peptide	2476937	2476994	.	+	0	ID=pep_tgondii-rna.Saeij_Jeroen_strains.TgCATBr5.gene3708_19195;description=peptide_seq:MSGSVETSSIYVSDTPEQIK_fdr_score:1.4973228852388863E-7_peptide_start: 483_peptide_end: 502;Derives_from=tgondii-rna.Saeij_Jeroen_strains.TgCATBr5.gene3708
TGME49_chrIX	CRAIG	peptide	2476721	2476787	.	+	0	ID=pep_tgondii-rna.Saeij_Jeroen_strains.TgCATBr5.gene3708_19489;description=peptide_seq:SAFPAVQAAPSFPTAFPMIFGGK_fdr_score:1.0766364330169445E-11_peptide_start: 411_peptide_end: 433;Derives_from=tgondii-rna.Saeij_Jeroen_strains.TgCATBr5.gene3708
TGME49_chrIX	CRAIG	peptide	2474800	2474857	.	+	0	ID=pep_tgondii-rna.Saeij_Jeroen_strains.TgCATBr5.gene3708_19842;description=peptide_seq:STGQIADIQFESVKFNEEKK_fdr_score:0.009685297857074306_peptide_start: 126_peptide_end: 145;Derives_from=tgondii-rna.Saeij_Jeroen_strains.TgCATBr5.gene3708
TGME49_chrIX	CRAIG	peptide	2477764	2478059	.	+	0	ID=pep_tgondii-rna.Saeij_Jeroen_strains.TgCATBr5.gene3708_19933;description=peptide_seq:ELQALVLGHQER_fdr_score:4.714685083345708E-9_peptide_start: 570_peptide_end: 581;Derives_from=tgondii-rna.Saeij_Jeroen_strains.TgCATBr5.gene3708
TGME49_chrIX	CRAIG	peptide	2476721	2476790	.	+	0	ID=pep_tgondii-rna.Saeij_Jeroen_strains.TgCATBr5.gene3708_20357;description=peptide_seq:SAFPAVQAAPSFPTAFPMIFGGKK_fdr_score:6.421039543991444E-4_peptide_start: 411_peptide_end: 434;Derives_from=tgondii-rna.Saeij_Jeroen_strains.TgCATBr5.gene3708
TGME49_chrIX	CRAIG	peptide	2476721	2476790	.	+	0	ID=pep_tgondii-rna.Saeij_Jeroen_strains.TgCATBr5.gene3708_21348;description=peptide_seq:SAFPAVQAAPSFPTAFPMIFGGKK_fdr_score:3.67567342450917E-4_peptide_start: 411_peptide_end: 434;Derives_from=tgondii-rna.Saeij_Jeroen_strains.TgCATBr5.gene3708
TGME49_chrIX	CRAIG	peptide	2474488	2474743	.	+	0	ID=pep_tgondii-rna.Saeij_Jeroen_strains.TgCATBr5.gene3708_21724;description=peptide_seq:MYQESYLDEFGIPANVKEVR_fdr_score:4.360371139674474E-13_peptide_start: 88_peptide_end: 107;Derives_from=tgondii-rna.Saeij_Jeroen_strains.TgCATBr5.gene3708
TGME49_chrIX	CRAIG	peptide	2474932	2474956	.	+	0	ID=pep_tgondii-rna.Saeij_Jeroen_strains.TgCATBr5.gene3708_21851;description=peptide_seq:LGPEEIPSR_fdr_score:0.0032397089407052897_peptide_start: 170_peptide_end: 178;Derives_from=tgondii-rna.Saeij_Jeroen_strains.TgCATBr5.gene3708
TGME49_chrIX	CRAIG	peptide	2474746	2474797	.	+	0	ID=pep_tgondii-rna.Saeij_Jeroen_strains.TgCATBr5.gene3708_21864;description=peptide_seq:LVVLPEWNINANMYPVLK_fdr_score:6.879426027311276E-4_peptide_start: 108_peptide_end: 125;Derives_from=tgondii-rna.Saeij_Jeroen_strains.TgCATBr5.gene3708
TGME49_chrIX	CRAIG	peptide	2476868	2476901	.	+	0	ID=pep_tgondii-rna.Saeij_Jeroen_strains.TgCATBr5.gene3708_22802;description=peptide_seq:LGLLKPALIHSR_fdr_score:1.0352207038262975E-8_peptide_start: 460_peptide_end: 471;Derives_from=tgondii-rna.Saeij_Jeroen_strains.TgCATBr5.gene3708
TGME49_chrIX	CRAIG	peptide	2474746	2474797	.	+	0	ID=pep_tgondii-rna.Saeij_Jeroen_strains.TgCATBr5.gene3708_23079;description=peptide_seq:LVVLPEWNINANMYPVLK_fdr_score:2.7468880687991857E-9_peptide_start: 108_peptide_end: 125;Derives_from=tgondii-rna.Saeij_Jeroen_strains.TgCATBr5.gene3708
TGME49_chrIX	CRAIG	peptide	2477417	2477486	.	+	0	ID=pep_tgondii-rna.Saeij_Jeroen_strains.TgCATBr5.gene3708_23555;description=peptide_seq:GADLDIDIPFQYLTFILNDDDQLK_fdr_score:8.434849510165926E-11_peptide_start: 524_peptide_end: 547;Derives_from=tgondii-rna.Saeij_Jeroen_strains.TgCATBr5.gene3708
TGME49_chrIX	CRAIG	peptide	2477417	2477486	.	+	0	ID=pep_tgondii-rna.Saeij_Jeroen_strains.TgCATBr5.gene3708_23574;description=peptide_seq:GADLDIDIPFQYLTFILNDDDQLK_fdr_score:7.467282547135473E-7_peptide_start: 524_peptide_end: 547;Derives_from=tgondii-rna.Saeij_Jeroen_strains.TgCATBr5.gene3708
TGME49_chrIX	CRAIG	peptide	2475917	2475950	.	+	0	ID=pep_tgondii-rna.Saeij_Jeroen_strains.TgCATBr5.gene3708_23659;description=peptide_seq:DLNLLLDSLEKR_fdr_score:2.909901429291127E-7_peptide_start: 257_peptide_end: 268;Derives_from=tgondii-rna.Saeij_Jeroen_strains.TgCATBr5.gene3708
TGME49_chrIX	CRAIG	peptide	2474746	2474797	.	+	0	ID=pep_tgondii-rna.Saeij_Jeroen_strains.TgCATBr5.gene3708_24018;description=peptide_seq:LVVLPEWNINANMYPVLK_fdr_score:5.962055360577859E-11_peptide_start: 108_peptide_end: 125;Derives_from=tgondii-rna.Saeij_Jeroen_strains.TgCATBr5.gene3708
TGME49_chrIX	CRAIG	peptide	2476868	2476901	.	+	0	ID=pep_tgondii-rna.Saeij_Jeroen_strains.TgCATBr5.gene3708_25003;description=peptide_seq:LGLLKPALIHSR_fdr_score:2.5097190894638393E-8_peptide_start: 460_peptide_end: 471;Derives_from=tgondii-rna.Saeij_Jeroen_strains.TgCATBr5.gene3708
TGME49_chrIX	CRAIG	peptide	2475917	2475950	.	+	0	ID=pep_tgondii-rna.Saeij_Jeroen_strains.TgCATBr5.gene3708_25551;description=peptide_seq:DLNLLLDSLEKR_fdr_score:4.300070378494616E-9_peptide_start: 257_peptide_end: 268;Derives_from=tgondii-rna.Saeij_Jeroen_strains.TgCATBr5.gene3708
TGME49_chrIX	CRAIG	peptide	2477749	2478059	.	+	0	ID=pep_tgondii-rna.Saeij_Jeroen_strains.TgCATBr5.gene3708_25702;description=peptide_seq:AILIKELQALVLGHQER_fdr_score:3.679688684751502E-6_peptide_start: 565_peptide_end: 581;Derives_from=tgondii-rna.Saeij_Jeroen_strains.TgCATBr5.gene3708
TGME49_chrIX	CRAIG	peptide	2477417	2477486	.	+	0	ID=pep_tgondii-rna.Saeij_Jeroen_strains.TgCATBr5.gene3708_25846;description=peptide_seq:GADLDIDIPFQYLTFILNDDDQLK_fdr_score:2.1146313239449058E-14_peptide_start: 524_peptide_end: 547;Derives_from=tgondii-rna.Saeij_Jeroen_strains.TgCATBr5.gene3708
TGME49_chrIX	CRAIG	peptide	2475896	2475947	.	+	0	ID=pep_tgondii-rna.Saeij_Jeroen_strains.TgCATBr5.gene3708_26323;description=peptide_seq:GIFFSHRDLNLLLDSLEK_fdr_score:3.920041503882288E-8_peptide_start: 250_peptide_end: 267;Derives_from=tgondii-rna.Saeij_Jeroen_strains.TgCATBr5.gene3708
TGME49_chrIX	CRAIG	peptide	2475917	2475947	.	+	0	ID=pep_tgondii-rna.Saeij_Jeroen_strains.TgCATBr5.gene3708_26353;description=peptide_seq:DLNLLLDSLEK_fdr_score:3.66302080560991E-4_peptide_start: 257_peptide_end: 267;Derives_from=tgondii-rna.Saeij_Jeroen_strains.TgCATBr5.gene3708
TGME49_chrIX	CRAIG	peptide	2476040	2476094	.	+	0	ID=pep_tgondii-rna.Saeij_Jeroen_strains.TgCATBr5.gene3708_26586;description=peptide_seq:GPSSEALHIGHLVPFMFTK_fdr_score:3.910709225253501E-4_peptide_start: 298_peptide_end: 316;Derives_from=tgondii-rna.Saeij_Jeroen_strains.TgCATBr5.gene3708
TGME49_chrIX	CRAIG	peptide	2477713	2477746	.	+	0	ID=pep_tgondii-rna.Saeij_Jeroen_strains.TgCATBr5.gene3708_26986;description=peptide_seq:YQKGEMLTGEVK_fdr_score:1.101267849227711E-9_peptide_start: 553_peptide_end: 564;Derives_from=tgondii-rna.Saeij_Jeroen_strains.TgCATBr5.gene3708
TGME49_chrIX	CRAIG	peptide	2476802	2476841	.	+	0	ID=pep_tgondii-rna.Saeij_Jeroen_strains.TgCATBr5.gene3708_27216;description=peptide_seq:CLIPQAIDQDPYFR_fdr_score:1.1650237930085414E-10_peptide_start: 438_peptide_end: 451;Derives_from=tgondii-rna.Saeij_Jeroen_strains.TgCATBr5.gene3708
TGME49_chrIX	CRAIG	peptide	2474350	2474410	.	+	0	ID=pep_tgondii-rna.Saeij_Jeroen_strains.TgCATBr5.gene3708_27380;description=peptide_seq:CSITLGPIEVEPTAAEEALLK_fdr_score:3.837470974154387E-4_peptide_start: 42_peptide_end: 62;Derives_from=tgondii-rna.Saeij_Jeroen_strains.TgCATBr5.gene3708
TGME49_chrIX	CRAIG	peptide	2477764	2478059	.	+	0	ID=pep_tgondii-rna.Saeij_Jeroen_strains.TgCATBr5.gene3708_28396;description=peptide_seq:ELQALVLGHQER_fdr_score:0.0018494810843225347_peptide_start: 570_peptide_end: 581;Derives_from=tgondii-rna.Saeij_Jeroen_strains.TgCATBr5.gene3708
TGME49_chrIX	CRAIG	peptide	2474488	2474743	.	+	0	ID=pep_tgondii-rna.Saeij_Jeroen_strains.TgCATBr5.gene3708_28448;description=peptide_seq:MYQESYLDEFGIPANVKEVR_fdr_score:1.8217402800338645E-13_peptide_start: 88_peptide_end: 107;Derives_from=tgondii-rna.Saeij_Jeroen_strains.TgCATBr5.gene3708
TGME49_chrIX	CRAIG	peptide	2476721	2476787	.	+	0	ID=pep_tgondii-rna.Saeij_Jeroen_strains.TgCATBr5.gene3708_28561;description=peptide_seq:SAFPAVQAAPSFPTAFPMIFGGK_fdr_score:1.0906264273480788E-9_peptide_start: 411_peptide_end: 433;Derives_from=tgondii-rna.Saeij_Jeroen_strains.TgCATBr5.gene3708
TGME49_chrIX	CRAIG	peptide	2476097	2476493	.	+	0	ID=pep_tgondii-rna.Saeij_Jeroen_strains.TgCATBr5.gene3708_28585;description=peptide_seq:YLQDVFDVPLVIQLTDDEK_fdr_score:2.0891222714432689E-13_peptide_start: 317_peptide_end: 335;Derives_from=tgondii-rna.Saeij_Jeroen_strains.TgCATBr5.gene3708
TGME49_chrIX	CRAIG	peptide	2473973	2474015	.	+	0	ID=pep_tgondii-rna.Saeij_Jeroen_strains.TgCATBr5.gene3708_29245;description=peptide_seq:TPFQDAALSIVKGAA_fdr_score:9.995002498750626E-5_peptide_start: 5_peptide_end: 19;Derives_from=tgondii-rna.Saeij_Jeroen_strains.TgCATBr5.gene3708
TGME49_chrIX	CRAIG	peptide	2476721	2476787	.	+	0	ID=pep_tgondii-rna.Saeij_Jeroen_strains.TgCATBr5.gene3708_29509;description=peptide_seq:SAFPAVQAAPSFPTAFPMIFGGK_fdr_score:2.7793073267992134E-10_peptide_start: 411_peptide_end: 433;Derives_from=tgondii-rna.Saeij_Jeroen_strains.TgCATBr5.gene3708
TGME49_chrIX	CRAIG	peptide	2474350	2474410	.	+	0	ID=pep_tgondii-rna.Saeij_Jeroen_strains.TgCATBr5.gene3708_30958;description=peptide_seq:CSITLGPIEVEPTAAEEALLK_fdr_score:9.407607454021827E-9_peptide_start: 42_peptide_end: 62;Derives_from=tgondii-rna.Saeij_Jeroen_strains.TgCATBr5.gene3708
TGME49_chrIX	CRAIG	peptide	2476937	2476994	.	+	0	ID=pep_tgondii-rna.Saeij_Jeroen_strains.TgCATBr5.gene3708_31732;description=peptide_seq:MSGSVETSSIYVSDTPEQIK_fdr_score:0.011202891962446783_peptide_start: 483_peptide_end: 502;Derives_from=tgondii-rna.Saeij_Jeroen_strains.TgCATBr5.gene3708
TGME49_chrIX	CRAIG	peptide	2476097	2476493	.	+	0	ID=pep_tgondii-rna.Saeij_Jeroen_strains.TgCATBr5.gene3708_31822;description=peptide_seq:YLQDVFDVPLVIQLTDDEK_fdr_score:5.615621623320513E-10_peptide_start: 317_peptide_end: 335;Derives_from=tgondii-rna.Saeij_Jeroen_strains.TgCATBr5.gene3708
TGME49_chrIX	CRAIG	peptide	2477417	2477486	.	+	0	ID=pep_tgondii-rna.Saeij_Jeroen_strains.TgCATBr5.gene3708_32196;description=peptide_seq:GADLDIDIPFQYLTFILNDDDQLK_fdr_score:0.009687530927494617_peptide_start: 524_peptide_end: 547;Derives_from=tgondii-rna.Saeij_Jeroen_strains.TgCATBr5.gene3708
TGME49_chrIX	CRAIG	peptide	2474800	2474857	.	+	0	ID=pep_tgondii-rna.Saeij_Jeroen_strains.TgCATBr5.gene3708_32726;description=peptide_seq:STGQIADIQFESVKFNEEKK_fdr_score:0.0037186382238510326_peptide_start: 126_peptide_end: 145;Derives_from=tgondii-rna.Saeij_Jeroen_strains.TgCATBr5.gene3708
TGME49_chrIX	CRAIG	peptide	2475556	2475872	.	+	0	ID=pep_tgondii-rna.Saeij_Jeroen_strains.TgCATBr5.gene3708_33332;description=peptide_seq:FGCSSITPELISRIEALTGKR_fdr_score:9.407061175294707E-5_peptide_start: 222_peptide_end: 242;Derives_from=tgondii-rna.Saeij_Jeroen_strains.TgCATBr5.gene3708
TGME49_chrIX	CRAIG	peptide	2477749	2478059	.	+	0	ID=pep_tgondii-rna.Saeij_Jeroen_strains.TgCATBr5.gene3708_33683;description=peptide_seq:AILIKELQALVLGHQER_fdr_score:4.802433668556167E-4_peptide_start: 565_peptide_end: 581;Derives_from=tgondii-rna.Saeij_Jeroen_strains.TgCATBr5.gene3708
TGME49_chrIX	CRAIG	peptide	2475917	2475950	.	+	0	ID=pep_tgondii-rna.Saeij_Jeroen_strains.TgCATBr5.gene3708_33712;description=peptide_seq:DLNLLLDSLEKR_fdr_score:1.3824061288168028E-8_peptide_start: 257_peptide_end: 268;Derives_from=tgondii-rna.Saeij_Jeroen_strains.TgCATBr5.gene3708
TGME49_chrIX	CRAIG	peptide	2474800	2474839	.	+	0	ID=pep_tgondii-rna.Saeij_Jeroen_strains.TgCATBr5.gene3708_33753;description=peptide_seq:STGQIADIQFESVK_fdr_score:1.16820449397867E-9_peptide_start: 126_peptide_end: 139;Derives_from=tgondii-rna.Saeij_Jeroen_strains.TgCATBr5.gene3708
TGME49_chrIX	CRAIG	peptide	2477749	2478059	.	+	0	ID=pep_tgondii-rna.Saeij_Jeroen_strains.TgCATBr5.gene3708_34266;description=peptide_seq:AILIKELQALVLGHQER_fdr_score:1.1551396119024378E-11_peptide_start: 565_peptide_end: 581;Derives_from=tgondii-rna.Saeij_Jeroen_strains.TgCATBr5.gene3708
TGME49_chrIX	CRAIG	peptide	2476802	2476841	.	+	0	ID=pep_tgondii-rna.Saeij_Jeroen_strains.TgCATBr5.gene3708_34342;description=peptide_seq:CLIPQAIDQDPYFR_fdr_score:5.083103886738127E-7_peptide_start: 438_peptide_end: 451;Derives_from=tgondii-rna.Saeij_Jeroen_strains.TgCATBr5.gene3708
TGME49_chrIX	CRAIG	peptide	2474800	2474839	.	+	0	ID=pep_tgondii-rna.Saeij_Jeroen_strains.TgCATBr5.gene3708_34762;description=peptide_seq:STGQIADIQFESVK_fdr_score:1.908419869312683E-9_peptide_start: 126_peptide_end: 139;Derives_from=tgondii-rna.Saeij_Jeroen_strains.TgCATBr5.gene3708
TGME49_chrIX	CRAIG	peptide	2476559	2476658	.	+	0	ID=pep_tgondii-rna.Saeij_Jeroen_strains.TgCATBr5.gene3708_35448;description=peptide_seq:DIIACGFDPDKTFIFSDLSYIQHLYPVILEIQKK_fdr_score:0.0016468812770621744_peptide_start: 357_peptide_end: 390;Derives_from=tgondii-rna.Saeij_Jeroen_strains.TgCATBr5.gene3708
TGME49_chrIX	CRAIG	peptide	2475553	2475848	.	+	0	ID=pep_tgondii-rna.Saeij_Jeroen_strains.TgCATBr5.gene3708_35547;description=peptide_seq:KFGCSSITPELISR_fdr_score:0.003307567722103634_peptide_start: 221_peptide_end: 234;Derives_from=tgondii-rna.Saeij_Jeroen_strains.TgCATBr5.gene3708
TGME49_chrIX	CRAIG	peptide	2473973	2474006	.	+	0	ID=pep_tgondii-rna.Saeij_Jeroen_strains.TgCATBr5.gene3708_36054;description=peptide_seq:TPFQDAALSIVK_fdr_score:3.1922115600470676E-8_peptide_start: 5_peptide_end: 16;Derives_from=tgondii-rna.Saeij_Jeroen_strains.TgCATBr5.gene3708
TGME49_chrIX	CRAIG	peptide	2476097	2476493	.	+	0	ID=pep_tgondii-rna.Saeij_Jeroen_strains.TgCATBr5.gene3708_36802;description=peptide_seq:YLQDVFDVPLVIQLTDDEK_fdr_score:1.1716024188125915E-15_peptide_start: 317_peptide_end: 335;Derives_from=tgondii-rna.Saeij_Jeroen_strains.TgCATBr5.gene3708
TGME49_chrIX	CRAIG	peptide	2476931	2477000	.	+	0	ID=pep_tgondii-rna.Saeij_Jeroen_strains.TgCATBr5.gene3708_37751;description=peptide_seq:TKMSGSVETSSIYVSDTPEQIKNK_fdr_score:0.0010131354475461248_peptide_start: 481_peptide_end: 504;Derives_from=tgondii-rna.Saeij_Jeroen_strains.TgCATBr5.gene3708
TGME49_chrIX	CRAIG	peptide	2476682	2476718	.	+	0	ID=pep_tgondii-rna.Saeij_Jeroen_strains.TgCATBr5.gene3708_38394;description=peptide_seq:GLFGFVESDNVGK_fdr_score:1.0288973160478585E-5_peptide_start: 398_peptide_end: 410;Derives_from=tgondii-rna.Saeij_Jeroen_strains.TgCATBr5.gene3708
TGME49_chrIX	CRAIG	peptide	2473964	2474006	.	+	0	ID=pep_tgondii-rna.Saeij_Jeroen_strains.TgCATBr5.gene3708_39360;description=peptide_seq:ASRTPFQDAALSIVK_fdr_score:1.429112226540702E-7_peptide_start: 2_peptide_end: 16;Derives_from=tgondii-rna.Saeij_Jeroen_strains.TgCATBr5.gene3708
TGME49_chrIX	CRAIG	peptide	2477417	2477486	.	+	0	ID=pep_tgondii-rna.Saeij_Jeroen_strains.TgCATBr5.gene3708_39384;description=peptide_seq:GADLDIDIPFQYLTFILNDDDQLK_fdr_score:2.1635923235304453E-15_peptide_start: 524_peptide_end: 547;Derives_from=tgondii-rna.Saeij_Jeroen_strains.TgCATBr5.gene3708
TGME49_chrIX	CRAIG	peptide	2476937	2476994	.	+	0	ID=pep_tgondii-rna.Saeij_Jeroen_strains.TgCATBr5.gene3708_39775;description=peptide_seq:MSGSVETSSIYVSDTPEQIK_fdr_score:2.562127808854758E-7_peptide_start: 483_peptide_end: 502;Derives_from=tgondii-rna.Saeij_Jeroen_strains.TgCATBr5.gene3708
TGME49_chrIX	CRAIG	peptide	2474350	2474410	.	+	0	ID=pep_tgondii-rna.Saeij_Jeroen_strains.TgCATBr5.gene3708_39815;description=peptide_seq:CSITLGPIEVEPTAAEEALLK_fdr_score:1.2364884375611907E-5_peptide_start: 42_peptide_end: 62;Derives_from=tgondii-rna.Saeij_Jeroen_strains.TgCATBr5.gene3708
TGME49_chrIX	CRAIG	peptide	2477411	2477710	.	+	0	ID=pep_tgondii-rna.Saeij_Jeroen_strains.TgCATBr5.gene3708_40089;description=peptide_seq:VKGADLDIDIPFQYLTFILNDDDQLKEIGEK_fdr_score:1.1687406351930774E-8_peptide_start: 522_peptide_end: 552;Derives_from=tgondii-rna.Saeij_Jeroen_strains.TgCATBr5.gene3708
TGME49_chrIX	CRAIG	peptide	2473973	2474036	.	+	0	ID=pep_tgondii-rna.Saeij_Jeroen_strains.TgCATBr5.gene3708_40113;description=peptide_seq:TPFQDAALSIVKGAACIALSLK_fdr_score:3.67036840456564E-154_peptide_start: 5_peptide_end: 26;Derives_from=tgondii-rna.Saeij_Jeroen_strains.TgCATBr5.gene3708
TGME49_chrIX	CRAIG	peptide	2475977	2476037	.	+	0	ID=pep_tgondii-rna.Saeij_Jeroen_strains.TgCATBr5.gene3708_41428;description=peptide_seq:REDGPGSEGLSGPGFYLYTGR_fdr_score:2.094933054549808E-8_peptide_start: 277_peptide_end: 297;Derives_from=tgondii-rna.Saeij_Jeroen_strains.TgCATBr5.gene3708
TGME49_chrIX	CRAIG	peptide	2473973	2474006	.	+	0	ID=pep_tgondii-rna.Saeij_Jeroen_strains.TgCATBr5.gene3708_41520;description=peptide_seq:TPFQDAALSIVK_fdr_score:6.083869875855148E-9_peptide_start: 5_peptide_end: 16;Derives_from=tgondii-rna.Saeij_Jeroen_strains.TgCATBr5.gene3708
TGME49_chrIX	CRAIG	peptide	2477764	2478059	.	+	0	ID=pep_tgondii-rna.Saeij_Jeroen_strains.TgCATBr5.gene3708_41525;description=peptide_seq:ELQALVLGHQER_fdr_score:3.7056220752743936E-4_peptide_start: 570_peptide_end: 581;Derives_from=tgondii-rna.Saeij_Jeroen_strains.TgCATBr5.gene3708
TGME49_chrIX	CRAIG	peptide	2476904	2476928	.	+	0	ID=pep_tgondii-rna.Saeij_Jeroen_strains.TgCATBr5.gene3708_42265;description=peptide_seq:FIPALQGFK_fdr_score:1.616838639503778E-4_peptide_start: 472_peptide_end: 480;Derives_from=tgondii-rna.Saeij_Jeroen_strains.TgCATBr5.gene3708
TGME49_chrIX	CRAIG	peptide	2474932	2474956	.	+	0	ID=pep_tgondii-rna.Saeij_Jeroen_strains.TgCATBr5.gene3708_42356;description=peptide_seq:LGPEEIPSR_fdr_score:0.008053592478338329_peptide_start: 170_peptide_end: 178;Derives_from=tgondii-rna.Saeij_Jeroen_strains.TgCATBr5.gene3708
TGME49_chrIX	CRAIG	peptide	2474431	2474452	.	+	0	ID=pep_tgondii-rna.Saeij_Jeroen_strains.TgCATBr5.gene3708_43669;description=peptide_seq:IEENCPFR_fdr_score:5.921959129181642E-6_peptide_start: 69_peptide_end: 76;Derives_from=tgondii-rna.Saeij_Jeroen_strains.TgCATBr5.gene3708
TGME49_chrIX	CRAIG	peptide	2476868	2476901	.	+	0	ID=pep_tgondii-rna.Saeij_Jeroen_strains.TgCATBr5.gene3708_45107;description=peptide_seq:LGLLKPALIHSR_fdr_score:3.0781092706578975E-8_peptide_start: 460_peptide_end: 471;Derives_from=tgondii-rna.Saeij_Jeroen_strains.TgCATBr5.gene3708
TGME49_chrIX	CRAIG	peptide	2476097	2476493	.	+	0	ID=pep_tgondii-rna.Saeij_Jeroen_strains.TgCATBr5.gene3708_45293;description=peptide_seq:YLQDVFDVPLVIQLTDDEK_fdr_score:0.001924456988929946_peptide_start: 317_peptide_end: 335;Derives_from=tgondii-rna.Saeij_Jeroen_strains.TgCATBr5.gene3708
TGME49_chrIX	CRAIG	peptide	2476937	2477000	.	+	0	ID=pep_tgondii-rna.Saeij_Jeroen_strains.TgCATBr5.gene3708_46332;description=peptide_seq:MSGSVETSSIYVSDTPEQIKNK_fdr_score:1.631771312063633E-9_peptide_start: 483_peptide_end: 504;Derives_from=tgondii-rna.Saeij_Jeroen_strains.TgCATBr5.gene3708
TGME49_chrIX	CRAIG	peptide	2474746	2474797	.	+	0	ID=pep_tgondii-rna.Saeij_Jeroen_strains.TgCATBr5.gene3708_46769;description=peptide_seq:LVVLPEWNINANMYPVLK_fdr_score:7.645261291648859E-11_peptide_start: 108_peptide_end: 125;Derives_from=tgondii-rna.Saeij_Jeroen_strains.TgCATBr5.gene3708
TGME49_chrIX	CRAIG	peptide	2473973	2474006	.	+	0	ID=pep_tgondii-rna.Saeij_Jeroen_strains.TgCATBr5.gene3708_47622;description=peptide_seq:TPFQDAALSIVK_fdr_score:3.8162438304462673E-4_peptide_start: 5_peptide_end: 16;Derives_from=tgondii-rna.Saeij_Jeroen_strains.TgCATBr5.gene3708
TGME49_chrIX	CRAIG	peptide	2474746	2474797	.	+	0	ID=pep_tgondii-rna.Saeij_Jeroen_strains.TgCATBr5.gene3708_47948;description=peptide_seq:LVVLPEWNINANMYPVLK_fdr_score:3.9112479745835196E-13_peptide_start: 108_peptide_end: 125;Derives_from=tgondii-rna.Saeij_Jeroen_strains.TgCATBr5.gene3708
TGME49_chrIX	CRAIG	peptide	2474350	2474410	.	+	0	ID=pep_tgondii-rna.Saeij_Jeroen_strains.TgCATBr5.gene3708_48107;description=peptide_seq:CSITLGPIEVEPTAAEEALLK_fdr_score:2.3517652938236767E-4_peptide_start: 42_peptide_end: 62;Derives_from=tgondii-rna.Saeij_Jeroen_strains.TgCATBr5.gene3708
TGME49_chrIX	CRAIG	peptide	2473973	2474036	.	+	0	ID=pep_tgondii-rna.Saeij_Jeroen_strains.TgCATBr5.gene3708_48187;description=peptide_seq:TPFQDAALSIVKGAACIALSLK_fdr_score:9.538129012519022E-10_peptide_start: 5_peptide_end: 26;Derives_from=tgondii-rna.Saeij_Jeroen_strains.TgCATBr5.gene3708
TGME49_chrIX	CRAIG	peptide	2476868	2476901	.	+	0	ID=pep_tgondii-rna.Saeij_Jeroen_strains.TgCATBr5.gene3708_49661;description=peptide_seq:LGLLKPALIHSR_fdr_score:2.4108202829614907E-7_peptide_start: 460_peptide_end: 471;Derives_from=tgondii-rna.Saeij_Jeroen_strains.TgCATBr5.gene3708
TGME49_chrIX	CRAIG	peptide	2476721	2476790	.	+	0	ID=pep_tgondii-rna.Saeij_Jeroen_strains.TgCATBr5.gene3708_49821;description=peptide_seq:SAFPAVQAAPSFPTAFPMIFGGKK_fdr_score:1.1615829708288073E-9_peptide_start: 411_peptide_end: 434;Derives_from=tgondii-rna.Saeij_Jeroen_strains.TgCATBr5.gene3708
TGME49_chrIX	CRAIG	peptide	2474009	2474036	.	+	0	ID=pep_tgondii-rna.Saeij_Jeroen_strains.TgCATBr5.gene3708_50294;description=peptide_seq:GAACIALSLK_fdr_score:2.5865400338920258E-8_peptide_start: 17_peptide_end: 26;Derives_from=tgondii-rna.Saeij_Jeroen_strains.TgCATBr5.gene3708
TGME49_chrIX	CRAIG	peptide	2474800	2474857	.	+	0	ID=pep_tgondii-rna.Saeij_Jeroen_strains.TgCATBr5.gene3708_50636;description=peptide_seq:STGQIADIQFESVKFNEEKK_fdr_score:0.03998198065080495_peptide_start: 126_peptide_end: 145;Derives_from=tgondii-rna.Saeij_Jeroen_strains.TgCATBr5.gene3708
TGME49_chrIX	CRAIG	peptide	2477749	2478059	.	+	0	ID=pep_tgondii-rna.Saeij_Jeroen_strains.TgCATBr5.gene3708_50690;description=peptide_seq:AILIKELQALVLGHQER_fdr_score:3.2456160631315316E-12_peptide_start: 565_peptide_end: 581;Derives_from=tgondii-rna.Saeij_Jeroen_strains.TgCATBr5.gene3708
TGME49_chrIX	CRAIG	peptide	2475917	2475950	.	+	0	ID=pep_tgondii-rna.Saeij_Jeroen_strains.TgCATBr5.gene3708_51615;description=peptide_seq:DLNLLLDSLEKR_fdr_score:1.2932604706145317E-8_peptide_start: 257_peptide_end: 268;Derives_from=tgondii-rna.Saeij_Jeroen_strains.TgCATBr5.gene3708
TGME49_chrIX	CRAIG	peptide	2475917	2475947	.	+	0	ID=pep_tgondii-rna.Saeij_Jeroen_strains.TgCATBr5.gene3708_51806;description=peptide_seq:DLNLLLDSLEK_fdr_score:5.689599023524499E-9_peptide_start: 257_peptide_end: 267;Derives_from=tgondii-rna.Saeij_Jeroen_strains.TgCATBr5.gene3708
TGME49_chrIX	CRAIG	peptide	2477411	2477486	.	+	0	ID=pep_tgondii-rna.Saeij_Jeroen_strains.TgCATBr5.gene3708_52569;description=peptide_seq:VKGADLDIDIPFQYLTFILNDDDQLK_fdr_score:5.443977606742177E-11_peptide_start: 522_peptide_end: 547;Derives_from=tgondii-rna.Saeij_Jeroen_strains.TgCATBr5.gene3708
TGME49_chrIX	CRAIG	peptide	2476721	2476790	.	+	0	ID=pep_tgondii-rna.Saeij_Jeroen_strains.TgCATBr5.gene3708_52918;description=peptide_seq:SAFPAVQAAPSFPTAFPMIFGGKK_fdr_score:1.5743536716642844E-7_peptide_start: 411_peptide_end: 434;Derives_from=tgondii-rna.Saeij_Jeroen_strains.TgCATBr5.gene3708
TGME49_chrIX	CRAIG	peptide	2475917	2475950	.	+	0	ID=pep_tgondii-rna.Saeij_Jeroen_strains.TgCATBr5.gene3708_52970;description=peptide_seq:DLNLLLDSLEKR_fdr_score:0.004089504035041905_peptide_start: 257_peptide_end: 268;Derives_from=tgondii-rna.Saeij_Jeroen_strains.TgCATBr5.gene3708
TGME49_chrIX	CRAIG	peptide	2476937	2477000	.	+	0	ID=pep_tgondii-rna.Saeij_Jeroen_strains.TgCATBr5.gene3708_52975;description=peptide_seq:MSGSVETSSIYVSDTPEQIKNK_fdr_score:3.702442362940236E-4_peptide_start: 483_peptide_end: 504;Derives_from=tgondii-rna.Saeij_Jeroen_strains.TgCATBr5.gene3708
TGME49_chrIX	CRAIG	peptide	2474746	2474797	.	+	0	ID=pep_tgondii-rna.Saeij_Jeroen_strains.TgCATBr5.gene3708_53434;description=peptide_seq:LVVLPEWNINANMYPVLK_fdr_score:6.113401742694936E-10_peptide_start: 108_peptide_end: 125;Derives_from=tgondii-rna.Saeij_Jeroen_strains.TgCATBr5.gene3708
TGME49_chrIX	CRAIG	peptide	2476868	2476901	.	+	0	ID=pep_tgondii-rna.Saeij_Jeroen_strains.TgCATBr5.gene3708_53642;description=peptide_seq:LGLLKPALIHSR_fdr_score:9.945830516235173E-8_peptide_start: 460_peptide_end: 471;Derives_from=tgondii-rna.Saeij_Jeroen_strains.TgCATBr5.gene3708
TGME49_chrIX	CRAIG	peptide	2474009	2474036	.	+	0	ID=pep_tgondii-rna.Saeij_Jeroen_strains.TgCATBr5.gene3708_53862;description=peptide_seq:GAACIALSLK_fdr_score:0.004522525138540889_peptide_start: 17_peptide_end: 26;Derives_from=tgondii-rna.Saeij_Jeroen_strains.TgCATBr5.gene3708
TGME49_chrIX	CRAIG	peptide	2474800	2474854	.	+	0	ID=pep_tgondii-rna.Saeij_Jeroen_strains.TgCATBr5.gene3708_54719;description=peptide_seq:STGQIADIQFESVKFNEEK_fdr_score:4.761686343155548E-14_peptide_start: 126_peptide_end: 144;Derives_from=tgondii-rna.Saeij_Jeroen_strains.TgCATBr5.gene3708
TGME49_chrIX	CRAIG	peptide	2475917	2475947	.	+	0	ID=pep_tgondii-rna.Saeij_Jeroen_strains.TgCATBr5.gene3708_54982;description=peptide_seq:DLNLLLDSLEK_fdr_score:0.001955318790130293_peptide_start: 257_peptide_end: 267;Derives_from=tgondii-rna.Saeij_Jeroen_strains.TgCATBr5.gene3708
TGME49_chrIX	CRAIG	peptide	2476721	2476790	.	+	0	ID=pep_tgondii-rna.Saeij_Jeroen_strains.TgCATBr5.gene3708_55385;description=peptide_seq:SAFPAVQAAPSFPTAFPMIFGGKK_fdr_score:0.003234223490341746_peptide_start: 411_peptide_end: 434;Derives_from=tgondii-rna.Saeij_Jeroen_strains.TgCATBr5.gene3708
TGME49_chrIX	CRAIG	peptide	2473973	2474045	.	+	0	ID=pep_tgondii-rna.Saeij_Jeroen_strains.TgCATBr5.gene3708_55964;description=peptide_seq:TPFQDAALSIVKGAACIALSLKTAR_fdr_score:8.525149190110829E-7_peptide_start: 5_peptide_end: 29;Derives_from=tgondii-rna.Saeij_Jeroen_strains.TgCATBr5.gene3708
TGME49_chrIX	CRAIG	peptide	2476802	2476841	.	+	0	ID=pep_tgondii-rna.Saeij_Jeroen_strains.TgCATBr5.gene3708_56267;description=peptide_seq:CLIPQAIDQDPYFR_fdr_score:2.2047799629596967E-5_peptide_start: 438_peptide_end: 451;Derives_from=tgondii-rna.Saeij_Jeroen_strains.TgCATBr5.gene3708
TGME49_chrIX	CRAIG	peptide	2473973	2474036	.	+	0	ID=pep_tgondii-rna.Saeij_Jeroen_strains.TgCATBr5.gene3708_56549;description=peptide_seq:TPFQDAALSIVKGAACIALSLK_fdr_score:7.236245585364151E-11_peptide_start: 5_peptide_end: 26;Derives_from=tgondii-rna.Saeij_Jeroen_strains.TgCATBr5.gene3708
TGME49_chrIX	CRAIG	peptide	2477713	2477746	.	+	0	ID=pep_tgondii-rna.Saeij_Jeroen_strains.TgCATBr5.gene3708_56910;description=peptide_seq:YQKGEMLTGEVK_fdr_score:2.7977641482280856E-8_peptide_start: 553_peptide_end: 564;Derives_from=tgondii-rna.Saeij_Jeroen_strains.TgCATBr5.gene3708
TGME49_chrIX	CRAIG	peptide	2475980	2476037	.	+	0	ID=pep_tgondii-rna.Saeij_Jeroen_strains.TgCATBr5.gene3708_57214;description=peptide_seq:EDGPGSEGLSGPGFYLYTGR_fdr_score:1.1267938854387925E-10_peptide_start: 278_peptide_end: 297;Derives_from=tgondii-rna.Saeij_Jeroen_strains.TgCATBr5.gene3708
TGME49_chrIX	CRAIG	peptide	2474488	2474536	.	+	0	ID=pep_tgondii-rna.Saeij_Jeroen_strains.TgCATBr5.gene3708_57380;description=peptide_seq:MYQESYLDEFGIPANVK_fdr_score:3.6741344480542256E-4_peptide_start: 88_peptide_end: 104;Derives_from=tgondii-rna.Saeij_Jeroen_strains.TgCATBr5.gene3708
TGME49_chrIX	CRAIG	peptide	2476721	2476787	.	+	0	ID=pep_tgondii-rna.Saeij_Jeroen_strains.TgCATBr5.gene3708_58522;description=peptide_seq:SAFPAVQAAPSFPTAFPMIFGGK_fdr_score:4.907259999387481E-4_peptide_start: 411_peptide_end: 433;Derives_from=tgondii-rna.Saeij_Jeroen_strains.TgCATBr5.gene3708
TGME49_chrIX	CRAIG	peptide	2474350	2474410	.	+	0	ID=pep_tgondii-rna.Saeij_Jeroen_strains.TgCATBr5.gene3708_58961;description=peptide_seq:CSITLGPIEVEPTAAEEALLK_fdr_score:6.472440677221616E-12_peptide_start: 42_peptide_end: 62;Derives_from=tgondii-rna.Saeij_Jeroen_strains.TgCATBr5.gene3708
TGME49_chrIX	CRAIG	peptide	2476097	2476493	.	+	0	ID=pep_tgondii-rna.Saeij_Jeroen_strains.TgCATBr5.gene3708_59223;description=peptide_seq:YLQDVFDVPLVIQLTDDEK_fdr_score:3.479687447943245E-9_peptide_start: 317_peptide_end: 335;Derives_from=tgondii-rna.Saeij_Jeroen_strains.TgCATBr5.gene3708
TGME49_chrIX	CRAIG	peptide	2476868	2476901	.	+	0	ID=pep_tgondii-rna.Saeij_Jeroen_strains.TgCATBr5.gene3708_59244;description=peptide_seq:LGLLKPALIHSR_fdr_score:9.094459028095047E-9_peptide_start: 460_peptide_end: 471;Derives_from=tgondii-rna.Saeij_Jeroen_strains.TgCATBr5.gene3708
TGME49_chrIX	CRAIG	peptide	2475917	2475950	.	+	0	ID=pep_tgondii-rna.Saeij_Jeroen_strains.TgCATBr5.gene3708_59831;description=peptide_seq:DLNLLLDSLEKR_fdr_score:0.0015663369684373561_peptide_start: 257_peptide_end: 268;Derives_from=tgondii-rna.Saeij_Jeroen_strains.TgCATBr5.gene3708
##1DE-PAG_31,4052.7268854890694,"generic|B_tgondii-rna.Reid_tachy.day4.gene1196|",true,,"anchor protein",18,4052.7268854890694,ATARPLVSVYKPEDGTASGTSLMPSVFLSPLRPDLVR,RGPLVVYAEDNGVTR; GHRIDEVPELPLVVSEKLEK; RQPYGVAPNAGYQTSAESWGTGR; KAEEAGAIAQASAEEE; ILETLGCTAELER; GHRIDEVPELPLVVSEK; QAFSDKMAAELEAAAR; MAAELEAAAR; EAVKILETLGCTAELER; IDEVPELPLVVSEKLEK; HAVASAVAATGLPALVMAR; NIPGVELCKVDSLNLLQLAPGGALGR; V…
TGME49_chrXI	CRAIG	CDS	513858	515105	33382.7	-	0	transcript_id "tgondii-rna.Reid_tachy.day4.gene1196"; transcript_id "tgondii-rna.Reid_tachy.day4.gene1196.1";
TGME49_chrXI	CRAIG	peptide	514560	514608	.	-	0	ID=pep_tgondii-rna.Reid_tachy.day4.gene1196_706;description=peptide_seq:EAVKILETLGCTAELER_fdr_score:4.7372800754712604E-4_peptide_start: 166_peptide_end: 182;Derives_from=tgondii-rna.Reid_tachy.day4.gene1196
TGME49_chrXI	CRAIG	peptide	514359	514434	.	-	0	ID=pep_tgondii-rna.Reid_tachy.day4.gene1196_2058;description=peptide_seq:NIPGVELCKVDSLNLLQLAPGGALGR_fdr_score:0.034394250513347026_peptide_start: 224_peptide_end: 249;Derives_from=tgondii-rna.Reid_tachy.day4.gene1196
TGME49_chrXI	CRAIG	peptide	514992	515100	.	-	0	ID=pep_tgondii-rna.Reid_tachy.day4.gene1196_2082;description=peptide_seq:ATARPLVSVYKPEDGTASGTSLMPSVFLSPLRPDLVR_fdr_score:3.682101990018241E-4_peptide_start: 2_peptide_end: 38;Derives_from=tgondii-rna.Reid_tachy.day4.gene1196
TGME49_chrXI	CRAIG	peptide	514446	514488	.	-	0	ID=pep_tgondii-rna.Reid_tachy.day4.gene1196_4861;description=peptide_seq:RGPLVVYAEDNGVTR_fdr_score:1.272226971658994E-8_peptide_start: 206_peptide_end: 220;Derives_from=tgondii-rna.Reid_tachy.day4.gene1196
TGME49_chrXI	CRAIG	peptide	514626	514683	.	-	0	ID=pep_tgondii-rna.Reid_tachy.day4.gene1196_5432;description=peptide_seq:GHRIDEVPELPLVVSEKLEK_fdr_score:2.522475260560558E-8_peptide_start: 141_peptide_end: 160;Derives_from=tgondii-rna.Reid_tachy.day4.gene1196
TGME49_chrXI	CRAIG	peptide	513858	513903	.	-	0	ID=pep_tgondii-rna.Reid_tachy.day4.gene1196_5503;description=peptide_seq:KAEEAGAIAQASAEEE_fdr_score:3.7852345669652856E-12_peptide_start: 401_peptide_end: 416;Derives_from=tgondii-rna.Reid_tachy.day4.gene1196
TGME49_chrXI	CRAIG	peptide	514626	514674	.	-	0	ID=pep_tgondii-rna.Reid_tachy.day4.gene1196_7122;description=peptide_seq:IDEVPELPLVVSEKLEK_fdr_score:5.822606656148665E-8_peptide_start: 144_peptide_end: 160;Derives_from=tgondii-rna.Reid_tachy.day4.gene1196
TGME49_chrXI	CRAIG	peptide	514686	514740	.	-	0	ID=pep_tgondii-rna.Reid_tachy.day4.gene1196_7541;description=peptide_seq:HAVASAVAATGLPALVMAR_fdr_score:2.2873648839523715E-13_peptide_start: 122_peptide_end: 140;Derives_from=tgondii-rna.Reid_tachy.day4.gene1196
TGME49_chrXI	CRAIG	peptide	513909	513954	.	-	0	ID=pep_tgondii-rna.Reid_tachy.day4.gene1196_7617;description=peptide_seq:QAFSDKMAAELEAAAR_fdr_score:3.664106533286685E-4_peptide_start: 384_peptide_end: 399;Derives_from=tgondii-rna.Reid_tachy.day4.gene1196
TGME49_chrXI	CRAIG	peptide	513909	513954	.	-	0	ID=pep_tgondii-rna.Reid_tachy.day4.gene1196_7644;description=peptide_seq:QAFSDKMAAELEAAAR_fdr_score:3.4383722279901536E-7_peptide_start: 384_peptide_end: 399;Derives_from=tgondii-rna.Reid_tachy.day4.gene1196
TGME49_chrXI	CRAIG	peptide	513909	513936	.	-	0	ID=pep_tgondii-rna.Reid_tachy.day4.gene1196_8547;description=peptide_seq:MAAELEAAAR_fdr_score:2.7998727008001484E-8_peptide_start: 390_peptide_end: 399;Derives_from=tgondii-rna.Reid_tachy.day4.gene1196
TGME49_chrXI	CRAIG	peptide	514224	514251	.	-	0	ID=pep_tgondii-rna.Reid_tachy.day4.gene1196_9246;description=peptide_seq:ALMSNADLSR_fdr_score:4.800772771385669E-7_peptide_start: 285_peptide_end: 294;Derives_from=tgondii-rna.Reid_tachy.day4.gene1196
TGME49_chrXI	CRAIG	peptide	514626	514683	.	-	0	ID=pep_tgondii-rna.Reid_tachy.day4.gene1196_10959;description=peptide_seq:GHRIDEVPELPLVVSEKLEK_fdr_score:6.054120887284088E-6_peptide_start: 141_peptide_end: 160;Derives_from=tgondii-rna.Reid_tachy.day4.gene1196
TGME49_chrXI	CRAIG	peptide	514560	514596	.	-	0	ID=pep_tgondii-rna.Reid_tachy.day4.gene1196_14117;description=peptide_seq:ILETLGCTAELER_fdr_score:1.3585738024463996E-10_peptide_start: 170_peptide_end: 182;Derives_from=tgondii-rna.Reid_tachy.day4.gene1196
TGME49_chrXI	CRAIG	peptide	513858	513906	.	-	0	ID=pep_tgondii-rna.Reid_tachy.day4.gene1196_14826;description=peptide_seq:RKAEEAGAIAQASAEEE_fdr_score:2.333051548083604E-10_peptide_start: 400_peptide_end: 416;Derives_from=tgondii-rna.Reid_tachy.day4.gene1196
TGME49_chrXI	CRAIG	peptide	514446	514485	.	-	0	ID=pep_tgondii-rna.Reid_tachy.day4.gene1196_15029;description=peptide_seq:GPLVVYAEDNGVTR_fdr_score:6.599364776644174E-8_peptide_start: 207_peptide_end: 220;Derives_from=tgondii-rna.Reid_tachy.day4.gene1196
TGME49_chrXI	CRAIG	peptide	513909	513954	.	-	0	ID=pep_tgondii-rna.Reid_tachy.day4.gene1196_15785;description=peptide_seq:QAFSDKMAAELEAAAR_fdr_score:7.17215582366724E-8_peptide_start: 384_peptide_end: 399;Derives_from=tgondii-rna.Reid_tachy.day4.gene1196
TGME49_chrXI	CRAIG	peptide	514992	515100	.	-	0	ID=pep_tgondii-rna.Reid_tachy.day4.gene1196_16002;description=peptide_seq:ATARPLVSVYKPEDGTASGTSLMPSVFLSPLRPDLVR_fdr_score:0.003707371427723654_peptide_start: 2_peptide_end: 38;Derives_from=tgondii-rna.Reid_tachy.day4.gene1196
TGME49_chrXI	CRAIG	peptide	514992	515100	.	-	0	ID=pep_tgondii-rna.Reid_tachy.day4.gene1196_16558;description=peptide_seq:ATARPLVSVYKPEDGTASGTSLMPSVFLSPLRPDLVR_fdr_score:4.175599371243298E-4_peptide_start: 2_peptide_end: 38;Derives_from=tgondii-rna.Reid_tachy.day4.gene1196
TGME49_chrXI	CRAIG	peptide	514992	515100	.	-	0	ID=pep_tgondii-rna.Reid_tachy.day4.gene1196_18414;description=peptide_seq:ATARPLVSVYKPEDGTASGTSLMPSVFLSPLRPDLVR_fdr_score:3.8475897327984985E-4_peptide_start: 2_peptide_end: 38;Derives_from=tgondii-rna.Reid_tachy.day4.gene1196
TGME49_chrXI	CRAIG	peptide	514686	514740	.	-	0	ID=pep_tgondii-rna.Reid_tachy.day4.gene1196_20689;description=peptide_seq:HAVASAVAATGLPALVMAR_fdr_score:1.1772422695080198E-9_peptide_start: 122_peptide_end: 140;Derives_from=tgondii-rna.Reid_tachy.day4.gene1196
TGME49_chrXI	CRAIG	peptide	513909	513954	.	-	0	ID=pep_tgondii-rna.Reid_tachy.day4.gene1196_23185;description=peptide_seq:QAFSDKMAAELEAAAR_fdr_score:4.0199992730965075E-8_peptide_start: 384_peptide_end: 399;Derives_from=tgondii-rna.Reid_tachy.day4.gene1196
TGME49_chrXI	CRAIG	peptide	513909	513936	.	-	0	ID=pep_tgondii-rna.Reid_tachy.day4.gene1196_24899;description=peptide_seq:MAAELEAAAR_fdr_score:3.752083873703098E-8_peptide_start: 390_peptide_end: 399;Derives_from=tgondii-rna.Reid_tachy.day4.gene1196
TGME49_chrXI	CRAIG	peptide	514359	514407	.	-	0	ID=pep_tgondii-rna.Reid_tachy.day4.gene1196_28036;description=peptide_seq:VDSLNLLQLAPGGALGR_fdr_score:3.6727343602630334E-8_peptide_start: 233_peptide_end: 249;Derives_from=tgondii-rna.Reid_tachy.day4.gene1196
TGME49_chrXI	CRAIG	peptide	513858	513906	.	-	0	ID=pep_tgondii-rna.Reid_tachy.day4.gene1196_28885;description=peptide_seq:RKAEEAGAIAQASAEEE_fdr_score:1.8566384041380953E-6_peptide_start: 400_peptide_end: 416;Derives_from=tgondii-rna.Reid_tachy.day4.gene1196
TGME49_chrXI	CRAIG	peptide	513858	513903	.	-	0	ID=pep_tgondii-rna.Reid_tachy.day4.gene1196_32685;description=peptide_seq:KAEEAGAIAQASAEEE_fdr_score:6.205444779469456E-8_peptide_start: 401_peptide_end: 416;Derives_from=tgondii-rna.Reid_tachy.day4.gene1196
TGME49_chrXI	CRAIG	peptide	514686	514740	.	-	0	ID=pep_tgondii-rna.Reid_tachy.day4.gene1196_34483;description=peptide_seq:HAVASAVAATGLPALVMAR_fdr_score:1.6907878381109947E-11_peptide_start: 122_peptide_end: 140;Derives_from=tgondii-rna.Reid_tachy.day4.gene1196
TGME49_chrXI	CRAIG	peptide	514893	514959	.	-	0	ID=pep_tgondii-rna.Reid_tachy.day4.gene1196_35559;description=peptide_seq:RQPYGVAPNAGYQTSAESWGTGR_fdr_score:1.4086621559471152E-8_peptide_start: 49_peptide_end: 71;Derives_from=tgondii-rna.Reid_tachy.day4.gene1196
TGME49_chrXI	CRAIG	peptide	514893	514959	.	-	0	ID=pep_tgondii-rna.Reid_tachy.day4.gene1196_36164;description=peptide_seq:RQPYGVAPNAGYQTSAESWGTGR_fdr_score:2.065129889093526E-293_peptide_start: 49_peptide_end: 71;Derives_from=tgondii-rna.Reid_tachy.day4.gene1196
TGME49_chrXI	CRAIG	peptide	514560	514596	.	-	0	ID=pep_tgondii-rna.Reid_tachy.day4.gene1196_37344;description=peptide_seq:ILETLGCTAELER_fdr_score:0.004042802201424084_peptide_start: 170_peptide_end: 182;Derives_from=tgondii-rna.Reid_tachy.day4.gene1196
TGME49_chrXI	CRAIG	peptide	513858	513906	.	-	0	ID=pep_tgondii-rna.Reid_tachy.day4.gene1196_37821;description=peptide_seq:RKAEEAGAIAQASAEEE_fdr_score:8.060237859700342E-10_peptide_start: 400_peptide_end: 416;Derives_from=tgondii-rna.Reid_tachy.day4.gene1196
TGME49_chrXI	CRAIG	peptide	514992	515100	.	-	0	ID=pep_tgondii-rna.Reid_tachy.day4.gene1196_38194;description=peptide_seq:ATARPLVSVYKPEDGTASGTSLMPSVFLSPLRPDLVR_fdr_score:0.0037066882709327832_peptide_start: 2_peptide_end: 38;Derives_from=tgondii-rna.Reid_tachy.day4.gene1196
TGME49_chrXI	CRAIG	peptide	513909	513936	.	-	0	ID=pep_tgondii-rna.Reid_tachy.day4.gene1196_38345;description=peptide_seq:MAAELEAAAR_fdr_score:1.1225571388288761E-7_peptide_start: 390_peptide_end: 399;Derives_from=tgondii-rna.Reid_tachy.day4.gene1196
TGME49_chrXI	CRAIG	peptide	514359	514434	.	-	0	ID=pep_tgondii-rna.Reid_tachy.day4.gene1196_39602;description=peptide_seq:NIPGVELCKVDSLNLLQLAPGGALGR_fdr_score:0.0019136324028528793_peptide_start: 224_peptide_end: 249;Derives_from=tgondii-rna.Reid_tachy.day4.gene1196
TGME49_chrXI	CRAIG	peptide	514224	514251	.	-	0	ID=pep_tgondii-rna.Reid_tachy.day4.gene1196_41684;description=peptide_seq:ALMSNADLSR_fdr_score:9.170635343910075E-8_peptide_start: 285_peptide_end: 294;Derives_from=tgondii-rna.Reid_tachy.day4.gene1196
TGME49_chrXI	CRAIG	peptide	513858	513903	.	-	0	ID=pep_tgondii-rna.Reid_tachy.day4.gene1196_42836;description=peptide_seq:KAEEAGAIAQASAEEE_fdr_score:1.8949017306936284E-9_peptide_start: 401_peptide_end: 416;Derives_from=tgondii-rna.Reid_tachy.day4.gene1196
TGME49_chrXI	CRAIG	peptide	514446	514488	.	-	0	ID=pep_tgondii-rna.Reid_tachy.day4.gene1196_47203;description=peptide_seq:RGPLVVYAEDNGVTR_fdr_score:0.0025434633043502864_peptide_start: 206_peptide_end: 220;Derives_from=tgondii-rna.Reid_tachy.day4.gene1196
TGME49_chrXI	CRAIG	peptide	513909	513954	.	-	0	ID=pep_tgondii-rna.Reid_tachy.day4.gene1196_48403;description=peptide_seq:QAFSDKMAAELEAAAR_fdr_score:3.966271434406134E-4_peptide_start: 384_peptide_end: 399;Derives_from=tgondii-rna.Reid_tachy.day4.gene1196
TGME49_chrXI	CRAIG	peptide	514224	514251	.	-	0	ID=pep_tgondii-rna.Reid_tachy.day4.gene1196_48421;description=peptide_seq:ALMSNADLSR_fdr_score:7.571620889142833E-8_peptide_start: 285_peptide_end: 294;Derives_from=tgondii-rna.Reid_tachy.day4.gene1196
TGME49_chrXI	CRAIG	peptide	513858	513906	.	-	0	ID=pep_tgondii-rna.Reid_tachy.day4.gene1196_48888;description=peptide_seq:RKAEEAGAIAQASAEEE_fdr_score:4.614555493162654E-8_peptide_start: 400_peptide_end: 416;Derives_from=tgondii-rna.Reid_tachy.day4.gene1196
TGME49_chrXI	CRAIG	peptide	514446	514485	.	-	0	ID=pep_tgondii-rna.Reid_tachy.day4.gene1196_51741;description=peptide_seq:GPLVVYAEDNGVTR_fdr_score:2.0152676475330404E-9_peptide_start: 207_peptide_end: 220;Derives_from=tgondii-rna.Reid_tachy.day4.gene1196
TGME49_chrXI	CRAIG	peptide	514359	514407	.	-	0	ID=pep_tgondii-rna.Reid_tachy.day4.gene1196_52728;description=peptide_seq:VDSLNLLQLAPGGALGR_fdr_score:3.672671008498487E-9_peptide_start: 233_peptide_end: 249;Derives_from=tgondii-rna.Reid_tachy.day4.gene1196
TGME49_chrXI	CRAIG	peptide	514815	514845	.	-	0	ID=pep_tgondii-rna.Reid_tachy.day4.gene1196_53612;description=peptide_seq:AGQAAFGNMCR_fdr_score:6.143852332481321E-8_peptide_start: 87_peptide_end: 97;Derives_from=tgondii-rna.Reid_tachy.day4.gene1196
TGME49_chrXI	CRAIG	peptide	514992	515100	.	-	0	ID=pep_tgondii-rna.Reid_tachy.day4.gene1196_54389;description=peptide_seq:ATARPLVSVYKPEDGTASGTSLMPSVFLSPLRPDLVR_fdr_score:0.0033747372407809785_peptide_start: 2_peptide_end: 38;Derives_from=tgondii-rna.Reid_tachy.day4.gene1196
TGME49_chrXI	CRAIG	peptide	514224	514251	.	-	0	ID=pep_tgondii-rna.Reid_tachy.day4.gene1196_54870;description=peptide_seq:ALMSNADLSR_fdr_score:0.009009009009009009_peptide_start: 285_peptide_end: 294;Derives_from=tgondii-rna.Reid_tachy.day4.gene1196
TGME49_chrXI	CRAIG	peptide	514446	514488	.	-	0	ID=pep_tgondii-rna.Reid_tachy.day4.gene1196_57702;description=peptide_seq:RGPLVVYAEDNGVTR_fdr_score:2.416861457368034E-9_peptide_start: 206_peptide_end: 220;Derives_from=tgondii-rna.Reid_tachy.day4.gene1196
TGME49_chrXI	CRAIG	peptide	514635	514683	.	-	0	ID=pep_tgondii-rna.Reid_tachy.day4.gene1196_59544;description=peptide_seq:GHRIDEVPELPLVVSEK_fdr_score:5.50683826560325E-4_peptide_start: 141_peptide_end: 157;Derives_from=tgondii-rna.Reid_tachy.day4.gene1196
##1DE-PAG_32,4009.334589563311,"generic|B_tgondii-rna.Saeij_Jeroen_strains.VEG.gene444|",true,,"anchor protein",18,4009.334589563311,,QVEAERPQPVFTEGDPPDLETNSLYYR; VVVPAEYDEYTPPEGR; DKVPGQGIIQEILR; FLAPFDLVTIPGKPLVQK; EGGLYLRDFGSLVR; LLALQAIETPEYREMEEQLSAASR; NLLFLLPPTHVDMETFVDEIGR; DVDSMRNEGLAVGLFQK; LYLTVQAVR; TLWAEGGVVR; EMEEQLSAASR; FPQEDRPLADAAR; LINPSVEAR; VASELGQPGR; LVAHLQDEGVVHGK; IGLFRPG…
ABPA02001719	CRAIG	CDS	45	1778	2095.69	-	0	transcript_id "tgondii-rna.Saeij_Jeroen_strains.VEG.gene444"; transcript_id "tgondii-rna.Saeij_Jeroen_strains.VEG.gene444.1";
ABPA02001719	CRAIG	peptide	741	792	.	-	0	ID=pep_tgondii-rna.Saeij_Jeroen_strains.VEG.gene444_228;description=peptide_seq:FLAPFDLVTIPGKPLVQK_fdr_score:0.006048371032271836_peptide_start: 329_peptide_end: 346;Derives_from=tgondii-rna.Saeij_Jeroen_strains.VEG.gene444
ABPA02001719	CRAIG	peptide	1137	1176	.	-	0	ID=pep_tgondii-rna.Saeij_Jeroen_strains.VEG.gene444_805;description=peptide_seq:DKVPGQGIIQEILR_fdr_score:2.987745064187023E-9_peptide_start: 201_peptide_end: 214;Derives_from=tgondii-rna.Saeij_Jeroen_strains.VEG.gene444
ABPA02001719	CRAIG	peptide	576	600	.	-	0	ID=pep_tgondii-rna.Saeij_Jeroen_strains.VEG.gene444_1041;description=peptide_seq:LYLTVQAVR_fdr_score:3.0711709392869055E-8_peptide_start: 393_peptide_end: 401;Derives_from=tgondii-rna.Saeij_Jeroen_strains.VEG.gene444
ABPA02001719	CRAIG	peptide	831	879	.	-	0	ID=pep_tgondii-rna.Saeij_Jeroen_strains.VEG.gene444_1496;description=peptide_seq:DVDSMRNEGLAVGLFQK_fdr_score:3.2595166169872558E-9_peptide_start: 300_peptide_end: 316;Derives_from=tgondii-rna.Saeij_Jeroen_strains.VEG.gene444
ABPA02001719	CRAIG	peptide	831	879	.	-	0	ID=pep_tgondii-rna.Saeij_Jeroen_strains.VEG.gene444_1839;description=peptide_seq:DVDSMRNEGLAVGLFQK_fdr_score:6.742863167579637E-4_peptide_start: 300_peptide_end: 316;Derives_from=tgondii-rna.Saeij_Jeroen_strains.VEG.gene444
ABPA02001719	CRAIG	peptide	1008	1035	.	-	0	ID=pep_tgondii-rna.Saeij_Jeroen_strains.VEG.gene444_1886;description=peptide_seq:VASELGQPGR_fdr_score:6.171319501931089E-6_peptide_start: 248_peptide_end: 257;Derives_from=tgondii-rna.Saeij_Jeroen_strains.VEG.gene444
ABPA02001719	CRAIG	peptide	741	792	.	-	0	ID=pep_tgondii-rna.Saeij_Jeroen_strains.VEG.gene444_2698;description=peptide_seq:FLAPFDLVTIPGKPLVQK_fdr_score:0.003300599032034561_peptide_start: 329_peptide_end: 346;Derives_from=tgondii-rna.Saeij_Jeroen_strains.VEG.gene444
ABPA02001719	CRAIG	peptide	576	600	.	-	0	ID=pep_tgondii-rna.Saeij_Jeroen_strains.VEG.gene444_3143;description=peptide_seq:LYLTVQAVR_fdr_score:6.588786209999649E-8_peptide_start: 393_peptide_end: 401;Derives_from=tgondii-rna.Saeij_Jeroen_strains.VEG.gene444
ABPA02001719	CRAIG	peptide	741	792	.	-	0	ID=pep_tgondii-rna.Saeij_Jeroen_strains.VEG.gene444_3157;description=peptide_seq:FLAPFDLVTIPGKPLVQK_fdr_score:1.3669635770350124E-4_peptide_start: 329_peptide_end: 346;Derives_from=tgondii-rna.Saeij_Jeroen_strains.VEG.gene444
ABPA02001719	CRAIG	peptide	741	792	.	-	0	ID=pep_tgondii-rna.Saeij_Jeroen_strains.VEG.gene444_3339;description=peptide_seq:FLAPFDLVTIPGKPLVQK_fdr_score:0.0017346365276249835_peptide_start: 329_peptide_end: 346;Derives_from=tgondii-rna.Saeij_Jeroen_strains.VEG.gene444
ABPA02001719	CRAIG	peptide	576	600	.	-	0	ID=pep_tgondii-rna.Saeij_Jeroen_strains.VEG.gene444_3969;description=peptide_seq:LYLTVQAVR_fdr_score:3.067736996856501E-8_peptide_start: 393_peptide_end: 401;Derives_from=tgondii-rna.Saeij_Jeroen_strains.VEG.gene444
ABPA02001719	CRAIG	peptide	831	879	.	-	0	ID=pep_tgondii-rna.Saeij_Jeroen_strains.VEG.gene444_5388;description=peptide_seq:DVDSMRNEGLAVGLFQK_fdr_score:8.354294003800575E-4_peptide_start: 300_peptide_end: 316;Derives_from=tgondii-rna.Saeij_Jeroen_strains.VEG.gene444
ABPA02001719	CRAIG	peptide	741	792	.	-	0	ID=pep_tgondii-rna.Saeij_Jeroen_strains.VEG.gene444_6712;description=peptide_seq:FLAPFDLVTIPGKPLVQK_fdr_score:0.0033576992611559033_peptide_start: 329_peptide_end: 346;Derives_from=tgondii-rna.Saeij_Jeroen_strains.VEG.gene444
ABPA02001719	CRAIG	peptide	1137	1176	.	-	0	ID=pep_tgondii-rna.Saeij_Jeroen_strains.VEG.gene444_6953;description=peptide_seq:DKVPGQGIIQEILR_fdr_score:5.8333816285136976E-5_peptide_start: 201_peptide_end: 214;Derives_from=tgondii-rna.Saeij_Jeroen_strains.VEG.gene444
ABPA02001719	CRAIG	peptide	576	600	.	-	0	ID=pep_tgondii-rna.Saeij_Jeroen_strains.VEG.gene444_7041;description=peptide_seq:LYLTVQAVR_fdr_score:1.1737328818871373E-7_peptide_start: 393_peptide_end: 401;Derives_from=tgondii-rna.Saeij_Jeroen_strains.VEG.gene444
ABPA02001719	CRAIG	peptide	741	792	.	-	0	ID=pep_tgondii-rna.Saeij_Jeroen_strains.VEG.gene444_8101;description=peptide_seq:FLAPFDLVTIPGKPLVQK_fdr_score:8.273384040701523E-8_peptide_start: 329_peptide_end: 346;Derives_from=tgondii-rna.Saeij_Jeroen_strains.VEG.gene444
ABPA02001719	CRAIG	peptide	402	447	.	-	0	ID=pep_tgondii-rna.Saeij_Jeroen_strains.VEG.gene444_8201;description=peptide_seq:VVVPAEYDEYTPPEGR_fdr_score:6.018191793077091E-10_peptide_start: 444_peptide_end: 459;Derives_from=tgondii-rna.Saeij_Jeroen_strains.VEG.gene444
ABPA02001719	CRAIG	peptide	105	174	.	-	0	ID=pep_tgondii-rna.Saeij_Jeroen_strains.VEG.gene444_9001;description=peptide_seq:LLALQAIETPEYREMEEQLSAASR_fdr_score:3.6616634460176674E-4_peptide_start: 535_peptide_end: 558;Derives_from=tgondii-rna.Saeij_Jeroen_strains.VEG.gene444
ABPA02001719	CRAIG	peptide	1137	1176	.	-	0	ID=pep_tgondii-rna.Saeij_Jeroen_strains.VEG.gene444_10595;description=peptide_seq:DKVPGQGIIQEILR_fdr_score:2.635495243116503E-9_peptide_start: 201_peptide_end: 214;Derives_from=tgondii-rna.Saeij_Jeroen_strains.VEG.gene444
ABPA02001719	CRAIG	peptide	741	792	.	-	0	ID=pep_tgondii-rna.Saeij_Jeroen_strains.VEG.gene444_10981;description=peptide_seq:FLAPFDLVTIPGKPLVQK_fdr_score:2.204973986719538E-6_peptide_start: 329_peptide_end: 346;Derives_from=tgondii-rna.Saeij_Jeroen_strains.VEG.gene444
ABPA02001719	CRAIG	peptide	1179	1257	.	-	0	ID=pep_tgondii-rna.Saeij_Jeroen_strains.VEG.gene444_11051;description=peptide_seq:QVEAERPQPVFTEGDPPDLETNSLYYR_fdr_score:2.0816325060481933E-14_peptide_start: 174_peptide_end: 200;Derives_from=tgondii-rna.Saeij_Jeroen_strains.VEG.gene444
ABPA02001719	CRAIG	peptide	1077	1134	.	-	0	ID=pep_tgondii-rna.Saeij_Jeroen_strains.VEG.gene444_11057;description=peptide_seq:QKPGIAHHPESFSVVAADER_fdr_score:5.030616785183279E-4_peptide_start: 215_peptide_end: 234;Derives_from=tgondii-rna.Saeij_Jeroen_strains.VEG.gene444
ABPA02001719	CRAIG	peptide	1179	1257	.	-	0	ID=pep_tgondii-rna.Saeij_Jeroen_strains.VEG.gene444_11517;description=peptide_seq:QVEAERPQPVFTEGDPPDLETNSLYYR_fdr_score:2.531288309847549E-12_peptide_start: 174_peptide_end: 200;Derives_from=tgondii-rna.Saeij_Jeroen_strains.VEG.gene444
ABPA02001719	CRAIG	peptide	105	174	.	-	0	ID=pep_tgondii-rna.Saeij_Jeroen_strains.VEG.gene444_11626;description=peptide_seq:LLALQAIETPEYREMEEQLSAASR_fdr_score:9.596391766104311E-11_peptide_start: 535_peptide_end: 558;Derives_from=tgondii-rna.Saeij_Jeroen_strains.VEG.gene444
ABPA02001719	CRAIG	peptide	534	573	.	-	0	ID=pep_tgondii-rna.Saeij_Jeroen_strains.VEG.gene444_12088;description=peptide_seq:LVAHLQDEGVVHGK_fdr_score:7.49625187406297E-7_peptide_start: 402_peptide_end: 415;Derives_from=tgondii-rna.Saeij_Jeroen_strains.VEG.gene444
ABPA02001719	CRAIG	peptide	534	573	.	-	0	ID=pep_tgondii-rna.Saeij_Jeroen_strains.VEG.gene444_13328;description=peptide_seq:LVAHLQDEGVVHGK_fdr_score:1.0388489454535307E-10_peptide_start: 402_peptide_end: 415;Derives_from=tgondii-rna.Saeij_Jeroen_strains.VEG.gene444
ABPA02001719	CRAIG	peptide	741	792	.	-	0	ID=pep_tgondii-rna.Saeij_Jeroen_strains.VEG.gene444_13699;description=peptide_seq:FLAPFDLVTIPGKPLVQK_fdr_score:0.015306241869906291_peptide_start: 329_peptide_end: 346;Derives_from=tgondii-rna.Saeij_Jeroen_strains.VEG.gene444
ABPA02001719	CRAIG	peptide	741	792	.	-	0	ID=pep_tgondii-rna.Saeij_Jeroen_strains.VEG.gene444_14492;description=peptide_seq:FLAPFDLVTIPGKPLVQK_fdr_score:7.428371973662032E-8_peptide_start: 329_peptide_end: 346;Derives_from=tgondii-rna.Saeij_Jeroen_strains.VEG.gene444
ABPA02001719	CRAIG	peptide	576	600	.	-	0	ID=pep_tgondii-rna.Saeij_Jeroen_strains.VEG.gene444_14716;description=peptide_seq:LYLTVQAVR_fdr_score:4.1070875578458315E-6_peptide_start: 393_peptide_end: 401;Derives_from=tgondii-rna.Saeij_Jeroen_strains.VEG.gene444
ABPA02001719	CRAIG	peptide	741	792	.	-	0	ID=pep_tgondii-rna.Saeij_Jeroen_strains.VEG.gene444_16179;description=peptide_seq:FLAPFDLVTIPGKPLVQK_fdr_score:3.673602351417984E-4_peptide_start: 329_peptide_end: 346;Derives_from=tgondii-rna.Saeij_Jeroen_strains.VEG.gene444
ABPA02001719	CRAIG	peptide	1008	1035	.	-	0	ID=pep_tgondii-rna.Saeij_Jeroen_strains.VEG.gene444_16297;description=peptide_seq:VASELGQPGR_fdr_score:7.790222535790929E-4_peptide_start: 248_peptide_end: 257;Derives_from=tgondii-rna.Saeij_Jeroen_strains.VEG.gene444
ABPA02001719	CRAIG	peptide	741	792	.	-	0	ID=pep_tgondii-rna.Saeij_Jeroen_strains.VEG.gene444_16442;description=peptide_seq:FLAPFDLVTIPGKPLVQK_fdr_score:4.049268876040632E-4_peptide_start: 329_peptide_end: 346;Derives_from=tgondii-rna.Saeij_Jeroen_strains.VEG.gene444
ABPA02001719	CRAIG	peptide	831	879	.	-	0	ID=pep_tgondii-rna.Saeij_Jeroen_strains.VEG.gene444_16586;description=peptide_seq:DVDSMRNEGLAVGLFQK_fdr_score:1.4957278554716815E-152_peptide_start: 300_peptide_end: 316;Derives_from=tgondii-rna.Saeij_Jeroen_strains.VEG.gene444
ABPA02001719	CRAIG	peptide	534	573	.	-	0	ID=pep_tgondii-rna.Saeij_Jeroen_strains.VEG.gene444_17486;description=peptide_seq:LVAHLQDEGVVHGK_fdr_score:4.305304703484829E-8_peptide_start: 402_peptide_end: 415;Derives_from=tgondii-rna.Saeij_Jeroen_strains.VEG.gene444
ABPA02001719	CRAIG	peptide	105	174	.	-	0	ID=pep_tgondii-rna.Saeij_Jeroen_strains.VEG.gene444_17831;description=peptide_seq:LLALQAIETPEYREMEEQLSAASR_fdr_score:1.5484199050765023E-10_peptide_start: 535_peptide_end: 558;Derives_from=tgondii-rna.Saeij_Jeroen_strains.VEG.gene444
ABPA02001719	CRAIG	peptide	831	879	.	-	0	ID=pep_tgondii-rna.Saeij_Jeroen_strains.VEG.gene444_17936;description=peptide_seq:DVDSMRNEGLAVGLFQK_fdr_score:3.0747608159226247E-9_peptide_start: 300_peptide_end: 316;Derives_from=tgondii-rna.Saeij_Jeroen_strains.VEG.gene444
ABPA02001719	CRAIG	peptide	402	447	.	-	0	ID=pep_tgondii-rna.Saeij_Jeroen_strains.VEG.gene444_19156;description=peptide_seq:VVVPAEYDEYTPPEGR_fdr_score:4.6611370846245224E-7_peptide_start: 444_peptide_end: 459;Derives_from=tgondii-rna.Saeij_Jeroen_strains.VEG.gene444
ABPA02001719	CRAIG	peptide	534	573	.	-	0	ID=pep_tgondii-rna.Saeij_Jeroen_strains.VEG.gene444_19646;description=peptide_seq:LVAHLQDEGVVHGK_fdr_score:1.9479698777855794E-5_peptide_start: 402_peptide_end: 415;Derives_from=tgondii-rna.Saeij_Jeroen_strains.VEG.gene444
ABPA02001719	CRAIG	peptide	402	447	.	-	0	ID=pep_tgondii-rna.Saeij_Jeroen_strains.VEG.gene444_20400;description=peptide_seq:VVVPAEYDEYTPPEGR_fdr_score:3.691431539460279E-4_peptide_start: 444_peptide_end: 459;Derives_from=tgondii-rna.Saeij_Jeroen_strains.VEG.gene444
ABPA02001719	CRAIG	peptide	1038	1065	.	-	0	ID=pep_tgondii-rna.Saeij_Jeroen_strains.VEG.gene444_20558;description=peptide_seq:TLWAEGGVVR_fdr_score:1.0849800898277107E-7_peptide_start: 238_peptide_end: 247;Derives_from=tgondii-rna.Saeij_Jeroen_strains.VEG.gene444
ABPA02001719	CRAIG	peptide	534	573	.	-	0	ID=pep_tgondii-rna.Saeij_Jeroen_strains.VEG.gene444_21144;description=peptide_seq:LVAHLQDEGVVHGK_fdr_score:1.455973195911606E-10_peptide_start: 402_peptide_end: 415;Derives_from=tgondii-rna.Saeij_Jeroen_strains.VEG.gene444
ABPA02001719	CRAIG	peptide	576	600	.	-	0	ID=pep_tgondii-rna.Saeij_Jeroen_strains.VEG.gene444_21814;description=peptide_seq:LYLTVQAVR_fdr_score:1.2403644428748138E-7_peptide_start: 393_peptide_end: 401;Derives_from=tgondii-rna.Saeij_Jeroen_strains.VEG.gene444
ABPA02001719	CRAIG	peptide	105	174	.	-	0	ID=pep_tgondii-rna.Saeij_Jeroen_strains.VEG.gene444_22132;description=peptide_seq:LLALQAIETPEYREMEEQLSAASR_fdr_score:6.708018940864417E-10_peptide_start: 535_peptide_end: 558;Derives_from=tgondii-rna.Saeij_Jeroen_strains.VEG.gene444
ABPA02001719	CRAIG	peptide	642	705	.	-	0	ID=pep_tgondii-rna.Saeij_Jeroen_strains.VEG.gene444_22455;description=peptide_seq:NLLFLLPPTHVDMETFVDEIGR_fdr_score:7.49625187406297E-5_peptide_start: 358_peptide_end: 379;Derives_from=tgondii-rna.Saeij_Jeroen_strains.VEG.gene444
ABPA02001719	CRAIG	peptide	402	447	.	-	0	ID=pep_tgondii-rna.Saeij_Jeroen_strains.VEG.gene444_23358;description=peptide_seq:VVVPAEYDEYTPPEGR_fdr_score:7.734176420383136E-10_peptide_start: 444_peptide_end: 459;Derives_from=tgondii-rna.Saeij_Jeroen_strains.VEG.gene444
ABPA02001719	CRAIG	peptide	576	600	.	-	0	ID=pep_tgondii-rna.Saeij_Jeroen_strains.VEG.gene444_23935;description=peptide_seq:LYLTVQAVR_fdr_score:1.2011479824884538E-6_peptide_start: 393_peptide_end: 401;Derives_from=tgondii-rna.Saeij_Jeroen_strains.VEG.gene444
ABPA02001719	CRAIG	peptide	105	174	.	-	0	ID=pep_tgondii-rna.Saeij_Jeroen_strains.VEG.gene444_25139;description=peptide_seq:LLALQAIETPEYREMEEQLSAASR_fdr_score:7.083299180898487E-10_peptide_start: 535_peptide_end: 558;Derives_from=tgondii-rna.Saeij_Jeroen_strains.VEG.gene444
ABPA02001719	CRAIG	peptide	1008	1035	.	-	0	ID=pep_tgondii-rna.Saeij_Jeroen_strains.VEG.gene444_25346;description=peptide_seq:VASELGQPGR_fdr_score:4.5565452567833734E-4_peptide_start: 248_peptide_end: 257;Derives_from=tgondii-rna.Saeij_Jeroen_strains.VEG.gene444
ABPA02001719	CRAIG	peptide	1137	1176	.	-	0	ID=pep_tgondii-rna.Saeij_Jeroen_strains.VEG.gene444_26995;description=peptide_seq:DKVPGQGIIQEILR_fdr_score:0.002514096837414458_peptide_start: 201_peptide_end: 214;Derives_from=tgondii-rna.Saeij_Jeroen_strains.VEG.gene444
ABPA02001719	CRAIG	peptide	1137	1176	.	-	0	ID=pep_tgondii-rna.Saeij_Jeroen_strains.VEG.gene444_27027;description=peptide_seq:DKVPGQGIIQEILR_fdr_score:9.082594841816697E-9_peptide_start: 201_peptide_end: 214;Derives_from=tgondii-rna.Saeij_Jeroen_strains.VEG.gene444
ABPA02001719	CRAIG	peptide	741	792	.	-	0	ID=pep_tgondii-rna.Saeij_Jeroen_strains.VEG.gene444_28128;description=peptide_seq:FLAPFDLVTIPGKPLVQK_fdr_score:6.057493764250556E-6_peptide_start: 329_peptide_end: 346;Derives_from=tgondii-rna.Saeij_Jeroen_strains.VEG.gene444
ABPA02001719	CRAIG	peptide	105	174	.	-	0	ID=pep_tgondii-rna.Saeij_Jeroen_strains.VEG.gene444_28747;description=peptide_seq:LLALQAIETPEYREMEEQLSAASR_fdr_score:4.6286886745191857E-10_peptide_start: 535_peptide_end: 558;Derives_from=tgondii-rna.Saeij_Jeroen_strains.VEG.gene444
ABPA02001719	CRAIG	peptide	105	174	.	-	0	ID=pep_tgondii-rna.Saeij_Jeroen_strains.VEG.gene444_30685;description=peptide_seq:LLALQAIETPEYREMEEQLSAASR_fdr_score:5.0127051479793464E-8_peptide_start: 535_peptide_end: 558;Derives_from=tgondii-rna.Saeij_Jeroen_strains.VEG.gene444
ABPA02001719	CRAIG	peptide	105	135	.	-	0	ID=pep_tgondii-rna.Saeij_Jeroen_strains.VEG.gene444_31270;description=peptide_seq:EMEEQLSAASR_fdr_score:3.7917474195420995E-7_peptide_start: 548_peptide_end: 558;Derives_from=tgondii-rna.Saeij_Jeroen_strains.VEG.gene444
ABPA02001719	CRAIG	peptide	882	984	.	-	0	ID=pep_tgondii-rna.Saeij_Jeroen_strains.VEG.gene444_31578;description=peptide_seq:IGLFRPGMQFEATDQATGEPMTALVGHTVLEATAR_fdr_score:3.6772855770981935E-4_peptide_start: 265_peptide_end: 299;Derives_from=tgondii-rna.Saeij_Jeroen_strains.VEG.gene444
ABPA02001719	CRAIG	peptide	105	174	.	-	0	ID=pep_tgondii-rna.Saeij_Jeroen_strains.VEG.gene444_32481;description=peptide_seq:LLALQAIETPEYREMEEQLSAASR_fdr_score:3.8461045992823713E-10_peptide_start: 535_peptide_end: 558;Derives_from=tgondii-rna.Saeij_Jeroen_strains.VEG.gene444
ABPA02001719	CRAIG	peptide	534	573	.	-	0	ID=pep_tgondii-rna.Saeij_Jeroen_strains.VEG.gene444_33076;description=peptide_seq:LVAHLQDEGVVHGK_fdr_score:0.012972502136894264_peptide_start: 402_peptide_end: 415;Derives_from=tgondii-rna.Saeij_Jeroen_strains.VEG.gene444
ABPA02001719	CRAIG	peptide	1038	1065	.	-	0	ID=pep_tgondii-rna.Saeij_Jeroen_strains.VEG.gene444_33150;description=peptide_seq:TLWAEGGVVR_fdr_score:1.825537143382525E-7_peptide_start: 238_peptide_end: 247;Derives_from=tgondii-rna.Saeij_Jeroen_strains.VEG.gene444
ABPA02001719	CRAIG	peptide	642	705	.	-	0	ID=pep_tgondii-rna.Saeij_Jeroen_strains.VEG.gene444_34488;description=peptide_seq:NLLFLLPPTHVDMETFVDEIGR_fdr_score:3.689385184653339E-4_peptide_start: 358_peptide_end: 379;Derives_from=tgondii-rna.Saeij_Jeroen_strains.VEG.gene444
ABPA02001719	CRAIG	peptide	831	879	.	-	0	ID=pep_tgondii-rna.Saeij_Jeroen_strains.VEG.gene444_36514;description=peptide_seq:DVDSMRNEGLAVGLFQK_fdr_score:3.664806610380937E-4_peptide_start: 300_peptide_end: 316;Derives_from=tgondii-rna.Saeij_Jeroen_strains.VEG.gene444
ABPA02001719	CRAIG	peptide	741	792	.	-	0	ID=pep_tgondii-rna.Saeij_Jeroen_strains.VEG.gene444_37608;description=peptide_seq:FLAPFDLVTIPGKPLVQK_fdr_score:0.0027836584956181304_peptide_start: 329_peptide_end: 346;Derives_from=tgondii-rna.Saeij_Jeroen_strains.VEG.gene444
ABPA02001719	CRAIG	peptide	534	573	.	-	0	ID=pep_tgondii-rna.Saeij_Jeroen_strains.VEG.gene444_37672;description=peptide_seq:LVAHLQDEGVVHGK_fdr_score:2.6827524019727128E-11_peptide_start: 402_peptide_end: 415;Derives_from=tgondii-rna.Saeij_Jeroen_strains.VEG.gene444
ABPA02001719	CRAIG	peptide	741	792	.	-	0	ID=pep_tgondii-rna.Saeij_Jeroen_strains.VEG.gene444_38589;description=peptide_seq:FLAPFDLVTIPGKPLVQK_fdr_score:5.452497734645317E-9_peptide_start: 329_peptide_end: 346;Derives_from=tgondii-rna.Saeij_Jeroen_strains.VEG.gene444
ABPA02001719	CRAIG	peptide	534	573	.	-	0	ID=pep_tgondii-rna.Saeij_Jeroen_strains.VEG.gene444_38794;description=peptide_seq:LVAHLQDEGVVHGK_fdr_score:3.9412690012705705E-4_peptide_start: 402_peptide_end: 415;Derives_from=tgondii-rna.Saeij_Jeroen_strains.VEG.gene444
ABPA02001719	CRAIG	peptide	402	447	.	-	0	ID=pep_tgondii-rna.Saeij_Jeroen_strains.VEG.gene444_38857;description=peptide_seq:VVVPAEYDEYTPPEGR_fdr_score:3.7838125694610343E-10_peptide_start: 444_peptide_end: 459;Derives_from=tgondii-rna.Saeij_Jeroen_strains.VEG.gene444
ABPA02001719	CRAIG	peptide	741	792	.	-	0	ID=pep_tgondii-rna.Saeij_Jeroen_strains.VEG.gene444_39037;description=peptide_seq:FLAPFDLVTIPGKPLVQK_fdr_score:8.34722416781149E-8_peptide_start: 329_peptide_end: 346;Derives_from=tgondii-rna.Saeij_Jeroen_strains.VEG.gene444
ABPA02001719	CRAIG	peptide	741	792	.	-	0	ID=pep_tgondii-rna.Saeij_Jeroen_strains.VEG.gene444_40130;description=peptide_seq:FLAPFDLVTIPGKPLVQK_fdr_score:9.701031837022666E-5_peptide_start: 329_peptide_end: 346;Derives_from=tgondii-rna.Saeij_Jeroen_strains.VEG.gene444
ABPA02001719	CRAIG	peptide	741	792	.	-	0	ID=pep_tgondii-rna.Saeij_Jeroen_strains.VEG.gene444_41663;description=peptide_seq:FLAPFDLVTIPGKPLVQK_fdr_score:1.9802679052292137E-6_peptide_start: 329_peptide_end: 346;Derives_from=tgondii-rna.Saeij_Jeroen_strains.VEG.gene444
ABPA02001719	CRAIG	peptide	642	705	.	-	0	ID=pep_tgondii-rna.Saeij_Jeroen_strains.VEG.gene444_43167;description=peptide_seq:NLLFLLPPTHVDMETFVDEIGR_fdr_score:0.0033701188522313862_peptide_start: 358_peptide_end: 379;Derives_from=tgondii-rna.Saeij_Jeroen_strains.VEG.gene444
ABPA02001719	CRAIG	peptide	1038	1065	.	-	0	ID=pep_tgondii-rna.Saeij_Jeroen_strains.VEG.gene444_43302;description=peptide_seq:TLWAEGGVVR_fdr_score:1.0605894868904663E-7_peptide_start: 238_peptide_end: 247;Derives_from=tgondii-rna.Saeij_Jeroen_strains.VEG.gene444
ABPA02001719	CRAIG	peptide	576	600	.	-	0	ID=pep_tgondii-rna.Saeij_Jeroen_strains.VEG.gene444_44672;description=peptide_seq:LYLTVQAVR_fdr_score:2.0545713662351202E-7_peptide_start: 393_peptide_end: 401;Derives_from=tgondii-rna.Saeij_Jeroen_strains.VEG.gene444
ABPA02001719	CRAIG	peptide	1137	1176	.	-	0	ID=pep_tgondii-rna.Saeij_Jeroen_strains.VEG.gene444_45461;description=peptide_seq:DKVPGQGIIQEILR_fdr_score:1.6681947278608345E-7_peptide_start: 201_peptide_end: 214;Derives_from=tgondii-rna.Saeij_Jeroen_strains.VEG.gene444
ABPA02001719	CRAIG	peptide	402	447	.	-	0	ID=pep_tgondii-rna.Saeij_Jeroen_strains.VEG.gene444_46364;description=peptide_seq:VVVPAEYDEYTPPEGR_fdr_score:5.015090406087488E-7_peptide_start: 444_peptide_end: 459;Derives_from=tgondii-rna.Saeij_Jeroen_strains.VEG.gene444
ABPA02001719	CRAIG	peptide	1278	1311	.	-	0	ID=pep_tgondii-rna.Saeij_Jeroen_strains.VEG.gene444_46663;description=peptide_seq:IIRHGVSAAAGR_fdr_score:7.487032348875317E-7_peptide_start: 156_peptide_end: 167;Derives_from=tgondii-rna.Saeij_Jeroen_strains.VEG.gene444
ABPA02001719	CRAIG	peptide	177	201	.	-	0	ID=pep_tgondii-rna.Saeij_Jeroen_strains.VEG.gene444_46684;description=peptide_seq:LINPSVEAR_fdr_score:0.0060677910429548015_peptide_start: 526_peptide_end: 534;Derives_from=tgondii-rna.Saeij_Jeroen_strains.VEG.gene444
ABPA02001719	CRAIG	peptide	105	174	.	-	0	ID=pep_tgondii-rna.Saeij_Jeroen_strains.VEG.gene444_46695;description=peptide_seq:LLALQAIETPEYREMEEQLSAASR_fdr_score:3.612584643842472E-152_peptide_start: 535_peptide_end: 558;Derives_from=tgondii-rna.Saeij_Jeroen_strains.VEG.gene444
ABPA02001719	CRAIG	peptide	462	501	.	-	0	ID=pep_tgondii-rna.Saeij_Jeroen_strains.VEG.gene444_47253;description=peptide_seq:EGGLYLRDFGSLVR_fdr_score:0.02981778023191607_peptide_start: 426_peptide_end: 439;Derives_from=tgondii-rna.Saeij_Jeroen_strains.VEG.gene444
ABPA02001719	CRAIG	peptide	1077	1134	.	-	0	ID=pep_tgondii-rna.Saeij_Jeroen_strains.VEG.gene444_48061;description=peptide_seq:QKPGIAHHPESFSVVAADER_fdr_score:1.912843701873892E-10_peptide_start: 215_peptide_end: 234;Derives_from=tgondii-rna.Saeij_Jeroen_strains.VEG.gene444
ABPA02001719	CRAIG	peptide	462	501	.	-	0	ID=pep_tgondii-rna.Saeij_Jeroen_strains.VEG.gene444_48195;description=peptide_seq:EGGLYLRDFGSLVR_fdr_score:0.009009009009009009_peptide_start: 426_peptide_end: 439;Derives_from=tgondii-rna.Saeij_Jeroen_strains.VEG.gene444
ABPA02001719	CRAIG	peptide	741	792	.	-	0	ID=pep_tgondii-rna.Saeij_Jeroen_strains.VEG.gene444_48214;description=peptide_seq:FLAPFDLVTIPGKPLVQK_fdr_score:0.009009009009009009_peptide_start: 329_peptide_end: 346;Derives_from=tgondii-rna.Saeij_Jeroen_strains.VEG.gene444
ABPA02001719	CRAIG	peptide	177	201	.	-	0	ID=pep_tgondii-rna.Saeij_Jeroen_strains.VEG.gene444_49452;description=peptide_seq:LINPSVEAR_fdr_score:0.03880157170923379_peptide_start: 526_peptide_end: 534;Derives_from=tgondii-rna.Saeij_Jeroen_strains.VEG.gene444
ABPA02001719	CRAIG	peptide	1038	1065	.	-	0	ID=pep_tgondii-rna.Saeij_Jeroen_strains.VEG.gene444_49510;description=peptide_seq:TLWAEGGVVR_fdr_score:1.6406158480752797E-7_peptide_start: 238_peptide_end: 247;Derives_from=tgondii-rna.Saeij_Jeroen_strains.VEG.gene444
ABPA02001719	CRAIG	peptide	1137	1176	.	-	0	ID=pep_tgondii-rna.Saeij_Jeroen_strains.VEG.gene444_49701;description=peptide_seq:DKVPGQGIIQEILR_fdr_score:1.616838639503778E-4_peptide_start: 201_peptide_end: 214;Derives_from=tgondii-rna.Saeij_Jeroen_strains.VEG.gene444
ABPA02001719	CRAIG	peptide	741	792	.	-	0	ID=pep_tgondii-rna.Saeij_Jeroen_strains.VEG.gene444_49967;description=peptide_seq:FLAPFDLVTIPGKPLVQK_fdr_score:0.0040554813516291794_peptide_start: 329_peptide_end: 346;Derives_from=tgondii-rna.Saeij_Jeroen_strains.VEG.gene444
ABPA02001719	CRAIG	peptide	1008	1035	.	-	0	ID=pep_tgondii-rna.Saeij_Jeroen_strains.VEG.gene444_50718;description=peptide_seq:VASELGQPGR_fdr_score:2.53388970252075E-7_peptide_start: 248_peptide_end: 257;Derives_from=tgondii-rna.Saeij_Jeroen_strains.VEG.gene444
ABPA02001719	CRAIG	peptide	105	135	.	-	0	ID=pep_tgondii-rna.Saeij_Jeroen_strains.VEG.gene444_51199;description=peptide_seq:EMEEQLSAASR_fdr_score:2.5904495761561053E-7_peptide_start: 548_peptide_end: 558;Derives_from=tgondii-rna.Saeij_Jeroen_strains.VEG.gene444
ABPA02001719	CRAIG	peptide	105	174	.	-	0	ID=pep_tgondii-rna.Saeij_Jeroen_strains.VEG.gene444_51216;description=peptide_seq:LLALQAIETPEYREMEEQLSAASR_fdr_score:6.150340422283289E-8_peptide_start: 535_peptide_end: 558;Derives_from=tgondii-rna.Saeij_Jeroen_strains.VEG.gene444
ABPA02001719	CRAIG	peptide	741	792	.	-	0	ID=pep_tgondii-rna.Saeij_Jeroen_strains.VEG.gene444_51523;description=peptide_seq:FLAPFDLVTIPGKPLVQK_fdr_score:0.005277983639519514_peptide_start: 329_peptide_end: 346;Derives_from=tgondii-rna.Saeij_Jeroen_strains.VEG.gene444
ABPA02001719	CRAIG	peptide	741	792	.	-	0	ID=pep_tgondii-rna.Saeij_Jeroen_strains.VEG.gene444_52122;description=peptide_seq:FLAPFDLVTIPGKPLVQK_fdr_score:0.004850030162383385_peptide_start: 329_peptide_end: 346;Derives_from=tgondii-rna.Saeij_Jeroen_strains.VEG.gene444
ABPA02001719	CRAIG	peptide	105	174	.	-	0	ID=pep_tgondii-rna.Saeij_Jeroen_strains.VEG.gene444_52161;description=peptide_seq:LLALQAIETPEYREMEEQLSAASR_fdr_score:6.449253604931812E-10_peptide_start: 535_peptide_end: 558;Derives_from=tgondii-rna.Saeij_Jeroen_strains.VEG.gene444
ABPA02001719	CRAIG	peptide	741	792	.	-	0	ID=pep_tgondii-rna.Saeij_Jeroen_strains.VEG.gene444_52249;description=peptide_seq:FLAPFDLVTIPGKPLVQK_fdr_score:5.7760344402401834E-8_peptide_start: 329_peptide_end: 346;Derives_from=tgondii-rna.Saeij_Jeroen_strains.VEG.gene444
ABPA02001719	CRAIG	peptide	1137	1176	.	-	0	ID=pep_tgondii-rna.Saeij_Jeroen_strains.VEG.gene444_53135;description=peptide_seq:DKVPGQGIIQEILR_fdr_score:1.4399001673508766E-8_peptide_start: 201_peptide_end: 214;Derives_from=tgondii-rna.Saeij_Jeroen_strains.VEG.gene444
ABPA02001719	CRAIG	peptide	105	135	.	-	0	ID=pep_tgondii-rna.Saeij_Jeroen_strains.VEG.gene444_54063;description=peptide_seq:EMEEQLSAASR_fdr_score:0.024655963302752295_peptide_start: 548_peptide_end: 558;Derives_from=tgondii-rna.Saeij_Jeroen_strains.VEG.gene444
ABPA02001719	CRAIG	peptide	603	639	.	-	0	ID=pep_tgondii-rna.Saeij_Jeroen_strains.VEG.gene444_54710;description=peptide_seq:FPQEDRPLADAAR_fdr_score:2.2033936537338652E-6_peptide_start: 380_peptide_end: 392;Derives_from=tgondii-rna.Saeij_Jeroen_strains.VEG.gene444
ABPA02001719	CRAIG	peptide	1038	1065	.	-	0	ID=pep_tgondii-rna.Saeij_Jeroen_strains.VEG.gene444_55235;description=peptide_seq:TLWAEGGVVR_fdr_score:1.2140024471878931E-6_peptide_start: 238_peptide_end: 247;Derives_from=tgondii-rna.Saeij_Jeroen_strains.VEG.gene444
ABPA02001719	CRAIG	peptide	105	174	.	-	0	ID=pep_tgondii-rna.Saeij_Jeroen_strains.VEG.gene444_56299;description=peptide_seq:LLALQAIETPEYREMEEQLSAASR_fdr_score:8.604568043157688E-9_peptide_start: 535_peptide_end: 558;Derives_from=tgondii-rna.Saeij_Jeroen_strains.VEG.gene444
ABPA02001719	CRAIG	peptide	1179	1257	.	-	0	ID=pep_tgondii-rna.Saeij_Jeroen_strains.VEG.gene444_58641;description=peptide_seq:QVEAERPQPVFTEGDPPDLETNSLYYR_fdr_score:1.7295786792318928E-12_peptide_start: 174_peptide_end: 200;Derives_from=tgondii-rna.Saeij_Jeroen_strains.VEG.gene444
ABPA02001719	CRAIG	peptide	534	573	.	-	0	ID=pep_tgondii-rna.Saeij_Jeroen_strains.VEG.gene444_58649;description=peptide_seq:LVAHLQDEGVVHGK_fdr_score:4.88145239954543E-11_peptide_start: 402_peptide_end: 415;Derives_from=tgondii-rna.Saeij_Jeroen_strains.VEG.gene444
ABPA02001719	CRAIG	peptide	105	174	.	-	0	ID=pep_tgondii-rna.Saeij_Jeroen_strains.VEG.gene444_60568;description=peptide_seq:LLALQAIETPEYREMEEQLSAASR_fdr_score:3.6656945331214847E-4_peptide_start: 535_peptide_end: 558;Derives_from=tgondii-rna.Saeij_Jeroen_strains.VEG.gene444
##1DE-PAG_33,3408.0112965030517,"generic|B_tgondii-rna.Knoll_Laura_Pittman.chronic_mouse.gene1056|",true,,"anchor protein",10,3408.0112965030517,,LVDRVDALMVEHSPECR; AASGHPIPELGEFIIANK; IMDIQPSELHQR; ATDGFDRIMDIQPSELHQRVPLMIGTAR; AASGHPIPELGEFIIANKEKLR; EINKAGLADILGAAGNQNVQGEEQQK; ATDGFDRIMDIQPSELHQR; AASGHPIPELGEFIIANKEK; LLYEANPMAFLAEQAGGK; YIGSLVSDFHR,587,3,238.75784697926005,AASGHPIPELGEFIIANK…
TGME49_chrXII	CRAIG	CDS	3385894	3385991	611.942	+	0	transcript_id "tgondii-rna.Knoll_Laura_Pittman.chronic_mouse.gene1056"; transcript_id "tgondii-rna.Knoll_Laura_Pittman.chronic_mouse.gene1056.0";
TGME49_chrXII	CRAIG	CDS	3386551	3386704	2146.21	+	1	transcript_id "tgondii-rna.Knoll_Laura_Pittman.chronic_mouse.gene1056"; transcript_id "tgondii-rna.Knoll_Laura_Pittman.chronic_mouse.gene1056.0";
TGME49_chrXII	CRAIG	CDS	3387159	3387267	2278.45	+	0	transcript_id "tgondii-rna.Knoll_Laura_Pittman.chronic_mouse.gene1056"; transcript_id "tgondii-rna.Knoll_Laura_Pittman.chronic_mouse.gene1056.0";
TGME49_chrXII	CRAIG	CDS	3387609	3387769	3319.71	+	2	transcript_id "tgondii-rna.Knoll_Laura_Pittman.chronic_mouse.gene1056"; transcript_id "tgondii-rna.Knoll_Laura_Pittman.chronic_mouse.gene1056.0";
TGME49_chrXII	CRAIG	CDS	3388016	3388105	1898.88	+	0	transcript_id "tgondii-rna.Knoll_Laura_Pittman.chronic_mouse.gene1056"; transcript_id "tgondii-rna.Knoll_Laura_Pittman.chronic_mouse.gene1056.0";
TGME49_chrXII	CRAIG	CDS	3388524	3388616	2402.66	+	0	transcript_id "tgondii-rna.Knoll_Laura_Pittman.chronic_mouse.gene1056"; transcript_id "tgondii-rna.Knoll_Laura_Pittman.chronic_mouse.gene1056.0";
TGME49_chrXII	CRAIG	CDS	3388921	3389020	1544.31	+	0	transcript_id "tgondii-rna.Knoll_Laura_Pittman.chronic_mouse.gene1056"; transcript_id "tgondii-rna.Knoll_Laura_Pittman.chronic_mouse.gene1056.0";
TGME49_chrXII	CRAIG	CDS	3389439	3389683	2936.06	+	2	transcript_id "tgondii-rna.Knoll_Laura_Pittman.chronic_mouse.gene1056"; transcript_id "tgondii-rna.Knoll_Laura_Pittman.chronic_mouse.gene1056.0";
TGME49_chrXII	CRAIG	peptide	3389461	3389512	.	+	0	ID=pep_tgondii-rna.Knoll_Laura_Pittman.chronic_mouse.gene1056_4061;description=peptide_seq:LLYEANPMAFLAEQAGGK_fdr_score:1.2422010353207192E-8_peptide_start: 276_peptide_end: 293;Derives_from=tgondii-rna.Knoll_Laura_Pittman.chronic_mouse.gene1056
TGME49_chrXII	CRAIG	peptide	3389461	3389512	.	+	0	ID=pep_tgondii-rna.Knoll_Laura_Pittman.chronic_mouse.gene1056_4117;description=peptide_seq:LLYEANPMAFLAEQAGGK_fdr_score:9.89639356349315E-293_peptide_start: 276_peptide_end: 293;Derives_from=tgondii-rna.Knoll_Laura_Pittman.chronic_mouse.gene1056
TGME49_chrXII	CRAIG	peptide	3388944	3388974	.	+	0	ID=pep_tgondii-rna.Knoll_Laura_Pittman.chronic_mouse.gene1056_9768;description=peptide_seq:YIGSLVSDFHR_fdr_score:0.009027936346039852_peptide_start: 243_peptide_end: 253;Derives_from=tgondii-rna.Knoll_Laura_Pittman.chronic_mouse.gene1056
TGME49_chrXII	CRAIG	peptide	3389461	3389512	.	+	0	ID=pep_tgondii-rna.Knoll_Laura_Pittman.chronic_mouse.gene1056_10464;description=peptide_seq:LLYEANPMAFLAEQAGGK_fdr_score:1.910809301231737E-6_peptide_start: 276_peptide_end: 293;Derives_from=tgondii-rna.Knoll_Laura_Pittman.chronic_mouse.gene1056
TGME49_chrXII	CRAIG	peptide	3389515	3389569	.	+	0	ID=pep_tgondii-rna.Knoll_Laura_Pittman.chronic_mouse.gene1056_11332;description=peptide_seq:ATDGFDRIMDIQPSELHQR_fdr_score:1.4429465805677557E-7_peptide_start: 294_peptide_end: 312;Derives_from=tgondii-rna.Knoll_Laura_Pittman.chronic_mouse.gene1056
TGME49_chrXII	CRAIG	peptide	3385899	3385956	.	+	0	ID=pep_tgondii-rna.Knoll_Laura_Pittman.chronic_mouse.gene1056_22362;description=peptide_seq:AASGHPIPELGEFIIANKEK_fdr_score:1.2699095271046977E-10_peptide_start: 2_peptide_end: 21;Derives_from=tgondii-rna.Knoll_Laura_Pittman.chronic_mouse.gene1056
TGME49_chrXII	CRAIG	peptide	3388944	3388974	.	+	0	ID=pep_tgondii-rna.Knoll_Laura_Pittman.chronic_mouse.gene1056_24405;description=peptide_seq:YIGSLVSDFHR_fdr_score:0.004648955870715956_peptide_start: 243_peptide_end: 253;Derives_from=tgondii-rna.Knoll_Laura_Pittman.chronic_mouse.gene1056
TGME49_chrXII	CRAIG	peptide	3385899	3385962	.	+	0	ID=pep_tgondii-rna.Knoll_Laura_Pittman.chronic_mouse.gene1056_24649;description=peptide_seq:AASGHPIPELGEFIIANKEKLR_fdr_score:9.455625955254427E-4_peptide_start: 2_peptide_end: 23;Derives_from=tgondii-rna.Knoll_Laura_Pittman.chronic_mouse.gene1056
TGME49_chrXII	CRAIG	peptide	3385899	3385962	.	+	0	ID=pep_tgondii-rna.Knoll_Laura_Pittman.chronic_mouse.gene1056_25684;description=peptide_seq:AASGHPIPELGEFIIANKEKLR_fdr_score:1.670468973505918E-6_peptide_start: 2_peptide_end: 23;Derives_from=tgondii-rna.Knoll_Laura_Pittman.chronic_mouse.gene1056
TGME49_chrXII	CRAIG	peptide	3385899	3385956	.	+	0	ID=pep_tgondii-rna.Knoll_Laura_Pittman.chronic_mouse.gene1056_27344;description=peptide_seq:AASGHPIPELGEFIIANKEK_fdr_score:4.2437452543935147E-5_peptide_start: 2_peptide_end: 21;Derives_from=tgondii-rna.Knoll_Laura_Pittman.chronic_mouse.gene1056
TGME49_chrXII	CRAIG	peptide	3389461	3389512	.	+	0	ID=pep_tgondii-rna.Knoll_Laura_Pittman.chronic_mouse.gene1056_28666;description=peptide_seq:LLYEANPMAFLAEQAGGK_fdr_score:4.8514249973831385E-11_peptide_start: 276_peptide_end: 293;Derives_from=tgondii-rna.Knoll_Laura_Pittman.chronic_mouse.gene1056
TGME49_chrXII	CRAIG	peptide	3385899	3385950	.	+	0	ID=pep_tgondii-rna.Knoll_Laura_Pittman.chronic_mouse.gene1056_33237;description=peptide_seq:AASGHPIPELGEFIIANK_fdr_score:3.707049526471694E-11_peptide_start: 2_peptide_end: 19;Derives_from=tgondii-rna.Knoll_Laura_Pittman.chronic_mouse.gene1056
TGME49_chrXII	CRAIG	peptide	3389515	3389569	.	+	0	ID=pep_tgondii-rna.Knoll_Laura_Pittman.chronic_mouse.gene1056_35233;description=peptide_seq:ATDGFDRIMDIQPSELHQR_fdr_score:6.983404101213226E-10_peptide_start: 294_peptide_end: 312;Derives_from=tgondii-rna.Knoll_Laura_Pittman.chronic_mouse.gene1056
TGME49_chrXII	CRAIG	peptide	3389515	3389596	.	+	0	ID=pep_tgondii-rna.Knoll_Laura_Pittman.chronic_mouse.gene1056_38643;description=peptide_seq:ATDGFDRIMDIQPSELHQRVPLMIGTAR_fdr_score:0.00814214933418209_peptide_start: 294_peptide_end: 321;Derives_from=tgondii-rna.Knoll_Laura_Pittman.chronic_mouse.gene1056
TGME49_chrXII	CRAIG	peptide	3385899	3385956	.	+	0	ID=pep_tgondii-rna.Knoll_Laura_Pittman.chronic_mouse.gene1056_39455;description=peptide_seq:AASGHPIPELGEFIIANKEK_fdr_score:1.0833614668056434E-7_peptide_start: 2_peptide_end: 21;Derives_from=tgondii-rna.Knoll_Laura_Pittman.chronic_mouse.gene1056
TGME49_chrXII	CRAIG	peptide	3389599	3389647	.	+	0	ID=pep_tgondii-rna.Knoll_Laura_Pittman.chronic_mouse.gene1056_40138;description=peptide_seq:LVDRVDALMVEHSPECR_fdr_score:0.005631378246112885_peptide_start: 322_peptide_end: 338;Derives_from=tgondii-rna.Knoll_Laura_Pittman.chronic_mouse.gene1056
TGME49_chrXII	CRAIG	peptide	3385899	3385956	.	+	0	ID=pep_tgondii-rna.Knoll_Laura_Pittman.chronic_mouse.gene1056_40374;description=peptide_seq:AASGHPIPELGEFIIANKEK_fdr_score:1.7455494642194515E-8_peptide_start: 2_peptide_end: 21;Derives_from=tgondii-rna.Knoll_Laura_Pittman.chronic_mouse.gene1056
TGME49_chrXII	CRAIG	peptide	3385899	3385950	.	+	0	ID=pep_tgondii-rna.Knoll_Laura_Pittman.chronic_mouse.gene1056_42850;description=peptide_seq:AASGHPIPELGEFIIANK_fdr_score:1.251605121383975E-8_peptide_start: 2_peptide_end: 19;Derives_from=tgondii-rna.Knoll_Laura_Pittman.chronic_mouse.gene1056
TGME49_chrXII	CRAIG	peptide	3385899	3385950	.	+	0	ID=pep_tgondii-rna.Knoll_Laura_Pittman.chronic_mouse.gene1056_43573;description=peptide_seq:AASGHPIPELGEFIIANK_fdr_score:3.6722786526063693E-4_peptide_start: 2_peptide_end: 19;Derives_from=tgondii-rna.Knoll_Laura_Pittman.chronic_mouse.gene1056
TGME49_chrXII	CRAIG	peptide	3389461	3389512	.	+	0	ID=pep_tgondii-rna.Knoll_Laura_Pittman.chronic_mouse.gene1056_47028;description=peptide_seq:LLYEANPMAFLAEQAGGK_fdr_score:5.584850192917429E-13_peptide_start: 276_peptide_end: 293;Derives_from=tgondii-rna.Knoll_Laura_Pittman.chronic_mouse.gene1056
TGME49_chrXII	CRAIG	peptide	3386596	3386671	.	+	0	ID=pep_tgondii-rna.Knoll_Laura_Pittman.chronic_mouse.gene1056_47407;description=peptide_seq:EINKAGLADILGAAGNQNVQGEEQQK_fdr_score:5.433177740955926E-11_peptide_start: 48_peptide_end: 73;Derives_from=tgondii-rna.Knoll_Laura_Pittman.chronic_mouse.gene1056
TGME49_chrXII	CRAIG	peptide	3385899	3385950	.	+	0	ID=pep_tgondii-rna.Knoll_Laura_Pittman.chronic_mouse.gene1056_47852;description=peptide_seq:AASGHPIPELGEFIIANK_fdr_score:1.7680707516933706E-10_peptide_start: 2_peptide_end: 19;Derives_from=tgondii-rna.Knoll_Laura_Pittman.chronic_mouse.gene1056
TGME49_chrXII	CRAIG	peptide	3389599	3389647	.	+	0	ID=pep_tgondii-rna.Knoll_Laura_Pittman.chronic_mouse.gene1056_48667;description=peptide_seq:LVDRVDALMVEHSPECR_fdr_score:3.861132265808933E-4_peptide_start: 322_peptide_end: 338;Derives_from=tgondii-rna.Knoll_Laura_Pittman.chronic_mouse.gene1056
TGME49_chrXII	CRAIG	peptide	3389461	3389512	.	+	0	ID=pep_tgondii-rna.Knoll_Laura_Pittman.chronic_mouse.gene1056_50127;description=peptide_seq:LLYEANPMAFLAEQAGGK_fdr_score:2.009319669132993E-12_peptide_start: 276_peptide_end: 293;Derives_from=tgondii-rna.Knoll_Laura_Pittman.chronic_mouse.gene1056
TGME49_chrXII	CRAIG	peptide	3389461	3389512	.	+	0	ID=pep_tgondii-rna.Knoll_Laura_Pittman.chronic_mouse.gene1056_50358;description=peptide_seq:LLYEANPMAFLAEQAGGK_fdr_score:3.8689860092673195E-6_peptide_start: 276_peptide_end: 293;Derives_from=tgondii-rna.Knoll_Laura_Pittman.chronic_mouse.gene1056
TGME49_chrXII	CRAIG	peptide	3389536	3389569	.	+	0	ID=pep_tgondii-rna.Knoll_Laura_Pittman.chronic_mouse.gene1056_54594;description=peptide_seq:IMDIQPSELHQR_fdr_score:4.608542524218279E-4_peptide_start: 301_peptide_end: 312;Derives_from=tgondii-rna.Knoll_Laura_Pittman.chronic_mouse.gene1056
TGME49_chrXII	CRAIG	peptide	3389461	3389512	.	+	0	ID=pep_tgondii-rna.Knoll_Laura_Pittman.chronic_mouse.gene1056_56100;description=peptide_seq:LLYEANPMAFLAEQAGGK_fdr_score:1.3918788627547816E-12_peptide_start: 276_peptide_end: 293;Derives_from=tgondii-rna.Knoll_Laura_Pittman.chronic_mouse.gene1056
TGME49_chrXII	CRAIG	peptide	3385899	3385956	.	+	0	ID=pep_tgondii-rna.Knoll_Laura_Pittman.chronic_mouse.gene1056_59542;description=peptide_seq:AASGHPIPELGEFIIANKEK_fdr_score:0.004890793770949241_peptide_start: 2_peptide_end: 21;Derives_from=tgondii-rna.Knoll_Laura_Pittman.chronic_mouse.gene1056
##1DE-PAG_34,3368.475096996271,"generic|B_tgondii-rna.Saeij_Jeroen_strains.B41.gene2757|",true,,"anchor protein",25,3368.475096996271,AEEIKNLRDEYVYK,DELSVEER; RAFDDAITEFDNVSEDSYKDSTLIMQLLR; NLRDEYVYKAK; NLLSVAYKNAVGAR; YISEFSGEEGKKQAADQAQESYQK; AFDDAITEFDNVSEDSYK; ICHDILQLLTDKLIPK; NLVENCLDEQQPK; NLRDEYVYK; QAADQAQESYQK; DSTLIMQLLR; IISSVEQKELSKQHMQNK; TSDSESKVFYYK; RAFDDAITEFDNVSEDSYK; AKLAEQAER…
TGME49_chrVIIb	CRAIG	CDS	813322	813400	2186.06	+	0	transcript_id "tgondii-rna.Saeij_Jeroen_strains.B41.gene2757"; transcript_id "tgondii-rna.Saeij_Jeroen_strains.B41.gene2757.0";
TGME49_chrVIIb	CRAIG	CDS	814492	814787	6375.36	+	2	transcript_id "tgondii-rna.Saeij_Jeroen_strains.B41.gene2757"; transcript_id "tgondii-rna.Saeij_Jeroen_strains.B41.gene2757.0";
TGME49_chrVIIb	CRAIG	CDS	815123	815407	7634.49	+	0	transcript_id "tgondii-rna.Saeij_Jeroen_strains.B41.gene2757"; transcript_id "tgondii-rna.Saeij_Jeroen_strains.B41.gene2757.0";
TGME49_chrVIIb	CRAIG	CDS	815648	815785	4451.93	+	0	transcript_id "tgondii-rna.Saeij_Jeroen_strains.B41.gene2757"; transcript_id "tgondii-rna.Saeij_Jeroen_strains.B41.gene2757.0";
TGME49_chrVIIb	CRAIG	peptide	814634	814685	.	+	0	ID=pep_tgondii-rna.Saeij_Jeroen_strains.B41.gene2757_78;description=peptide_seq:IISSVEQKELSKQHMQNK_fdr_score:8.685755378312996E-4_peptide_start: 74_peptide_end: 91;Derives_from=tgondii-rna.Saeij_Jeroen_strains.B41.gene2757
TGME49_chrVIIb	CRAIG	peptide	814634	814667	.	+	0	ID=pep_tgondii-rna.Saeij_Jeroen_strains.B41.gene2757_413;description=peptide_seq:IISSVEQKELSK_fdr_score:7.810098334859625E-7_peptide_start: 74_peptide_end: 85;Derives_from=tgondii-rna.Saeij_Jeroen_strains.B41.gene2757
TGME49_chrVIIb	CRAIG	peptide	813369	814511	.	+	0	ID=pep_tgondii-rna.Saeij_Jeroen_strains.B41.gene2757_447;description=peptide_seq:AKLAEQAERYDEMAEAMK_fdr_score:0.006078100781853845_peptide_start: 16_peptide_end: 33;Derives_from=tgondii-rna.Saeij_Jeroen_strains.B41.gene2757
TGME49_chrVIIb	CRAIG	peptide	814634	814685	.	+	0	ID=pep_tgondii-rna.Saeij_Jeroen_strains.B41.gene2757_487;description=peptide_seq:IISSVEQKELSKQHMQNK_fdr_score:1.4155342940387568E-6_peptide_start: 74_peptide_end: 91;Derives_from=tgondii-rna.Saeij_Jeroen_strains.B41.gene2757
TGME49_chrVIIb	CRAIG	peptide	815248	815293	.	+	0	ID=pep_tgondii-rna.Saeij_Jeroen_strains.B41.gene2757_1674;description=peptide_seq:ATETAEAELPSTHPIR_fdr_score:4.2641917330728035E-4_peptide_start: 167_peptide_end: 182;Derives_from=tgondii-rna.Saeij_Jeroen_strains.B41.gene2757
TGME49_chrVIIb	CRAIG	peptide	814514	814550	.	+	0	ID=pep_tgondii-rna.Saeij_Jeroen_strains.B41.gene2757_1785;description=peptide_seq:NLVENCLDEQQPK_fdr_score:1.281723687304086E-9_peptide_start: 34_peptide_end: 46;Derives_from=tgondii-rna.Saeij_Jeroen_strains.B41.gene2757
TGME49_chrVIIb	CRAIG	peptide	815377	815698	.	+	0	ID=pep_tgondii-rna.Saeij_Jeroen_strains.B41.gene2757_2087;description=peptide_seq:AFDDAITEFDNVSEDSYKDSTLIMQLLR_fdr_score:1.039225743296422E-4_peptide_start: 210_peptide_end: 237;Derives_from=tgondii-rna.Saeij_Jeroen_strains.B41.gene2757
TGME49_chrVIIb	CRAIG	peptide	815377	815698	.	+	0	ID=pep_tgondii-rna.Saeij_Jeroen_strains.B41.gene2757_2292;description=peptide_seq:AFDDAITEFDNVSEDSYKDSTLIMQLLR_fdr_score:0.001517071105348544_peptide_start: 210_peptide_end: 237;Derives_from=tgondii-rna.Saeij_Jeroen_strains.B41.gene2757
TGME49_chrVIIb	CRAIG	peptide	814784	815152	.	+	0	ID=pep_tgondii-rna.Saeij_Jeroen_strains.B41.gene2757_2495;description=peptide_seq:TSDSESKVFYYK_fdr_score:0.0023511782745665056_peptide_start: 124_peptide_end: 135;Derives_from=tgondii-rna.Saeij_Jeroen_strains.B41.gene2757
TGME49_chrVIIb	CRAIG	peptide	815212	815293	.	+	0	ID=pep_tgondii-rna.Saeij_Jeroen_strains.B41.gene2757_2747;description=peptide_seq:QAADQAQESYQKATETAEAELPSTHPIR_fdr_score:5.990623793750086E-11_peptide_start: 155_peptide_end: 182;Derives_from=tgondii-rna.Saeij_Jeroen_strains.B41.gene2757
TGME49_chrVIIb	CRAIG	peptide	815176	815209	.	+	0	ID=pep_tgondii-rna.Saeij_Jeroen_strains.B41.gene2757_3436;description=peptide_seq:YISEFSGEEGKK_fdr_score:8.218515197315349E-9_peptide_start: 143_peptide_end: 154;Derives_from=tgondii-rna.Saeij_Jeroen_strains.B41.gene2757
TGME49_chrVIIb	CRAIG	peptide	815176	815245	.	+	0	ID=pep_tgondii-rna.Saeij_Jeroen_strains.B41.gene2757_3529;description=peptide_seq:YISEFSGEEGKKQAADQAQESYQK_fdr_score:1.6356448950032996E-11_peptide_start: 143_peptide_end: 166;Derives_from=tgondii-rna.Saeij_Jeroen_strains.B41.gene2757
TGME49_chrVIIb	CRAIG	peptide	813375	814511	.	+	0	ID=pep_tgondii-rna.Saeij_Jeroen_strains.B41.gene2757_3550;description=peptide_seq:LAEQAERYDEMAEAMK_fdr_score:7.80506814956672E-4_peptide_start: 18_peptide_end: 33;Derives_from=tgondii-rna.Saeij_Jeroen_strains.B41.gene2757
TGME49_chrVIIb	CRAIG	peptide	815176	815245	.	+	0	ID=pep_tgondii-rna.Saeij_Jeroen_strains.B41.gene2757_3638;description=peptide_seq:YISEFSGEEGKKQAADQAQESYQK_fdr_score:9.926083490694834E-13_peptide_start: 143_peptide_end: 166;Derives_from=tgondii-rna.Saeij_Jeroen_strains.B41.gene2757
TGME49_chrVIIb	CRAIG	peptide	814577	814598	.	+	0	ID=pep_tgondii-rna.Saeij_Jeroen_strains.B41.gene2757_3856;description=peptide_seq:NLLSVAYK_fdr_score:0.01906578306022513_peptide_start: 55_peptide_end: 62;Derives_from=tgondii-rna.Saeij_Jeroen_strains.B41.gene2757
TGME49_chrVIIb	CRAIG	peptide	815212	815293	.	+	0	ID=pep_tgondii-rna.Saeij_Jeroen_strains.B41.gene2757_4198;description=peptide_seq:QAADQAQESYQKATETAEAELPSTHPIR_fdr_score:4.850515918511333E-4_peptide_start: 155_peptide_end: 182;Derives_from=tgondii-rna.Saeij_Jeroen_strains.B41.gene2757
TGME49_chrVIIb	CRAIG	peptide	815248	815293	.	+	0	ID=pep_tgondii-rna.Saeij_Jeroen_strains.B41.gene2757_4671;description=peptide_seq:ATETAEAELPSTHPIR_fdr_score:4.980388493073056E-8_peptide_start: 167_peptide_end: 182;Derives_from=tgondii-rna.Saeij_Jeroen_strains.B41.gene2757
TGME49_chrVIIb	CRAIG	peptide	815176	815209	.	+	0	ID=pep_tgondii-rna.Saeij_Jeroen_strains.B41.gene2757_5430;description=peptide_seq:YISEFSGEEGKK_fdr_score:1.0209547466253539E-8_peptide_start: 143_peptide_end: 154;Derives_from=tgondii-rna.Saeij_Jeroen_strains.B41.gene2757
TGME49_chrVIIb	CRAIG	peptide	815212	815293	.	+	0	ID=pep_tgondii-rna.Saeij_Jeroen_strains.B41.gene2757_6185;description=peptide_seq:QAADQAQESYQKATETAEAELPSTHPIR_fdr_score:2.3517652938236767E-4_peptide_start: 155_peptide_end: 182;Derives_from=tgondii-rna.Saeij_Jeroen_strains.B41.gene2757
TGME49_chrVIIb	CRAIG	peptide	815374	815698	.	+	0	ID=pep_tgondii-rna.Saeij_Jeroen_strains.B41.gene2757_6985;description=peptide_seq:RAFDDAITEFDNVSEDSYKDSTLIMQLLR_fdr_score:1.9982044855759793E-6_peptide_start: 209_peptide_end: 237;Derives_from=tgondii-rna.Saeij_Jeroen_strains.B41.gene2757
TGME49_chrVIIb	CRAIG	peptide	813375	814511	.	+	0	ID=pep_tgondii-rna.Saeij_Jeroen_strains.B41.gene2757_7134;description=peptide_seq:LAEQAERYDEMAEAMK_fdr_score:3.579277398971065E-11_peptide_start: 18_peptide_end: 33;Derives_from=tgondii-rna.Saeij_Jeroen_strains.B41.gene2757
TGME49_chrVIIb	CRAIG	peptide	814577	814598	.	+	0	ID=pep_tgondii-rna.Saeij_Jeroen_strains.B41.gene2757_7185;description=peptide_seq:NLLSVAYK_fdr_score:0.015419285105795849_peptide_start: 55_peptide_end: 62;Derives_from=tgondii-rna.Saeij_Jeroen_strains.B41.gene2757
TGME49_chrVIIb	CRAIG	peptide	815377	815668	.	+	0	ID=pep_tgondii-rna.Saeij_Jeroen_strains.B41.gene2757_8807;description=peptide_seq:AFDDAITEFDNVSEDSYK_fdr_score:1.0089666389925206E-16_peptide_start: 210_peptide_end: 227;Derives_from=tgondii-rna.Saeij_Jeroen_strains.B41.gene2757
TGME49_chrVIIb	CRAIG	peptide	815671	815698	.	+	0	ID=pep_tgondii-rna.Saeij_Jeroen_strains.B41.gene2757_9741;description=peptide_seq:DSTLIMQLLR_fdr_score:0.004032061185485342_peptide_start: 228_peptide_end: 237;Derives_from=tgondii-rna.Saeij_Jeroen_strains.B41.gene2757
TGME49_chrVIIb	CRAIG	peptide	814577	814616	.	+	0	ID=pep_tgondii-rna.Saeij_Jeroen_strains.B41.gene2757_10601;description=peptide_seq:NLLSVAYKNAVGAR_fdr_score:1.1794659290625096E-6_peptide_start: 55_peptide_end: 68;Derives_from=tgondii-rna.Saeij_Jeroen_strains.B41.gene2757
TGME49_chrVIIb	CRAIG	peptide	814577	814616	.	+	0	ID=pep_tgondii-rna.Saeij_Jeroen_strains.B41.gene2757_10698;description=peptide_seq:NLLSVAYKNAVGAR_fdr_score:3.696193156535643E-4_peptide_start: 55_peptide_end: 68;Derives_from=tgondii-rna.Saeij_Jeroen_strains.B41.gene2757
TGME49_chrVIIb	CRAIG	peptide	813375	814511	.	+	0	ID=pep_tgondii-rna.Saeij_Jeroen_strains.B41.gene2757_11214;description=peptide_seq:LAEQAERYDEMAEAMK_fdr_score:5.204276279609683E-4_peptide_start: 18_peptide_end: 33;Derives_from=tgondii-rna.Saeij_Jeroen_strains.B41.gene2757
TGME49_chrVIIb	CRAIG	peptide	815176	815245	.	+	0	ID=pep_tgondii-rna.Saeij_Jeroen_strains.B41.gene2757_11302;description=peptide_seq:YISEFSGEEGKKQAADQAQESYQK_fdr_score:1.283970196792924E-11_peptide_start: 143_peptide_end: 166;Derives_from=tgondii-rna.Saeij_Jeroen_strains.B41.gene2757
TGME49_chrVIIb	CRAIG	peptide	815212	815245	.	+	0	ID=pep_tgondii-rna.Saeij_Jeroen_strains.B41.gene2757_11686;description=peptide_seq:QAADQAQESYQK_fdr_score:4.4797737268252244E-4_peptide_start: 155_peptide_end: 166;Derives_from=tgondii-rna.Saeij_Jeroen_strains.B41.gene2757
TGME49_chrVIIb	CRAIG	peptide	815377	815698	.	+	0	ID=pep_tgondii-rna.Saeij_Jeroen_strains.B41.gene2757_12756;description=peptide_seq:AFDDAITEFDNVSEDSYKDSTLIMQLLR_fdr_score:7.975872092870578E-7_peptide_start: 210_peptide_end: 237;Derives_from=tgondii-rna.Saeij_Jeroen_strains.B41.gene2757
TGME49_chrVIIb	CRAIG	peptide	815176	815209	.	+	0	ID=pep_tgondii-rna.Saeij_Jeroen_strains.B41.gene2757_13474;description=peptide_seq:YISEFSGEEGKK_fdr_score:0.003636291310302293_peptide_start: 143_peptide_end: 154;Derives_from=tgondii-rna.Saeij_Jeroen_strains.B41.gene2757
TGME49_chrVIIb	CRAIG	peptide	815377	815698	.	+	0	ID=pep_tgondii-rna.Saeij_Jeroen_strains.B41.gene2757_13516;description=peptide_seq:AFDDAITEFDNVSEDSYKDSTLIMQLLR_fdr_score:2.5408984783027036E-8_peptide_start: 210_peptide_end: 237;Derives_from=tgondii-rna.Saeij_Jeroen_strains.B41.gene2757
TGME49_chrVIIb	CRAIG	peptide	815374	815668	.	+	0	ID=pep_tgondii-rna.Saeij_Jeroen_strains.B41.gene2757_14155;description=peptide_seq:RAFDDAITEFDNVSEDSYK_fdr_score:1.2286799724300065E-7_peptide_start: 209_peptide_end: 227;Derives_from=tgondii-rna.Saeij_Jeroen_strains.B41.gene2757
TGME49_chrVIIb	CRAIG	peptide	815248	815293	.	+	0	ID=pep_tgondii-rna.Saeij_Jeroen_strains.B41.gene2757_14187;description=peptide_seq:ATETAEAELPSTHPIR_fdr_score:0.002935229610724368_peptide_start: 167_peptide_end: 182;Derives_from=tgondii-rna.Saeij_Jeroen_strains.B41.gene2757
TGME49_chrVIIb	CRAIG	peptide	815176	815209	.	+	0	ID=pep_tgondii-rna.Saeij_Jeroen_strains.B41.gene2757_14832;description=peptide_seq:YISEFSGEEGKK_fdr_score:5.831353488637649E-9_peptide_start: 143_peptide_end: 154;Derives_from=tgondii-rna.Saeij_Jeroen_strains.B41.gene2757
TGME49_chrVIIb	CRAIG	peptide	814634	814667	.	+	0	ID=pep_tgondii-rna.Saeij_Jeroen_strains.B41.gene2757_15834;description=peptide_seq:IISSVEQKELSK_fdr_score:1.764962405888603E-6_peptide_start: 74_peptide_end: 85;Derives_from=tgondii-rna.Saeij_Jeroen_strains.B41.gene2757
TGME49_chrVIIb	CRAIG	peptide	815377	815668	.	+	0	ID=pep_tgondii-rna.Saeij_Jeroen_strains.B41.gene2757_16052;description=peptide_seq:AFDDAITEFDNVSEDSYK_fdr_score:1.0062151197852833E-16_peptide_start: 210_peptide_end: 227;Derives_from=tgondii-rna.Saeij_Jeroen_strains.B41.gene2757
TGME49_chrVIIb	CRAIG	peptide	813327	813366	.	+	0	ID=pep_tgondii-rna.Saeij_Jeroen_strains.B41.gene2757_16574;description=peptide_seq:AEEIKNLRDEYVYK_fdr_score:2.4337832676907388E-11_peptide_start: 2_peptide_end: 15;Derives_from=tgondii-rna.Saeij_Jeroen_strains.B41.gene2757
TGME49_chrVIIb	CRAIG	peptide	815374	815668	.	+	0	ID=pep_tgondii-rna.Saeij_Jeroen_strains.B41.gene2757_17427;description=peptide_seq:RAFDDAITEFDNVSEDSYK_fdr_score:7.948153085687652E-17_peptide_start: 209_peptide_end: 227;Derives_from=tgondii-rna.Saeij_Jeroen_strains.B41.gene2757
TGME49_chrVIIb	CRAIG	peptide	815377	815698	.	+	0	ID=pep_tgondii-rna.Saeij_Jeroen_strains.B41.gene2757_19340;description=peptide_seq:AFDDAITEFDNVSEDSYKDSTLIMQLLR_fdr_score:3.328927007096929E-6_peptide_start: 210_peptide_end: 237;Derives_from=tgondii-rna.Saeij_Jeroen_strains.B41.gene2757
TGME49_chrVIIb	CRAIG	peptide	813375	814511	.	+	0	ID=pep_tgondii-rna.Saeij_Jeroen_strains.B41.gene2757_19618;description=peptide_seq:LAEQAERYDEMAEAMK_fdr_score:1.9428440217635017E-10_peptide_start: 18_peptide_end: 33;Derives_from=tgondii-rna.Saeij_Jeroen_strains.B41.gene2757
TGME49_chrVIIb	CRAIG	peptide	814577	814598	.	+	0	ID=pep_tgondii-rna.Saeij_Jeroen_strains.B41.gene2757_19693;description=peptide_seq:NLLSVAYK_fdr_score:1.166091788927761E-5_peptide_start: 55_peptide_end: 62;Derives_from=tgondii-rna.Saeij_Jeroen_strains.B41.gene2757
TGME49_chrVIIb	CRAIG	peptide	813375	814511	.	+	0	ID=pep_tgondii-rna.Saeij_Jeroen_strains.B41.gene2757_19769;description=peptide_seq:LAEQAERYDEMAEAMK_fdr_score:1.5155237844201595E-11_peptide_start: 18_peptide_end: 33;Derives_from=tgondii-rna.Saeij_Jeroen_strains.B41.gene2757
TGME49_chrVIIb	CRAIG	peptide	814577	814616	.	+	0	ID=pep_tgondii-rna.Saeij_Jeroen_strains.B41.gene2757_20810;description=peptide_seq:NLLSVAYKNAVGAR_fdr_score:3.666566632224232E-4_peptide_start: 55_peptide_end: 68;Derives_from=tgondii-rna.Saeij_Jeroen_strains.B41.gene2757
TGME49_chrVIIb	CRAIG	peptide	815377	815698	.	+	0	ID=pep_tgondii-rna.Saeij_Jeroen_strains.B41.gene2757_20961;description=peptide_seq:AFDDAITEFDNVSEDSYKDSTLIMQLLR_fdr_score:7.672678163952435E-13_peptide_start: 210_peptide_end: 237;Derives_from=tgondii-rna.Saeij_Jeroen_strains.B41.gene2757
TGME49_chrVIIb	CRAIG	peptide	815248	815293	.	+	0	ID=pep_tgondii-rna.Saeij_Jeroen_strains.B41.gene2757_21761;description=peptide_seq:ATETAEAELPSTHPIR_fdr_score:1.9251575050338525E-10_peptide_start: 167_peptide_end: 182;Derives_from=tgondii-rna.Saeij_Jeroen_strains.B41.gene2757
TGME49_chrVIIb	CRAIG	peptide	815671	815698	.	+	0	ID=pep_tgondii-rna.Saeij_Jeroen_strains.B41.gene2757_22326;description=peptide_seq:DSTLIMQLLR_fdr_score:0.00885119697000885_peptide_start: 228_peptide_end: 237;Derives_from=tgondii-rna.Saeij_Jeroen_strains.B41.gene2757
TGME49_chrVIIb	CRAIG	peptide	814577	814598	.	+	0	ID=pep_tgondii-rna.Saeij_Jeroen_strains.B41.gene2757_23273;description=peptide_seq:NLLSVAYK_fdr_score:0.01820382526521184_peptide_start: 55_peptide_end: 62;Derives_from=tgondii-rna.Saeij_Jeroen_strains.B41.gene2757
TGME49_chrVIIb	CRAIG	peptide	815377	815698	.	+	0	ID=pep_tgondii-rna.Saeij_Jeroen_strains.B41.gene2757_23331;description=peptide_seq:AFDDAITEFDNVSEDSYKDSTLIMQLLR_fdr_score:3.663983365032076E-4_peptide_start: 210_peptide_end: 237;Derives_from=tgondii-rna.Saeij_Jeroen_strains.B41.gene2757
TGME49_chrVIIb	CRAIG	peptide	814784	815152	.	+	0	ID=pep_tgondii-rna.Saeij_Jeroen_strains.B41.gene2757_23706;description=peptide_seq:TSDSESKVFYYK_fdr_score:6.242764335240149E-9_peptide_start: 124_peptide_end: 135;Derives_from=tgondii-rna.Saeij_Jeroen_strains.B41.gene2757
TGME49_chrVIIb	CRAIG	peptide	815377	815698	.	+	0	ID=pep_tgondii-rna.Saeij_Jeroen_strains.B41.gene2757_23950;description=peptide_seq:AFDDAITEFDNVSEDSYKDSTLIMQLLR_fdr_score:4.350726460376323E-10_peptide_start: 210_peptide_end: 237;Derives_from=tgondii-rna.Saeij_Jeroen_strains.B41.gene2757
TGME49_chrVIIb	CRAIG	peptide	815248	815293	.	+	0	ID=pep_tgondii-rna.Saeij_Jeroen_strains.B41.gene2757_24666;description=peptide_seq:ATETAEAELPSTHPIR_fdr_score:0.019115669929644065_peptide_start: 167_peptide_end: 182;Derives_from=tgondii-rna.Saeij_Jeroen_strains.B41.gene2757
TGME49_chrVIIb	CRAIG	peptide	815176	815209	.	+	0	ID=pep_tgondii-rna.Saeij_Jeroen_strains.B41.gene2757_25939;description=peptide_seq:YISEFSGEEGKK_fdr_score:0.0386505390629091_peptide_start: 143_peptide_end: 154;Derives_from=tgondii-rna.Saeij_Jeroen_strains.B41.gene2757
TGME49_chrVIIb	CRAIG	peptide	815248	815293	.	+	0	ID=pep_tgondii-rna.Saeij_Jeroen_strains.B41.gene2757_26396;description=peptide_seq:ATETAEAELPSTHPIR_fdr_score:2.147354268921233E-10_peptide_start: 167_peptide_end: 182;Derives_from=tgondii-rna.Saeij_Jeroen_strains.B41.gene2757
TGME49_chrVIIb	CRAIG	peptide	814784	815152	.	+	0	ID=pep_tgondii-rna.Saeij_Jeroen_strains.B41.gene2757_26674;description=peptide_seq:TSDSESKVFYYK_fdr_score:2.9604958325938954E-9_peptide_start: 124_peptide_end: 135;Derives_from=tgondii-rna.Saeij_Jeroen_strains.B41.gene2757
TGME49_chrVIIb	CRAIG	peptide	814634	814685	.	+	0	ID=pep_tgondii-rna.Saeij_Jeroen_strains.B41.gene2757_27224;description=peptide_seq:IISSVEQKELSKQHMQNK_fdr_score:7.447476231774971E-7_peptide_start: 74_peptide_end: 91;Derives_from=tgondii-rna.Saeij_Jeroen_strains.B41.gene2757
TGME49_chrVIIb	CRAIG	peptide	815212	815245	.	+	0	ID=pep_tgondii-rna.Saeij_Jeroen_strains.B41.gene2757_27453;description=peptide_seq:QAADQAQESYQK_fdr_score:2.0573503280737985E-10_peptide_start: 155_peptide_end: 166;Derives_from=tgondii-rna.Saeij_Jeroen_strains.B41.gene2757
TGME49_chrVIIb	CRAIG	peptide	814784	815152	.	+	0	ID=pep_tgondii-rna.Saeij_Jeroen_strains.B41.gene2757_27832;description=peptide_seq:TSDSESKVFYYK_fdr_score:9.044582756744326E-10_peptide_start: 124_peptide_end: 135;Derives_from=tgondii-rna.Saeij_Jeroen_strains.B41.gene2757
TGME49_chrVIIb	CRAIG	peptide	814784	815152	.	+	0	ID=pep_tgondii-rna.Saeij_Jeroen_strains.B41.gene2757_28020;description=peptide_seq:TSDSESKVFYYK_fdr_score:1.2513282202358553E-8_peptide_start: 124_peptide_end: 135;Derives_from=tgondii-rna.Saeij_Jeroen_strains.B41.gene2757
TGME49_chrVIIb	CRAIG	peptide	814514	814574	.	+	0	ID=pep_tgondii-rna.Saeij_Jeroen_strains.B41.gene2757_28310;description=peptide_seq:NLVENCLDEQQPKDELSVEER_fdr_score:2.5590157522028805E-11_peptide_start: 34_peptide_end: 54;Derives_from=tgondii-rna.Saeij_Jeroen_strains.B41.gene2757
TGME49_chrVIIb	CRAIG	peptide	813342	813372	.	+	0	ID=pep_tgondii-rna.Saeij_Jeroen_strains.B41.gene2757_28418;description=peptide_seq:NLRDEYVYKAK_fdr_score:1.5333300585352975E-6_peptide_start: 7_peptide_end: 17;Derives_from=tgondii-rna.Saeij_Jeroen_strains.B41.gene2757
TGME49_chrVIIb	CRAIG	peptide	813375	814511	.	+	0	ID=pep_tgondii-rna.Saeij_Jeroen_strains.B41.gene2757_28470;description=peptide_seq:LAEQAERYDEMAEAMK_fdr_score:3.5459685998056778E-9_peptide_start: 18_peptide_end: 33;Derives_from=tgondii-rna.Saeij_Jeroen_strains.B41.gene2757
TGME49_chrVIIb	CRAIG	peptide	813342	813366	.	+	0	ID=pep_tgondii-rna.Saeij_Jeroen_strains.B41.gene2757_29115;description=peptide_seq:NLRDEYVYK_fdr_score:1.1643339284379131E-7_peptide_start: 7_peptide_end: 15;Derives_from=tgondii-rna.Saeij_Jeroen_strains.B41.gene2757
TGME49_chrVIIb	CRAIG	peptide	815377	815668	.	+	0	ID=pep_tgondii-rna.Saeij_Jeroen_strains.B41.gene2757_30340;description=peptide_seq:AFDDAITEFDNVSEDSYK_fdr_score:3.6819148029733394E-4_peptide_start: 210_peptide_end: 227;Derives_from=tgondii-rna.Saeij_Jeroen_strains.B41.gene2757
TGME49_chrVIIb	CRAIG	peptide	814553	814574	.	+	0	ID=pep_tgondii-rna.Saeij_Jeroen_strains.B41.gene2757_32488;description=peptide_seq:DELSVEER_fdr_score:0.009333915788907115_peptide_start: 47_peptide_end: 54;Derives_from=tgondii-rna.Saeij_Jeroen_strains.B41.gene2757
TGME49_chrVIIb	CRAIG	peptide	815176	815245	.	+	0	ID=pep_tgondii-rna.Saeij_Jeroen_strains.B41.gene2757_33427;description=peptide_seq:YISEFSGEEGKKQAADQAQESYQK_fdr_score:3.301577066885743E-9_peptide_start: 143_peptide_end: 166;Derives_from=tgondii-rna.Saeij_Jeroen_strains.B41.gene2757
TGME49_chrVIIb	CRAIG	peptide	815212	815293	.	+	0	ID=pep_tgondii-rna.Saeij_Jeroen_strains.B41.gene2757_34043;description=peptide_seq:QAADQAQESYQKATETAEAELPSTHPIR_fdr_score:1.4266401987515564E-6_peptide_start: 155_peptide_end: 182;Derives_from=tgondii-rna.Saeij_Jeroen_strains.B41.gene2757
TGME49_chrVIIb	CRAIG	peptide	814514	814574	.	+	0	ID=pep_tgondii-rna.Saeij_Jeroen_strains.B41.gene2757_34586;description=peptide_seq:NLVENCLDEQQPKDELSVEER_fdr_score:3.9071465370744493E-10_peptide_start: 34_peptide_end: 54;Derives_from=tgondii-rna.Saeij_Jeroen_strains.B41.gene2757
TGME49_chrVIIb	CRAIG	peptide	814736	814781	.	+	0	ID=pep_tgondii-rna.Saeij_Jeroen_strains.B41.gene2757_34789;description=peptide_seq:ICHDILQLLTDKLIPK_fdr_score:3.679185785062383E-4_peptide_start: 108_peptide_end: 123;Derives_from=tgondii-rna.Saeij_Jeroen_strains.B41.gene2757
TGME49_chrVIIb	CRAIG	peptide	815212	815293	.	+	0	ID=pep_tgondii-rna.Saeij_Jeroen_strains.B41.gene2757_35558;description=peptide_seq:QAADQAQESYQKATETAEAELPSTHPIR_fdr_score:8.231178528382868E-4_peptide_start: 155_peptide_end: 182;Derives_from=tgondii-rna.Saeij_Jeroen_strains.B41.gene2757
TGME49_chrVIIb	CRAIG	peptide	814514	814574	.	+	0	ID=pep_tgondii-rna.Saeij_Jeroen_strains.B41.gene2757_35649;description=peptide_seq:NLVENCLDEQQPKDELSVEER_fdr_score:1.8317302051678126E-9_peptide_start: 34_peptide_end: 54;Derives_from=tgondii-rna.Saeij_Jeroen_strains.B41.gene2757
TGME49_chrVIIb	CRAIG	peptide	815671	815698	.	+	0	ID=pep_tgondii-rna.Saeij_Jeroen_strains.B41.gene2757_35753;description=peptide_seq:DSTLIMQLLR_fdr_score:0.005718627046474752_peptide_start: 228_peptide_end: 237;Derives_from=tgondii-rna.Saeij_Jeroen_strains.B41.gene2757
TGME49_chrVIIb	CRAIG	peptide	815176	815206	.	+	0	ID=pep_tgondii-rna.Saeij_Jeroen_strains.B41.gene2757_36566;description=peptide_seq:YISEFSGEEGK_fdr_score:1.219983225118605E-8_peptide_start: 143_peptide_end: 153;Derives_from=tgondii-rna.Saeij_Jeroen_strains.B41.gene2757
TGME49_chrVIIb	CRAIG	peptide	814577	814598	.	+	0	ID=pep_tgondii-rna.Saeij_Jeroen_strains.B41.gene2757_36761;description=peptide_seq:NLLSVAYK_fdr_score:2.4987506246876566E-5_peptide_start: 55_peptide_end: 62;Derives_from=tgondii-rna.Saeij_Jeroen_strains.B41.gene2757
TGME49_chrVIIb	CRAIG	peptide	815377	815668	.	+	0	ID=pep_tgondii-rna.Saeij_Jeroen_strains.B41.gene2757_36940;description=peptide_seq:AFDDAITEFDNVSEDSYK_fdr_score:1.5292853543873242E-15_peptide_start: 210_peptide_end: 227;Derives_from=tgondii-rna.Saeij_Jeroen_strains.B41.gene2757
TGME49_chrVIIb	CRAIG	peptide	815377	815698	.	+	0	ID=pep_tgondii-rna.Saeij_Jeroen_strains.B41.gene2757_37112;description=peptide_seq:AFDDAITEFDNVSEDSYKDSTLIMQLLR_fdr_score:1.7720331284633552E-10_peptide_start: 210_peptide_end: 237;Derives_from=tgondii-rna.Saeij_Jeroen_strains.B41.gene2757
TGME49_chrVIIb	CRAIG	peptide	814514	814574	.	+	0	ID=pep_tgondii-rna.Saeij_Jeroen_strains.B41.gene2757_37368;description=peptide_seq:NLVENCLDEQQPKDELSVEER_fdr_score:1.3335967919741523E-11_peptide_start: 34_peptide_end: 54;Derives_from=tgondii-rna.Saeij_Jeroen_strains.B41.gene2757
TGME49_chrVIIb	CRAIG	peptide	814577	814598	.	+	0	ID=pep_tgondii-rna.Saeij_Jeroen_strains.B41.gene2757_37533;description=peptide_seq:NLLSVAYK_fdr_score:5.438457241967252E-4_peptide_start: 55_peptide_end: 62;Derives_from=tgondii-rna.Saeij_Jeroen_strains.B41.gene2757
TGME49_chrVIIb	CRAIG	peptide	814577	814598	.	+	0	ID=pep_tgondii-rna.Saeij_Jeroen_strains.B41.gene2757_38720;description=peptide_seq:NLLSVAYK_fdr_score:0.023699421965317918_peptide_start: 55_peptide_end: 62;Derives_from=tgondii-rna.Saeij_Jeroen_strains.B41.gene2757
TGME49_chrVIIb	CRAIG	peptide	814514	814574	.	+	0	ID=pep_tgondii-rna.Saeij_Jeroen_strains.B41.gene2757_39362;description=peptide_seq:NLVENCLDEQQPKDELSVEER_fdr_score:4.599947832292115E-13_peptide_start: 34_peptide_end: 54;Derives_from=tgondii-rna.Saeij_Jeroen_strains.B41.gene2757
TGME49_chrVIIb	CRAIG	peptide	815248	815293	.	+	0	ID=pep_tgondii-rna.Saeij_Jeroen_strains.B41.gene2757_40770;description=peptide_seq:ATETAEAELPSTHPIR_fdr_score:6.359429320937911E-7_peptide_start: 167_peptide_end: 182;Derives_from=tgondii-rna.Saeij_Jeroen_strains.B41.gene2757
TGME49_chrVIIb	CRAIG	peptide	815212	815293	.	+	0	ID=pep_tgondii-rna.Saeij_Jeroen_strains.B41.gene2757_40905;description=peptide_seq:QAADQAQESYQKATETAEAELPSTHPIR_fdr_score:3.9686039333274545E-5_peptide_start: 155_peptide_end: 182;Derives_from=tgondii-rna.Saeij_Jeroen_strains.B41.gene2757
TGME49_chrVIIb	CRAIG	peptide	815377	815698	.	+	0	ID=pep_tgondii-rna.Saeij_Jeroen_strains.B41.gene2757_41174;description=peptide_seq:AFDDAITEFDNVSEDSYKDSTLIMQLLR_fdr_score:3.831199772300447E-4_peptide_start: 210_peptide_end: 237;Derives_from=tgondii-rna.Saeij_Jeroen_strains.B41.gene2757
TGME49_chrVIIb	CRAIG	peptide	815176	815209	.	+	0	ID=pep_tgondii-rna.Saeij_Jeroen_strains.B41.gene2757_41266;description=peptide_seq:YISEFSGEEGKK_fdr_score:7.188921679980725E-8_peptide_start: 143_peptide_end: 154;Derives_from=tgondii-rna.Saeij_Jeroen_strains.B41.gene2757
TGME49_chrVIIb	CRAIG	peptide	814784	815152	.	+	0	ID=pep_tgondii-rna.Saeij_Jeroen_strains.B41.gene2757_41724;description=peptide_seq:TSDSESKVFYYK_fdr_score:3.6650621695000695E-4_peptide_start: 124_peptide_end: 135;Derives_from=tgondii-rna.Saeij_Jeroen_strains.B41.gene2757
TGME49_chrVIIb	CRAIG	peptide	814577	814616	.	+	0	ID=pep_tgondii-rna.Saeij_Jeroen_strains.B41.gene2757_41747;description=peptide_seq:NLLSVAYKNAVGAR_fdr_score:3.074873041565201E-7_peptide_start: 55_peptide_end: 68;Derives_from=tgondii-rna.Saeij_Jeroen_strains.B41.gene2757
TGME49_chrVIIb	CRAIG	peptide	815176	815206	.	+	0	ID=pep_tgondii-rna.Saeij_Jeroen_strains.B41.gene2757_41831;description=peptide_seq:YISEFSGEEGK_fdr_score:2.5597205582846672E-9_peptide_start: 143_peptide_end: 153;Derives_from=tgondii-rna.Saeij_Jeroen_strains.B41.gene2757
TGME49_chrVIIb	CRAIG	peptide	815377	815698	.	+	0	ID=pep_tgondii-rna.Saeij_Jeroen_strains.B41.gene2757_41983;description=peptide_seq:AFDDAITEFDNVSEDSYKDSTLIMQLLR_fdr_score:3.894737654429808E-9_peptide_start: 210_peptide_end: 237;Derives_from=tgondii-rna.Saeij_Jeroen_strains.B41.gene2757
TGME49_chrVIIb	CRAIG	peptide	813327	813366	.	+	0	ID=pep_tgondii-rna.Saeij_Jeroen_strains.B41.gene2757_43430;description=peptide_seq:AEEIKNLRDEYVYK_fdr_score:4.152332168155709E-10_peptide_start: 2_peptide_end: 15;Derives_from=tgondii-rna.Saeij_Jeroen_strains.B41.gene2757
TGME49_chrVIIb	CRAIG	peptide	815671	815698	.	+	0	ID=pep_tgondii-rna.Saeij_Jeroen_strains.B41.gene2757_44766;description=peptide_seq:DSTLIMQLLR_fdr_score:0.016651123235203548_peptide_start: 228_peptide_end: 237;Derives_from=tgondii-rna.Saeij_Jeroen_strains.B41.gene2757
TGME49_chrVIIb	CRAIG	peptide	813375	814511	.	+	0	ID=pep_tgondii-rna.Saeij_Jeroen_strains.B41.gene2757_45057;description=peptide_seq:LAEQAERYDEMAEAMK_fdr_score:5.789060519328389E-4_peptide_start: 18_peptide_end: 33;Derives_from=tgondii-rna.Saeij_Jeroen_strains.B41.gene2757
TGME49_chrVIIb	CRAIG	peptide	813342	813372	.	+	0	ID=pep_tgondii-rna.Saeij_Jeroen_strains.B41.gene2757_45159;description=peptide_seq:NLRDEYVYKAK_fdr_score:0.018288462823626433_peptide_start: 7_peptide_end: 17;Derives_from=tgondii-rna.Saeij_Jeroen_strains.B41.gene2757
TGME49_chrVIIb	CRAIG	peptide	813375	814511	.	+	0	ID=pep_tgondii-rna.Saeij_Jeroen_strains.B41.gene2757_46015;description=peptide_seq:LAEQAERYDEMAEAMK_fdr_score:3.9499726621070296E-4_peptide_start: 18_peptide_end: 33;Derives_from=tgondii-rna.Saeij_Jeroen_strains.B41.gene2757
TGME49_chrVIIb	CRAIG	peptide	814736	814781	.	+	0	ID=pep_tgondii-rna.Saeij_Jeroen_strains.B41.gene2757_46222;description=peptide_seq:ICHDILQLLTDKLIPK_fdr_score:0.0015747888684178265_peptide_start: 108_peptide_end: 123;Derives_from=tgondii-rna.Saeij_Jeroen_strains.B41.gene2757
TGME49_chrVIIb	CRAIG	peptide	813342	813366	.	+	0	ID=pep_tgondii-rna.Saeij_Jeroen_strains.B41.gene2757_46269;description=peptide_seq:NLRDEYVYK_fdr_score:0.0017215594371289343_peptide_start: 7_peptide_end: 15;Derives_from=tgondii-rna.Saeij_Jeroen_strains.B41.gene2757
TGME49_chrVIIb	CRAIG	peptide	814577	814616	.	+	0	ID=pep_tgondii-rna.Saeij_Jeroen_strains.B41.gene2757_46317;description=peptide_seq:NLLSVAYKNAVGAR_fdr_score:2.0011575190164573E-7_peptide_start: 55_peptide_end: 68;Derives_from=tgondii-rna.Saeij_Jeroen_strains.B41.gene2757
TGME49_chrVIIb	CRAIG	peptide	814553	814574	.	+	0	ID=pep_tgondii-rna.Saeij_Jeroen_strains.B41.gene2757_46659;description=peptide_seq:DELSVEER_fdr_score:0.010257604381159715_peptide_start: 47_peptide_end: 54;Derives_from=tgondii-rna.Saeij_Jeroen_strains.B41.gene2757
TGME49_chrVIIb	CRAIG	peptide	815248	815293	.	+	0	ID=pep_tgondii-rna.Saeij_Jeroen_strains.B41.gene2757_46943;description=peptide_seq:ATETAEAELPSTHPIR_fdr_score:1.8610031604332339E-9_peptide_start: 167_peptide_end: 182;Derives_from=tgondii-rna.Saeij_Jeroen_strains.B41.gene2757
TGME49_chrVIIb	CRAIG	peptide	814514	814550	.	+	0	ID=pep_tgondii-rna.Saeij_Jeroen_strains.B41.gene2757_48441;description=peptide_seq:NLVENCLDEQQPK_fdr_score:2.998644433231629E-9_peptide_start: 34_peptide_end: 46;Derives_from=tgondii-rna.Saeij_Jeroen_strains.B41.gene2757
TGME49_chrVIIb	CRAIG	peptide	815377	815698	.	+	0	ID=pep_tgondii-rna.Saeij_Jeroen_strains.B41.gene2757_49084;description=peptide_seq:AFDDAITEFDNVSEDSYKDSTLIMQLLR_fdr_score:5.1850732583017934E-14_peptide_start: 210_peptide_end: 237;Derives_from=tgondii-rna.Saeij_Jeroen_strains.B41.gene2757
TGME49_chrVIIb	CRAIG	peptide	814634	814667	.	+	0	ID=pep_tgondii-rna.Saeij_Jeroen_strains.B41.gene2757_49376;description=peptide_seq:IISSVEQKELSK_fdr_score:0.03161843515541265_peptide_start: 74_peptide_end: 85;Derives_from=tgondii-rna.Saeij_Jeroen_strains.B41.gene2757
TGME49_chrVIIb	CRAIG	peptide	815248	815293	.	+	0	ID=pep_tgondii-rna.Saeij_Jeroen_strains.B41.gene2757_50216;description=peptide_seq:ATETAEAELPSTHPIR_fdr_score:3.6622856989411683E-4_peptide_start: 167_peptide_end: 182;Derives_from=tgondii-rna.Saeij_Jeroen_strains.B41.gene2757
TGME49_chrVIIb	CRAIG	peptide	815377	815668	.	+	0	ID=pep_tgondii-rna.Saeij_Jeroen_strains.B41.gene2757_50549;description=peptide_seq:AFDDAITEFDNVSEDSYK_fdr_score:5.466756888846598E-12_peptide_start: 210_peptide_end: 227;Derives_from=tgondii-rna.Saeij_Jeroen_strains.B41.gene2757
TGME49_chrVIIb	CRAIG	peptide	815248	815293	.	+	0	ID=pep_tgondii-rna.Saeij_Jeroen_strains.B41.gene2757_50985;description=peptide_seq:ATETAEAELPSTHPIR_fdr_score:4.124113472607689E-9_peptide_start: 167_peptide_end: 182;Derives_from=tgondii-rna.Saeij_Jeroen_strains.B41.gene2757
TGME49_chrVIIb	CRAIG	peptide	815377	815698	.	+	0	ID=pep_tgondii-rna.Saeij_Jeroen_strains.B41.gene2757_51041;description=peptide_seq:AFDDAITEFDNVSEDSYKDSTLIMQLLR_fdr_score:5.30333449195887E-7_peptide_start: 210_peptide_end: 237;Derives_from=tgondii-rna.Saeij_Jeroen_strains.B41.gene2757
TGME49_chrVIIb	CRAIG	peptide	813342	813366	.	+	0	ID=pep_tgondii-rna.Saeij_Jeroen_strains.B41.gene2757_51282;description=peptide_seq:NLRDEYVYK_fdr_score:8.892682280160933E-8_peptide_start: 7_peptide_end: 15;Derives_from=tgondii-rna.Saeij_Jeroen_strains.B41.gene2757
TGME49_chrVIIb	CRAIG	peptide	814577	814616	.	+	0	ID=pep_tgondii-rna.Saeij_Jeroen_strains.B41.gene2757_52295;description=peptide_seq:NLLSVAYKNAVGAR_fdr_score:0.009133455865054731_peptide_start: 55_peptide_end: 68;Derives_from=tgondii-rna.Saeij_Jeroen_strains.B41.gene2757
TGME49_chrVIIb	CRAIG	peptide	815377	815668	.	+	0	ID=pep_tgondii-rna.Saeij_Jeroen_strains.B41.gene2757_52357;description=peptide_seq:AFDDAITEFDNVSEDSYK_fdr_score:8.577599716647336E-17_peptide_start: 210_peptide_end: 227;Derives_from=tgondii-rna.Saeij_Jeroen_strains.B41.gene2757
TGME49_chrVIIb	CRAIG	peptide	813327	813366	.	+	0	ID=pep_tgondii-rna.Saeij_Jeroen_strains.B41.gene2757_52606;description=peptide_seq:AEEIKNLRDEYVYK_fdr_score:6.048784586562619E-10_peptide_start: 2_peptide_end: 15;Derives_from=tgondii-rna.Saeij_Jeroen_strains.B41.gene2757
TGME49_chrVIIb	CRAIG	peptide	815377	815698	.	+	0	ID=pep_tgondii-rna.Saeij_Jeroen_strains.B41.gene2757_53012;description=peptide_seq:AFDDAITEFDNVSEDSYKDSTLIMQLLR_fdr_score:1.2616883676129154E-14_peptide_start: 210_peptide_end: 237;Derives_from=tgondii-rna.Saeij_Jeroen_strains.B41.gene2757
TGME49_chrVIIb	CRAIG	peptide	814784	815152	.	+	0	ID=pep_tgondii-rna.Saeij_Jeroen_strains.B41.gene2757_53742;description=peptide_seq:TSDSESKVFYYK_fdr_score:3.6957566648285087E-4_peptide_start: 124_peptide_end: 135;Derives_from=tgondii-rna.Saeij_Jeroen_strains.B41.gene2757
TGME49_chrVIIb	CRAIG	peptide	813375	814511	.	+	0	ID=pep_tgondii-rna.Saeij_Jeroen_strains.B41.gene2757_54605;description=peptide_seq:LAEQAERYDEMAEAMK_fdr_score:1.781345238837475E-152_peptide_start: 18_peptide_end: 33;Derives_from=tgondii-rna.Saeij_Jeroen_strains.B41.gene2757
TGME49_chrVIIb	CRAIG	peptide	813327	813366	.	+	0	ID=pep_tgondii-rna.Saeij_Jeroen_strains.B41.gene2757_55236;description=peptide_seq:AEEIKNLRDEYVYK_fdr_score:4.967779496268057E-4_peptide_start: 2_peptide_end: 15;Derives_from=tgondii-rna.Saeij_Jeroen_strains.B41.gene2757
TGME49_chrVIIb	CRAIG	peptide	813342	813366	.	+	0	ID=pep_tgondii-rna.Saeij_Jeroen_strains.B41.gene2757_55447;description=peptide_seq:NLRDEYVYK_fdr_score:6.597358750812228E-4_peptide_start: 7_peptide_end: 15;Derives_from=tgondii-rna.Saeij_Jeroen_strains.B41.gene2757
TGME49_chrVIIb	CRAIG	peptide	814736	814781	.	+	0	ID=pep_tgondii-rna.Saeij_Jeroen_strains.B41.gene2757_58569;description=peptide_seq:ICHDILQLLTDKLIPK_fdr_score:1.3398908378558182E-10_peptide_start: 108_peptide_end: 123;Derives_from=tgondii-rna.Saeij_Jeroen_strains.B41.gene2757
TGME49_chrVIIb	CRAIG	peptide	814784	815152	.	+	0	ID=pep_tgondii-rna.Saeij_Jeroen_strains.B41.gene2757_58855;description=peptide_seq:TSDSESKVFYYK_fdr_score:0.009359027677164596_peptide_start: 124_peptide_end: 135;Derives_from=tgondii-rna.Saeij_Jeroen_strains.B41.gene2757
TGME49_chrVIIb	CRAIG	peptide	815377	815698	.	+	0	ID=pep_tgondii-rna.Saeij_Jeroen_strains.B41.gene2757_58991;description=peptide_seq:AFDDAITEFDNVSEDSYKDSTLIMQLLR_fdr_score:4.0427618111301653E-4_peptide_start: 210_peptide_end: 237;Derives_from=tgondii-rna.Saeij_Jeroen_strains.B41.gene2757
TGME49_chrVIIb	CRAIG	peptide	813327	813366	.	+	0	ID=pep_tgondii-rna.Saeij_Jeroen_strains.B41.gene2757_59551;description=peptide_seq:AEEIKNLRDEYVYK_fdr_score:7.084721108028997E-11_peptide_start: 2_peptide_end: 15;Derives_from=tgondii-rna.Saeij_Jeroen_strains.B41.gene2757
##1DE-PAG_39,3216.114564344001,"generic|B_tgondii-rna.Saeij_Jeroen_strains.FOU.gene4519|",true,,"anchor protein",43,3216.114564344001,SGYGLPISQEVAK; SGYGLPISQEVAKELAENARK; SGYGLPISQEVAKELAENAR,ARANGEAQLGKYGGGAGGAAAASSLFEKR; FDSIGVENTEANR; PISQEVAKELAENAR; ALNDHHVLLEGALLKPN; SPSGVPMVDLLKAEGIIPGIK; ANGEAQLGKYGGGAGGAAAASSLFEKR; GLPISQEVAKELAENAR; RTVPPALPGVMFLSGGQSEEDASLNLNEMNK; YAAICQANR; VDKGLETLP…
TGME49_chrX	CRAIG	CDS	5250742	5250744	181.876	+	0	transcript_id "tgondii-rna.Saeij_Jeroen_strains.FOU.gene4519"; transcript_id "tgondii-rna.Saeij_Jeroen_strains.FOU.gene4519.0";
TGME49_chrX	CRAIG	CDS	5251160	5251268	1602.66	+	0	transcript_id "tgondii-rna.Saeij_Jeroen_strains.FOU.gene4519"; transcript_id "tgondii-rna.Saeij_Jeroen_strains.FOU.gene4519.0";
TGME49_chrX	CRAIG	CDS	5251591	5252567	6175.14	+	2	transcript_id "tgondii-rna.Saeij_Jeroen_strains.FOU.gene4519"; transcript_id "tgondii-rna.Saeij_Jeroen_strains.FOU.gene4519.0";
TGME49_chrX	CRAIG	peptide	5251847	5251877	.	+	0	ID=pep_tgondii-rna.Saeij_Jeroen_strains.FOU.gene4519_98;description=peptide_seq:ATMGLDGLSER_fdr_score:1.1170885145662466E-4_peptide_start: 123_peptide_end: 133;Derives_from=tgondii-rna.Saeij_Jeroen_strains.FOU.gene4519
TGME49_chrX	CRAIG	peptide	5252003	5252027	.	+	0	ID=pep_tgondii-rna.Saeij_Jeroen_strains.FOU.gene4519_2743;description=peptide_seq:YAAICQANR_fdr_score:0.024655963302752295_peptide_start: 175_peptide_end: 183;Derives_from=tgondii-rna.Saeij_Jeroen_strains.FOU.gene4519
TGME49_chrX	CRAIG	peptide	5251607	5251646	.	+	0	ID=pep_tgondii-rna.Saeij_Jeroen_strains.FOU.gene4519_2792;description=peptide_seq:RFDSIGVENTEANR_fdr_score:4.4411796148160985E-12_peptide_start: 43_peptide_end: 56;Derives_from=tgondii-rna.Saeij_Jeroen_strains.FOU.gene4519
TGME49_chrX	CRAIG	peptide	5251162	5251219	.	+	0	ID=pep_tgondii-rna.Saeij_Jeroen_strains.FOU.gene4519_3321;description=peptide_seq:SGYGLPISQEVAKELAENAR_fdr_score:9.331551131503969E-6_peptide_start: 2_peptide_end: 21;Derives_from=tgondii-rna.Saeij_Jeroen_strains.FOU.gene4519
TGME49_chrX	CRAIG	peptide	5251610	5251646	.	+	0	ID=pep_tgondii-rna.Saeij_Jeroen_strains.FOU.gene4519_3426;description=peptide_seq:FDSIGVENTEANR_fdr_score:5.71781237108929E-4_peptide_start: 44_peptide_end: 56;Derives_from=tgondii-rna.Saeij_Jeroen_strains.FOU.gene4519
TGME49_chrX	CRAIG	peptide	5251952	5252000	.	+	0	ID=pep_tgondii-rna.Saeij_Jeroen_strains.FOU.gene4519_3452;description=peptide_seq:GKPTNLSITEVAHGLAR_fdr_score:0.006196677618140987_peptide_start: 158_peptide_end: 174;Derives_from=tgondii-rna.Saeij_Jeroen_strains.FOU.gene4519
TGME49_chrX	CRAIG	peptide	5251682	5251736	.	+	0	ID=pep_tgondii-rna.Saeij_Jeroen_strains.FOU.gene4519_3678;description=peptide_seq:GLGQYISGAILFEETLYQK_fdr_score:3.672857195412272E-4_peptide_start: 68_peptide_end: 86;Derives_from=tgondii-rna.Saeij_Jeroen_strains.FOU.gene4519
TGME49_chrX	CRAIG	peptide	5251162	5251219	.	+	0	ID=pep_tgondii-rna.Saeij_Jeroen_strains.FOU.gene4519_4612;description=peptide_seq:SGYGLPISQEVAKELAENAR_fdr_score:5.555261742584252E-7_peptide_start: 2_peptide_end: 21;Derives_from=tgondii-rna.Saeij_Jeroen_strains.FOU.gene4519
TGME49_chrX	CRAIG	peptide	5251802	5251877	.	+	0	ID=pep_tgondii-rna.Saeij_Jeroen_strains.FOU.gene4519_5496;description=peptide_seq:VDKGLETLPLTDDEKATMGLDGLSER_fdr_score:0.003255506015446057_peptide_start: 108_peptide_end: 133;Derives_from=tgondii-rna.Saeij_Jeroen_strains.FOU.gene4519
TGME49_chrX	CRAIG	peptide	5252507	5252558	.	+	0	ID=pep_tgondii-rna.Saeij_Jeroen_strains.FOU.gene4519_5660;description=peptide_seq:YGGGAGGAAAASSLFEKR_fdr_score:4.648656774846048E-4_peptide_start: 343_peptide_end: 360;Derives_from=tgondii-rna.Saeij_Jeroen_strains.FOU.gene4519
TGME49_chrX	CRAIG	peptide	5252507	5252558	.	+	0	ID=pep_tgondii-rna.Saeij_Jeroen_strains.FOU.gene4519_5683;description=peptide_seq:YGGGAGGAAAASSLFEKR_fdr_score:1.2006278126455712E-7_peptide_start: 343_peptide_end: 360;Derives_from=tgondii-rna.Saeij_Jeroen_strains.FOU.gene4519
TGME49_chrX	CRAIG	peptide	5251775	5251844	.	+	0	ID=pep_tgondii-rna.Saeij_Jeroen_strains.FOU.gene4519_5957;description=peptide_seq:AEGIIPGIKVDKGLETLPLTDDEK_fdr_score:0.0017358344855911974_peptide_start: 99_peptide_end: 122;Derives_from=tgondii-rna.Saeij_Jeroen_strains.FOU.gene4519
TGME49_chrX	CRAIG	peptide	5251739	5251772	.	+	0	ID=pep_tgondii-rna.Saeij_Jeroen_strains.FOU.gene4519_5991;description=peptide_seq:SPSGVPMVDLLK_fdr_score:7.681940234257676E-8_peptide_start: 87_peptide_end: 98;Derives_from=tgondii-rna.Saeij_Jeroen_strains.FOU.gene4519
TGME49_chrX	CRAIG	peptide	5251610	5251646	.	+	0	ID=pep_tgondii-rna.Saeij_Jeroen_strains.FOU.gene4519_6581;description=peptide_seq:FDSIGVENTEANR_fdr_score:6.362542027282575E-10_peptide_start: 44_peptide_end: 56;Derives_from=tgondii-rna.Saeij_Jeroen_strains.FOU.gene4519
TGME49_chrX	CRAIG	peptide	5252210	5252246	.	+	0	ID=pep_tgondii-rna.Saeij_Jeroen_strains.FOU.gene4519_6831;description=peptide_seq:PASHEEIAFYTVR_fdr_score:2.7927212864156164E-5_peptide_start: 244_peptide_end: 256;Derives_from=tgondii-rna.Saeij_Jeroen_strains.FOU.gene4519
TGME49_chrX	CRAIG	peptide	5252351	5252390	.	+	0	ID=pep_tgondii-rna.Saeij_Jeroen_strains.FOU.gene4519_6962;description=peptide_seq:MGPHPFQLSFSYGR_fdr_score:2.8134241009127236E-8_peptide_start: 291_peptide_end: 304;Derives_from=tgondii-rna.Saeij_Jeroen_strains.FOU.gene4519
TGME49_chrX	CRAIG	peptide	5251162	5251219	.	+	0	ID=pep_tgondii-rna.Saeij_Jeroen_strains.FOU.gene4519_7434;description=peptide_seq:SGYGLPISQEVAKELAENAR_fdr_score:7.943966294234891E-9_peptide_start: 2_peptide_end: 21;Derives_from=tgondii-rna.Saeij_Jeroen_strains.FOU.gene4519
TGME49_chrX	CRAIG	peptide	5251610	5251646	.	+	0	ID=pep_tgondii-rna.Saeij_Jeroen_strains.FOU.gene4519_8308;description=peptide_seq:FDSIGVENTEANR_fdr_score:1.218141598442881E-10_peptide_start: 44_peptide_end: 56;Derives_from=tgondii-rna.Saeij_Jeroen_strains.FOU.gene4519
TGME49_chrX	CRAIG	peptide	5251811	5251844	.	+	0	ID=pep_tgondii-rna.Saeij_Jeroen_strains.FOU.gene4519_8781;description=peptide_seq:GLETLPLTDDEK_fdr_score:1.3228679777758183E-5_peptide_start: 111_peptide_end: 122;Derives_from=tgondii-rna.Saeij_Jeroen_strains.FOU.gene4519
TGME49_chrX	CRAIG	peptide	5251243	5251604	.	+	0	ID=pep_tgondii-rna.Saeij_Jeroen_strains.FOU.gene4519_8810;description=peptide_seq:GILAADESTGTIKK_fdr_score:3.3495936723615694E-9_peptide_start: 29_peptide_end: 42;Derives_from=tgondii-rna.Saeij_Jeroen_strains.FOU.gene4519
TGME49_chrX	CRAIG	peptide	5251811	5251877	.	+	0	ID=pep_tgondii-rna.Saeij_Jeroen_strains.FOU.gene4519_9049;description=peptide_seq:GLETLPLTDDEKATMGLDGLSER_fdr_score:0.0015615861939131696_peptide_start: 111_peptide_end: 133;Derives_from=tgondii-rna.Saeij_Jeroen_strains.FOU.gene4519
TGME49_chrX	CRAIG	peptide	5251162	5251219	.	+	0	ID=pep_tgondii-rna.Saeij_Jeroen_strains.FOU.gene4519_9124;description=peptide_seq:SGYGLPISQEVAKELAENAR_fdr_score:0.004122187604112253_peptide_start: 2_peptide_end: 21;Derives_from=tgondii-rna.Saeij_Jeroen_strains.FOU.gene4519
TGME49_chrX	CRAIG	peptide	5252351	5252390	.	+	0	ID=pep_tgondii-rna.Saeij_Jeroen_strains.FOU.gene4519_9374;description=peptide_seq:MGPHPFQLSFSYGR_fdr_score:3.661986754423893E-4_peptide_start: 291_peptide_end: 304;Derives_from=tgondii-rna.Saeij_Jeroen_strains.FOU.gene4519
TGME49_chrX	CRAIG	peptide	5251952	5252000	.	+	0	ID=pep_tgondii-rna.Saeij_Jeroen_strains.FOU.gene4519_9397;description=peptide_seq:GKPTNLSITEVAHGLAR_fdr_score:0.009912550244198784_peptide_start: 158_peptide_end: 174;Derives_from=tgondii-rna.Saeij_Jeroen_strains.FOU.gene4519
TGME49_chrX	CRAIG	peptide	5251739	5251799	.	+	0	ID=pep_tgondii-rna.Saeij_Jeroen_strains.FOU.gene4519_9451;description=peptide_seq:SPSGVPMVDLLKAEGIIPGIK_fdr_score:6.712996776238559E-8_peptide_start: 87_peptide_end: 107;Derives_from=tgondii-rna.Saeij_Jeroen_strains.FOU.gene4519
TGME49_chrX	CRAIG	peptide	5251952	5252000	.	+	0	ID=pep_tgondii-rna.Saeij_Jeroen_strains.FOU.gene4519_9575;description=peptide_seq:GKPTNLSITEVAHGLAR_fdr_score:1.4275402226019072E-12_peptide_start: 158_peptide_end: 174;Derives_from=tgondii-rna.Saeij_Jeroen_strains.FOU.gene4519
TGME49_chrX	CRAIG	peptide	5251739	5251772	.	+	0	ID=pep_tgondii-rna.Saeij_Jeroen_strains.FOU.gene4519_10145;description=peptide_seq:SPSGVPMVDLLK_fdr_score:0.009402133270131298_peptide_start: 87_peptide_end: 98;Derives_from=tgondii-rna.Saeij_Jeroen_strains.FOU.gene4519
TGME49_chrX	CRAIG	peptide	5251802	5251877	.	+	0	ID=pep_tgondii-rna.Saeij_Jeroen_strains.FOU.gene4519_10825;description=peptide_seq:VDKGLETLPLTDDEKATMGLDGLSER_fdr_score:3.6618726102793545E-4_peptide_start: 108_peptide_end: 133;Derives_from=tgondii-rna.Saeij_Jeroen_strains.FOU.gene4519
TGME49_chrX	CRAIG	peptide	5251952	5252000	.	+	0	ID=pep_tgondii-rna.Saeij_Jeroen_strains.FOU.gene4519_10950;description=peptide_seq:GKPTNLSITEVAHGLAR_fdr_score:0.005169138220493362_peptide_start: 158_peptide_end: 174;Derives_from=tgondii-rna.Saeij_Jeroen_strains.FOU.gene4519
TGME49_chrX	CRAIG	peptide	5252507	5252555	.	+	0	ID=pep_tgondii-rna.Saeij_Jeroen_strains.FOU.gene4519_10961;description=peptide_seq:YGGGAGGAAAASSLFEK_fdr_score:4.6457017248177426E-11_peptide_start: 343_peptide_end: 359;Derives_from=tgondii-rna.Saeij_Jeroen_strains.FOU.gene4519
TGME49_chrX	CRAIG	peptide	5251162	5251219	.	+	0	ID=pep_tgondii-rna.Saeij_Jeroen_strains.FOU.gene4519_11512;description=peptide_seq:SGYGLPISQEVAKELAENAR_fdr_score:2.3236940467239E-10_peptide_start: 2_peptide_end: 21;Derives_from=tgondii-rna.Saeij_Jeroen_strains.FOU.gene4519
TGME49_chrX	CRAIG	peptide	5251610	5251646	.	+	0	ID=pep_tgondii-rna.Saeij_Jeroen_strains.FOU.gene4519_11704;description=peptide_seq:FDSIGVENTEANR_fdr_score:3.6718074883156294E-4_peptide_start: 44_peptide_end: 56;Derives_from=tgondii-rna.Saeij_Jeroen_strains.FOU.gene4519
TGME49_chrX	CRAIG	peptide	5251162	5251219	.	+	0	ID=pep_tgondii-rna.Saeij_Jeroen_strains.FOU.gene4519_12459;description=peptide_seq:SGYGLPISQEVAKELAENAR_fdr_score:6.143245442538675E-11_peptide_start: 2_peptide_end: 21;Derives_from=tgondii-rna.Saeij_Jeroen_strains.FOU.gene4519
TGME49_chrX	CRAIG	peptide	5251607	5251658	.	+	0	ID=pep_tgondii-rna.Saeij_Jeroen_strains.FOU.gene4519_13225;description=peptide_seq:RFDSIGVENTEANRAFYR_fdr_score:3.664872651716516E-4_peptide_start: 43_peptide_end: 60;Derives_from=tgondii-rna.Saeij_Jeroen_strains.FOU.gene4519
TGME49_chrX	CRAIG	peptide	5251802	5251877	.	+	0	ID=pep_tgondii-rna.Saeij_Jeroen_strains.FOU.gene4519_13697;description=peptide_seq:VDKGLETLPLTDDEKATMGLDGLSER_fdr_score:4.4009194397136E-4_peptide_start: 108_peptide_end: 133;Derives_from=tgondii-rna.Saeij_Jeroen_strains.FOU.gene4519
TGME49_chrX	CRAIG	peptide	5251162	5251198	.	+	0	ID=pep_tgondii-rna.Saeij_Jeroen_strains.FOU.gene4519_14068;description=peptide_seq:SGYGLPISQEVAK_fdr_score:2.7927212864156163E-7_peptide_start: 2_peptide_end: 14;Derives_from=tgondii-rna.Saeij_Jeroen_strains.FOU.gene4519
TGME49_chrX	CRAIG	peptide	5251739	5251799	.	+	0	ID=pep_tgondii-rna.Saeij_Jeroen_strains.FOU.gene4519_14159;description=peptide_seq:SPSGVPMVDLLKAEGIIPGIK_fdr_score:1.757527009652139E-7_peptide_start: 87_peptide_end: 107;Derives_from=tgondii-rna.Saeij_Jeroen_strains.FOU.gene4519
TGME49_chrX	CRAIG	peptide	5251162	5251222	.	+	0	ID=pep_tgondii-rna.Saeij_Jeroen_strains.FOU.gene4519_14284;description=peptide_seq:SGYGLPISQEVAKELAENARK_fdr_score:0.0034139047223359703_peptide_start: 2_peptide_end: 22;Derives_from=tgondii-rna.Saeij_Jeroen_strains.FOU.gene4519
TGME49_chrX	CRAIG	peptide	5252261	5252348	.	+	0	ID=pep_tgondii-rna.Saeij_Jeroen_strains.FOU.gene4519_14484;description=peptide_seq:TVPPALPGVMFLSGGQSEEDASLNLNEMNK_fdr_score:2.5218176468522632E-11_peptide_start: 261_peptide_end: 290;Derives_from=tgondii-rna.Saeij_Jeroen_strains.FOU.gene4519
TGME49_chrX	CRAIG	peptide	5251610	5251646	.	+	0	ID=pep_tgondii-rna.Saeij_Jeroen_strains.FOU.gene4519_15064;description=peptide_seq:FDSIGVENTEANR_fdr_score:5.035558632171234E-9_peptide_start: 44_peptide_end: 56;Derives_from=tgondii-rna.Saeij_Jeroen_strains.FOU.gene4519
TGME49_chrX	CRAIG	peptide	5251607	5251646	.	+	0	ID=pep_tgondii-rna.Saeij_Jeroen_strains.FOU.gene4519_15104;description=peptide_seq:RFDSIGVENTEANR_fdr_score:1.0603014005930372E-8_peptide_start: 43_peptide_end: 56;Derives_from=tgondii-rna.Saeij_Jeroen_strains.FOU.gene4519
TGME49_chrX	CRAIG	peptide	5252351	5252390	.	+	0	ID=pep_tgondii-rna.Saeij_Jeroen_strains.FOU.gene4519_15627;description=peptide_seq:MGPHPFQLSFSYGR_fdr_score:1.1059333904751077E-7_peptide_start: 291_peptide_end: 304;Derives_from=tgondii-rna.Saeij_Jeroen_strains.FOU.gene4519
TGME49_chrX	CRAIG	peptide	5252261	5252348	.	+	0	ID=pep_tgondii-rna.Saeij_Jeroen_strains.FOU.gene4519_15882;description=peptide_seq:TVPPALPGVMFLSGGQSEEDASLNLNEMNK_fdr_score:4.892796531069781E-11_peptide_start: 261_peptide_end: 290;Derives_from=tgondii-rna.Saeij_Jeroen_strains.FOU.gene4519
TGME49_chrX	CRAIG	peptide	5251604	5251646	.	+	0	ID=pep_tgondii-rna.Saeij_Jeroen_strains.FOU.gene4519_16316;description=peptide_seq:KRFDSIGVENTEANR_fdr_score:3.66142488244375E-10_peptide_start: 42_peptide_end: 56;Derives_from=tgondii-rna.Saeij_Jeroen_strains.FOU.gene4519
TGME49_chrX	CRAIG	peptide	5251610	5251646	.	+	0	ID=pep_tgondii-rna.Saeij_Jeroen_strains.FOU.gene4519_16371;description=peptide_seq:FDSIGVENTEANR_fdr_score:9.240600893486955E-10_peptide_start: 44_peptide_end: 56;Derives_from=tgondii-rna.Saeij_Jeroen_strains.FOU.gene4519
TGME49_chrX	CRAIG	peptide	5252507	5252558	.	+	0	ID=pep_tgondii-rna.Saeij_Jeroen_strains.FOU.gene4519_16885;description=peptide_seq:YGGGAGGAAAASSLFEKR_fdr_score:8.966093030637459E-7_peptide_start: 343_peptide_end: 360;Derives_from=tgondii-rna.Saeij_Jeroen_strains.FOU.gene4519
TGME49_chrX	CRAIG	peptide	5251739	5251799	.	+	0	ID=pep_tgondii-rna.Saeij_Jeroen_strains.FOU.gene4519_17240;description=peptide_seq:SPSGVPMVDLLKAEGIIPGIK_fdr_score:5.563235425527901E-4_peptide_start: 87_peptide_end: 107;Derives_from=tgondii-rna.Saeij_Jeroen_strains.FOU.gene4519
TGME49_chrX	CRAIG	peptide	5252003	5252027	.	+	0	ID=pep_tgondii-rna.Saeij_Jeroen_strains.FOU.gene4519_17298;description=peptide_seq:YAAICQANR_fdr_score:1.9567727935677443E-8_peptide_start: 175_peptide_end: 183;Derives_from=tgondii-rna.Saeij_Jeroen_strains.FOU.gene4519
TGME49_chrX	CRAIG	peptide	5252480	5252558	.	+	0	ID=pep_tgondii-rna.Saeij_Jeroen_strains.FOU.gene4519_17482;description=peptide_seq:ANGEAQLGKYGGGAGGAAAASSLFEKR_fdr_score:9.291587504887264E-12_peptide_start: 334_peptide_end: 360;Derives_from=tgondii-rna.Saeij_Jeroen_strains.FOU.gene4519
TGME49_chrX	CRAIG	peptide	5251162	5251219	.	+	0	ID=pep_tgondii-rna.Saeij_Jeroen_strains.FOU.gene4519_17498;description=peptide_seq:SGYGLPISQEVAKELAENAR_fdr_score:5.303462778232595E-4_peptide_start: 2_peptide_end: 21;Derives_from=tgondii-rna.Saeij_Jeroen_strains.FOU.gene4519
TGME49_chrX	CRAIG	peptide	5251243	5251604	.	+	0	ID=pep_tgondii-rna.Saeij_Jeroen_strains.FOU.gene4519_17993;description=peptide_seq:GILAADESTGTIKK_fdr_score:2.987288546199567E-9_peptide_start: 29_peptide_end: 42;Derives_from=tgondii-rna.Saeij_Jeroen_strains.FOU.gene4519
TGME49_chrX	CRAIG	peptide	5252351	5252390	.	+	0	ID=pep_tgondii-rna.Saeij_Jeroen_strains.FOU.gene4519_18518;description=peptide_seq:MGPHPFQLSFSYGR_fdr_score:4.9306424323179334E-8_peptide_start: 291_peptide_end: 304;Derives_from=tgondii-rna.Saeij_Jeroen_strains.FOU.gene4519
TGME49_chrX	CRAIG	peptide	5252507	5252558	.	+	0	ID=pep_tgondii-rna.Saeij_Jeroen_strains.FOU.gene4519_18836;description=peptide_seq:YGGGAGGAAAASSLFEKR_fdr_score:4.191246683989941E-10_peptide_start: 343_peptide_end: 360;Derives_from=tgondii-rna.Saeij_Jeroen_strains.FOU.gene4519
TGME49_chrX	CRAIG	peptide	5251610	5251646	.	+	0	ID=pep_tgondii-rna.Saeij_Jeroen_strains.FOU.gene4519_18929;description=peptide_seq:FDSIGVENTEANR_fdr_score:4.1908011862992057E-10_peptide_start: 44_peptide_end: 56;Derives_from=tgondii-rna.Saeij_Jeroen_strains.FOU.gene4519
TGME49_chrX	CRAIG	peptide	5252507	5252558	.	+	0	ID=pep_tgondii-rna.Saeij_Jeroen_strains.FOU.gene4519_19077;description=peptide_seq:YGGGAGGAAAASSLFEKR_fdr_score:9.154068754924787E-7_peptide_start: 343_peptide_end: 360;Derives_from=tgondii-rna.Saeij_Jeroen_strains.FOU.gene4519
TGME49_chrX	CRAIG	peptide	5251775	5251808	.	+	0	ID=pep_tgondii-rna.Saeij_Jeroen_strains.FOU.gene4519_19258;description=peptide_seq:AEGIIPGIKVDK_fdr_score:2.8448916177195163E-9_peptide_start: 99_peptide_end: 110;Derives_from=tgondii-rna.Saeij_Jeroen_strains.FOU.gene4519
TGME49_chrX	CRAIG	peptide	5252393	5252414	.	+	0	ID=pep_tgondii-rna.Saeij_Jeroen_strains.FOU.gene4519_19699;description=peptide_seq:ALQASCLK_fdr_score:4.997501249375312E-4_peptide_start: 305_peptide_end: 312;Derives_from=tgondii-rna.Saeij_Jeroen_strains.FOU.gene4519
TGME49_chrX	CRAIG	peptide	5251243	5251604	.	+	0	ID=pep_tgondii-rna.Saeij_Jeroen_strains.FOU.gene4519_19771;description=peptide_seq:GILAADESTGTIKK_fdr_score:1.47985704640361E-8_peptide_start: 29_peptide_end: 42;Derives_from=tgondii-rna.Saeij_Jeroen_strains.FOU.gene4519
TGME49_chrX	CRAIG	peptide	5251607	5251658	.	+	0	ID=pep_tgondii-rna.Saeij_Jeroen_strains.FOU.gene4519_19969;description=peptide_seq:RFDSIGVENTEANRAFYR_fdr_score:3.641895444593647E-9_peptide_start: 43_peptide_end: 60;Derives_from=tgondii-rna.Saeij_Jeroen_strains.FOU.gene4519
TGME49_chrX	CRAIG	peptide	5251243	5251604	.	+	0	ID=pep_tgondii-rna.Saeij_Jeroen_strains.FOU.gene4519_20652;description=peptide_seq:GILAADESTGTIKK_fdr_score:1.2815517400790529E-8_peptide_start: 29_peptide_end: 42;Derives_from=tgondii-rna.Saeij_Jeroen_strains.FOU.gene4519
TGME49_chrX	CRAIG	peptide	5252474	5252558	.	+	0	ID=pep_tgondii-rna.Saeij_Jeroen_strains.FOU.gene4519_20824;description=peptide_seq:ARANGEAQLGKYGGGAGGAAAASSLFEKR_fdr_score:1.469853308639798E-6_peptide_start: 332_peptide_end: 360;Derives_from=tgondii-rna.Saeij_Jeroen_strains.FOU.gene4519
TGME49_chrX	CRAIG	peptide	5251162	5251219	.	+	0	ID=pep_tgondii-rna.Saeij_Jeroen_strains.FOU.gene4519_20897;description=peptide_seq:SGYGLPISQEVAKELAENAR_fdr_score:3.3595960800723376E-11_peptide_start: 2_peptide_end: 21;Derives_from=tgondii-rna.Saeij_Jeroen_strains.FOU.gene4519
TGME49_chrX	CRAIG	peptide	5251739	5251808	.	+	0	ID=pep_tgondii-rna.Saeij_Jeroen_strains.FOU.gene4519_21662;description=peptide_seq:SPSGVPMVDLLKAEGIIPGIKVDK_fdr_score:2.1987865111606992E-7_peptide_start: 87_peptide_end: 110;Derives_from=tgondii-rna.Saeij_Jeroen_strains.FOU.gene4519
TGME49_chrX	CRAIG	peptide	5251925	5252000	.	+	0	ID=pep_tgondii-rna.Saeij_Jeroen_strains.FOU.gene4519_21964;description=peptide_seq:AVLSIDPAKGKPTNLSITEVAHGLAR_fdr_score:2.818638819365952E-9_peptide_start: 149_peptide_end: 174;Derives_from=tgondii-rna.Saeij_Jeroen_strains.FOU.gene4519
TGME49_chrX	CRAIG	peptide	5252351	5252390	.	+	0	ID=pep_tgondii-rna.Saeij_Jeroen_strains.FOU.gene4519_22205;description=peptide_seq:MGPHPFQLSFSYGR_fdr_score:1.949945668374829E-8_peptide_start: 291_peptide_end: 304;Derives_from=tgondii-rna.Saeij_Jeroen_strains.FOU.gene4519
TGME49_chrX	CRAIG	peptide	5251225	5251604	.	+	0	ID=pep_tgondii-rna.Saeij_Jeroen_strains.FOU.gene4519_22463;description=peptide_seq:IAAPGKGILAADESTGTIKK_fdr_score:2.7119038533870465E-8_peptide_start: 23_peptide_end: 42;Derives_from=tgondii-rna.Saeij_Jeroen_strains.FOU.gene4519
TGME49_chrX	CRAIG	peptide	5251952	5252000	.	+	0	ID=pep_tgondii-rna.Saeij_Jeroen_strains.FOU.gene4519_22475;description=peptide_seq:GKPTNLSITEVAHGLAR_fdr_score:0.009912550244198784_peptide_start: 158_peptide_end: 174;Derives_from=tgondii-rna.Saeij_Jeroen_strains.FOU.gene4519
TGME49_chrX	CRAIG	peptide	5251162	5251219	.	+	0	ID=pep_tgondii-rna.Saeij_Jeroen_strains.FOU.gene4519_22955;description=peptide_seq:SGYGLPISQEVAKELAENAR_fdr_score:3.6758394013805816E-4_peptide_start: 2_peptide_end: 21;Derives_from=tgondii-rna.Saeij_Jeroen_strains.FOU.gene4519
TGME49_chrX	CRAIG	peptide	5251739	5251799	.	+	0	ID=pep_tgondii-rna.Saeij_Jeroen_strains.FOU.gene4519_23096;description=peptide_seq:SPSGVPMVDLLKAEGIIPGIK_fdr_score:5.258951501385418E-8_peptide_start: 87_peptide_end: 107;Derives_from=tgondii-rna.Saeij_Jeroen_strains.FOU.gene4519
TGME49_chrX	CRAIG	peptide	5251739	5251772	.	+	0	ID=pep_tgondii-rna.Saeij_Jeroen_strains.FOU.gene4519_23229;description=peptide_seq:SPSGVPMVDLLK_fdr_score:3.527647940735515E-4_peptide_start: 87_peptide_end: 98;Derives_from=tgondii-rna.Saeij_Jeroen_strains.FOU.gene4519
TGME49_chrX	CRAIG	peptide	5251162	5251222	.	+	0	ID=pep_tgondii-rna.Saeij_Jeroen_strains.FOU.gene4519_23311;description=peptide_seq:SGYGLPISQEVAKELAENARK_fdr_score:3.797210521528369E-12_peptide_start: 2_peptide_end: 22;Derives_from=tgondii-rna.Saeij_Jeroen_strains.FOU.gene4519
TGME49_chrX	CRAIG	peptide	5251162	5251219	.	+	0	ID=pep_tgondii-rna.Saeij_Jeroen_strains.FOU.gene4519_23376;description=peptide_seq:SGYGLPISQEVAKELAENAR_fdr_score:3.146267934851575E-11_peptide_start: 2_peptide_end: 21;Derives_from=tgondii-rna.Saeij_Jeroen_strains.FOU.gene4519
TGME49_chrX	CRAIG	peptide	5251952	5252000	.	+	0	ID=pep_tgondii-rna.Saeij_Jeroen_strains.FOU.gene4519_23990;description=peptide_seq:GKPTNLSITEVAHGLAR_fdr_score:0.019405904438332976_peptide_start: 158_peptide_end: 174;Derives_from=tgondii-rna.Saeij_Jeroen_strains.FOU.gene4519
TGME49_chrX	CRAIG	peptide	5252258	5252348	.	+	0	ID=pep_tgondii-rna.Saeij_Jeroen_strains.FOU.gene4519_24166;description=peptide_seq:RTVPPALPGVMFLSGGQSEEDASLNLNEMNK_fdr_score:5.440461228738458E-13_peptide_start: 260_peptide_end: 290;Derives_from=tgondii-rna.Saeij_Jeroen_strains.FOU.gene4519
TGME49_chrX	CRAIG	peptide	5251952	5252000	.	+	0	ID=pep_tgondii-rna.Saeij_Jeroen_strains.FOU.gene4519_24178;description=peptide_seq:GKPTNLSITEVAHGLAR_fdr_score:2.9482782754108685E-8_peptide_start: 158_peptide_end: 174;Derives_from=tgondii-rna.Saeij_Jeroen_strains.FOU.gene4519
TGME49_chrX	CRAIG	peptide	5251952	5252000	.	+	0	ID=pep_tgondii-rna.Saeij_Jeroen_strains.FOU.gene4519_24594;description=peptide_seq:GKPTNLSITEVAHGLAR_fdr_score:7.082432619340933E-4_peptide_start: 158_peptide_end: 174;Derives_from=tgondii-rna.Saeij_Jeroen_strains.FOU.gene4519
TGME49_chrX	CRAIG	peptide	5251952	5252000	.	+	0	ID=pep_tgondii-rna.Saeij_Jeroen_strains.FOU.gene4519_25021;description=peptide_seq:GKPTNLSITEVAHGLAR_fdr_score:0.0037560439320376755_peptide_start: 158_peptide_end: 174;Derives_from=tgondii-rna.Saeij_Jeroen_strains.FOU.gene4519
TGME49_chrX	CRAIG	peptide	5252444	5252471	.	+	0	ID=pep_tgondii-rna.Saeij_Jeroen_strains.FOU.gene4519_25052;description=peptide_seq:AKAQQVLMER_fdr_score:2.3878912243933776E-8_peptide_start: 322_peptide_end: 331;Derives_from=tgondii-rna.Saeij_Jeroen_strains.FOU.gene4519
TGME49_chrX	CRAIG	peptide	5251162	5251219	.	+	0	ID=pep_tgondii-rna.Saeij_Jeroen_strains.FOU.gene4519_26508;description=peptide_seq:SGYGLPISQEVAKELAENAR_fdr_score:0.0034629792837436615_peptide_start: 2_peptide_end: 21;Derives_from=tgondii-rna.Saeij_Jeroen_strains.FOU.gene4519
TGME49_chrX	CRAIG	peptide	5251925	5252000	.	+	0	ID=pep_tgondii-rna.Saeij_Jeroen_strains.FOU.gene4519_26739;description=peptide_seq:AVLSIDPAKGKPTNLSITEVAHGLAR_fdr_score:9.883971141026142E-10_peptide_start: 149_peptide_end: 174;Derives_from=tgondii-rna.Saeij_Jeroen_strains.FOU.gene4519
TGME49_chrX	CRAIG	peptide	5251682	5251736	.	+	0	ID=pep_tgondii-rna.Saeij_Jeroen_strains.FOU.gene4519_26765;description=peptide_seq:GLGQYISGAILFEETLYQK_fdr_score:1.5018751860183634E-14_peptide_start: 68_peptide_end: 86;Derives_from=tgondii-rna.Saeij_Jeroen_strains.FOU.gene4519
TGME49_chrX	CRAIG	peptide	5251649	5251679	.	+	0	ID=pep_tgondii-rna.Saeij_Jeroen_strains.FOU.gene4519_27836;description=peptide_seq:AFYRDLLFSTK_fdr_score:3.46217915921239E-8_peptide_start: 57_peptide_end: 67;Derives_from=tgondii-rna.Saeij_Jeroen_strains.FOU.gene4519
TGME49_chrX	CRAIG	peptide	5251243	5251604	.	+	0	ID=pep_tgondii-rna.Saeij_Jeroen_strains.FOU.gene4519_28027;description=peptide_seq:GILAADESTGTIKK_fdr_score:0.0059762613396714985_peptide_start: 29_peptide_end: 42;Derives_from=tgondii-rna.Saeij_Jeroen_strains.FOU.gene4519
TGME49_chrX	CRAIG	peptide	5252003	5252027	.	+	0	ID=pep_tgondii-rna.Saeij_Jeroen_strains.FOU.gene4519_28544;description=peptide_seq:YAAICQANR_fdr_score:3.486357432382294E-8_peptide_start: 175_peptide_end: 183;Derives_from=tgondii-rna.Saeij_Jeroen_strains.FOU.gene4519
TGME49_chrX	CRAIG	peptide	5251162	5251219	.	+	0	ID=pep_tgondii-rna.Saeij_Jeroen_strains.FOU.gene4519_29365;description=peptide_seq:SGYGLPISQEVAKELAENAR_fdr_score:5.413333140948477E-15_peptide_start: 2_peptide_end: 21;Derives_from=tgondii-rna.Saeij_Jeroen_strains.FOU.gene4519
TGME49_chrX	CRAIG	peptide	5252210	5252246	.	+	0	ID=pep_tgondii-rna.Saeij_Jeroen_strains.FOU.gene4519_29540;description=peptide_seq:PASHEEIAFYTVR_fdr_score:4.556545256783374E-5_peptide_start: 244_peptide_end: 256;Derives_from=tgondii-rna.Saeij_Jeroen_strains.FOU.gene4519
TGME49_chrX	CRAIG	peptide	5251171	5251219	.	+	0	ID=pep_tgondii-rna.Saeij_Jeroen_strains.FOU.gene4519_30072;description=peptide_seq:GLPISQEVAKELAENAR_fdr_score:6.467354558015112E-6_peptide_start: 5_peptide_end: 21;Derives_from=tgondii-rna.Saeij_Jeroen_strains.FOU.gene4519
TGME49_chrX	CRAIG	peptide	5251604	5251646	.	+	0	ID=pep_tgondii-rna.Saeij_Jeroen_strains.FOU.gene4519_30106;description=peptide_seq:KRFDSIGVENTEANR_fdr_score:0.0016267056856770845_peptide_start: 42_peptide_end: 56;Derives_from=tgondii-rna.Saeij_Jeroen_strains.FOU.gene4519
TGME49_chrX	CRAIG	peptide	5251162	5251222	.	+	0	ID=pep_tgondii-rna.Saeij_Jeroen_strains.FOU.gene4519_30176;description=peptide_seq:SGYGLPISQEVAKELAENARK_fdr_score:0.0034139925518290293_peptide_start: 2_peptide_end: 22;Derives_from=tgondii-rna.Saeij_Jeroen_strains.FOU.gene4519
TGME49_chrX	CRAIG	peptide	5252480	5252558	.	+	0	ID=pep_tgondii-rna.Saeij_Jeroen_strains.FOU.gene4519_30428;description=peptide_seq:ANGEAQLGKYGGGAGGAAAASSLFEKR_fdr_score:0.009459238286224485_peptide_start: 334_peptide_end: 360;Derives_from=tgondii-rna.Saeij_Jeroen_strains.FOU.gene4519
TGME49_chrX	CRAIG	peptide	5251249	5251604	.	+	0	ID=pep_tgondii-rna.Saeij_Jeroen_strains.FOU.gene4519_31374;description=peptide_seq:LAADESTGTIKK_fdr_score:0.004615655531928637_peptide_start: 31_peptide_end: 42;Derives_from=tgondii-rna.Saeij_Jeroen_strains.FOU.gene4519
TGME49_chrX	CRAIG	peptide	5252129	5252177	.	+	0	ID=pep_tgondii-rna.Saeij_Jeroen_strains.FOU.gene4519_31623;description=peptide_seq:ALNDHHVLLEGALLKPN_fdr_score:9.260075844430726E-6_peptide_start: 217_peptide_end: 233;Derives_from=tgondii-rna.Saeij_Jeroen_strains.FOU.gene4519
TGME49_chrX	CRAIG	peptide	5251162	5251219	.	+	0	ID=pep_tgondii-rna.Saeij_Jeroen_strains.FOU.gene4519_31687;description=peptide_seq:SGYGLPISQEVAKELAENAR_fdr_score:7.905758108970878E-9_peptide_start: 2_peptide_end: 21;Derives_from=tgondii-rna.Saeij_Jeroen_strains.FOU.gene4519
TGME49_chrX	CRAIG	peptide	5251177	5251219	.	+	0	ID=pep_tgondii-rna.Saeij_Jeroen_strains.FOU.gene4519_31801;description=peptide_seq:PISQEVAKELAENAR_fdr_score:1.0582943822206546E-9_peptide_start: 7_peptide_end: 21;Derives_from=tgondii-rna.Saeij_Jeroen_strains.FOU.gene4519
TGME49_chrX	CRAIG	peptide	5251162	5251198	.	+	0	ID=pep_tgondii-rna.Saeij_Jeroen_strains.FOU.gene4519_32425;description=peptide_seq:SGYGLPISQEVAK_fdr_score:6.173383896287152E-9_peptide_start: 2_peptide_end: 14;Derives_from=tgondii-rna.Saeij_Jeroen_strains.FOU.gene4519
TGME49_chrX	CRAIG	peptide	5251811	5251877	.	+	0	ID=pep_tgondii-rna.Saeij_Jeroen_strains.FOU.gene4519_32589;description=peptide_seq:GLETLPLTDDEKATMGLDGLSER_fdr_score:4.915261192499129E-8_peptide_start: 111_peptide_end: 133;Derives_from=tgondii-rna.Saeij_Jeroen_strains.FOU.gene4519
TGME49_chrX	CRAIG	peptide	5251682	5251736	.	+	0	ID=pep_tgondii-rna.Saeij_Jeroen_strains.FOU.gene4519_32933;description=peptide_seq:GLGQYISGAILFEETLYQK_fdr_score:2.665960782979988E-7_peptide_start: 68_peptide_end: 86;Derives_from=tgondii-rna.Saeij_Jeroen_strains.FOU.gene4519
TGME49_chrX	CRAIG	peptide	5251162	5251219	.	+	0	ID=pep_tgondii-rna.Saeij_Jeroen_strains.FOU.gene4519_33342;description=peptide_seq:SGYGLPISQEVAKELAENAR_fdr_score:1.0638095687425402E-7_peptide_start: 2_peptide_end: 21;Derives_from=tgondii-rna.Saeij_Jeroen_strains.FOU.gene4519
TGME49_chrX	CRAIG	peptide	5251925	5252000	.	+	0	ID=pep_tgondii-rna.Saeij_Jeroen_strains.FOU.gene4519_33524;description=peptide_seq:AVLSIDPAKGKPTNLSITEVAHGLAR_fdr_score:3.8115908731378435E-4_peptide_start: 149_peptide_end: 174;Derives_from=tgondii-rna.Saeij_Jeroen_strains.FOU.gene4519
TGME49_chrX	CRAIG	peptide	5251682	5251736	.	+	0	ID=pep_tgondii-rna.Saeij_Jeroen_strains.FOU.gene4519_33621;description=peptide_seq:GLGQYISGAILFEETLYQK_fdr_score:1.2193431747766763E-8_peptide_start: 68_peptide_end: 86;Derives_from=tgondii-rna.Saeij_Jeroen_strains.FOU.gene4519
TGME49_chrX	CRAIG	peptide	5251162	5251219	.	+	0	ID=pep_tgondii-rna.Saeij_Jeroen_strains.FOU.gene4519_34693;description=peptide_seq:SGYGLPISQEVAKELAENAR_fdr_score:3.664110222060214E-4_peptide_start: 2_peptide_end: 21;Derives_from=tgondii-rna.Saeij_Jeroen_strains.FOU.gene4519
TGME49_chrX	CRAIG	peptide	5251604	5251646	.	+	0	ID=pep_tgondii-rna.Saeij_Jeroen_strains.FOU.gene4519_35017;description=peptide_seq:KRFDSIGVENTEANR_fdr_score:0.0037504376428901926_peptide_start: 42_peptide_end: 56;Derives_from=tgondii-rna.Saeij_Jeroen_strains.FOU.gene4519
TGME49_chrX	CRAIG	peptide	5252444	5252471	.	+	0	ID=pep_tgondii-rna.Saeij_Jeroen_strains.FOU.gene4519_35051;description=peptide_seq:AKAQQVLMER_fdr_score:0.003389768344005808_peptide_start: 322_peptide_end: 331;Derives_from=tgondii-rna.Saeij_Jeroen_strains.FOU.gene4519
TGME49_chrX	CRAIG	peptide	5252003	5252027	.	+	0	ID=pep_tgondii-rna.Saeij_Jeroen_strains.FOU.gene4519_35122;description=peptide_seq:YAAICQANR_fdr_score:0.003590315984110135_peptide_start: 175_peptide_end: 183;Derives_from=tgondii-rna.Saeij_Jeroen_strains.FOU.gene4519
TGME49_chrX	CRAIG	peptide	5251610	5251646	.	+	0	ID=pep_tgondii-rna.Saeij_Jeroen_strains.FOU.gene4519_35224;description=peptide_seq:FDSIGVENTEANR_fdr_score:3.66488800120698E-4_peptide_start: 44_peptide_end: 56;Derives_from=tgondii-rna.Saeij_Jeroen_strains.FOU.gene4519
TGME49_chrX	CRAIG	peptide	5251925	5252000	.	+	0	ID=pep_tgondii-rna.Saeij_Jeroen_strains.FOU.gene4519_35878;description=peptide_seq:AVLSIDPAKGKPTNLSITEVAHGLAR_fdr_score:8.997665633845609E-11_peptide_start: 149_peptide_end: 174;Derives_from=tgondii-rna.Saeij_Jeroen_strains.FOU.gene4519
TGME49_chrX	CRAIG	peptide	5251802	5251877	.	+	0	ID=pep_tgondii-rna.Saeij_Jeroen_strains.FOU.gene4519_36274;description=peptide_seq:VDKGLETLPLTDDEKATMGLDGLSER_fdr_score:9.927272759517279E-12_peptide_start: 108_peptide_end: 133;Derives_from=tgondii-rna.Saeij_Jeroen_strains.FOU.gene4519
TGME49_chrX	CRAIG	peptide	5252507	5252555	.	+	0	ID=pep_tgondii-rna.Saeij_Jeroen_strains.FOU.gene4519_36556;description=peptide_seq:YGGGAGGAAAASSLFEK_fdr_score:2.3034004184144122E-11_peptide_start: 343_peptide_end: 359;Derives_from=tgondii-rna.Saeij_Jeroen_strains.FOU.gene4519
TGME49_chrX	CRAIG	peptide	5252393	5252414	.	+	0	ID=pep_tgondii-rna.Saeij_Jeroen_strains.FOU.gene4519_36904;description=peptide_seq:ALQASCLK_fdr_score:0.036272040302267_peptide_start: 305_peptide_end: 312;Derives_from=tgondii-rna.Saeij_Jeroen_strains.FOU.gene4519
TGME49_chrX	CRAIG	peptide	5251162	5251198	.	+	0	ID=pep_tgondii-rna.Saeij_Jeroen_strains.FOU.gene4519_37781;description=peptide_seq:SGYGLPISQEVAK_fdr_score:9.002248277477462E-9_peptide_start: 2_peptide_end: 14;Derives_from=tgondii-rna.Saeij_Jeroen_strains.FOU.gene4519
TGME49_chrX	CRAIG	peptide	5251607	5251646	.	+	0	ID=pep_tgondii-rna.Saeij_Jeroen_strains.FOU.gene4519_37977;description=peptide_seq:RFDSIGVENTEANR_fdr_score:7.423898197426368E-12_peptide_start: 43_peptide_end: 56;Derives_from=tgondii-rna.Saeij_Jeroen_strains.FOU.gene4519
TGME49_chrX	CRAIG	peptide	5251739	5251799	.	+	0	ID=pep_tgondii-rna.Saeij_Jeroen_strains.FOU.gene4519_38204;description=peptide_seq:SPSGVPMVDLLKAEGIIPGIK_fdr_score:5.766507537020941E-7_peptide_start: 87_peptide_end: 107;Derives_from=tgondii-rna.Saeij_Jeroen_strains.FOU.gene4519
TGME49_chrX	CRAIG	peptide	5252444	5252471	.	+	0	ID=pep_tgondii-rna.Saeij_Jeroen_strains.FOU.gene4519_39291;description=peptide_seq:AKAQQVLMER_fdr_score:1.9108093012317372E-5_peptide_start: 322_peptide_end: 331;Derives_from=tgondii-rna.Saeij_Jeroen_strains.FOU.gene4519
TGME49_chrX	CRAIG	peptide	5251802	5251877	.	+	0	ID=pep_tgondii-rna.Saeij_Jeroen_strains.FOU.gene4519_39431;description=peptide_seq:VDKGLETLPLTDDEKATMGLDGLSER_fdr_score:2.0694273091575472E-8_peptide_start: 108_peptide_end: 133;Derives_from=tgondii-rna.Saeij_Jeroen_strains.FOU.gene4519
TGME49_chrX	CRAIG	peptide	5251775	5251844	.	+	0	ID=pep_tgondii-rna.Saeij_Jeroen_strains.FOU.gene4519_39460;description=peptide_seq:AEGIIPGIKVDKGLETLPLTDDEK_fdr_score:0.003347090396067611_peptide_start: 99_peptide_end: 122;Derives_from=tgondii-rna.Saeij_Jeroen_strains.FOU.gene4519
TGME49_chrX	CRAIG	peptide	5252507	5252558	.	+	0	ID=pep_tgondii-rna.Saeij_Jeroen_strains.FOU.gene4519_39509;description=peptide_seq:YGGGAGGAAAASSLFEKR_fdr_score:6.52368522450665E-12_peptide_start: 343_peptide_end: 360;Derives_from=tgondii-rna.Saeij_Jeroen_strains.FOU.gene4519
TGME49_chrX	CRAIG	peptide	5252351	5252390	.	+	0	ID=pep_tgondii-rna.Saeij_Jeroen_strains.FOU.gene4519_39578;description=peptide_seq:MGPHPFQLSFSYGR_fdr_score:0.003333802993151289_peptide_start: 291_peptide_end: 304;Derives_from=tgondii-rna.Saeij_Jeroen_strains.FOU.gene4519
TGME49_chrX	CRAIG	peptide	5251682	5251736	.	+	0	ID=pep_tgondii-rna.Saeij_Jeroen_strains.FOU.gene4519_39781;description=peptide_seq:GLGQYISGAILFEETLYQK_fdr_score:3.6405434962248606E-8_peptide_start: 68_peptide_end: 86;Derives_from=tgondii-rna.Saeij_Jeroen_strains.FOU.gene4519
TGME49_chrX	CRAIG	peptide	5251162	5251219	.	+	0	ID=pep_tgondii-rna.Saeij_Jeroen_strains.FOU.gene4519_40259;description=peptide_seq:SGYGLPISQEVAKELAENAR_fdr_score:2.4150788341401643E-10_peptide_start: 2_peptide_end: 21;Derives_from=tgondii-rna.Saeij_Jeroen_strains.FOU.gene4519
TGME49_chrX	CRAIG	peptide	5252351	5252390	.	+	0	ID=pep_tgondii-rna.Saeij_Jeroen_strains.FOU.gene4519_40262;description=peptide_seq:MGPHPFQLSFSYGR_fdr_score:0.003984981106332884_peptide_start: 291_peptide_end: 304;Derives_from=tgondii-rna.Saeij_Jeroen_strains.FOU.gene4519
TGME49_chrX	CRAIG	peptide	5252480	5252558	.	+	0	ID=pep_tgondii-rna.Saeij_Jeroen_strains.FOU.gene4519_40463;description=peptide_seq:ANGEAQLGKYGGGAGGAAAASSLFEKR_fdr_score:3.554982130062497E-11_peptide_start: 334_peptide_end: 360;Derives_from=tgondii-rna.Saeij_Jeroen_strains.FOU.gene4519
TGME49_chrX	CRAIG	peptide	5251739	5251808	.	+	0	ID=pep_tgondii-rna.Saeij_Jeroen_strains.FOU.gene4519_40732;description=peptide_seq:SPSGVPMVDLLKAEGIIPGIKVDK_fdr_score:0.002681852213867411_peptide_start: 87_peptide_end: 110;Derives_from=tgondii-rna.Saeij_Jeroen_strains.FOU.gene4519
TGME49_chrX	CRAIG	peptide	5252507	5252558	.	+	0	ID=pep_tgondii-rna.Saeij_Jeroen_strains.FOU.gene4519_40754;description=peptide_seq:YGGGAGGAAAASSLFEKR_fdr_score:0.0017185807107589174_peptide_start: 343_peptide_end: 360;Derives_from=tgondii-rna.Saeij_Jeroen_strains.FOU.gene4519
TGME49_chrX	CRAIG	peptide	5252507	5252558	.	+	0	ID=pep_tgondii-rna.Saeij_Jeroen_strains.FOU.gene4519_40849;description=peptide_seq:YGGGAGGAAAASSLFEKR_fdr_score:0.009712067429742635_peptide_start: 343_peptide_end: 360;Derives_from=tgondii-rna.Saeij_Jeroen_strains.FOU.gene4519
TGME49_chrX	CRAIG	peptide	5251243	5251604	.	+	0	ID=pep_tgondii-rna.Saeij_Jeroen_strains.FOU.gene4519_41506;description=peptide_seq:GILAADESTGTIKK_fdr_score:1.3456548913094042E-8_peptide_start: 29_peptide_end: 42;Derives_from=tgondii-rna.Saeij_Jeroen_strains.FOU.gene4519
TGME49_chrX	CRAIG	peptide	5252351	5252390	.	+	0	ID=pep_tgondii-rna.Saeij_Jeroen_strains.FOU.gene4519_42134;description=peptide_seq:MGPHPFQLSFSYGR_fdr_score:1.9732821197509155E-8_peptide_start: 291_peptide_end: 304;Derives_from=tgondii-rna.Saeij_Jeroen_strains.FOU.gene4519
TGME49_chrX	CRAIG	peptide	5251162	5251219	.	+	0	ID=pep_tgondii-rna.Saeij_Jeroen_strains.FOU.gene4519_42273;description=peptide_seq:SGYGLPISQEVAKELAENAR_fdr_score:2.3199707641730454E-9_peptide_start: 2_peptide_end: 21;Derives_from=tgondii-rna.Saeij_Jeroen_strains.FOU.gene4519
TGME49_chrX	CRAIG	peptide	5251610	5251646	.	+	0	ID=pep_tgondii-rna.Saeij_Jeroen_strains.FOU.gene4519_42491;description=peptide_seq:FDSIGVENTEANR_fdr_score:4.855910096287271E-10_peptide_start: 44_peptide_end: 56;Derives_from=tgondii-rna.Saeij_Jeroen_strains.FOU.gene4519
TGME49_chrX	CRAIG	peptide	5251610	5251679	.	+	0	ID=pep_tgondii-rna.Saeij_Jeroen_strains.FOU.gene4519_42694;description=peptide_seq:FDSIGVENTEANRAFYRDLLFSTK_fdr_score:5.9360442601952695E-6_peptide_start: 44_peptide_end: 67;Derives_from=tgondii-rna.Saeij_Jeroen_strains.FOU.gene4519
TGME49_chrX	CRAIG	peptide	5251610	5251658	.	+	0	ID=pep_tgondii-rna.Saeij_Jeroen_strains.FOU.gene4519_42767;description=peptide_seq:FDSIGVENTEANRAFYR_fdr_score:0.01657438865475683_peptide_start: 44_peptide_end: 60;Derives_from=tgondii-rna.Saeij_Jeroen_strains.FOU.gene4519
TGME49_chrX	CRAIG	peptide	5251162	5251219	.	+	0	ID=pep_tgondii-rna.Saeij_Jeroen_strains.FOU.gene4519_43236;description=peptide_seq:SGYGLPISQEVAKELAENAR_fdr_score:0.0036219992280323277_peptide_start: 2_peptide_end: 21;Derives_from=tgondii-rna.Saeij_Jeroen_strains.FOU.gene4519
TGME49_chrX	CRAIG	peptide	5251682	5251736	.	+	0	ID=pep_tgondii-rna.Saeij_Jeroen_strains.FOU.gene4519_43787;description=peptide_seq:GLGQYISGAILFEETLYQK_fdr_score:2.351765293823677E-9_peptide_start: 68_peptide_end: 86;Derives_from=tgondii-rna.Saeij_Jeroen_strains.FOU.gene4519
TGME49_chrX	CRAIG	peptide	5252507	5252555	.	+	0	ID=pep_tgondii-rna.Saeij_Jeroen_strains.FOU.gene4519_45761;description=peptide_seq:YGGGAGGAAAASSLFEK_fdr_score:3.599515616437769E-8_peptide_start: 343_peptide_end: 359;Derives_from=tgondii-rna.Saeij_Jeroen_strains.FOU.gene4519
TGME49_chrX	CRAIG	peptide	5252003	5252027	.	+	0	ID=pep_tgondii-rna.Saeij_Jeroen_strains.FOU.gene4519_46020;description=peptide_seq:YAAICQANR_fdr_score:1.3550795623045826E-7_peptide_start: 175_peptide_end: 183;Derives_from=tgondii-rna.Saeij_Jeroen_strains.FOU.gene4519
TGME49_chrX	CRAIG	peptide	5252261	5252348	.	+	0	ID=pep_tgondii-rna.Saeij_Jeroen_strains.FOU.gene4519_46482;description=peptide_seq:TVPPALPGVMFLSGGQSEEDASLNLNEMNK_fdr_score:0.017791493299007328_peptide_start: 261_peptide_end: 290;Derives_from=tgondii-rna.Saeij_Jeroen_strains.FOU.gene4519
TGME49_chrX	CRAIG	peptide	5251952	5252000	.	+	0	ID=pep_tgondii-rna.Saeij_Jeroen_strains.FOU.gene4519_46624;description=peptide_seq:GKPTNLSITEVAHGLAR_fdr_score:0.005189668445257622_peptide_start: 158_peptide_end: 174;Derives_from=tgondii-rna.Saeij_Jeroen_strains.FOU.gene4519
TGME49_chrX	CRAIG	peptide	5252261	5252348	.	+	0	ID=pep_tgondii-rna.Saeij_Jeroen_strains.FOU.gene4519_46743;description=peptide_seq:TVPPALPGVMFLSGGQSEEDASLNLNEMNK_fdr_score:9.676784937766353E-13_peptide_start: 261_peptide_end: 290;Derives_from=tgondii-rna.Saeij_Jeroen_strains.FOU.gene4519
TGME49_chrX	CRAIG	peptide	5251682	5251736	.	+	0	ID=pep_tgondii-rna.Saeij_Jeroen_strains.FOU.gene4519_46777;description=peptide_seq:GLGQYISGAILFEETLYQK_fdr_score:2.326094008072932E-12_peptide_start: 68_peptide_end: 86;Derives_from=tgondii-rna.Saeij_Jeroen_strains.FOU.gene4519
TGME49_chrX	CRAIG	peptide	5251811	5251877	.	+	0	ID=pep_tgondii-rna.Saeij_Jeroen_strains.FOU.gene4519_47912;description=peptide_seq:GLETLPLTDDEKATMGLDGLSER_fdr_score:5.8847395219684726E-8_peptide_start: 111_peptide_end: 133;Derives_from=tgondii-rna.Saeij_Jeroen_strains.FOU.gene4519
TGME49_chrX	CRAIG	peptide	5251811	5251877	.	+	0	ID=pep_tgondii-rna.Saeij_Jeroen_strains.FOU.gene4519_48015;description=peptide_seq:GLETLPLTDDEKATMGLDGLSER_fdr_score:1.1932657871301595E-4_peptide_start: 111_peptide_end: 133;Derives_from=tgondii-rna.Saeij_Jeroen_strains.FOU.gene4519
TGME49_chrX	CRAIG	peptide	5251162	5251219	.	+	0	ID=pep_tgondii-rna.Saeij_Jeroen_strains.FOU.gene4519_48153;description=peptide_seq:SGYGLPISQEVAKELAENAR_fdr_score:5.623978742785862E-7_peptide_start: 2_peptide_end: 21;Derives_from=tgondii-rna.Saeij_Jeroen_strains.FOU.gene4519
TGME49_chrX	CRAIG	peptide	5251739	5251799	.	+	0	ID=pep_tgondii-rna.Saeij_Jeroen_strains.FOU.gene4519_48692;description=peptide_seq:SPSGVPMVDLLKAEGIIPGIK_fdr_score:9.649489838315E-10_peptide_start: 87_peptide_end: 107;Derives_from=tgondii-rna.Saeij_Jeroen_strains.FOU.gene4519
TGME49_chrX	CRAIG	peptide	5252507	5252558	.	+	0	ID=pep_tgondii-rna.Saeij_Jeroen_strains.FOU.gene4519_48731;description=peptide_seq:YGGGAGGAAAASSLFEKR_fdr_score:3.0874813282144002E-6_peptide_start: 343_peptide_end: 360;Derives_from=tgondii-rna.Saeij_Jeroen_strains.FOU.gene4519
TGME49_chrX	CRAIG	peptide	5251682	5251772	.	+	0	ID=pep_tgondii-rna.Saeij_Jeroen_strains.FOU.gene4519_48939;description=peptide_seq:GLGQYISGAILFEETLYQKSPSGVPMVDLLK_fdr_score:8.341182288098962E-5_peptide_start: 68_peptide_end: 98;Derives_from=tgondii-rna.Saeij_Jeroen_strains.FOU.gene4519
TGME49_chrX	CRAIG	peptide	5251952	5252000	.	+	0	ID=pep_tgondii-rna.Saeij_Jeroen_strains.FOU.gene4519_49790;description=peptide_seq:GKPTNLSITEVAHGLAR_fdr_score:1.6330320854060043E-8_peptide_start: 158_peptide_end: 174;Derives_from=tgondii-rna.Saeij_Jeroen_strains.FOU.gene4519
TGME49_chrX	CRAIG	peptide	5251739	5251808	.	+	0	ID=pep_tgondii-rna.Saeij_Jeroen_strains.FOU.gene4519_49901;description=peptide_seq:SPSGVPMVDLLKAEGIIPGIKVDK_fdr_score:0.0018107633571827976_peptide_start: 87_peptide_end: 110;Derives_from=tgondii-rna.Saeij_Jeroen_strains.FOU.gene4519
TGME49_chrX	CRAIG	peptide	5251739	5251772	.	+	0	ID=pep_tgondii-rna.Saeij_Jeroen_strains.FOU.gene4519_49918;description=peptide_seq:SPSGVPMVDLLK_fdr_score:3.233677279007556E-4_peptide_start: 87_peptide_end: 98;Derives_from=tgondii-rna.Saeij_Jeroen_strains.FOU.gene4519
TGME49_chrX	CRAIG	peptide	5251610	5251679	.	+	0	ID=pep_tgondii-rna.Saeij_Jeroen_strains.FOU.gene4519_50520;description=peptide_seq:FDSIGVENTEANRAFYRDLLFSTK_fdr_score:8.820197471167925E-4_peptide_start: 44_peptide_end: 67;Derives_from=tgondii-rna.Saeij_Jeroen_strains.FOU.gene4519
TGME49_chrX	CRAIG	peptide	5251682	5251736	.	+	0	ID=pep_tgondii-rna.Saeij_Jeroen_strains.FOU.gene4519_50937;description=peptide_seq:GLGQYISGAILFEETLYQK_fdr_score:7.20228121233501E-9_peptide_start: 68_peptide_end: 86;Derives_from=tgondii-rna.Saeij_Jeroen_strains.FOU.gene4519
TGME49_chrX	CRAIG	peptide	5252507	5252558	.	+	0	ID=pep_tgondii-rna.Saeij_Jeroen_strains.FOU.gene4519_51777;description=peptide_seq:YGGGAGGAAAASSLFEKR_fdr_score:6.026398565423172E-10_peptide_start: 343_peptide_end: 360;Derives_from=tgondii-rna.Saeij_Jeroen_strains.FOU.gene4519
TGME49_chrX	CRAIG	peptide	5251607	5251658	.	+	0	ID=pep_tgondii-rna.Saeij_Jeroen_strains.FOU.gene4519_51949;description=peptide_seq:RFDSIGVENTEANRAFYR_fdr_score:2.0422725845624274E-8_peptide_start: 43_peptide_end: 60;Derives_from=tgondii-rna.Saeij_Jeroen_strains.FOU.gene4519
TGME49_chrX	CRAIG	peptide	5251811	5251877	.	+	0	ID=pep_tgondii-rna.Saeij_Jeroen_strains.FOU.gene4519_52014;description=peptide_seq:GLETLPLTDDEKATMGLDGLSER_fdr_score:3.784418799728436E-4_peptide_start: 111_peptide_end: 133;Derives_from=tgondii-rna.Saeij_Jeroen_strains.FOU.gene4519
TGME49_chrX	CRAIG	peptide	5251607	5251658	.	+	0	ID=pep_tgondii-rna.Saeij_Jeroen_strains.FOU.gene4519_52339;description=peptide_seq:RFDSIGVENTEANRAFYR_fdr_score:8.23241605949529E-8_peptide_start: 43_peptide_end: 60;Derives_from=tgondii-rna.Saeij_Jeroen_strains.FOU.gene4519
TGME49_chrX	CRAIG	peptide	5251952	5252000	.	+	0	ID=pep_tgondii-rna.Saeij_Jeroen_strains.FOU.gene4519_52412;description=peptide_seq:GKPTNLSITEVAHGLAR_fdr_score:9.51834933659682E-14_peptide_start: 158_peptide_end: 174;Derives_from=tgondii-rna.Saeij_Jeroen_strains.FOU.gene4519
TGME49_chrX	CRAIG	peptide	5251952	5252000	.	+	0	ID=pep_tgondii-rna.Saeij_Jeroen_strains.FOU.gene4519_53309;description=peptide_seq:GKPTNLSITEVAHGLAR_fdr_score:0.005169138220493362_peptide_start: 158_peptide_end: 174;Derives_from=tgondii-rna.Saeij_Jeroen_strains.FOU.gene4519
TGME49_chrX	CRAIG	peptide	5251739	5251799	.	+	0	ID=pep_tgondii-rna.Saeij_Jeroen_strains.FOU.gene4519_53727;description=peptide_seq:SPSGVPMVDLLKAEGIIPGIK_fdr_score:0.005754625907027333_peptide_start: 87_peptide_end: 107;Derives_from=tgondii-rna.Saeij_Jeroen_strains.FOU.gene4519
TGME49_chrX	CRAIG	peptide	5251649	5251679	.	+	0	ID=pep_tgondii-rna.Saeij_Jeroen_strains.FOU.gene4519_55022;description=peptide_seq:AFYRDLLFSTK_fdr_score:3.737194051471919E-9_peptide_start: 57_peptide_end: 67;Derives_from=tgondii-rna.Saeij_Jeroen_strains.FOU.gene4519
TGME49_chrX	CRAIG	peptide	5251243	5251607	.	+	0	ID=pep_tgondii-rna.Saeij_Jeroen_strains.FOU.gene4519_55292;description=peptide_seq:GILAADESTGTIKKR_fdr_score:9.280093648736345E-9_peptide_start: 29_peptide_end: 43;Derives_from=tgondii-rna.Saeij_Jeroen_strains.FOU.gene4519
TGME49_chrX	CRAIG	peptide	5251162	5251219	.	+	0	ID=pep_tgondii-rna.Saeij_Jeroen_strains.FOU.gene4519_55549;description=peptide_seq:SGYGLPISQEVAKELAENAR_fdr_score:7.347741950363416E-8_peptide_start: 2_peptide_end: 21;Derives_from=tgondii-rna.Saeij_Jeroen_strains.FOU.gene4519
TGME49_chrX	CRAIG	peptide	5251162	5251219	.	+	0	ID=pep_tgondii-rna.Saeij_Jeroen_strains.FOU.gene4519_56774;description=peptide_seq:SGYGLPISQEVAKELAENAR_fdr_score:1.1202282365303579E-10_peptide_start: 2_peptide_end: 21;Derives_from=tgondii-rna.Saeij_Jeroen_strains.FOU.gene4519
TGME49_chrX	CRAIG	peptide	5251610	5251658	.	+	0	ID=pep_tgondii-rna.Saeij_Jeroen_strains.FOU.gene4519_56847;description=peptide_seq:FDSIGVENTEANRAFYR_fdr_score:9.555233320755832E-6_peptide_start: 44_peptide_end: 60;Derives_from=tgondii-rna.Saeij_Jeroen_strains.FOU.gene4519
TGME49_chrX	CRAIG	peptide	5251607	5251646	.	+	0	ID=pep_tgondii-rna.Saeij_Jeroen_strains.FOU.gene4519_57393;description=peptide_seq:RFDSIGVENTEANR_fdr_score:1.6286116924146307E-9_peptide_start: 43_peptide_end: 56;Derives_from=tgondii-rna.Saeij_Jeroen_strains.FOU.gene4519
TGME49_chrX	CRAIG	peptide	5251162	5251219	.	+	0	ID=pep_tgondii-rna.Saeij_Jeroen_strains.FOU.gene4519_57486;description=peptide_seq:SGYGLPISQEVAKELAENAR_fdr_score:0.019076264601106396_peptide_start: 2_peptide_end: 21;Derives_from=tgondii-rna.Saeij_Jeroen_strains.FOU.gene4519
TGME49_chrX	CRAIG	peptide	5252003	5252027	.	+	0	ID=pep_tgondii-rna.Saeij_Jeroen_strains.FOU.gene4519_58345;description=peptide_seq:YAAICQANR_fdr_score:9.814537122759099E-4_peptide_start: 175_peptide_end: 183;Derives_from=tgondii-rna.Saeij_Jeroen_strains.FOU.gene4519
TGME49_chrX	CRAIG	peptide	5251162	5251219	.	+	0	ID=pep_tgondii-rna.Saeij_Jeroen_strains.FOU.gene4519_58940;description=peptide_seq:SGYGLPISQEVAKELAENAR_fdr_score:5.036048270180965E-9_peptide_start: 2_peptide_end: 21;Derives_from=tgondii-rna.Saeij_Jeroen_strains.FOU.gene4519
TGME49_chrX	CRAIG	peptide	5251162	5251219	.	+	0	ID=pep_tgondii-rna.Saeij_Jeroen_strains.FOU.gene4519_58958;description=peptide_seq:SGYGLPISQEVAKELAENAR_fdr_score:7.92165410857863E-4_peptide_start: 2_peptide_end: 21;Derives_from=tgondii-rna.Saeij_Jeroen_strains.FOU.gene4519
TGME49_chrX	CRAIG	peptide	5251243	5251601	.	+	0	ID=pep_tgondii-rna.Saeij_Jeroen_strains.FOU.gene4519_59090;description=peptide_seq:GILAADESTGTIK_fdr_score:4.096046135579313E-6_peptide_start: 29_peptide_end: 41;Derives_from=tgondii-rna.Saeij_Jeroen_strains.FOU.gene4519
TGME49_chrX	CRAIG	peptide	5251243	5251601	.	+	0	ID=pep_tgondii-rna.Saeij_Jeroen_strains.FOU.gene4519_59262;description=peptide_seq:GILAADESTGTIK_fdr_score:1.209688303201352E-10_peptide_start: 29_peptide_end: 41;Derives_from=tgondii-rna.Saeij_Jeroen_strains.FOU.gene4519
TGME49_chrX	CRAIG	peptide	5251802	5251844	.	+	0	ID=pep_tgondii-rna.Saeij_Jeroen_strains.FOU.gene4519_60322;description=peptide_seq:VDKGLETLPLTDDEK_fdr_score:2.551978196006268E-11_peptide_start: 108_peptide_end: 122;Derives_from=tgondii-rna.Saeij_Jeroen_strains.FOU.gene4519
TGME49_chrX	CRAIG	peptide	5252480	5252558	.	+	0	ID=pep_tgondii-rna.Saeij_Jeroen_strains.FOU.gene4519_60377;description=peptide_seq:ANGEAQLGKYGGGAGGAAAASSLFEKR_fdr_score:5.346402723524033E-7_peptide_start: 334_peptide_end: 360;Derives_from=tgondii-rna.Saeij_Jeroen_strains.FOU.gene4519
##1DE-PAG_63,1685.2242960269523,"generic|B_tgondii-rna.Saeij_Jeroen_strains.BOF.gene2384|",true,,"anchor protein",3,1685.2242960269523,ASLLQSLHR,TVSTDVGAATGDFESGM; EQIMSYVDSSVTDK,338,1,55.15481933857615,ASLLQSLHR;,dbseq_generic|A_rna_TGME49_214220-1|;,0.0
TGME49_chrX	CRAIG	CDS	6121401	6121449	99.0929	+	0	transcript_id "tgondii-rna.Saeij_Jeroen_strains.BOF.gene2384"; transcript_id "tgondii-rna.Saeij_Jeroen_strains.BOF.gene2384.0";
TGME49_chrX	CRAIG	CDS	6121911	6121997	806.139	+	2	transcript_id "tgondii-rna.Saeij_Jeroen_strains.BOF.gene2384"; transcript_id "tgondii-rna.Saeij_Jeroen_strains.BOF.gene2384.0";
TGME49_chrX	CRAIG	CDS	6122326	6122525	1348.28	+	2	transcript_id "tgondii-rna.Saeij_Jeroen_strains.BOF.gene2384"; transcript_id "tgondii-rna.Saeij_Jeroen_strains.BOF.gene2384.0";
TGME49_chrX	CRAIG	peptide	6122357	6122396	.	+	0	ID=pep_tgondii-rna.Saeij_Jeroen_strains.BOF.gene2384_1821;description=peptide_seq:EQIMSYVDSSVTDK_fdr_score:1.1859830155618142E-9_peptide_start: 56_peptide_end: 69;Derives_from=tgondii-rna.Saeij_Jeroen_strains.BOF.gene2384
TGME49_chrX	CRAIG	peptide	6121406	6121430	.	+	0	ID=pep_tgondii-rna.Saeij_Jeroen_strains.BOF.gene2384_7456;description=peptide_seq:ASLLQSLHR_fdr_score:3.749256303011388E-6_peptide_start: 2_peptide_end: 10;Derives_from=tgondii-rna.Saeij_Jeroen_strains.BOF.gene2384
TGME49_chrX	CRAIG	peptide	6121406	6121430	.	+	0	ID=pep_tgondii-rna.Saeij_Jeroen_strains.BOF.gene2384_13409;description=peptide_seq:ASLLQSLHR_fdr_score:3.0239054193658943E-6_peptide_start: 2_peptide_end: 10;Derives_from=tgondii-rna.Saeij_Jeroen_strains.BOF.gene2384
TGME49_chrX	CRAIG	peptide	6122477	6122525	.	+	0	ID=pep_tgondii-rna.Saeij_Jeroen_strains.BOF.gene2384_43881;description=peptide_seq:TVSTDVGAATGDFESGM_fdr_score:2.7117941265971113E-156_peptide_start: 96_peptide_end: 112;Derives_from=tgondii-rna.Saeij_Jeroen_strains.BOF.gene2384
TGME49_chrX	CRAIG	peptide	6121406	6121430	.	+	0	ID=pep_tgondii-rna.Saeij_Jeroen_strains.BOF.gene2384_44421;description=peptide_seq:ASLLQSLHR_fdr_score:5.516447549106384E-7_peptide_start: 2_peptide_end: 10;Derives_from=tgondii-rna.Saeij_Jeroen_strains.BOF.gene2384
##1DE-PAG_70,1463.9660550246738,"generic|B_tgondii-rna.Saeij_Jeroen_strains.WTD3.gene1818|",true,,"anchor protein",25,1463.9660550246738,,TGGAQIELMKFDMGGAAAVLGAAR; SYRPGDVITASNGKTVEVGNTDAEGR; DYAEALDSK; FDDAVGQGMLK; TVEVGNTDAEGR; TSMATGFGVR; GICFDAGGYNLK; VVAPGVYFAQELVNAPANYCNPVTLAR; LTLADALVYAEK; VVTSFLETLLVELQPDLR; TVEVGNTDAEGRLTLADALVYAEK; FDMGGAAAVLGAAR; EMKERVVTSFLETLLVELQPDLR; MGSQVFVRLPSK;…
TGME49_chrIX	CRAIG	CDS	3829965	3830048	2930.51	+	0	transcript_id "tgondii-rna.Saeij_Jeroen_strains.WTD3.gene1818"; transcript_id "tgondii-rna.Saeij_Jeroen_strains.WTD3.gene1818.0";
TGME49_chrIX	CRAIG	CDS	3830418	3830641	17900.8	+	0	transcript_id "tgondii-rna.Saeij_Jeroen_strains.WTD3.gene1818"; transcript_id "tgondii-rna.Saeij_Jeroen_strains.WTD3.gene1818.0";
TGME49_chrIX	CRAIG	CDS	3830791	3831090	19807.1	+	1	transcript_id "tgondii-rna.Saeij_Jeroen_strains.WTD3.gene1818"; transcript_id "tgondii-rna.Saeij_Jeroen_strains.WTD3.gene1818.0";
TGME49_chrIX	CRAIG	CDS	3831374	3831473	10382	+	1	transcript_id "tgondii-rna.Saeij_Jeroen_strains.WTD3.gene1818"; transcript_id "tgondii-rna.Saeij_Jeroen_strains.WTD3.gene1818.0";
TGME49_chrIX	CRAIG	CDS	3831825	3831938	13862.9	+	0	transcript_id "tgondii-rna.Saeij_Jeroen_strains.WTD3.gene1818"; transcript_id "tgondii-rna.Saeij_Jeroen_strains.WTD3.gene1818.0";
TGME49_chrIX	CRAIG	CDS	3832267	3832510	19821.9	+	0	transcript_id "tgondii-rna.Saeij_Jeroen_strains.WTD3.gene1818"; transcript_id "tgondii-rna.Saeij_Jeroen_strains.WTD3.gene1818.0";
TGME49_chrIX	CRAIG	CDS	3832984	3833323	21656.8	+	2	transcript_id "tgondii-rna.Saeij_Jeroen_strains.WTD3.gene1818"; transcript_id "tgondii-rna.Saeij_Jeroen_strains.WTD3.gene1818.0";
TGME49_chrIX	CRAIG	CDS	3833742	3833898	14659	+	1	transcript_id "tgondii-rna.Saeij_Jeroen_strains.WTD3.gene1818"; transcript_id "tgondii-rna.Saeij_Jeroen_strains.WTD3.gene1818.0";
TGME49_chrIX	CRAIG	CDS	3834310	3834435	11790.1	+	0	transcript_id "tgondii-rna.Saeij_Jeroen_strains.WTD3.gene1818"; transcript_id "tgondii-rna.Saeij_Jeroen_strains.WTD3.gene1818.0";
TGME49_chrIX	CRAIG	peptide	3831040	3831374	.	+	0	ID=pep_tgondii-rna.Saeij_Jeroen_strains.WTD3.gene1818_1336;description=peptide_seq:VVTSFLETLLVELQPDLR_fdr_score:6.18744656369207E-8_peptide_start: 186_peptide_end: 203;Derives_from=tgondii-rna.Saeij_Jeroen_strains.WTD3.gene1818
TGME49_chrIX	CRAIG	peptide	3831830	3831914	.	+	0	ID=pep_tgondii-rna.Saeij_Jeroen_strains.WTD3.gene1818_3921;description=peptide_seq:AKVVAPGVYFAQELVNAPANYCNPVTLAR_fdr_score:8.76978687845856E-16_peptide_start: 238_peptide_end: 266;Derives_from=tgondii-rna.Saeij_Jeroen_strains.WTD3.gene1818
TGME49_chrIX	CRAIG	peptide	3831040	3831374	.	+	0	ID=pep_tgondii-rna.Saeij_Jeroen_strains.WTD3.gene1818_4568;description=peptide_seq:VVTSFLETLLVELQPDLR_fdr_score:3.108514836890992E-8_peptide_start: 186_peptide_end: 203;Derives_from=tgondii-rna.Saeij_Jeroen_strains.WTD3.gene1818
TGME49_chrIX	CRAIG	peptide	3831040	3831374	.	+	0	ID=pep_tgondii-rna.Saeij_Jeroen_strains.WTD3.gene1818_4944;description=peptide_seq:VVTSFLETLLVELQPDLR_fdr_score:6.446417228504572E-7_peptide_start: 186_peptide_end: 203;Derives_from=tgondii-rna.Saeij_Jeroen_strains.WTD3.gene1818
TGME49_chrIX	CRAIG	peptide	3833087	3833162	.	+	0	ID=pep_tgondii-rna.Saeij_Jeroen_strains.WTD3.gene1818_6154;description=peptide_seq:SYRPGDVITASNGKTVEVGNTDAEGR_fdr_score:1.517508690840699E-7_peptide_start: 390_peptide_end: 415;Derives_from=tgondii-rna.Saeij_Jeroen_strains.WTD3.gene1818
TGME49_chrIX	CRAIG	peptide	3831836	3831914	.	+	0	ID=pep_tgondii-rna.Saeij_Jeroen_strains.WTD3.gene1818_6181;description=peptide_seq:VVAPGVYFAQELVNAPANYCNPVTLAR_fdr_score:1.170405561363084E-9_peptide_start: 240_peptide_end: 266;Derives_from=tgondii-rna.Saeij_Jeroen_strains.WTD3.gene1818
TGME49_chrIX	CRAIG	peptide	3830540	3830630	.	+	0	ID=pep_tgondii-rna.Saeij_Jeroen_strains.WTD3.gene1818_6441;description=peptide_seq:GPIALPELAQKFDDAVGQGMLKDAVEAADFK_fdr_score:3.672320748780063E-4_peptide_start: 69_peptide_end: 99;Derives_from=tgondii-rna.Saeij_Jeroen_strains.WTD3.gene1818
TGME49_chrIX	CRAIG	peptide	3830956	3830986	.	+	0	ID=pep_tgondii-rna.Saeij_Jeroen_strains.WTD3.gene1818_7393;description=peptide_seq:TVAVVLPTCQK_fdr_score:0.0049371315022322_peptide_start: 158_peptide_end: 168;Derives_from=tgondii-rna.Saeij_Jeroen_strains.WTD3.gene1818
TGME49_chrIX	CRAIG	peptide	3831040	3831374	.	+	0	ID=pep_tgondii-rna.Saeij_Jeroen_strains.WTD3.gene1818_9418;description=peptide_seq:VVTSFLETLLVELQPDLR_fdr_score:5.520880133419952E-4_peptide_start: 186_peptide_end: 203;Derives_from=tgondii-rna.Saeij_Jeroen_strains.WTD3.gene1818
TGME49_chrIX	CRAIG	peptide	3833165	3833207	.	+	0	ID=pep_tgondii-rna.Saeij_Jeroen_strains.WTD3.gene1818_9687;description=peptide_seq:LTLADALVYAEKTVK_fdr_score:2.417916070311584E-10_peptide_start: 416_peptide_end: 430;Derives_from=tgondii-rna.Saeij_Jeroen_strains.WTD3.gene1818
TGME49_chrIX	CRAIG	peptide	3833165	3833207	.	+	0	ID=pep_tgondii-rna.Saeij_Jeroen_strains.WTD3.gene1818_9695;description=peptide_seq:LTLADALVYAEKTVK_fdr_score:0.016891638395436788_peptide_start: 416_peptide_end: 430;Derives_from=tgondii-rna.Saeij_Jeroen_strains.WTD3.gene1818
TGME49_chrIX	CRAIG	peptide	3830639	3830809	.	+	0	ID=pep_tgondii-rna.Saeij_Jeroen_strains.WTD3.gene1818_10108;description=peptide_seq:MGSQVFVR_fdr_score:0.004052065546659458_peptide_start: 102_peptide_end: 109;Derives_from=tgondii-rna.Saeij_Jeroen_strains.WTD3.gene1818
TGME49_chrIX	CRAIG	peptide	3833165	3833198	.	+	0	ID=pep_tgondii-rna.Saeij_Jeroen_strains.WTD3.gene1818_10836;description=peptide_seq:LTLADALVYAEK_fdr_score:1.1786816561044947E-9_peptide_start: 416_peptide_end: 427;Derives_from=tgondii-rna.Saeij_Jeroen_strains.WTD3.gene1818
TGME49_chrIX	CRAIG	peptide	3830639	3830809	.	+	0	ID=pep_tgondii-rna.Saeij_Jeroen_strains.WTD3.gene1818_12499;description=peptide_seq:MGSQVFVR_fdr_score:0.008859680037123271_peptide_start: 102_peptide_end: 109;Derives_from=tgondii-rna.Saeij_Jeroen_strains.WTD3.gene1818
TGME49_chrIX	CRAIG	peptide	3831917	3832317	.	+	0	ID=pep_tgondii-rna.Saeij_Jeroen_strains.WTD3.gene1818_13788;description=peptide_seq:AAVEMAKEAGLEAEVLQQDDIEKLK_fdr_score:3.663584340815618E-4_peptide_start: 267_peptide_end: 291;Derives_from=tgondii-rna.Saeij_Jeroen_strains.WTD3.gene1818
TGME49_chrIX	CRAIG	peptide	3831040	3831374	.	+	0	ID=pep_tgondii-rna.Saeij_Jeroen_strains.WTD3.gene1818_13924;description=peptide_seq:VVTSFLETLLVELQPDLR_fdr_score:8.515559566517698E-6_peptide_start: 186_peptide_end: 203;Derives_from=tgondii-rna.Saeij_Jeroen_strains.WTD3.gene1818
TGME49_chrIX	CRAIG	peptide	3831428	3831464	.	+	0	ID=pep_tgondii-rna.Saeij_Jeroen_strains.WTD3.gene1818_16309;description=peptide_seq:LTLFTDDVEAVNR_fdr_score:0.003291184175522917_peptide_start: 221_peptide_end: 233;Derives_from=tgondii-rna.Saeij_Jeroen_strains.WTD3.gene1818
TGME49_chrIX	CRAIG	peptide	3833129	3833162	.	+	0	ID=pep_tgondii-rna.Saeij_Jeroen_strains.WTD3.gene1818_17904;description=peptide_seq:TVEVGNTDAEGR_fdr_score:3.7514680705999433E-4_peptide_start: 404_peptide_end: 415;Derives_from=tgondii-rna.Saeij_Jeroen_strains.WTD3.gene1818
TGME49_chrIX	CRAIG	peptide	3831428	3831464	.	+	0	ID=pep_tgondii-rna.Saeij_Jeroen_strains.WTD3.gene1818_18480;description=peptide_seq:LTLFTDDVEAVNR_fdr_score:1.6059898444944048E-8_peptide_start: 221_peptide_end: 233;Derives_from=tgondii-rna.Saeij_Jeroen_strains.WTD3.gene1818
TGME49_chrIX	CRAIG	peptide	3831836	3831914	.	+	0	ID=pep_tgondii-rna.Saeij_Jeroen_strains.WTD3.gene1818_19368;description=peptide_seq:VVAPGVYFAQELVNAPANYCNPVTLAR_fdr_score:1.0572304771899944E-7_peptide_start: 240_peptide_end: 266;Derives_from=tgondii-rna.Saeij_Jeroen_strains.WTD3.gene1818
TGME49_chrIX	CRAIG	peptide	3830902	3830932	.	+	0	ID=pep_tgondii-rna.Saeij_Jeroen_strains.WTD3.gene1818_21394;description=peptide_seq:AAAAFASMLLR_fdr_score:0.009650320868413996_peptide_start: 140_peptide_end: 150;Derives_from=tgondii-rna.Saeij_Jeroen_strains.WTD3.gene1818
TGME49_chrIX	CRAIG	peptide	3831830	3831914	.	+	0	ID=pep_tgondii-rna.Saeij_Jeroen_strains.WTD3.gene1818_23788;description=peptide_seq:AKVVAPGVYFAQELVNAPANYCNPVTLAR_fdr_score:1.7567615181475148E-11_peptide_start: 238_peptide_end: 266;Derives_from=tgondii-rna.Saeij_Jeroen_strains.WTD3.gene1818
TGME49_chrIX	CRAIG	peptide	3831040	3831374	.	+	0	ID=pep_tgondii-rna.Saeij_Jeroen_strains.WTD3.gene1818_25241;description=peptide_seq:VVTSFLETLLVELQPDLR_fdr_score:1.8747151788279542E-10_peptide_start: 186_peptide_end: 203;Derives_from=tgondii-rna.Saeij_Jeroen_strains.WTD3.gene1818
TGME49_chrIX	CRAIG	peptide	3833790	3833814	.	+	0	ID=pep_tgondii-rna.Saeij_Jeroen_strains.WTD3.gene1818_27665;description=peptide_seq:DYAEALDSK_fdr_score:6.761325219743071E-4_peptide_start: 485_peptide_end: 493;Derives_from=tgondii-rna.Saeij_Jeroen_strains.WTD3.gene1818
TGME49_chrIX	CRAIG	peptide	3830573	3830603	.	+	0	ID=pep_tgondii-rna.Saeij_Jeroen_strains.WTD3.gene1818_27690;description=peptide_seq:FDDAVGQGMLK_fdr_score:0.005699061573710774_peptide_start: 80_peptide_end: 90;Derives_from=tgondii-rna.Saeij_Jeroen_strains.WTD3.gene1818
TGME49_chrIX	CRAIG	peptide	3831040	3831374	.	+	0	ID=pep_tgondii-rna.Saeij_Jeroen_strains.WTD3.gene1818_32101;description=peptide_seq:VVTSFLETLLVELQPDLR_fdr_score:3.6711504909776047E-4_peptide_start: 186_peptide_end: 203;Derives_from=tgondii-rna.Saeij_Jeroen_strains.WTD3.gene1818
TGME49_chrIX	CRAIG	peptide	3831040	3831374	.	+	0	ID=pep_tgondii-rna.Saeij_Jeroen_strains.WTD3.gene1818_33016;description=peptide_seq:VVTSFLETLLVELQPDLR_fdr_score:1.0573775181909268E-8_peptide_start: 186_peptide_end: 203;Derives_from=tgondii-rna.Saeij_Jeroen_strains.WTD3.gene1818
TGME49_chrIX	CRAIG	peptide	3831040	3831374	.	+	0	ID=pep_tgondii-rna.Saeij_Jeroen_strains.WTD3.gene1818_33881;description=peptide_seq:VVTSFLETLLVELQPDLR_fdr_score:2.7228814436708524E-9_peptide_start: 186_peptide_end: 203;Derives_from=tgondii-rna.Saeij_Jeroen_strains.WTD3.gene1818
TGME49_chrIX	CRAIG	peptide	3833210	3833270	.	+	0	ID=pep_tgondii-rna.Saeij_Jeroen_strains.WTD3.gene1818_34862;description=peptide_seq:ADTIVDVATLTGAVIVALGYK_fdr_score:1.0299397176889434E-13_peptide_start: 431_peptide_end: 451;Derives_from=tgondii-rna.Saeij_Jeroen_strains.WTD3.gene1818
TGME49_chrIX	CRAIG	peptide	3832494	3833006	.	+	0	ID=pep_tgondii-rna.Saeij_Jeroen_strains.WTD3.gene1818_34996;description=peptide_seq:FDMGGAAAVLGAAR_fdr_score:4.105009546491745E-5_peptide_start: 350_peptide_end: 363;Derives_from=tgondii-rna.Saeij_Jeroen_strains.WTD3.gene1818
TGME49_chrIX	CRAIG	peptide	3831836	3831914	.	+	0	ID=pep_tgondii-rna.Saeij_Jeroen_strains.WTD3.gene1818_35186;description=peptide_seq:VVAPGVYFAQELVNAPANYCNPVTLAR_fdr_score:1.2515663850362834E-12_peptide_start: 240_peptide_end: 266;Derives_from=tgondii-rna.Saeij_Jeroen_strains.WTD3.gene1818
TGME49_chrIX	CRAIG	peptide	3833790	3833814	.	+	0	ID=pep_tgondii-rna.Saeij_Jeroen_strains.WTD3.gene1818_35660;description=peptide_seq:DYAEALDSK_fdr_score:3.5276479407355155E-5_peptide_start: 485_peptide_end: 493;Derives_from=tgondii-rna.Saeij_Jeroen_strains.WTD3.gene1818
TGME49_chrIX	CRAIG	peptide	3832464	3833006	.	+	0	ID=pep_tgondii-rna.Saeij_Jeroen_strains.WTD3.gene1818_35743;description=peptide_seq:TGGAQIELMKFDMGGAAAVLGAAR_fdr_score:6.755777506072712E-8_peptide_start: 340_peptide_end: 363;Derives_from=tgondii-rna.Saeij_Jeroen_strains.WTD3.gene1818
TGME49_chrIX	CRAIG	peptide	3829970	3830000	.	+	0	ID=pep_tgondii-rna.Saeij_Jeroen_strains.WTD3.gene1818_38122;description=peptide_seq:SRVPAPLTVVK_fdr_score:7.613883545899305E-7_peptide_start: 2_peptide_end: 12;Derives_from=tgondii-rna.Saeij_Jeroen_strains.WTD3.gene1818
TGME49_chrIX	CRAIG	peptide	3833165	3833207	.	+	0	ID=pep_tgondii-rna.Saeij_Jeroen_strains.WTD3.gene1818_39817;description=peptide_seq:LTLADALVYAEKTVK_fdr_score:0.015420744047756793_peptide_start: 416_peptide_end: 430;Derives_from=tgondii-rna.Saeij_Jeroen_strains.WTD3.gene1818
TGME49_chrIX	CRAIG	peptide	3830902	3830932	.	+	0	ID=pep_tgondii-rna.Saeij_Jeroen_strains.WTD3.gene1818_41925;description=peptide_seq:AAAAFASMLLR_fdr_score:4.383481102545171E-4_peptide_start: 140_peptide_end: 150;Derives_from=tgondii-rna.Saeij_Jeroen_strains.WTD3.gene1818
TGME49_chrIX	CRAIG	peptide	3831040	3831374	.	+	0	ID=pep_tgondii-rna.Saeij_Jeroen_strains.WTD3.gene1818_42702;description=peptide_seq:VVTSFLETLLVELQPDLR_fdr_score:0.003279155895098935_peptide_start: 186_peptide_end: 203;Derives_from=tgondii-rna.Saeij_Jeroen_strains.WTD3.gene1818
TGME49_chrIX	CRAIG	peptide	3831040	3831374	.	+	0	ID=pep_tgondii-rna.Saeij_Jeroen_strains.WTD3.gene1818_42821;description=peptide_seq:VVTSFLETLLVELQPDLR_fdr_score:2.410072453158536E-10_peptide_start: 186_peptide_end: 203;Derives_from=tgondii-rna.Saeij_Jeroen_strains.WTD3.gene1818
TGME49_chrIX	CRAIG	peptide	3831040	3831374	.	+	0	ID=pep_tgondii-rna.Saeij_Jeroen_strains.WTD3.gene1818_43762;description=peptide_seq:VVTSFLETLLVELQPDLR_fdr_score:1.8050556417526103E-12_peptide_start: 186_peptide_end: 203;Derives_from=tgondii-rna.Saeij_Jeroen_strains.WTD3.gene1818
TGME49_chrIX	CRAIG	peptide	3831025	3831374	.	+	0	ID=pep_tgondii-rna.Saeij_Jeroen_strains.WTD3.gene1818_43765;description=peptide_seq:EMKERVVTSFLETLLVELQPDLR_fdr_score:0.0034939400310385147_peptide_start: 181_peptide_end: 203;Derives_from=tgondii-rna.Saeij_Jeroen_strains.WTD3.gene1818
TGME49_chrIX	CRAIG	peptide	3833165	3833198	.	+	0	ID=pep_tgondii-rna.Saeij_Jeroen_strains.WTD3.gene1818_43942;description=peptide_seq:LTLADALVYAEK_fdr_score:1.286892042177683E-10_peptide_start: 416_peptide_end: 427;Derives_from=tgondii-rna.Saeij_Jeroen_strains.WTD3.gene1818
TGME49_chrIX	CRAIG	peptide	3831040	3831374	.	+	0	ID=pep_tgondii-rna.Saeij_Jeroen_strains.WTD3.gene1818_44307;description=peptide_seq:VVTSFLETLLVELQPDLR_fdr_score:2.760205969833706E-6_peptide_start: 186_peptide_end: 203;Derives_from=tgondii-rna.Saeij_Jeroen_strains.WTD3.gene1818
TGME49_chrIX	CRAIG	peptide	3829970	3830000	.	+	0	ID=pep_tgondii-rna.Saeij_Jeroen_strains.WTD3.gene1818_44994;description=peptide_seq:SRVPAPLTVVK_fdr_score:0.0106534605128394_peptide_start: 2_peptide_end: 12;Derives_from=tgondii-rna.Saeij_Jeroen_strains.WTD3.gene1818
TGME49_chrIX	CRAIG	peptide	3831040	3831374	.	+	0	ID=pep_tgondii-rna.Saeij_Jeroen_strains.WTD3.gene1818_45595;description=peptide_seq:VVTSFLETLLVELQPDLR_fdr_score:8.735734445767039E-8_peptide_start: 186_peptide_end: 203;Derives_from=tgondii-rna.Saeij_Jeroen_strains.WTD3.gene1818
TGME49_chrIX	CRAIG	peptide	3831428	3831464	.	+	0	ID=pep_tgondii-rna.Saeij_Jeroen_strains.WTD3.gene1818_46412;description=peptide_seq:LTLFTDDVEAVNR_fdr_score:1.150050340565956E-7_peptide_start: 221_peptide_end: 233;Derives_from=tgondii-rna.Saeij_Jeroen_strains.WTD3.gene1818
TGME49_chrIX	CRAIG	peptide	3830639	3830821	.	+	0	ID=pep_tgondii-rna.Saeij_Jeroen_strains.WTD3.gene1818_47110;description=peptide_seq:MGSQVFVRLPSK_fdr_score:0.00327307856290873_peptide_start: 102_peptide_end: 113;Derives_from=tgondii-rna.Saeij_Jeroen_strains.WTD3.gene1818
TGME49_chrIX	CRAIG	peptide	3833165	3833207	.	+	0	ID=pep_tgondii-rna.Saeij_Jeroen_strains.WTD3.gene1818_47141;description=peptide_seq:LTLADALVYAEKTVK_fdr_score:0.0023949987776543356_peptide_start: 416_peptide_end: 430;Derives_from=tgondii-rna.Saeij_Jeroen_strains.WTD3.gene1818
TGME49_chrIX	CRAIG	peptide	3833087	3833162	.	+	0	ID=pep_tgondii-rna.Saeij_Jeroen_strains.WTD3.gene1818_48858;description=peptide_seq:SYRPGDVITASNGKTVEVGNTDAEGR_fdr_score:9.59449390322354E-7_peptide_start: 390_peptide_end: 415;Derives_from=tgondii-rna.Saeij_Jeroen_strains.WTD3.gene1818
TGME49_chrIX	CRAIG	peptide	3833165	3833207	.	+	0	ID=pep_tgondii-rna.Saeij_Jeroen_strains.WTD3.gene1818_49397;description=peptide_seq:LTLADALVYAEKTVK_fdr_score:4.188465646797942E-4_peptide_start: 416_peptide_end: 430;Derives_from=tgondii-rna.Saeij_Jeroen_strains.WTD3.gene1818
TGME49_chrIX	CRAIG	peptide	3831428	3831464	.	+	0	ID=pep_tgondii-rna.Saeij_Jeroen_strains.WTD3.gene1818_49600;description=peptide_seq:LTLFTDDVEAVNR_fdr_score:2.498750624687656E-4_peptide_start: 221_peptide_end: 233;Derives_from=tgondii-rna.Saeij_Jeroen_strains.WTD3.gene1818
TGME49_chrIX	CRAIG	peptide	3832428	3832461	.	+	0	ID=pep_tgondii-rna.Saeij_Jeroen_strains.WTD3.gene1818_49941;description=peptide_seq:GICFDAGGYNLK_fdr_score:4.509639598187335E-9_peptide_start: 328_peptide_end: 339;Derives_from=tgondii-rna.Saeij_Jeroen_strains.WTD3.gene1818
TGME49_chrIX	CRAIG	peptide	3834360	3834387	.	+	0	ID=pep_tgondii-rna.Saeij_Jeroen_strains.WTD3.gene1818_50291;description=peptide_seq:TSMATGFGVR_fdr_score:0.00644077601418569_peptide_start: 538_peptide_end: 547;Derives_from=tgondii-rna.Saeij_Jeroen_strains.WTD3.gene1818
TGME49_chrIX	CRAIG	peptide	3833790	3833814	.	+	0	ID=pep_tgondii-rna.Saeij_Jeroen_strains.WTD3.gene1818_52463;description=peptide_seq:DYAEALDSK_fdr_score:1.835621839337578E-7_peptide_start: 485_peptide_end: 493;Derives_from=tgondii-rna.Saeij_Jeroen_strains.WTD3.gene1818
TGME49_chrIX	CRAIG	peptide	3832494	3833006	.	+	0	ID=pep_tgondii-rna.Saeij_Jeroen_strains.WTD3.gene1818_53205;description=peptide_seq:FDMGGAAAVLGAAR_fdr_score:6.18249698662912E-10_peptide_start: 350_peptide_end: 363;Derives_from=tgondii-rna.Saeij_Jeroen_strains.WTD3.gene1818
TGME49_chrIX	CRAIG	peptide	3833129	3833162	.	+	0	ID=pep_tgondii-rna.Saeij_Jeroen_strains.WTD3.gene1818_57192;description=peptide_seq:TVEVGNTDAEGR_fdr_score:3.810501902228053E-4_peptide_start: 404_peptide_end: 415;Derives_from=tgondii-rna.Saeij_Jeroen_strains.WTD3.gene1818
TGME49_chrIX	CRAIG	peptide	3831404	3831464	.	+	0	ID=pep_tgondii-rna.Saeij_Jeroen_strains.WTD3.gene1818_57641;description=peptide_seq:HSGPQVEKLTLFTDDVEAVNR_fdr_score:3.6631093208169574E-4_peptide_start: 213_peptide_end: 233;Derives_from=tgondii-rna.Saeij_Jeroen_strains.WTD3.gene1818
TGME49_chrIX	CRAIG	peptide	3829970	3830000	.	+	0	ID=pep_tgondii-rna.Saeij_Jeroen_strains.WTD3.gene1818_58338;description=peptide_seq:SRVPAPLTVVK_fdr_score:5.3376459308038265E-6_peptide_start: 2_peptide_end: 12;Derives_from=tgondii-rna.Saeij_Jeroen_strains.WTD3.gene1818
TGME49_chrIX	CRAIG	peptide	3833129	3833162	.	+	0	ID=pep_tgondii-rna.Saeij_Jeroen_strains.WTD3.gene1818_59169;description=peptide_seq:TVEVGNTDAEGR_fdr_score:1.1503584292820256E-7_peptide_start: 404_peptide_end: 415;Derives_from=tgondii-rna.Saeij_Jeroen_strains.WTD3.gene1818
TGME49_chrIX	CRAIG	peptide	3832494	3833006	.	+	0	ID=pep_tgondii-rna.Saeij_Jeroen_strains.WTD3.gene1818_59339;description=peptide_seq:FDMGGAAAVLGAAR_fdr_score:2.6827874392952817E-10_peptide_start: 350_peptide_end: 363;Derives_from=tgondii-rna.Saeij_Jeroen_strains.WTD3.gene1818
TGME49_chrIX	CRAIG	peptide	3833129	3833198	.	+	0	ID=pep_tgondii-rna.Saeij_Jeroen_strains.WTD3.gene1818_60510;description=peptide_seq:TVEVGNTDAEGRLTLADALVYAEK_fdr_score:1.3578731711328178E-8_peptide_start: 404_peptide_end: 427;Derives_from=tgondii-rna.Saeij_Jeroen_strains.WTD3.gene1818
##1DE-PAG_89,1077.7072935018793,"generic|B_tgondii-rna.Saeij_Jeroen_strains.CASTELLS.gene3498|",true,,"anchor protein",23,1077.7072935018793,,TAVAVDAIINQK; TIETEKELSEK; RVELKAPGIIPR; HCVIIYDDLSK; IVDVPIGPGLLGR; IAGWKTQTSTEEVGR; TQTSTEEVGRVVSVGDGIAR; GTALTELLK; EISRFESLFIDYINANHQDILK; AAVDEFVAMNEFK; SVLEGDSVKR; GYLDPLDPK; VVSVGDGIAR; QVAGTMKLELAQYR; VVDALGNPIDGK; TIETEKELSEKTEAK; VVDALGNPIDGKGPIPA…
TGME49_chrVIIa	CRAIG	CDS	1815332	1815550	162.962	+	0	transcript_id "tgondii-rna.Saeij_Jeroen_strains.CASTELLS.gene3498"; transcript_id "tgondii-rna.Saeij_Jeroen_strains.CASTELLS.gene3498.0";
TGME49_chrVIIa	CRAIG	CDS	1816239	1816411	1550.61	+	0	transcript_id "tgondii-rna.Saeij_Jeroen_strains.CASTELLS.gene3498"; transcript_id "tgondii-rna.Saeij_Jeroen_strains.CASTELLS.gene3498.0";
TGME49_chrVIIa	CRAIG	CDS	1816666	1816780	1629.93	+	1	transcript_id "tgondii-rna.Saeij_Jeroen_strains.CASTELLS.gene3498"; transcript_id "tgondii-rna.Saeij_Jeroen_strains.CASTELLS.gene3498.0";
TGME49_chrVIIa	CRAIG	CDS	1817206	1817296	1008.95	+	0	transcript_id "tgondii-rna.Saeij_Jeroen_strains.CASTELLS.gene3498"; transcript_id "tgondii-rna.Saeij_Jeroen_strains.CASTELLS.gene3498.0";
TGME49_chrVIIa	CRAIG	CDS	1817726	1817818	1461.48	+	2	transcript_id "tgondii-rna.Saeij_Jeroen_strains.CASTELLS.gene3498"; transcript_id "tgondii-rna.Saeij_Jeroen_strains.CASTELLS.gene3498.0";
TGME49_chrVIIa	CRAIG	CDS	1818248	1818351	852.474	+	2	transcript_id "tgondii-rna.Saeij_Jeroen_strains.CASTELLS.gene3498"; transcript_id "tgondii-rna.Saeij_Jeroen_strains.CASTELLS.gene3498.0";
TGME49_chrVIIa	CRAIG	CDS	1818952	1819077	1214.04	+	0	transcript_id "tgondii-rna.Saeij_Jeroen_strains.CASTELLS.gene3498"; transcript_id "tgondii-rna.Saeij_Jeroen_strains.CASTELLS.gene3498.0";
TGME49_chrVIIa	CRAIG	CDS	1819593	1819713	857.118	+	0	transcript_id "tgondii-rna.Saeij_Jeroen_strains.CASTELLS.gene3498"; transcript_id "tgondii-rna.Saeij_Jeroen_strains.CASTELLS.gene3498.0";
TGME49_chrVIIa	CRAIG	CDS	1820258	1820365	1074.06	+	2	transcript_id "tgondii-rna.Saeij_Jeroen_strains.CASTELLS.gene3498"; transcript_id "tgondii-rna.Saeij_Jeroen_strains.CASTELLS.gene3498.0";
TGME49_chrVIIa	CRAIG	CDS	1820775	1820917	748.995	+	2	transcript_id "tgondii-rna.Saeij_Jeroen_strains.CASTELLS.gene3498"; transcript_id "tgondii-rna.Saeij_Jeroen_strains.CASTELLS.gene3498.0";
TGME49_chrVIIa	CRAIG	CDS	1821557	1821742	1275.11	+	0	transcript_id "tgondii-rna.Saeij_Jeroen_strains.CASTELLS.gene3498"; transcript_id "tgondii-rna.Saeij_Jeroen_strains.CASTELLS.gene3498.0";
TGME49_chrVIIa	CRAIG	CDS	1822069	1822199	1322.47	+	0	transcript_id "tgondii-rna.Saeij_Jeroen_strains.CASTELLS.gene3498"; transcript_id "tgondii-rna.Saeij_Jeroen_strains.CASTELLS.gene3498.0";
TGME49_chrVIIa	CRAIG	CDS	1822560	1822644	1217.99	+	1	transcript_id "tgondii-rna.Saeij_Jeroen_strains.CASTELLS.gene3498"; transcript_id "tgondii-rna.Saeij_Jeroen_strains.CASTELLS.gene3498.0";
TGME49_chrVIIa	CRAIG	peptide	1816747	1817223	.	+	0	ID=pep_tgondii-rna.Saeij_Jeroen_strains.CASTELLS.gene3498_446;description=peptide_seq:VVDALGNPIDGKGPIPAK_fdr_score:2.3736875069576864E-7_peptide_start: 158_peptide_end: 175;Derives_from=tgondii-rna.Saeij_Jeroen_strains.CASTELLS.gene3498
TGME49_chrVIIa	CRAIG	peptide	1817808	1818270	.	+	0	ID=pep_tgondii-rna.Saeij_Jeroen_strains.CASTELLS.gene3498_993;description=peptide_seq:TAVAVDAIINQK_fdr_score:3.67268040100518E-4_peptide_start: 227_peptide_end: 238;Derives_from=tgondii-rna.Saeij_Jeroen_strains.CASTELLS.gene3498
TGME49_chrVIIa	CRAIG	peptide	1822125	1822188	.	+	0	ID=pep_tgondii-rna.Saeij_Jeroen_strains.CASTELLS.gene3498_1945;description=peptide_seq:EISRFESLFIDYINANHQDILK_fdr_score:1.1946105920361531E-6_peptide_start: 512_peptide_end: 533;Derives_from=tgondii-rna.Saeij_Jeroen_strains.CASTELLS.gene3498
TGME49_chrVIIa	CRAIG	peptide	1822191	1822593	.	+	0	ID=pep_tgondii-rna.Saeij_Jeroen_strains.CASTELLS.gene3498_2820;description=peptide_seq:TIETEKELSEKTEAK_fdr_score:4.001778942840398E-9_peptide_start: 534_peptide_end: 548;Derives_from=tgondii-rna.Saeij_Jeroen_strains.CASTELLS.gene3498
TGME49_chrVIIa	CRAIG	peptide	1816708	1816744	.	+	0	ID=pep_tgondii-rna.Saeij_Jeroen_strains.CASTELLS.gene3498_3948;description=peptide_seq:IVDVPIGPGLLGR_fdr_score:3.8480085728768255E-4_peptide_start: 145_peptide_end: 157;Derives_from=tgondii-rna.Saeij_Jeroen_strains.CASTELLS.gene3498
TGME49_chrVIIa	CRAIG	peptide	1816265	1816292	.	+	0	ID=pep_tgondii-rna.Saeij_Jeroen_strains.CASTELLS.gene3498_6229;description=peptide_seq:VVSVGDGIAR_fdr_score:0.0111393825239079_peptide_start: 82_peptide_end: 91;Derives_from=tgondii-rna.Saeij_Jeroen_strains.CASTELLS.gene3498
TGME49_chrVIIa	CRAIG	peptide	1821616	1821664	.	+	0	ID=pep_tgondii-rna.Saeij_Jeroen_strains.CASTELLS.gene3498_6283;description=peptide_seq:EVAAFAQFGSDLDASTR_fdr_score:1.9890403428385104E-5_peptide_start: 451_peptide_end: 467;Derives_from=tgondii-rna.Saeij_Jeroen_strains.CASTELLS.gene3498
TGME49_chrVIIa	CRAIG	peptide	1821616	1821664	.	+	0	ID=pep_tgondii-rna.Saeij_Jeroen_strains.CASTELLS.gene3498_7435;description=peptide_seq:EVAAFAQFGSDLDASTR_fdr_score:4.997501249375312E-4_peptide_start: 451_peptide_end: 467;Derives_from=tgondii-rna.Saeij_Jeroen_strains.CASTELLS.gene3498
TGME49_chrVIIa	CRAIG	peptide	1821574	1821613	.	+	0	ID=pep_tgondii-rna.Saeij_Jeroen_strains.CASTELLS.gene3498_8084;description=peptide_seq:QVAGTMKLELAQYR_fdr_score:0.009230555380021923_peptide_start: 437_peptide_end: 450;Derives_from=tgondii-rna.Saeij_Jeroen_strains.CASTELLS.gene3498
TGME49_chrVIIa	CRAIG	peptide	1822191	1822593	.	+	0	ID=pep_tgondii-rna.Saeij_Jeroen_strains.CASTELLS.gene3498_10832;description=peptide_seq:TIETEKELSEKTEAK_fdr_score:0.009079614180280835_peptide_start: 534_peptide_end: 548;Derives_from=tgondii-rna.Saeij_Jeroen_strains.CASTELLS.gene3498
TGME49_chrVIIa	CRAIG	peptide	1815547	1816292	.	+	0	ID=pep_tgondii-rna.Saeij_Jeroen_strains.CASTELLS.gene3498_11344;description=peptide_seq:TQTSTEEVGRVVSVGDGIAR_fdr_score:0.0019991993620771097_peptide_start: 72_peptide_end: 91;Derives_from=tgondii-rna.Saeij_Jeroen_strains.CASTELLS.gene3498
TGME49_chrVIIa	CRAIG	peptide	1816708	1816744	.	+	0	ID=pep_tgondii-rna.Saeij_Jeroen_strains.CASTELLS.gene3498_13685;description=peptide_seq:IVDVPIGPGLLGR_fdr_score:3.0669125586916314E-8_peptide_start: 145_peptide_end: 157;Derives_from=tgondii-rna.Saeij_Jeroen_strains.CASTELLS.gene3498
TGME49_chrVIIa	CRAIG	peptide	1815532	1816262	.	+	0	ID=pep_tgondii-rna.Saeij_Jeroen_strains.CASTELLS.gene3498_14995;description=peptide_seq:IAGWKTQTSTEEVGR_fdr_score:0.004100514355462784_peptide_start: 67_peptide_end: 81;Derives_from=tgondii-rna.Saeij_Jeroen_strains.CASTELLS.gene3498
TGME49_chrVIIa	CRAIG	peptide	1821616	1821664	.	+	0	ID=pep_tgondii-rna.Saeij_Jeroen_strains.CASTELLS.gene3498_15354;description=peptide_seq:EVAAFAQFGSDLDASTR_fdr_score:1.6077532400606288E-15_peptide_start: 451_peptide_end: 467;Derives_from=tgondii-rna.Saeij_Jeroen_strains.CASTELLS.gene3498
TGME49_chrVIIa	CRAIG	peptide	1819616	1819646	.	+	0	ID=pep_tgondii-rna.Saeij_Jeroen_strains.CASTELLS.gene3498_16729;description=peptide_seq:HCVIIYDDLSK_fdr_score:4.200474885518718E-4_peptide_start: 315_peptide_end: 325;Derives_from=tgondii-rna.Saeij_Jeroen_strains.CASTELLS.gene3498
TGME49_chrVIIa	CRAIG	peptide	1816747	1817229	.	+	0	ID=pep_tgondii-rna.Saeij_Jeroen_strains.CASTELLS.gene3498_16735;description=peptide_seq:VVDALGNPIDGKGPIPAKER_fdr_score:7.724067767234788E-4_peptide_start: 158_peptide_end: 177;Derives_from=tgondii-rna.Saeij_Jeroen_strains.CASTELLS.gene3498
TGME49_chrVIIa	CRAIG	peptide	1822137	1822188	.	+	0	ID=pep_tgondii-rna.Saeij_Jeroen_strains.CASTELLS.gene3498_17077;description=peptide_seq:FESLFIDYINANHQDILK_fdr_score:0.007064730431884909_peptide_start: 516_peptide_end: 533;Derives_from=tgondii-rna.Saeij_Jeroen_strains.CASTELLS.gene3498
TGME49_chrVIIa	CRAIG	peptide	1817808	1818270	.	+	0	ID=pep_tgondii-rna.Saeij_Jeroen_strains.CASTELLS.gene3498_18006;description=peptide_seq:TAVAVDAIINQK_fdr_score:3.6821837425774547E-4_peptide_start: 227_peptide_end: 238;Derives_from=tgondii-rna.Saeij_Jeroen_strains.CASTELLS.gene3498
TGME49_chrVIIa	CRAIG	peptide	1822098	1822122	.	+	0	ID=pep_tgondii-rna.Saeij_Jeroen_strains.CASTELLS.gene3498_18130;description=peptide_seq:GYLDPLDPK_fdr_score:2.3517652938236767E-7_peptide_start: 503_peptide_end: 511;Derives_from=tgondii-rna.Saeij_Jeroen_strains.CASTELLS.gene3498
TGME49_chrVIIa	CRAIG	peptide	1816747	1816780	.	+	0	ID=pep_tgondii-rna.Saeij_Jeroen_strains.CASTELLS.gene3498_22280;description=peptide_seq:VVDALGNPIDGK_fdr_score:1.7671999411257707E-4_peptide_start: 158_peptide_end: 169;Derives_from=tgondii-rna.Saeij_Jeroen_strains.CASTELLS.gene3498
TGME49_chrVIIa	CRAIG	peptide	1822602	1822638	.	+	0	ID=pep_tgondii-rna.Saeij_Jeroen_strains.CASTELLS.gene3498_23067;description=peptide_seq:AAVDEFVAMNEFK_fdr_score:7.0533990207451035E-9_peptide_start: 551_peptide_end: 563;Derives_from=tgondii-rna.Saeij_Jeroen_strains.CASTELLS.gene3498
TGME49_chrVIIa	CRAIG	peptide	1817235	1817268	.	+	0	ID=pep_tgondii-rna.Saeij_Jeroen_strains.CASTELLS.gene3498_23377;description=peptide_seq:RVELKAPGIIPR_fdr_score:0.0032502012391903957_peptide_start: 179_peptide_end: 190;Derives_from=tgondii-rna.Saeij_Jeroen_strains.CASTELLS.gene3498
TGME49_chrVIIa	CRAIG	peptide	1816708	1816744	.	+	0	ID=pep_tgondii-rna.Saeij_Jeroen_strains.CASTELLS.gene3498_23575;description=peptide_seq:IVDVPIGPGLLGR_fdr_score:8.057948200047822E-10_peptide_start: 145_peptide_end: 157;Derives_from=tgondii-rna.Saeij_Jeroen_strains.CASTELLS.gene3498
TGME49_chrVIIa	CRAIG	peptide	1817235	1817268	.	+	0	ID=pep_tgondii-rna.Saeij_Jeroen_strains.CASTELLS.gene3498_25421;description=peptide_seq:RVELKAPGIIPR_fdr_score:6.10491371841295E-7_peptide_start: 179_peptide_end: 190;Derives_from=tgondii-rna.Saeij_Jeroen_strains.CASTELLS.gene3498
TGME49_chrVIIa	CRAIG	peptide	1821616	1821664	.	+	0	ID=pep_tgondii-rna.Saeij_Jeroen_strains.CASTELLS.gene3498_25653;description=peptide_seq:EVAAFAQFGSDLDASTR_fdr_score:8.672134520974808E-7_peptide_start: 451_peptide_end: 467;Derives_from=tgondii-rna.Saeij_Jeroen_strains.CASTELLS.gene3498
TGME49_chrVIIa	CRAIG	peptide	1821574	1821613	.	+	0	ID=pep_tgondii-rna.Saeij_Jeroen_strains.CASTELLS.gene3498_27970;description=peptide_seq:QVAGTMKLELAQYR_fdr_score:3.0660623435065016E-6_peptide_start: 437_peptide_end: 450;Derives_from=tgondii-rna.Saeij_Jeroen_strains.CASTELLS.gene3498
TGME49_chrVIIa	CRAIG	peptide	1816708	1816780	.	+	0	ID=pep_tgondii-rna.Saeij_Jeroen_strains.CASTELLS.gene3498_28855;description=peptide_seq:IVDVPIGPGLLGRVVDALGNPIDGK_fdr_score:0.002209396160838825_peptide_start: 145_peptide_end: 169;Derives_from=tgondii-rna.Saeij_Jeroen_strains.CASTELLS.gene3498
TGME49_chrVIIa	CRAIG	peptide	1816708	1816744	.	+	0	ID=pep_tgondii-rna.Saeij_Jeroen_strains.CASTELLS.gene3498_29192;description=peptide_seq:IVDVPIGPGLLGR_fdr_score:1.0559818124625054E-10_peptide_start: 145_peptide_end: 157;Derives_from=tgondii-rna.Saeij_Jeroen_strains.CASTELLS.gene3498
TGME49_chrVIIa	CRAIG	peptide	1815532	1816292	.	+	0	ID=pep_tgondii-rna.Saeij_Jeroen_strains.CASTELLS.gene3498_30100;description=peptide_seq:IAGWKTQTSTEEVGRVVSVGDGIAR_fdr_score:0.007432123154837296_peptide_start: 67_peptide_end: 91;Derives_from=tgondii-rna.Saeij_Jeroen_strains.CASTELLS.gene3498
TGME49_chrVIIa	CRAIG	peptide	1816708	1816744	.	+	0	ID=pep_tgondii-rna.Saeij_Jeroen_strains.CASTELLS.gene3498_31560;description=peptide_seq:IVDVPIGPGLLGR_fdr_score:0.0015400338702346184_peptide_start: 145_peptide_end: 157;Derives_from=tgondii-rna.Saeij_Jeroen_strains.CASTELLS.gene3498
TGME49_chrVIIa	CRAIG	peptide	1819616	1819646	.	+	0	ID=pep_tgondii-rna.Saeij_Jeroen_strains.CASTELLS.gene3498_31567;description=peptide_seq:HCVIIYDDLSK_fdr_score:5.554808307954363E-9_peptide_start: 315_peptide_end: 325;Derives_from=tgondii-rna.Saeij_Jeroen_strains.CASTELLS.gene3498
TGME49_chrVIIa	CRAIG	peptide	1816747	1816780	.	+	0	ID=pep_tgondii-rna.Saeij_Jeroen_strains.CASTELLS.gene3498_32014;description=peptide_seq:VVDALGNPIDGK_fdr_score:9.302500562624003E-5_peptide_start: 158_peptide_end: 169;Derives_from=tgondii-rna.Saeij_Jeroen_strains.CASTELLS.gene3498
TGME49_chrVIIa	CRAIG	peptide	1817235	1817268	.	+	0	ID=pep_tgondii-rna.Saeij_Jeroen_strains.CASTELLS.gene3498_32622;description=peptide_seq:RVELKAPGIIPR_fdr_score:6.203225467430523E-8_peptide_start: 179_peptide_end: 190;Derives_from=tgondii-rna.Saeij_Jeroen_strains.CASTELLS.gene3498
TGME49_chrVIIa	CRAIG	peptide	1821616	1821664	.	+	0	ID=pep_tgondii-rna.Saeij_Jeroen_strains.CASTELLS.gene3498_33231;description=peptide_seq:EVAAFAQFGSDLDASTR_fdr_score:3.7452342480622696E-4_peptide_start: 451_peptide_end: 467;Derives_from=tgondii-rna.Saeij_Jeroen_strains.CASTELLS.gene3498
TGME49_chrVIIa	CRAIG	peptide	1822191	1822581	.	+	0	ID=pep_tgondii-rna.Saeij_Jeroen_strains.CASTELLS.gene3498_34743;description=peptide_seq:TIETEKELSEK_fdr_score:7.817627873351155E-8_peptide_start: 534_peptide_end: 544;Derives_from=tgondii-rna.Saeij_Jeroen_strains.CASTELLS.gene3498
TGME49_chrVIIa	CRAIG	peptide	1816708	1816744	.	+	0	ID=pep_tgondii-rna.Saeij_Jeroen_strains.CASTELLS.gene3498_36001;description=peptide_seq:IVDVPIGPGLLGR_fdr_score:1.616838639503778E-4_peptide_start: 145_peptide_end: 157;Derives_from=tgondii-rna.Saeij_Jeroen_strains.CASTELLS.gene3498
TGME49_chrVIIa	CRAIG	peptide	1816265	1816292	.	+	0	ID=pep_tgondii-rna.Saeij_Jeroen_strains.CASTELLS.gene3498_37875;description=peptide_seq:VVSVGDGIAR_fdr_score:0.008377760853008377_peptide_start: 82_peptide_end: 91;Derives_from=tgondii-rna.Saeij_Jeroen_strains.CASTELLS.gene3498
TGME49_chrVIIa	CRAIG	peptide	1816669	1816696	.	+	0	ID=pep_tgondii-rna.Saeij_Jeroen_strains.CASTELLS.gene3498_38693;description=peptide_seq:SVLEGDSVKR_fdr_score:0.033281331253250133_peptide_start: 132_peptide_end: 141;Derives_from=tgondii-rna.Saeij_Jeroen_strains.CASTELLS.gene3498
TGME49_chrVIIa	CRAIG	peptide	1815547	1816292	.	+	0	ID=pep_tgondii-rna.Saeij_Jeroen_strains.CASTELLS.gene3498_39746;description=peptide_seq:TQTSTEEVGRVVSVGDGIAR_fdr_score:3.669124966413449E-4_peptide_start: 72_peptide_end: 91;Derives_from=tgondii-rna.Saeij_Jeroen_strains.CASTELLS.gene3498
TGME49_chrVIIa	CRAIG	peptide	1816669	1816696	.	+	0	ID=pep_tgondii-rna.Saeij_Jeroen_strains.CASTELLS.gene3498_40395;description=peptide_seq:SVLEGDSVKR_fdr_score:2.057794632095717E-4_peptide_start: 132_peptide_end: 141;Derives_from=tgondii-rna.Saeij_Jeroen_strains.CASTELLS.gene3498
TGME49_chrVIIa	CRAIG	peptide	1816708	1816744	.	+	0	ID=pep_tgondii-rna.Saeij_Jeroen_strains.CASTELLS.gene3498_41337;description=peptide_seq:IVDVPIGPGLLGR_fdr_score:1.3932512152095783E-8_peptide_start: 145_peptide_end: 157;Derives_from=tgondii-rna.Saeij_Jeroen_strains.CASTELLS.gene3498
TGME49_chrVIIa	CRAIG	peptide	1816708	1816744	.	+	0	ID=pep_tgondii-rna.Saeij_Jeroen_strains.CASTELLS.gene3498_42357;description=peptide_seq:IVDVPIGPGLLGR_fdr_score:0.0032895548967074484_peptide_start: 145_peptide_end: 157;Derives_from=tgondii-rna.Saeij_Jeroen_strains.CASTELLS.gene3498
TGME49_chrVIIa	CRAIG	peptide	1822191	1822593	.	+	0	ID=pep_tgondii-rna.Saeij_Jeroen_strains.CASTELLS.gene3498_42819;description=peptide_seq:TIETEKELSEKTEAK_fdr_score:3.739139293460613E-9_peptide_start: 534_peptide_end: 548;Derives_from=tgondii-rna.Saeij_Jeroen_strains.CASTELLS.gene3498
TGME49_chrVIIa	CRAIG	peptide	1821616	1821664	.	+	0	ID=pep_tgondii-rna.Saeij_Jeroen_strains.CASTELLS.gene3498_45651;description=peptide_seq:EVAAFAQFGSDLDASTR_fdr_score:4.997501249375313E-6_peptide_start: 451_peptide_end: 467;Derives_from=tgondii-rna.Saeij_Jeroen_strains.CASTELLS.gene3498
TGME49_chrVIIa	CRAIG	peptide	1822191	1822581	.	+	0	ID=pep_tgondii-rna.Saeij_Jeroen_strains.CASTELLS.gene3498_49070;description=peptide_seq:TIETEKELSEK_fdr_score:3.128203849911329E-7_peptide_start: 534_peptide_end: 544;Derives_from=tgondii-rna.Saeij_Jeroen_strains.CASTELLS.gene3498
TGME49_chrVIIa	CRAIG	peptide	1821682	1821706	.	+	0	ID=pep_tgondii-rna.Saeij_Jeroen_strains.CASTELLS.gene3498_49922;description=peptide_seq:GTALTELLK_fdr_score:0.035096642929806715_peptide_start: 473_peptide_end: 481;Derives_from=tgondii-rna.Saeij_Jeroen_strains.CASTELLS.gene3498
TGME49_chrVIIa	CRAIG	peptide	1817235	1817268	.	+	0	ID=pep_tgondii-rna.Saeij_Jeroen_strains.CASTELLS.gene3498_50694;description=peptide_seq:RVELKAPGIIPR_fdr_score:0.0021817298658704035_peptide_start: 179_peptide_end: 190;Derives_from=tgondii-rna.Saeij_Jeroen_strains.CASTELLS.gene3498
TGME49_chrVIIa	CRAIG	peptide	1821616	1821664	.	+	0	ID=pep_tgondii-rna.Saeij_Jeroen_strains.CASTELLS.gene3498_51745;description=peptide_seq:EVAAFAQFGSDLDASTR_fdr_score:1.3522650439486142E-4_peptide_start: 451_peptide_end: 467;Derives_from=tgondii-rna.Saeij_Jeroen_strains.CASTELLS.gene3498
TGME49_chrVIIa	CRAIG	peptide	1815532	1816292	.	+	0	ID=pep_tgondii-rna.Saeij_Jeroen_strains.CASTELLS.gene3498_55249;description=peptide_seq:IAGWKTQTSTEEVGRVVSVGDGIAR_fdr_score:0.005304752602435703_peptide_start: 67_peptide_end: 91;Derives_from=tgondii-rna.Saeij_Jeroen_strains.CASTELLS.gene3498
TGME49_chrVIIa	CRAIG	peptide	1821682	1821706	.	+	0	ID=pep_tgondii-rna.Saeij_Jeroen_strains.CASTELLS.gene3498_56176;description=peptide_seq:GTALTELLK_fdr_score:3.958936646818054E-7_peptide_start: 473_peptide_end: 481;Derives_from=tgondii-rna.Saeij_Jeroen_strains.CASTELLS.gene3498
TGME49_chrVIIa	CRAIG	peptide	1817274	1817733	.	+	0	ID=pep_tgondii-rna.Saeij_Jeroen_strains.CASTELLS.gene3498_58633;description=peptide_seq:SVHEPMMTGLK_fdr_score:0.010622628534371993_peptide_start: 192_peptide_end: 202;Derives_from=tgondii-rna.Saeij_Jeroen_strains.CASTELLS.gene3498
TGME49_chrVIIa	CRAIG	peptide	1821616	1821664	.	+	0	ID=pep_tgondii-rna.Saeij_Jeroen_strains.CASTELLS.gene3498_59845;description=peptide_seq:EVAAFAQFGSDLDASTR_fdr_score:7.435817279527777E-13_peptide_start: 451_peptide_end: 467;Derives_from=tgondii-rna.Saeij_Jeroen_strains.CASTELLS.gene3498
##1DE-PAG_92,1054.8611910007385,"generic|B_tgondii-rna.Saeij_Jeroen_strains.ME49.gene2340|",true,,"anchor protein",12,1054.8611910007385,,VPVAFGLYK; SFITGYSATQDDAIIFSK; SSLVIEVKPADAETSLDEISK; SDIGVGKLNEYLASR; SSLVIEVKPADAETSLDEISKLCK; KVPVAFGLYK; SFITGYSATQDDAIIFSKLLGAPNATK; HVSHFSPVQK; MVVPDFGNLKSDIGVGKLNEYLASR; KEEDDDDIDLFGEDDADKEAVKK; RQEGDDEEEDEDEETYGLVQSAEIVSFNKL; KEEDDDDIDLFGEDDADKEAVK,441,…
TGME49_chrX	CRAIG	CDS	1657620	1657908	364.35	-	0	transcript_id "tgondii-rna.Saeij_Jeroen_strains.ME49.gene2340"; transcript_id "tgondii-rna.Saeij_Jeroen_strains.ME49.gene2340.1";
TGME49_chrX	CRAIG	CDS	1656633	1656877	2847.35	-	2	transcript_id "tgondii-rna.Saeij_Jeroen_strains.ME49.gene2340"; transcript_id "tgondii-rna.Saeij_Jeroen_strains.ME49.gene2340.1";
TGME49_chrX	CRAIG	CDS	1656157	1656348	1597.01	-	0	transcript_id "tgondii-rna.Saeij_Jeroen_strains.ME49.gene2340"; transcript_id "tgondii-rna.Saeij_Jeroen_strains.ME49.gene2340.1";
TGME49_chrX	CRAIG	peptide	1657780	1657831	.	-	0	ID=pep_tgondii-rna.Saeij_Jeroen_strains.ME49.gene2340_2566;description=peptide_seq:SFITGYSATQDDAIIFSK_fdr_score:3.7115014808505835E-11_peptide_start: 26_peptide_end: 43;Derives_from=tgondii-rna.Saeij_Jeroen_strains.ME49.gene2340
TGME49_chrX	CRAIG	peptide	1656846	1657651	.	-	0	ID=pep_tgondii-rna.Saeij_Jeroen_strains.ME49.gene2340_3640;description=peptide_seq:KEEDDDDIDLFGEDDADKEAVK_fdr_score:0.009942078016616377_peptide_start: 86_peptide_end: 107;Derives_from=tgondii-rna.Saeij_Jeroen_strains.ME49.gene2340
TGME49_chrX	CRAIG	peptide	1656157	1656244	.	-	0	ID=pep_tgondii-rna.Saeij_Jeroen_strains.ME49.gene2340_4279;description=peptide_seq:RQEGDDEEEDEDEETYGLVQSAEIVSFNKL_fdr_score:2.2414536146338506E-9_peptide_start: 213_peptide_end: 242;Derives_from=tgondii-rna.Saeij_Jeroen_strains.ME49.gene2340
TGME49_chrX	CRAIG	peptide	1656639	1656663	.	-	0	ID=pep_tgondii-rna.Saeij_Jeroen_strains.ME49.gene2340_4311;description=peptide_seq:VPVAFGLYK_fdr_score:0.0018155867126039842_peptide_start: 168_peptide_end: 176;Derives_from=tgondii-rna.Saeij_Jeroen_strains.ME49.gene2340
TGME49_chrX	CRAIG	peptide	1657834	1657876	.	-	0	ID=pep_tgondii-rna.Saeij_Jeroen_strains.ME49.gene2340_6172;description=peptide_seq:SDIGVGKLNEYLASR_fdr_score:2.2790251445240397E-11_peptide_start: 11_peptide_end: 25;Derives_from=tgondii-rna.Saeij_Jeroen_strains.ME49.gene2340
TGME49_chrX	CRAIG	peptide	1657780	1657831	.	-	0	ID=pep_tgondii-rna.Saeij_Jeroen_strains.ME49.gene2340_8286;description=peptide_seq:SFITGYSATQDDAIIFSK_fdr_score:3.304858094195314E-9_peptide_start: 26_peptide_end: 43;Derives_from=tgondii-rna.Saeij_Jeroen_strains.ME49.gene2340
TGME49_chrX	CRAIG	peptide	1657780	1657831	.	-	0	ID=pep_tgondii-rna.Saeij_Jeroen_strains.ME49.gene2340_10881;description=peptide_seq:SFITGYSATQDDAIIFSK_fdr_score:3.4743065512027474E-13_peptide_start: 26_peptide_end: 43;Derives_from=tgondii-rna.Saeij_Jeroen_strains.ME49.gene2340
TGME49_chrX	CRAIG	peptide	1657780	1657831	.	-	0	ID=pep_tgondii-rna.Saeij_Jeroen_strains.ME49.gene2340_13616;description=peptide_seq:SFITGYSATQDDAIIFSK_fdr_score:7.452733562532222E-17_peptide_start: 26_peptide_end: 43;Derives_from=tgondii-rna.Saeij_Jeroen_strains.ME49.gene2340
TGME49_chrX	CRAIG	peptide	1657780	1657831	.	-	0	ID=pep_tgondii-rna.Saeij_Jeroen_strains.ME49.gene2340_13735;description=peptide_seq:SFITGYSATQDDAIIFSK_fdr_score:6.8815641117378296E-15_peptide_start: 26_peptide_end: 43;Derives_from=tgondii-rna.Saeij_Jeroen_strains.ME49.gene2340
TGME49_chrX	CRAIG	peptide	1656846	1657651	.	-	0	ID=pep_tgondii-rna.Saeij_Jeroen_strains.ME49.gene2340_14933;description=peptide_seq:KEEDDDDIDLFGEDDADKEAVK_fdr_score:0.012116892373485389_peptide_start: 86_peptide_end: 107;Derives_from=tgondii-rna.Saeij_Jeroen_strains.ME49.gene2340
TGME49_chrX	CRAIG	peptide	1657780	1657831	.	-	0	ID=pep_tgondii-rna.Saeij_Jeroen_strains.ME49.gene2340_15039;description=peptide_seq:SFITGYSATQDDAIIFSK_fdr_score:1.425757709380604E-10_peptide_start: 26_peptide_end: 43;Derives_from=tgondii-rna.Saeij_Jeroen_strains.ME49.gene2340
TGME49_chrX	CRAIG	peptide	1657780	1657831	.	-	0	ID=pep_tgondii-rna.Saeij_Jeroen_strains.ME49.gene2340_16722;description=peptide_seq:SFITGYSATQDDAIIFSK_fdr_score:0.014634146341463415_peptide_start: 26_peptide_end: 43;Derives_from=tgondii-rna.Saeij_Jeroen_strains.ME49.gene2340
TGME49_chrX	CRAIG	peptide	1657834	1657876	.	-	0	ID=pep_tgondii-rna.Saeij_Jeroen_strains.ME49.gene2340_17354;description=peptide_seq:SDIGVGKLNEYLASR_fdr_score:3.176602939158605E-11_peptide_start: 11_peptide_end: 25;Derives_from=tgondii-rna.Saeij_Jeroen_strains.ME49.gene2340
TGME49_chrX	CRAIG	peptide	1656843	1657651	.	-	0	ID=pep_tgondii-rna.Saeij_Jeroen_strains.ME49.gene2340_17862;description=peptide_seq:KEEDDDDIDLFGEDDADKEAVKK_fdr_score:9.848017167886645E-11_peptide_start: 86_peptide_end: 108;Derives_from=tgondii-rna.Saeij_Jeroen_strains.ME49.gene2340
TGME49_chrX	CRAIG	peptide	1656639	1656666	.	-	0	ID=pep_tgondii-rna.Saeij_Jeroen_strains.ME49.gene2340_19559;description=peptide_seq:KVPVAFGLYK_fdr_score:0.01427020171946655_peptide_start: 167_peptide_end: 176;Derives_from=tgondii-rna.Saeij_Jeroen_strains.ME49.gene2340
TGME49_chrX	CRAIG	peptide	1656711	1656780	.	-	0	ID=pep_tgondii-rna.Saeij_Jeroen_strains.ME49.gene2340_22423;description=peptide_seq:SSLVIEVKPADAETSLDEISKLCK_fdr_score:2.4854190755380702E-9_peptide_start: 129_peptide_end: 152;Derives_from=tgondii-rna.Saeij_Jeroen_strains.ME49.gene2340
TGME49_chrX	CRAIG	peptide	1657834	1657876	.	-	0	ID=pep_tgondii-rna.Saeij_Jeroen_strains.ME49.gene2340_23590;description=peptide_seq:SDIGVGKLNEYLASR_fdr_score:1.069590920807529E-4_peptide_start: 11_peptide_end: 25;Derives_from=tgondii-rna.Saeij_Jeroen_strains.ME49.gene2340
TGME49_chrX	CRAIG	peptide	1656639	1656666	.	-	0	ID=pep_tgondii-rna.Saeij_Jeroen_strains.ME49.gene2340_24140;description=peptide_seq:KVPVAFGLYK_fdr_score:9.341027999297909E-6_peptide_start: 167_peptide_end: 176;Derives_from=tgondii-rna.Saeij_Jeroen_strains.ME49.gene2340
TGME49_chrX	CRAIG	peptide	1656711	1656780	.	-	0	ID=pep_tgondii-rna.Saeij_Jeroen_strains.ME49.gene2340_24464;description=peptide_seq:SSLVIEVKPADAETSLDEISKLCK_fdr_score:1.2346767792574304E-5_peptide_start: 129_peptide_end: 152;Derives_from=tgondii-rna.Saeij_Jeroen_strains.ME49.gene2340
TGME49_chrX	CRAIG	peptide	1657753	1657831	.	-	0	ID=pep_tgondii-rna.Saeij_Jeroen_strains.ME49.gene2340_26887;description=peptide_seq:SFITGYSATQDDAIIFSKLLGAPNATK_fdr_score:3.793773153411972E-8_peptide_start: 26_peptide_end: 52;Derives_from=tgondii-rna.Saeij_Jeroen_strains.ME49.gene2340
TGME49_chrX	CRAIG	peptide	1657834	1657906	.	-	0	ID=pep_tgondii-rna.Saeij_Jeroen_strains.ME49.gene2340_28081;description=peptide_seq:MVVPDFGNLKSDIGVGKLNEYLASR_fdr_score:7.34926654319899E-4_peptide_start: 1_peptide_end: 25;Derives_from=tgondii-rna.Saeij_Jeroen_strains.ME49.gene2340
TGME49_chrX	CRAIG	peptide	1656157	1656244	.	-	0	ID=pep_tgondii-rna.Saeij_Jeroen_strains.ME49.gene2340_28848;description=peptide_seq:RQEGDDEEEDEDEETYGLVQSAEIVSFNKL_fdr_score:3.5604665464722037E-14_peptide_start: 213_peptide_end: 242;Derives_from=tgondii-rna.Saeij_Jeroen_strains.ME49.gene2340
TGME49_chrX	CRAIG	peptide	1657780	1657831	.	-	0	ID=pep_tgondii-rna.Saeij_Jeroen_strains.ME49.gene2340_30343;description=peptide_seq:SFITGYSATQDDAIIFSK_fdr_score:2.2047799629596968E-8_peptide_start: 26_peptide_end: 43;Derives_from=tgondii-rna.Saeij_Jeroen_strains.ME49.gene2340
TGME49_chrX	CRAIG	peptide	1657780	1657831	.	-	0	ID=pep_tgondii-rna.Saeij_Jeroen_strains.ME49.gene2340_32020;description=peptide_seq:SFITGYSATQDDAIIFSK_fdr_score:7.228460301018864E-13_peptide_start: 26_peptide_end: 43;Derives_from=tgondii-rna.Saeij_Jeroen_strains.ME49.gene2340
TGME49_chrX	CRAIG	peptide	1657780	1657831	.	-	0	ID=pep_tgondii-rna.Saeij_Jeroen_strains.ME49.gene2340_32491;description=peptide_seq:SFITGYSATQDDAIIFSK_fdr_score:4.997501249375312E-4_peptide_start: 26_peptide_end: 43;Derives_from=tgondii-rna.Saeij_Jeroen_strains.ME49.gene2340
TGME49_chrX	CRAIG	peptide	1656720	1656780	.	-	0	ID=pep_tgondii-rna.Saeij_Jeroen_strains.ME49.gene2340_33363;description=peptide_seq:SSLVIEVKPADAETSLDEISK_fdr_score:2.1475153098122794E-15_peptide_start: 129_peptide_end: 149;Derives_from=tgondii-rna.Saeij_Jeroen_strains.ME49.gene2340
TGME49_chrX	CRAIG	peptide	1657780	1657831	.	-	0	ID=pep_tgondii-rna.Saeij_Jeroen_strains.ME49.gene2340_35176;description=peptide_seq:SFITGYSATQDDAIIFSK_fdr_score:1.3677073294372407E-16_peptide_start: 26_peptide_end: 43;Derives_from=tgondii-rna.Saeij_Jeroen_strains.ME49.gene2340
TGME49_chrX	CRAIG	peptide	1657780	1657831	.	-	0	ID=pep_tgondii-rna.Saeij_Jeroen_strains.ME49.gene2340_36642;description=peptide_seq:SFITGYSATQDDAIIFSK_fdr_score:8.237097541739911E-10_peptide_start: 26_peptide_end: 43;Derives_from=tgondii-rna.Saeij_Jeroen_strains.ME49.gene2340
TGME49_chrX	CRAIG	peptide	1657834	1657876	.	-	0	ID=pep_tgondii-rna.Saeij_Jeroen_strains.ME49.gene2340_37628;description=peptide_seq:SDIGVGKLNEYLASR_fdr_score:5.6124098168691346E-11_peptide_start: 11_peptide_end: 25;Derives_from=tgondii-rna.Saeij_Jeroen_strains.ME49.gene2340
TGME49_chrX	CRAIG	peptide	1656843	1657651	.	-	0	ID=pep_tgondii-rna.Saeij_Jeroen_strains.ME49.gene2340_39311;description=peptide_seq:KEEDDDDIDLFGEDDADKEAVKK_fdr_score:9.701031837022666E-9_peptide_start: 86_peptide_end: 108;Derives_from=tgondii-rna.Saeij_Jeroen_strains.ME49.gene2340
TGME49_chrX	CRAIG	peptide	1656639	1656663	.	-	0	ID=pep_tgondii-rna.Saeij_Jeroen_strains.ME49.gene2340_39368;description=peptide_seq:VPVAFGLYK_fdr_score:9.196513307760734E-4_peptide_start: 168_peptide_end: 176;Derives_from=tgondii-rna.Saeij_Jeroen_strains.ME49.gene2340
TGME49_chrX	CRAIG	peptide	1657834	1657876	.	-	0	ID=pep_tgondii-rna.Saeij_Jeroen_strains.ME49.gene2340_41277;description=peptide_seq:SDIGVGKLNEYLASR_fdr_score:1.984778264643453E-9_peptide_start: 11_peptide_end: 25;Derives_from=tgondii-rna.Saeij_Jeroen_strains.ME49.gene2340
TGME49_chrX	CRAIG	peptide	1656157	1656244	.	-	0	ID=pep_tgondii-rna.Saeij_Jeroen_strains.ME49.gene2340_44788;description=peptide_seq:RQEGDDEEEDEDEETYGLVQSAEIVSFNKL_fdr_score:2.2826338188571317E-11_peptide_start: 213_peptide_end: 242;Derives_from=tgondii-rna.Saeij_Jeroen_strains.ME49.gene2340
TGME49_chrX	CRAIG	peptide	1656846	1657651	.	-	0	ID=pep_tgondii-rna.Saeij_Jeroen_strains.ME49.gene2340_46537;description=peptide_seq:KEEDDDDIDLFGEDDADKEAVK_fdr_score:1.1976527584375141E-13_peptide_start: 86_peptide_end: 107;Derives_from=tgondii-rna.Saeij_Jeroen_strains.ME49.gene2340
TGME49_chrX	CRAIG	peptide	1656157	1656244	.	-	0	ID=pep_tgondii-rna.Saeij_Jeroen_strains.ME49.gene2340_46609;description=peptide_seq:RQEGDDEEEDEDEETYGLVQSAEIVSFNKL_fdr_score:4.573424782958255E-11_peptide_start: 213_peptide_end: 242;Derives_from=tgondii-rna.Saeij_Jeroen_strains.ME49.gene2340
TGME49_chrX	CRAIG	peptide	1657780	1657831	.	-	0	ID=pep_tgondii-rna.Saeij_Jeroen_strains.ME49.gene2340_47542;description=peptide_seq:SFITGYSATQDDAIIFSK_fdr_score:3.784222275502165E-12_peptide_start: 26_peptide_end: 43;Derives_from=tgondii-rna.Saeij_Jeroen_strains.ME49.gene2340
TGME49_chrX	CRAIG	peptide	1657780	1657831	.	-	0	ID=pep_tgondii-rna.Saeij_Jeroen_strains.ME49.gene2340_51353;description=peptide_seq:SFITGYSATQDDAIIFSK_fdr_score:2.4987506246876563E-8_peptide_start: 26_peptide_end: 43;Derives_from=tgondii-rna.Saeij_Jeroen_strains.ME49.gene2340
TGME49_chrX	CRAIG	peptide	1656157	1656244	.	-	0	ID=pep_tgondii-rna.Saeij_Jeroen_strains.ME49.gene2340_51539;description=peptide_seq:RQEGDDEEEDEDEETYGLVQSAEIVSFNKL_fdr_score:9.720353001753787E-14_peptide_start: 213_peptide_end: 242;Derives_from=tgondii-rna.Saeij_Jeroen_strains.ME49.gene2340
TGME49_chrX	CRAIG	peptide	1657780	1657831	.	-	0	ID=pep_tgondii-rna.Saeij_Jeroen_strains.ME49.gene2340_53418;description=peptide_seq:SFITGYSATQDDAIIFSK_fdr_score:5.943009772549128E-8_peptide_start: 26_peptide_end: 43;Derives_from=tgondii-rna.Saeij_Jeroen_strains.ME49.gene2340
TGME49_chrX	CRAIG	peptide	1656711	1656780	.	-	0	ID=pep_tgondii-rna.Saeij_Jeroen_strains.ME49.gene2340_54765;description=peptide_seq:SSLVIEVKPADAETSLDEISKLCK_fdr_score:1.9617248570103296E-11_peptide_start: 129_peptide_end: 152;Derives_from=tgondii-rna.Saeij_Jeroen_strains.ME49.gene2340
TGME49_chrX	CRAIG	peptide	1657696	1657723	.	-	0	ID=pep_tgondii-rna.Saeij_Jeroen_strains.ME49.gene2340_55002;description=peptide_seq:HVSHFSPVQK_fdr_score:3.4368332911153924E-8_peptide_start: 62_peptide_end: 71;Derives_from=tgondii-rna.Saeij_Jeroen_strains.ME49.gene2340
TGME49_chrX	CRAIG	peptide	1657834	1657876	.	-	0	ID=pep_tgondii-rna.Saeij_Jeroen_strains.ME49.gene2340_55884;description=peptide_seq:SDIGVGKLNEYLASR_fdr_score:1.6690667843625932E-9_peptide_start: 11_peptide_end: 25;Derives_from=tgondii-rna.Saeij_Jeroen_strains.ME49.gene2340
TGME49_chrX	CRAIG	peptide	1657780	1657831	.	-	0	ID=pep_tgondii-rna.Saeij_Jeroen_strains.ME49.gene2340_56110;description=peptide_seq:SFITGYSATQDDAIIFSK_fdr_score:1.0298835409910075E-9_peptide_start: 26_peptide_end: 43;Derives_from=tgondii-rna.Saeij_Jeroen_strains.ME49.gene2340
##1DE-PAG_93,1042.089267252332,"generic|B_tgondii-rna.Saeij_Jeroen_strains.MAS.gene1830|",true,,"anchor protein",14,1042.0892672523319,,NGLITKEDVLK; FNAATGDSYTQFGSHNISVAIDTPNGLVVPNIK; ETTQVQLMGFSR; NVQDLNVLEIQAELHR; SGQAFDEDLVERR; AVSLALDETPILNSK; SGQAFDEDLVER; SMNETVKVPQLNIGDEYDITELTK; VKELLENPAMMLLHLR; VPQLNIGDEYDITELTK; ERPAPVSEPQAAASPSVGAEASSTTFSASPATR; IGAPLMDIDVEAGEDHAEEEEPETK; LADIGEGIAQVE…
TGME49_chrIV	CRAIG	CDS	666802	666975	-358.222	-	0	transcript_id "tgondii-rna.Saeij_Jeroen_strains.MAS.gene1830"; transcript_id "tgondii-rna.Saeij_Jeroen_strains.MAS.gene1830.1";
TGME49_chrIV	CRAIG	CDS	666287	666356	1695.16	-	0	transcript_id "tgondii-rna.Saeij_Jeroen_strains.MAS.gene1830"; transcript_id "tgondii-rna.Saeij_Jeroen_strains.MAS.gene1830.1";
TGME49_chrIV	CRAIG	CDS	665738	665796	1210.33	-	2	transcript_id "tgondii-rna.Saeij_Jeroen_strains.MAS.gene1830"; transcript_id "tgondii-rna.Saeij_Jeroen_strains.MAS.gene1830.1";
TGME49_chrIV	CRAIG	CDS	665011	665220	2141.01	-	0	transcript_id "tgondii-rna.Saeij_Jeroen_strains.MAS.gene1830"; transcript_id "tgondii-rna.Saeij_Jeroen_strains.MAS.gene1830.1";
TGME49_chrIV	CRAIG	CDS	664297	664519	1554.76	-	0	transcript_id "tgondii-rna.Saeij_Jeroen_strains.MAS.gene1830"; transcript_id "tgondii-rna.Saeij_Jeroen_strains.MAS.gene1830.1";
TGME49_chrIV	CRAIG	CDS	663701	663816	1530.97	-	2	transcript_id "tgondii-rna.Saeij_Jeroen_strains.MAS.gene1830"; transcript_id "tgondii-rna.Saeij_Jeroen_strains.MAS.gene1830.1";
TGME49_chrIV	CRAIG	CDS	662934	663149	1473.91	-	0	transcript_id "tgondii-rna.Saeij_Jeroen_strains.MAS.gene1830"; transcript_id "tgondii-rna.Saeij_Jeroen_strains.MAS.gene1830.1";
TGME49_chrIV	CRAIG	CDS	662114	662248	1107.54	-	0	transcript_id "tgondii-rna.Saeij_Jeroen_strains.MAS.gene1830"; transcript_id "tgondii-rna.Saeij_Jeroen_strains.MAS.gene1830.1";
TGME49_chrIV	CRAIG	CDS	661427	661704	1614.25	-	0	transcript_id "tgondii-rna.Saeij_Jeroen_strains.MAS.gene1830"; transcript_id "tgondii-rna.Saeij_Jeroen_strains.MAS.gene1830.1";
TGME49_chrIV	CRAIG	CDS	660590	660638	869.857	-	1	transcript_id "tgondii-rna.Saeij_Jeroen_strains.MAS.gene1830"; transcript_id "tgondii-rna.Saeij_Jeroen_strains.MAS.gene1830.1";
TGME49_chrIV	CRAIG	peptide	660590	660629	.	-	0	ID=pep_tgondii-rna.Saeij_Jeroen_strains.MAS.gene1830_1264;description=peptide_seq:ELLENPAMMLLHLR_fdr_score:1.9108093012317372E-5_peptide_start: 497_peptide_end: 510;Derives_from=tgondii-rna.Saeij_Jeroen_strains.MAS.gene1830
TGME49_chrIV	CRAIG	peptide	665038	665110	.	-	0	ID=pep_tgondii-rna.Saeij_Jeroen_strains.MAS.gene1830_2190;description=peptide_seq:IGAPLMDIDVEAGEDHAEEEEPETK_fdr_score:5.545469866147371E-6_peptide_start: 138_peptide_end: 162;Derives_from=tgondii-rna.Saeij_Jeroen_strains.MAS.gene1830
TGME49_chrIV	CRAIG	peptide	662174	662955	.	-	0	ID=pep_tgondii-rna.Saeij_Jeroen_strains.MAS.gene1830_4977;description=peptide_seq:FNAATGDSYTQFGSHNISVAIDTPNGLVVPNIK_fdr_score:6.661687499868423E-9_peptide_start: 349_peptide_end: 381;Derives_from=tgondii-rna.Saeij_Jeroen_strains.MAS.gene1830
TGME49_chrIV	CRAIG	peptide	663078	663126	.	-	0	ID=pep_tgondii-rna.Saeij_Jeroen_strains.MAS.gene1830_6869;description=peptide_seq:VPQLNIGDEYDITELTK_fdr_score:3.6617410322786536E-4_peptide_start: 292_peptide_end: 308;Derives_from=tgondii-rna.Saeij_Jeroen_strains.MAS.gene1830
TGME49_chrIV	CRAIG	peptide	662958	663000	.	-	0	ID=pep_tgondii-rna.Saeij_Jeroen_strains.MAS.gene1830_7426;description=peptide_seq:AVSLALDETPILNSK_fdr_score:2.2268200648662872E-9_peptide_start: 334_peptide_end: 348;Derives_from=tgondii-rna.Saeij_Jeroen_strains.MAS.gene1830
TGME49_chrIV	CRAIG	peptide	664448	665035	.	-	0	ID=pep_tgondii-rna.Saeij_Jeroen_strains.MAS.gene1830_12790;description=peptide_seq:ERPAPVSEPQAAASPSVGAEASSTTFSASPATR_fdr_score:2.7383841483373256E-12_peptide_start: 163_peptide_end: 195;Derives_from=tgondii-rna.Saeij_Jeroen_strains.MAS.gene1830
TGME49_chrIV	CRAIG	peptide	662958	663000	.	-	0	ID=pep_tgondii-rna.Saeij_Jeroen_strains.MAS.gene1830_14137;description=peptide_seq:AVSLALDETPILNSK_fdr_score:9.097155607052277E-11_peptide_start: 334_peptide_end: 348;Derives_from=tgondii-rna.Saeij_Jeroen_strains.MAS.gene1830
TGME49_chrIV	CRAIG	peptide	662126	662171	.	-	0	ID=pep_tgondii-rna.Saeij_Jeroen_strains.MAS.gene1830_14367;description=peptide_seq:NVQDLNVLEIQAELHR_fdr_score:6.910852479833851E-11_peptide_start: 382_peptide_end: 397;Derives_from=tgondii-rna.Saeij_Jeroen_strains.MAS.gene1830
TGME49_chrIV	CRAIG	peptide	660590	660635	.	-	0	ID=pep_tgondii-rna.Saeij_Jeroen_strains.MAS.gene1830_14452;description=peptide_seq:VKELLENPAMMLLHLR_fdr_score:0.017169761360298588_peptide_start: 495_peptide_end: 510;Derives_from=tgondii-rna.Saeij_Jeroen_strains.MAS.gene1830
TGME49_chrIV	CRAIG	peptide	664448	665035	.	-	0	ID=pep_tgondii-rna.Saeij_Jeroen_strains.MAS.gene1830_14547;description=peptide_seq:ERPAPVSEPQAAASPSVGAEASSTTFSASPATR_fdr_score:5.694866844298275E-16_peptide_start: 163_peptide_end: 195;Derives_from=tgondii-rna.Saeij_Jeroen_strains.MAS.gene1830
TGME49_chrIV	CRAIG	peptide	665771	666303	.	-	0	ID=pep_tgondii-rna.Saeij_Jeroen_strains.MAS.gene1830_15076;description=peptide_seq:LADIGEGIAQVELLK_fdr_score:8.498532887075677E-14_peptide_start: 76_peptide_end: 90;Derives_from=tgondii-rna.Saeij_Jeroen_strains.MAS.gene1830
TGME49_chrIV	CRAIG	peptide	662958	663000	.	-	0	ID=pep_tgondii-rna.Saeij_Jeroen_strains.MAS.gene1830_18093;description=peptide_seq:AVSLALDETPILNSK_fdr_score:1.8891697312014875E-9_peptide_start: 334_peptide_end: 348;Derives_from=tgondii-rna.Saeij_Jeroen_strains.MAS.gene1830
TGME49_chrIV	CRAIG	peptide	660590	660635	.	-	0	ID=pep_tgondii-rna.Saeij_Jeroen_strains.MAS.gene1830_23805;description=peptide_seq:VKELLENPAMMLLHLR_fdr_score:6.509542198880791E-4_peptide_start: 495_peptide_end: 510;Derives_from=tgondii-rna.Saeij_Jeroen_strains.MAS.gene1830
TGME49_chrIV	CRAIG	peptide	662174	662955	.	-	0	ID=pep_tgondii-rna.Saeij_Jeroen_strains.MAS.gene1830_23876;description=peptide_seq:FNAATGDSYTQFGSHNISVAIDTPNGLVVPNIK_fdr_score:9.814537122759099E-4_peptide_start: 349_peptide_end: 381;Derives_from=tgondii-rna.Saeij_Jeroen_strains.MAS.gene1830
TGME49_chrIV	CRAIG	peptide	660590	660635	.	-	0	ID=pep_tgondii-rna.Saeij_Jeroen_strains.MAS.gene1830_24163;description=peptide_seq:VKELLENPAMMLLHLR_fdr_score:0.004214994570448674_peptide_start: 495_peptide_end: 510;Derives_from=tgondii-rna.Saeij_Jeroen_strains.MAS.gene1830
TGME49_chrIV	CRAIG	peptide	665771	666303	.	-	0	ID=pep_tgondii-rna.Saeij_Jeroen_strains.MAS.gene1830_26156;description=peptide_seq:LADIGEGIAQVELLK_fdr_score:0.006603104204673984_peptide_start: 76_peptide_end: 90;Derives_from=tgondii-rna.Saeij_Jeroen_strains.MAS.gene1830
TGME49_chrIV	CRAIG	peptide	663713	663746	.	-	0	ID=pep_tgondii-rna.Saeij_Jeroen_strains.MAS.gene1830_28831;description=peptide_seq:ETTQVQLMGFSR_fdr_score:6.323712195762443E-8_peptide_start: 269_peptide_end: 280;Derives_from=tgondii-rna.Saeij_Jeroen_strains.MAS.gene1830
TGME49_chrIV	CRAIG	peptide	662126	662171	.	-	0	ID=pep_tgondii-rna.Saeij_Jeroen_strains.MAS.gene1830_29342;description=peptide_seq:NVQDLNVLEIQAELHR_fdr_score:6.210748756601218E-12_peptide_start: 382_peptide_end: 397;Derives_from=tgondii-rna.Saeij_Jeroen_strains.MAS.gene1830
TGME49_chrIV	CRAIG	peptide	663713	663746	.	-	0	ID=pep_tgondii-rna.Saeij_Jeroen_strains.MAS.gene1830_29641;description=peptide_seq:ETTQVQLMGFSR_fdr_score:5.595159137695602E-8_peptide_start: 269_peptide_end: 280;Derives_from=tgondii-rna.Saeij_Jeroen_strains.MAS.gene1830
TGME49_chrIV	CRAIG	peptide	664361	664391	.	-	0	ID=pep_tgondii-rna.Saeij_Jeroen_strains.MAS.gene1830_30225;description=peptide_seq:NGLITKEDVLK_fdr_score:0.0090189890340014_peptide_start: 214_peptide_end: 224;Derives_from=tgondii-rna.Saeij_Jeroen_strains.MAS.gene1830
TGME49_chrIV	CRAIG	peptide	661501	661537	.	-	0	ID=pep_tgondii-rna.Saeij_Jeroen_strains.MAS.gene1830_30546;description=peptide_seq:SGQAFDEDLVERR_fdr_score:7.928571935282105E-4_peptide_start: 457_peptide_end: 469;Derives_from=tgondii-rna.Saeij_Jeroen_strains.MAS.gene1830
TGME49_chrIV	CRAIG	peptide	665771	666303	.	-	0	ID=pep_tgondii-rna.Saeij_Jeroen_strains.MAS.gene1830_33092;description=peptide_seq:LADIGEGIAQVELLK_fdr_score:2.722972047200716E-14_peptide_start: 76_peptide_end: 90;Derives_from=tgondii-rna.Saeij_Jeroen_strains.MAS.gene1830
TGME49_chrIV	CRAIG	peptide	664448	665035	.	-	0	ID=pep_tgondii-rna.Saeij_Jeroen_strains.MAS.gene1830_35170;description=peptide_seq:ERPAPVSEPQAAASPSVGAEASSTTFSASPATR_fdr_score:2.698790687732678E-14_peptide_start: 163_peptide_end: 195;Derives_from=tgondii-rna.Saeij_Jeroen_strains.MAS.gene1830
TGME49_chrIV	CRAIG	peptide	665038	665110	.	-	0	ID=pep_tgondii-rna.Saeij_Jeroen_strains.MAS.gene1830_35431;description=peptide_seq:IGAPLMDIDVEAGEDHAEEEEPETK_fdr_score:9.098785771880269E-10_peptide_start: 138_peptide_end: 162;Derives_from=tgondii-rna.Saeij_Jeroen_strains.MAS.gene1830
TGME49_chrIV	CRAIG	peptide	663078	663147	.	-	0	ID=pep_tgondii-rna.Saeij_Jeroen_strains.MAS.gene1830_37733;description=peptide_seq:SMNETVKVPQLNIGDEYDITELTK_fdr_score:5.796389719968306E-16_peptide_start: 285_peptide_end: 308;Derives_from=tgondii-rna.Saeij_Jeroen_strains.MAS.gene1830
TGME49_chrIV	CRAIG	peptide	661504	661537	.	-	0	ID=pep_tgondii-rna.Saeij_Jeroen_strains.MAS.gene1830_38029;description=peptide_seq:SGQAFDEDLVER_fdr_score:3.1836675485286256E-4_peptide_start: 457_peptide_end: 468;Derives_from=tgondii-rna.Saeij_Jeroen_strains.MAS.gene1830
TGME49_chrIV	CRAIG	peptide	660590	660635	.	-	0	ID=pep_tgondii-rna.Saeij_Jeroen_strains.MAS.gene1830_38042;description=peptide_seq:VKELLENPAMMLLHLR_fdr_score:0.0058265482896745656_peptide_start: 495_peptide_end: 510;Derives_from=tgondii-rna.Saeij_Jeroen_strains.MAS.gene1830
TGME49_chrIV	CRAIG	peptide	661501	661537	.	-	0	ID=pep_tgondii-rna.Saeij_Jeroen_strains.MAS.gene1830_48365;description=peptide_seq:SGQAFDEDLVERR_fdr_score:0.0011848405500352393_peptide_start: 457_peptide_end: 469;Derives_from=tgondii-rna.Saeij_Jeroen_strains.MAS.gene1830
TGME49_chrIV	CRAIG	peptide	665038	665110	.	-	0	ID=pep_tgondii-rna.Saeij_Jeroen_strains.MAS.gene1830_57162;description=peptide_seq:IGAPLMDIDVEAGEDHAEEEEPETK_fdr_score:2.812812249756419E-9_peptide_start: 138_peptide_end: 162;Derives_from=tgondii-rna.Saeij_Jeroen_strains.MAS.gene1830
TGME49_chrIV	CRAIG	peptide	663078	663147	.	-	0	ID=pep_tgondii-rna.Saeij_Jeroen_strains.MAS.gene1830_57793;description=peptide_seq:SMNETVKVPQLNIGDEYDITELTK_fdr_score:3.357895355965438E-6_peptide_start: 285_peptide_end: 308;Derives_from=tgondii-rna.Saeij_Jeroen_strains.MAS.gene1830
TGME49_chrIV	CRAIG	peptide	663078	663147	.	-	0	ID=pep_tgondii-rna.Saeij_Jeroen_strains.MAS.gene1830_57810;description=peptide_seq:SMNETVKVPQLNIGDEYDITELTK_fdr_score:4.49995751541337E-14_peptide_start: 285_peptide_end: 308;Derives_from=tgondii-rna.Saeij_Jeroen_strains.MAS.gene1830
TGME49_chrIV	CRAIG	peptide	661504	661537	.	-	0	ID=pep_tgondii-rna.Saeij_Jeroen_strains.MAS.gene1830_57965;description=peptide_seq:SGQAFDEDLVER_fdr_score:1.922238199826587E-9_peptide_start: 457_peptide_end: 468;Derives_from=tgondii-rna.Saeij_Jeroen_strains.MAS.gene1830
##1DE-PAG_98,999.7656150836493,"generic|B_tgondii-rna.Saeij_Jeroen_strains.COUGAR.gene1934|",true,,"anchor protein",18,999.7656150836492,TAYEAGYSHNL,LMQLLEEDTVAILDSQLNEEQKVQVK; LLRSDFSGDVEELAEAAR; KLMQLLEEDTVAILDSQLNEEQK; FASSTAPMFITGR; SDFSGDVEELAEAAREFCSSEVIIR; LLFQYVPQMHEGAK; VVLEEWLDTYAGKDWESRPVDAR; NDLAGVVEVGGASAQIVFPLQEGTVLPSSVR; VVLEEWLDTYAGK; CVSQVESILVAPK; KLMQLLEEDTVAILDSQLNEEQKVQVK; HL…
ABPA02001680	CRAIG	CDS	793	2496	5221.81	-	0	transcript_id "tgondii-rna.Saeij_Jeroen_strains.COUGAR.gene1934"; transcript_id "tgondii-rna.Saeij_Jeroen_strains.COUGAR.gene1934.1";
ABPA02001680	CRAIG	peptide	2146	2221	.	-	0	ID=pep_tgondii-rna.Saeij_Jeroen_strains.COUGAR.gene1934_21;description=peptide_seq:LMQLLEEDTVAILDSQLNEEQKVQVK_fdr_score:6.590402084253497E-4_peptide_start: 92_peptide_end: 117;Derives_from=tgondii-rna.Saeij_Jeroen_strains.COUGAR.gene1934
ABPA02001680	CRAIG	peptide	793	823	.	-	0	ID=pep_tgondii-rna.Saeij_Jeroen_strains.COUGAR.gene1934_3409;description=peptide_seq:TAYEAGYSHNL_fdr_score:2.976813831705131E-7_peptide_start: 558_peptide_end: 568;Derives_from=tgondii-rna.Saeij_Jeroen_strains.COUGAR.gene1934
ABPA02001680	CRAIG	peptide	1201	1237	.	-	0	ID=pep_tgondii-rna.Saeij_Jeroen_strains.COUGAR.gene1934_4226;description=peptide_seq:FASSTAPMFITGR_fdr_score:4.6003017337976563E-10_peptide_start: 420_peptide_end: 432;Derives_from=tgondii-rna.Saeij_Jeroen_strains.COUGAR.gene1934
ABPA02001680	CRAIG	peptide	2299	2335	.	-	0	ID=pep_tgondii-rna.Saeij_Jeroen_strains.COUGAR.gene1934_6390;description=peptide_seq:VVLEEWLDTYAGK_fdr_score:3.684664266251815E-4_peptide_start: 54_peptide_end: 66;Derives_from=tgondii-rna.Saeij_Jeroen_strains.COUGAR.gene1934
ABPA02001680	CRAIG	peptide	1201	1237	.	-	0	ID=pep_tgondii-rna.Saeij_Jeroen_strains.COUGAR.gene1934_6529;description=peptide_seq:FASSTAPMFITGR_fdr_score:0.009009009009009007_peptide_start: 420_peptide_end: 432;Derives_from=tgondii-rna.Saeij_Jeroen_strains.COUGAR.gene1934
ABPA02001680	CRAIG	peptide	2227	2266	.	-	0	ID=pep_tgondii-rna.Saeij_Jeroen_strains.COUGAR.gene1934_7212;description=peptide_seq:LLFQYVPQMHEGAK_fdr_score:3.518159300354843E-6_peptide_start: 77_peptide_end: 90;Derives_from=tgondii-rna.Saeij_Jeroen_strains.COUGAR.gene1934
ABPA02001680	CRAIG	peptide	1306	1342	.	-	0	ID=pep_tgondii-rna.Saeij_Jeroen_strains.COUGAR.gene1934_10282;description=peptide_seq:CVSQVESILVAPK_fdr_score:3.67373273811176E-8_peptide_start: 385_peptide_end: 397;Derives_from=tgondii-rna.Saeij_Jeroen_strains.COUGAR.gene1934
ABPA02001680	CRAIG	peptide	2158	2224	.	-	0	ID=pep_tgondii-rna.Saeij_Jeroen_strains.COUGAR.gene1934_11650;description=peptide_seq:KLMQLLEEDTVAILDSQLNEEQK_fdr_score:0.0018174919804485198_peptide_start: 91_peptide_end: 113;Derives_from=tgondii-rna.Saeij_Jeroen_strains.COUGAR.gene1934
ABPA02001680	CRAIG	peptide	1240	1303	.	-	0	ID=pep_tgondii-rna.Saeij_Jeroen_strains.COUGAR.gene1934_13101;description=peptide_seq:LPLPANIEAASSGFESVDQVFR_fdr_score:5.556938169551055E-16_peptide_start: 398_peptide_end: 419;Derives_from=tgondii-rna.Saeij_Jeroen_strains.COUGAR.gene1934
ABPA02001680	CRAIG	peptide	1042	1075	.	-	0	ID=pep_tgondii-rna.Saeij_Jeroen_strains.COUGAR.gene1934_14930;description=peptide_seq:TDGPVIQLPNAR_fdr_score:1.8391495074390827E-7_peptide_start: 474_peptide_end: 485;Derives_from=tgondii-rna.Saeij_Jeroen_strains.COUGAR.gene1934
ABPA02001680	CRAIG	peptide	2101	2143	.	-	0	ID=pep_tgondii-rna.Saeij_Jeroen_strains.COUGAR.gene1934_18434;description=peptide_seq:ALGIPVMLCSTAGVR_fdr_score:3.7211509238451563E-4_peptide_start: 118_peptide_end: 132;Derives_from=tgondii-rna.Saeij_Jeroen_strains.COUGAR.gene1934
ABPA02001680	CRAIG	peptide	1201	1237	.	-	0	ID=pep_tgondii-rna.Saeij_Jeroen_strains.COUGAR.gene1934_21300;description=peptide_seq:FASSTAPMFITGR_fdr_score:1.5980927103926818E-7_peptide_start: 420_peptide_end: 432;Derives_from=tgondii-rna.Saeij_Jeroen_strains.COUGAR.gene1934
ABPA02001680	CRAIG	peptide	2158	2224	.	-	0	ID=pep_tgondii-rna.Saeij_Jeroen_strains.COUGAR.gene1934_21579;description=peptide_seq:KLMQLLEEDTVAILDSQLNEEQK_fdr_score:9.590686593997313E-4_peptide_start: 91_peptide_end: 113;Derives_from=tgondii-rna.Saeij_Jeroen_strains.COUGAR.gene1934
ABPA02001680	CRAIG	peptide	1078	1150	.	-	0	ID=pep_tgondii-rna.Saeij_Jeroen_strains.COUGAR.gene1934_23467;description=peptide_seq:SDFSGDVEELAEAAREFCSSEVIIR_fdr_score:7.249073567833571E-8_peptide_start: 449_peptide_end: 473;Derives_from=tgondii-rna.Saeij_Jeroen_strains.COUGAR.gene1934
ABPA02001680	CRAIG	peptide	1306	1342	.	-	0	ID=pep_tgondii-rna.Saeij_Jeroen_strains.COUGAR.gene1934_24316;description=peptide_seq:CVSQVESILVAPK_fdr_score:2.517788294908926E-6_peptide_start: 385_peptide_end: 397;Derives_from=tgondii-rna.Saeij_Jeroen_strains.COUGAR.gene1934
ABPA02001680	CRAIG	peptide	1240	1303	.	-	0	ID=pep_tgondii-rna.Saeij_Jeroen_strains.COUGAR.gene1934_25760;description=peptide_seq:LPLPANIEAASSGFESVDQVFR_fdr_score:1.469853308639798E-9_peptide_start: 398_peptide_end: 419;Derives_from=tgondii-rna.Saeij_Jeroen_strains.COUGAR.gene1934
ABPA02001680	CRAIG	peptide	2158	2224	.	-	0	ID=pep_tgondii-rna.Saeij_Jeroen_strains.COUGAR.gene1934_26059;description=peptide_seq:KLMQLLEEDTVAILDSQLNEEQK_fdr_score:9.586524755829844E-4_peptide_start: 91_peptide_end: 113;Derives_from=tgondii-rna.Saeij_Jeroen_strains.COUGAR.gene1934
ABPA02001680	CRAIG	peptide	1240	1303	.	-	0	ID=pep_tgondii-rna.Saeij_Jeroen_strains.COUGAR.gene1934_26196;description=peptide_seq:LPLPANIEAASSGFESVDQVFR_fdr_score:4.880270128825114E-15_peptide_start: 398_peptide_end: 419;Derives_from=tgondii-rna.Saeij_Jeroen_strains.COUGAR.gene1934
ABPA02001680	CRAIG	peptide	1777	1867	.	-	0	ID=pep_tgondii-rna.Saeij_Jeroen_strains.COUGAR.gene1934_28111;description=peptide_seq:NDLAGVVEVGGASAQIVFPLQEGTVLPSSVR_fdr_score:4.4158676201511905E-5_peptide_start: 210_peptide_end: 240;Derives_from=tgondii-rna.Saeij_Jeroen_strains.COUGAR.gene1934
ABPA02001680	CRAIG	peptide	1078	1150	.	-	0	ID=pep_tgondii-rna.Saeij_Jeroen_strains.COUGAR.gene1934_32756;description=peptide_seq:SDFSGDVEELAEAAREFCSSEVIIR_fdr_score:4.6842088244421E-4_peptide_start: 449_peptide_end: 473;Derives_from=tgondii-rna.Saeij_Jeroen_strains.COUGAR.gene1934
ABPA02001680	CRAIG	peptide	1240	1303	.	-	0	ID=pep_tgondii-rna.Saeij_Jeroen_strains.COUGAR.gene1934_36197;description=peptide_seq:LPLPANIEAASSGFESVDQVFR_fdr_score:9.52787041318486E-17_peptide_start: 398_peptide_end: 419;Derives_from=tgondii-rna.Saeij_Jeroen_strains.COUGAR.gene1934
ABPA02001680	CRAIG	peptide	2269	2335	.	-	0	ID=pep_tgondii-rna.Saeij_Jeroen_strains.COUGAR.gene1934_37245;description=peptide_seq:VVLEEWLDTYAGKDWESRPVDAR_fdr_score:1.374367716490693E-7_peptide_start: 54_peptide_end: 76;Derives_from=tgondii-rna.Saeij_Jeroen_strains.COUGAR.gene1934
ABPA02001680	CRAIG	peptide	1078	1150	.	-	0	ID=pep_tgondii-rna.Saeij_Jeroen_strains.COUGAR.gene1934_40328;description=peptide_seq:SDFSGDVEELAEAAREFCSSEVIIR_fdr_score:6.817457896790467E-6_peptide_start: 449_peptide_end: 473;Derives_from=tgondii-rna.Saeij_Jeroen_strains.COUGAR.gene1934
ABPA02001680	CRAIG	peptide	1108	1150	.	-	0	ID=pep_tgondii-rna.Saeij_Jeroen_strains.COUGAR.gene1934_40540;description=peptide_seq:SDFSGDVEELAEAAR_fdr_score:6.055202636806636E-8_peptide_start: 449_peptide_end: 463;Derives_from=tgondii-rna.Saeij_Jeroen_strains.COUGAR.gene1934
ABPA02001680	CRAIG	peptide	1108	1159	.	-	0	ID=pep_tgondii-rna.Saeij_Jeroen_strains.COUGAR.gene1934_41805;description=peptide_seq:LLRSDFSGDVEELAEAAR_fdr_score:0.005489511445798382_peptide_start: 446_peptide_end: 463;Derives_from=tgondii-rna.Saeij_Jeroen_strains.COUGAR.gene1934
ABPA02001680	CRAIG	peptide	1240	1303	.	-	0	ID=pep_tgondii-rna.Saeij_Jeroen_strains.COUGAR.gene1934_42856;description=peptide_seq:LPLPANIEAASSGFESVDQVFR_fdr_score:2.528279908022315E-15_peptide_start: 398_peptide_end: 419;Derives_from=tgondii-rna.Saeij_Jeroen_strains.COUGAR.gene1934
ABPA02001680	CRAIG	peptide	2101	2143	.	-	0	ID=pep_tgondii-rna.Saeij_Jeroen_strains.COUGAR.gene1934_43981;description=peptide_seq:ALGIPVMLCSTAGVR_fdr_score:0.003952088517984764_peptide_start: 118_peptide_end: 132;Derives_from=tgondii-rna.Saeij_Jeroen_strains.COUGAR.gene1934
ABPA02001680	CRAIG	peptide	1240	1303	.	-	0	ID=pep_tgondii-rna.Saeij_Jeroen_strains.COUGAR.gene1934_44535;description=peptide_seq:LPLPANIEAASSGFESVDQVFR_fdr_score:1.7638239703677575E-10_peptide_start: 398_peptide_end: 419;Derives_from=tgondii-rna.Saeij_Jeroen_strains.COUGAR.gene1934
ABPA02001680	CRAIG	peptide	1777	1867	.	-	0	ID=pep_tgondii-rna.Saeij_Jeroen_strains.COUGAR.gene1934_48409;description=peptide_seq:NDLAGVVEVGGASAQIVFPLQEGTVLPSSVR_fdr_score:4.12920500633366E-12_peptide_start: 210_peptide_end: 240;Derives_from=tgondii-rna.Saeij_Jeroen_strains.COUGAR.gene1934
ABPA02001680	CRAIG	peptide	2056	2077	.	-	0	ID=pep_tgondii-rna.Saeij_Jeroen_strains.COUGAR.gene1934_49417;description=peptide_seq:DALFVLLR_fdr_score:0.0035566643650289044_peptide_start: 140_peptide_end: 147;Derives_from=tgondii-rna.Saeij_Jeroen_strains.COUGAR.gene1934
ABPA02001680	CRAIG	peptide	1240	1303	.	-	0	ID=pep_tgondii-rna.Saeij_Jeroen_strains.COUGAR.gene1934_49513;description=peptide_seq:LPLPANIEAASSGFESVDQVFR_fdr_score:2.0577946320957172E-11_peptide_start: 398_peptide_end: 419;Derives_from=tgondii-rna.Saeij_Jeroen_strains.COUGAR.gene1934
ABPA02001680	CRAIG	peptide	2146	2221	.	-	0	ID=pep_tgondii-rna.Saeij_Jeroen_strains.COUGAR.gene1934_51565;description=peptide_seq:LMQLLEEDTVAILDSQLNEEQKVQVK_fdr_score:0.0044965869204293156_peptide_start: 92_peptide_end: 117;Derives_from=tgondii-rna.Saeij_Jeroen_strains.COUGAR.gene1934
ABPA02001680	CRAIG	peptide	2227	2266	.	-	0	ID=pep_tgondii-rna.Saeij_Jeroen_strains.COUGAR.gene1934_54969;description=peptide_seq:LLFQYVPQMHEGAK_fdr_score:1.1644312566025203E-6_peptide_start: 77_peptide_end: 90;Derives_from=tgondii-rna.Saeij_Jeroen_strains.COUGAR.gene1934
ABPA02001680	CRAIG	peptide	2227	2266	.	-	0	ID=pep_tgondii-rna.Saeij_Jeroen_strains.COUGAR.gene1934_55112;description=peptide_seq:LLFQYVPQMHEGAK_fdr_score:6.928025845857332E-7_peptide_start: 77_peptide_end: 90;Derives_from=tgondii-rna.Saeij_Jeroen_strains.COUGAR.gene1934
ABPA02001680	CRAIG	peptide	1240	1303	.	-	0	ID=pep_tgondii-rna.Saeij_Jeroen_strains.COUGAR.gene1934_56912;description=peptide_seq:LPLPANIEAASSGFESVDQVFR_fdr_score:7.646271307839632E-11_peptide_start: 398_peptide_end: 419;Derives_from=tgondii-rna.Saeij_Jeroen_strains.COUGAR.gene1934
ABPA02001680	CRAIG	peptide	1108	1159	.	-	0	ID=pep_tgondii-rna.Saeij_Jeroen_strains.COUGAR.gene1934_57913;description=peptide_seq:LLRSDFSGDVEELAEAAR_fdr_score:0.005489511445798382_peptide_start: 446_peptide_end: 463;Derives_from=tgondii-rna.Saeij_Jeroen_strains.COUGAR.gene1934
ABPA02001680	CRAIG	peptide	1240	1303	.	-	0	ID=pep_tgondii-rna.Saeij_Jeroen_strains.COUGAR.gene1934_58086;description=peptide_seq:LPLPANIEAASSGFESVDQVFR_fdr_score:3.6727831076026254E-4_peptide_start: 398_peptide_end: 419;Derives_from=tgondii-rna.Saeij_Jeroen_strains.COUGAR.gene1934
ABPA02001680	CRAIG	peptide	2017	2053	.	-	0	ID=pep_tgondii-rna.Saeij_Jeroen_strains.COUGAR.gene1934_59293;description=peptide_seq:HLINNPSPAHGYK_fdr_score:2.2251989098161197E-10_peptide_start: 148_peptide_end: 160;Derives_from=tgondii-rna.Saeij_Jeroen_strains.COUGAR.gene1934
ABPA02001680	CRAIG	peptide	2146	2224	.	-	0	ID=pep_tgondii-rna.Saeij_Jeroen_strains.COUGAR.gene1934_59902;description=peptide_seq:KLMQLLEEDTVAILDSQLNEEQKVQVK_fdr_score:0.010709271515003017_peptide_start: 91_peptide_end: 117;Derives_from=tgondii-rna.Saeij_Jeroen_strains.COUGAR.gene1934
##1DE-PAG_111,871.9052219855554,"generic|B_tgondii-rna.Gregory_VEG_mRNA.hour8.gene4405|",true,,"anchor protein",13,871.9052219855553,,LTNQPALSFVGEHAK; VCENIPIVLVGNK; APEIQIDPNLVQEAER; LILVGDGGVGK; RLTNQPALSFVGEHAK; VCENIPIVLVGNKVDVKDR; AAAAAQAVPEFK; HLTGEFEK; GQCAIMMFDVTAR; ELQAAVSTAIDDDDEDL; AAAAAQAVPEFKLILVGDGGVGK; AAAAQAVPEFK; NLQYYDISAR,213,3,221.60657008540147,AAAAQAVPEFK;AAAAAQAVPEFKLILVGDG…
TGME49_chrXII	CRAIG	CDS	3817203	3817302	1249.97	+	0	transcript_id "tgondii-rna.Gregory_VEG_mRNA.hour8.gene4405"; transcript_id "tgondii-rna.Gregory_VEG_mRNA.hour8.gene4405.0";
TGME49_chrXII	CRAIG	CDS	3818125	3818273	5070.78	+	2	transcript_id "tgondii-rna.Gregory_VEG_mRNA.hour8.gene4405"; transcript_id "tgondii-rna.Gregory_VEG_mRNA.hour8.gene4405.0";
TGME49_chrXII	CRAIG	CDS	3818603	3818725	5372.36	+	0	transcript_id "tgondii-rna.Gregory_VEG_mRNA.hour8.gene4405"; transcript_id "tgondii-rna.Gregory_VEG_mRNA.hour8.gene4405.0";
TGME49_chrXII	CRAIG	CDS	3819202	3819364	3605.22	+	0	transcript_id "tgondii-rna.Gregory_VEG_mRNA.hour8.gene4405"; transcript_id "tgondii-rna.Gregory_VEG_mRNA.hour8.gene4405.0";
TGME49_chrXII	CRAIG	CDS	3819687	3819799	5202.19	+	2	transcript_id "tgondii-rna.Gregory_VEG_mRNA.hour8.gene4405"; transcript_id "tgondii-rna.Gregory_VEG_mRNA.hour8.gene4405.0";
TGME49_chrXII	CRAIG	peptide	3817208	3817241	.	+	0	ID=pep_tgondii-rna.Gregory_VEG_mRNA.hour8.gene4405_1022;description=peptide_seq:AAAAAQAVPEFK_fdr_score:0.01817213709668211_peptide_start: 2_peptide_end: 13;Derives_from=tgondii-rna.Gregory_VEG_mRNA.hour8.gene4405
TGME49_chrXII	CRAIG	peptide	3819336	3819700	.	+	0	ID=pep_tgondii-rna.Gregory_VEG_mRNA.hour8.gene4405_3015;description=peptide_seq:LTNQPALSFVGEHAK_fdr_score:4.220326628364883E-9_peptide_start: 169_peptide_end: 183;Derives_from=tgondii-rna.Gregory_VEG_mRNA.hour8.gene4405
TGME49_chrXII	CRAIG	peptide	3819751	3819799	.	+	0	ID=pep_tgondii-rna.Gregory_VEG_mRNA.hour8.gene4405_3071;description=peptide_seq:ELQAAVSTAIDDDDEDL_fdr_score:2.411907698803705E-9_peptide_start: 200_peptide_end: 216;Derives_from=tgondii-rna.Gregory_VEG_mRNA.hour8.gene4405
TGME49_chrXII	CRAIG	peptide	3817244	3817274	.	+	0	ID=pep_tgondii-rna.Gregory_VEG_mRNA.hour8.gene4405_5719;description=peptide_seq:LILVGDGGVGK_fdr_score:1.962923080987403E-7_peptide_start: 14_peptide_end: 24;Derives_from=tgondii-rna.Gregory_VEG_mRNA.hour8.gene4405
TGME49_chrXII	CRAIG	peptide	3818605	3818641	.	+	0	ID=pep_tgondii-rna.Gregory_VEG_mRNA.hour8.gene4405_5762;description=peptide_seq:GQCAIMMFDVTAR_fdr_score:1.1418503041265552E-11_peptide_start: 84_peptide_end: 96;Derives_from=tgondii-rna.Gregory_VEG_mRNA.hour8.gene4405
TGME49_chrXII	CRAIG	peptide	3819261	3819288	.	+	0	ID=pep_tgondii-rna.Gregory_VEG_mRNA.hour8.gene4405_5828;description=peptide_seq:NLQYYDISAR_fdr_score:1.2696033746172298E-7_peptide_start: 144_peptide_end: 153;Derives_from=tgondii-rna.Gregory_VEG_mRNA.hour8.gene4405
TGME49_chrXII	CRAIG	peptide	3819261	3819288	.	+	0	ID=pep_tgondii-rna.Gregory_VEG_mRNA.hour8.gene4405_6449;description=peptide_seq:NLQYYDISAR_fdr_score:6.22019885803418E-4_peptide_start: 144_peptide_end: 153;Derives_from=tgondii-rna.Gregory_VEG_mRNA.hour8.gene4405
TGME49_chrXII	CRAIG	peptide	3817211	3817241	.	+	0	ID=pep_tgondii-rna.Gregory_VEG_mRNA.hour8.gene4405_8354;description=peptide_seq:AAAAQAVPEFK_fdr_score:7.49625187406297E-7_peptide_start: 3_peptide_end: 13;Derives_from=tgondii-rna.Gregory_VEG_mRNA.hour8.gene4405
TGME49_chrXII	CRAIG	peptide	3819751	3819799	.	+	0	ID=pep_tgondii-rna.Gregory_VEG_mRNA.hour8.gene4405_9997;description=peptide_seq:ELQAAVSTAIDDDDEDL_fdr_score:4.335321250964357E-8_peptide_start: 200_peptide_end: 216;Derives_from=tgondii-rna.Gregory_VEG_mRNA.hour8.gene4405
TGME49_chrXII	CRAIG	peptide	3817208	3817241	.	+	0	ID=pep_tgondii-rna.Gregory_VEG_mRNA.hour8.gene4405_10312;description=peptide_seq:AAAAAQAVPEFK_fdr_score:3.6670867821199724E-4_peptide_start: 2_peptide_end: 13;Derives_from=tgondii-rna.Gregory_VEG_mRNA.hour8.gene4405
TGME49_chrXII	CRAIG	peptide	3819703	3819748	.	+	0	ID=pep_tgondii-rna.Gregory_VEG_mRNA.hour8.gene4405_11002;description=peptide_seq:APEIQIDPNLVQEAER_fdr_score:5.8148196237622203E-11_peptide_start: 184_peptide_end: 199;Derives_from=tgondii-rna.Gregory_VEG_mRNA.hour8.gene4405
TGME49_chrXII	CRAIG	peptide	3818689	3819219	.	+	0	ID=pep_tgondii-rna.Gregory_VEG_mRNA.hour8.gene4405_12682;description=peptide_seq:VCENIPIVLVGNKVDVKDR_fdr_score:3.8611351509106815E-6_peptide_start: 112_peptide_end: 130;Derives_from=tgondii-rna.Gregory_VEG_mRNA.hour8.gene4405
TGME49_chrXII	CRAIG	peptide	3819703	3819748	.	+	0	ID=pep_tgondii-rna.Gregory_VEG_mRNA.hour8.gene4405_14717;description=peptide_seq:APEIQIDPNLVQEAER_fdr_score:2.1735376274109614E-9_peptide_start: 184_peptide_end: 199;Derives_from=tgondii-rna.Gregory_VEG_mRNA.hour8.gene4405
TGME49_chrXII	CRAIG	peptide	3819336	3819700	.	+	0	ID=pep_tgondii-rna.Gregory_VEG_mRNA.hour8.gene4405_15515;description=peptide_seq:LTNQPALSFVGEHAK_fdr_score:0.00752792315880802_peptide_start: 169_peptide_end: 183;Derives_from=tgondii-rna.Gregory_VEG_mRNA.hour8.gene4405
TGME49_chrXII	CRAIG	peptide	3819261	3819288	.	+	0	ID=pep_tgondii-rna.Gregory_VEG_mRNA.hour8.gene4405_16685;description=peptide_seq:NLQYYDISAR_fdr_score:5.89772258695788E-4_peptide_start: 144_peptide_end: 153;Derives_from=tgondii-rna.Gregory_VEG_mRNA.hour8.gene4405
TGME49_chrXII	CRAIG	peptide	3817295	3818138	.	+	0	ID=pep_tgondii-rna.Gregory_VEG_mRNA.hour8.gene4405_21995;description=peptide_seq:HLTGEFEK_fdr_score:2.7927212864156166E-4_peptide_start: 31_peptide_end: 38;Derives_from=tgondii-rna.Gregory_VEG_mRNA.hour8.gene4405
TGME49_chrXII	CRAIG	peptide	3819703	3819748	.	+	0	ID=pep_tgondii-rna.Gregory_VEG_mRNA.hour8.gene4405_26937;description=peptide_seq:APEIQIDPNLVQEAER_fdr_score:3.682969262229654E-4_peptide_start: 184_peptide_end: 199;Derives_from=tgondii-rna.Gregory_VEG_mRNA.hour8.gene4405
TGME49_chrXII	CRAIG	peptide	3817244	3817274	.	+	0	ID=pep_tgondii-rna.Gregory_VEG_mRNA.hour8.gene4405_27738;description=peptide_seq:LILVGDGGVGK_fdr_score:3.700061477877214E-4_peptide_start: 14_peptide_end: 24;Derives_from=tgondii-rna.Gregory_VEG_mRNA.hour8.gene4405
TGME49_chrXII	CRAIG	peptide	3818689	3818725	.	+	0	ID=pep_tgondii-rna.Gregory_VEG_mRNA.hour8.gene4405_31683;description=peptide_seq:VCENIPIVLVGNK_fdr_score:1.296138193694547E-8_peptide_start: 112_peptide_end: 124;Derives_from=tgondii-rna.Gregory_VEG_mRNA.hour8.gene4405
TGME49_chrXII	CRAIG	peptide	3817208	3817274	.	+	0	ID=pep_tgondii-rna.Gregory_VEG_mRNA.hour8.gene4405_41422;description=peptide_seq:AAAAAQAVPEFKLILVGDGGVGK_fdr_score:3.6734551406891305E-13_peptide_start: 2_peptide_end: 24;Derives_from=tgondii-rna.Gregory_VEG_mRNA.hour8.gene4405
TGME49_chrXII	CRAIG	peptide	3818689	3819219	.	+	0	ID=pep_tgondii-rna.Gregory_VEG_mRNA.hour8.gene4405_42571;description=peptide_seq:VCENIPIVLVGNKVDVKDR_fdr_score:1.4338871736660859E-6_peptide_start: 112_peptide_end: 130;Derives_from=tgondii-rna.Gregory_VEG_mRNA.hour8.gene4405
TGME49_chrXII	CRAIG	peptide	3817208	3817274	.	+	0	ID=pep_tgondii-rna.Gregory_VEG_mRNA.hour8.gene4405_43303;description=peptide_seq:AAAAAQAVPEFKLILVGDGGVGK_fdr_score:1.3514670514976076E-10_peptide_start: 2_peptide_end: 24;Derives_from=tgondii-rna.Gregory_VEG_mRNA.hour8.gene4405
TGME49_chrXII	CRAIG	peptide	3819261	3819288	.	+	0	ID=pep_tgondii-rna.Gregory_VEG_mRNA.hour8.gene4405_44737;description=peptide_seq:NLQYYDISAR_fdr_score:2.488873241868555E-6_peptide_start: 144_peptide_end: 153;Derives_from=tgondii-rna.Gregory_VEG_mRNA.hour8.gene4405
TGME49_chrXII	CRAIG	peptide	3819333	3819700	.	+	0	ID=pep_tgondii-rna.Gregory_VEG_mRNA.hour8.gene4405_44989;description=peptide_seq:RLTNQPALSFVGEHAK_fdr_score:3.9268930865680703E-4_peptide_start: 168_peptide_end: 183;Derives_from=tgondii-rna.Gregory_VEG_mRNA.hour8.gene4405
TGME49_chrXII	CRAIG	peptide	3817208	3817274	.	+	0	ID=pep_tgondii-rna.Gregory_VEG_mRNA.hour8.gene4405_46804;description=peptide_seq:AAAAAQAVPEFKLILVGDGGVGK_fdr_score:6.972478741760485E-8_peptide_start: 2_peptide_end: 24;Derives_from=tgondii-rna.Gregory_VEG_mRNA.hour8.gene4405
TGME49_chrXII	CRAIG	peptide	3817208	3817241	.	+	0	ID=pep_tgondii-rna.Gregory_VEG_mRNA.hour8.gene4405_54824;description=peptide_seq:AAAAAQAVPEFK_fdr_score:1.4820005388869445E-6_peptide_start: 2_peptide_end: 13;Derives_from=tgondii-rna.Gregory_VEG_mRNA.hour8.gene4405
TGME49_chrXII	CRAIG	peptide	3819261	3819288	.	+	0	ID=pep_tgondii-rna.Gregory_VEG_mRNA.hour8.gene4405_55266;description=peptide_seq:NLQYYDISAR_fdr_score:4.142512725537715E-4_peptide_start: 144_peptide_end: 153;Derives_from=tgondii-rna.Gregory_VEG_mRNA.hour8.gene4405
TGME49_chrXII	CRAIG	peptide	3819261	3819288	.	+	0	ID=pep_tgondii-rna.Gregory_VEG_mRNA.hour8.gene4405_56568;description=peptide_seq:NLQYYDISAR_fdr_score:2.966473248885304E-7_peptide_start: 144_peptide_end: 153;Derives_from=tgondii-rna.Gregory_VEG_mRNA.hour8.gene4405
TGME49_chrXII	CRAIG	peptide	3817208	3817241	.	+	0	ID=pep_tgondii-rna.Gregory_VEG_mRNA.hour8.gene4405_56843;description=peptide_seq:AAAAAQAVPEFK_fdr_score:3.662400356130373E-4_peptide_start: 2_peptide_end: 13;Derives_from=tgondii-rna.Gregory_VEG_mRNA.hour8.gene4405
##1DE-PAG_115,844.6273834840662,"generic|B_tgondii-rna.Gregory_ME49_mRNA.hour16.gene379|",true,,"anchor protein",11,844.6273834840663,SSLSVAAASPLAAAK,LGWTPTLLGYSMQGLFK; SFGTMINEMGYK; MQTSPAGTWPTSFSPALTK; CMLGGVLSCGLTHTAVTPLDVVK; FPFGSVVPLWSR; FGLYEYFK; FGLYEYFKDTYGNLMGEEFTAK; VVQLFYDNIFTKPK; TVVAEEGAAGLR; DTYGNLMGEEFTAK,393,1,70.4847474760004,SSLSVAAASPLAAAK;,dbseq_generic|A_rna_TGME49_278990-1|;…
TGME49_chrX	CRAIG	CDS	1805634	1805871	-412.003	-	0	transcript_id "tgondii-rna.Gregory_ME49_mRNA.hour16.gene3790"; transcript_id "tgondii-rna.Gregory_ME49_mRNA.hour16.gene3790.1";
TGME49_chrX	CRAIG	CDS	1804615	1805006	745.449	-	2	transcript_id "tgondii-rna.Gregory_ME49_mRNA.hour16.gene3790"; transcript_id "tgondii-rna.Gregory_ME49_mRNA.hour16.gene3790.1";
TGME49_chrII	CRAIG	CDS	2310357	2310839	552.275	-	0	transcript_id "tgondii-rna.Gregory_ME49_mRNA.hour16.gene3799"; transcript_id "tgondii-rna.Gregory_ME49_mRNA.hour16.gene3799.1";
TGME49_chrXII	CRAIG	CDS	3482486	3482654	474.508	-	0	transcript_id "tgondii-rna.Gregory_ME49_mRNA.hour16.gene3796"; transcript_id "tgondii-rna.Gregory_ME49_mRNA.hour16.gene3796.1";
TGME49_chrXII	CRAIG	CDS	3479042	3481242	4990.44	-	2	transcript_id "tgondii-rna.Gregory_ME49_mRNA.hour16.gene3796"; transcript_id "tgondii-rna.Gregory_ME49_mRNA.hour16.gene3796.1";
TGME49_chrXII	CRAIG	CDS	3478215	3478602	9517.26	-	0	transcript_id "tgondii-rna.Gregory_ME49_mRNA.hour16.gene3796"; transcript_id "tgondii-rna.Gregory_ME49_mRNA.hour16.gene3796.1";
TGME49_chrXII	CRAIG	CDS	3477509	3477762	2586.71	-	2	transcript_id "tgondii-rna.Gregory_ME49_mRNA.hour16.gene3796"; transcript_id "tgondii-rna.Gregory_ME49_mRNA.hour16.gene3796.1";
TGME49_chrXII	CRAIG	CDS	5710032	5710616	-564.634	-	0	transcript_id "tgondii-rna.Gregory_ME49_mRNA.hour16.gene379"; transcript_id "tgondii-rna.Gregory_ME49_mRNA.hour16.gene379.1";
TGME49_chrXII	CRAIG	CDS	5709289	5709448	1633.13	-	0	transcript_id "tgondii-rna.Gregory_ME49_mRNA.hour16.gene379"; transcript_id "tgondii-rna.Gregory_ME49_mRNA.hour16.gene379.1";
TGME49_chrXII	CRAIG	CDS	5708659	5708749	1283.2	-	2	transcript_id "tgondii-rna.Gregory_ME49_mRNA.hour16.gene379"; transcript_id "tgondii-rna.Gregory_ME49_mRNA.hour16.gene379.1";
TGME49_chrXII	CRAIG	CDS	5708077	5708197	1976.85	-	1	transcript_id "tgondii-rna.Gregory_ME49_mRNA.hour16.gene379"; transcript_id "tgondii-rna.Gregory_ME49_mRNA.hour16.gene379.1";
TGME49_chrXII	CRAIG	CDS	5707613	5707657	4295.17	-	0	transcript_id "tgondii-rna.Gregory_ME49_mRNA.hour16.gene379"; transcript_id "tgondii-rna.Gregory_ME49_mRNA.hour16.gene379.1";
TGME49_chrXII	CRAIG	peptide	5710329	5710362	.	-	0	ID=pep_tgondii-rna.Gregory_ME49_mRNA.hour16.gene379_2220;description=peptide_seq:TVVAEEGAAGLR_fdr_score:3.769029172153439E-9_peptide_start: 85_peptide_end: 96;Derives_from=tgondii-rna.Gregory_ME49_mRNA.hour16.gene379
TGME49_chrXII	CRAIG	peptide	5710212	5710251	.	-	0	ID=pep_tgondii-rna.Gregory_ME49_mRNA.hour16.gene379_2298;description=peptide_seq:DTYGNLMGEEFTAK_fdr_score:3.7131971020413677E-4_peptide_start: 122_peptide_end: 135;Derives_from=tgondii-rna.Gregory_ME49_mRNA.hour16.gene379
TGME49_chrXII	CRAIG	peptide	5709419	5710035	.	-	0	ID=pep_tgondii-rna.Gregory_ME49_mRNA.hour16.gene379_3045;description=peptide_seq:FPFGSVVPLWSR_fdr_score:2.201286101583142E-8_peptide_start: 194_peptide_end: 205;Derives_from=tgondii-rna.Gregory_ME49_mRNA.hour16.gene379
TGME49_chrXII	CRAIG	peptide	5708164	5708197	.	-	0	ID=pep_tgondii-rna.Gregory_ME49_mRNA.hour16.gene379_3200;description=peptide_seq:SFGTMINEMGYK_fdr_score:9.061748784717913E-11_peptide_start: 279_peptide_end: 290;Derives_from=tgondii-rna.Gregory_ME49_mRNA.hour16.gene379
TGME49_chrXII	CRAIG	peptide	5709335	5709374	.	-	0	ID=pep_tgondii-rna.Gregory_ME49_mRNA.hour16.gene379_3323;description=peptide_seq:VVQLFYDNIFTKPK_fdr_score:1.616838639503778E-6_peptide_start: 220_peptide_end: 233;Derives_from=tgondii-rna.Gregory_ME49_mRNA.hour16.gene379
TGME49_chrXII	CRAIG	peptide	5710278	5710326	.	-	0	ID=pep_tgondii-rna.Gregory_ME49_mRNA.hour16.gene379_6865;description=peptide_seq:LGWTPTLLGYSMQGLFK_fdr_score:1.3196505338997617E-8_peptide_start: 97_peptide_end: 113;Derives_from=tgondii-rna.Gregory_ME49_mRNA.hour16.gene379
TGME49_chrXII	CRAIG	peptide	5710254	5710275	.	-	0	ID=pep_tgondii-rna.Gregory_ME49_mRNA.hour16.gene379_9882;description=peptide_seq:FGLYEYFK_fdr_score:1.718294497630952E-7_peptide_start: 114_peptide_end: 121;Derives_from=tgondii-rna.Gregory_ME49_mRNA.hour16.gene379
TGME49_chrXII	CRAIG	peptide	5710569	5710611	.	-	0	ID=pep_tgondii-rna.Gregory_ME49_mRNA.hour16.gene379_12169;description=peptide_seq:SSLSVAAASPLAAAK_fdr_score:3.687131235331977E-4_peptide_start: 2_peptide_end: 16;Derives_from=tgondii-rna.Gregory_ME49_mRNA.hour16.gene379
TGME49_chrXII	CRAIG	peptide	5710329	5710362	.	-	0	ID=pep_tgondii-rna.Gregory_ME49_mRNA.hour16.gene379_12686;description=peptide_seq:TVVAEEGAAGLR_fdr_score:3.6733209987938504E-4_peptide_start: 85_peptide_end: 96;Derives_from=tgondii-rna.Gregory_ME49_mRNA.hour16.gene379
TGME49_chrXII	CRAIG	peptide	5710065	5710119	.	-	0	ID=pep_tgondii-rna.Gregory_ME49_mRNA.hour16.gene379_13920;description=peptide_seq:MQTSPAGTWPTSFSPALTK_fdr_score:0.005745905665912784_peptide_start: 166_peptide_end: 184;Derives_from=tgondii-rna.Gregory_ME49_mRNA.hour16.gene379
TGME49_chrXII	CRAIG	peptide	5710569	5710611	.	-	0	ID=pep_tgondii-rna.Gregory_ME49_mRNA.hour16.gene379_16589;description=peptide_seq:SSLSVAAASPLAAAK_fdr_score:1.616838639503778E-8_peptide_start: 2_peptide_end: 16;Derives_from=tgondii-rna.Gregory_ME49_mRNA.hour16.gene379
TGME49_chrXII	CRAIG	peptide	5709419	5710035	.	-	0	ID=pep_tgondii-rna.Gregory_ME49_mRNA.hour16.gene379_18842;description=peptide_seq:FPFGSVVPLWSR_fdr_score:2.8869719723872113E-8_peptide_start: 194_peptide_end: 205;Derives_from=tgondii-rna.Gregory_ME49_mRNA.hour16.gene379
TGME49_chrXII	CRAIG	peptide	5709335	5709374	.	-	0	ID=pep_tgondii-rna.Gregory_ME49_mRNA.hour16.gene379_22159;description=peptide_seq:VVQLFYDNIFTKPK_fdr_score:0.01906806713464432_peptide_start: 220_peptide_end: 233;Derives_from=tgondii-rna.Gregory_ME49_mRNA.hour16.gene379
TGME49_chrXII	CRAIG	peptide	5710329	5710362	.	-	0	ID=pep_tgondii-rna.Gregory_ME49_mRNA.hour16.gene379_22210;description=peptide_seq:TVVAEEGAAGLR_fdr_score:9.163912038197305E-9_peptide_start: 85_peptide_end: 96;Derives_from=tgondii-rna.Gregory_ME49_mRNA.hour16.gene379
TGME49_chrXII	CRAIG	peptide	5708164	5708197	.	-	0	ID=pep_tgondii-rna.Gregory_ME49_mRNA.hour16.gene379_27427;description=peptide_seq:SFGTMINEMGYK_fdr_score:0.0032949589396534034_peptide_start: 279_peptide_end: 290;Derives_from=tgondii-rna.Gregory_ME49_mRNA.hour16.gene379
TGME49_chrXII	CRAIG	peptide	5710212	5710251	.	-	0	ID=pep_tgondii-rna.Gregory_ME49_mRNA.hour16.gene379_38048;description=peptide_seq:DTYGNLMGEEFTAK_fdr_score:5.770785890381272E-11_peptide_start: 122_peptide_end: 135;Derives_from=tgondii-rna.Gregory_ME49_mRNA.hour16.gene379
TGME49_chrXII	CRAIG	peptide	5710278	5710326	.	-	0	ID=pep_tgondii-rna.Gregory_ME49_mRNA.hour16.gene379_39364;description=peptide_seq:LGWTPTLLGYSMQGLFK_fdr_score:6.913670060589387E-10_peptide_start: 97_peptide_end: 113;Derives_from=tgondii-rna.Gregory_ME49_mRNA.hour16.gene379
TGME49_chrXII	CRAIG	peptide	5710212	5710275	.	-	0	ID=pep_tgondii-rna.Gregory_ME49_mRNA.hour16.gene379_43585;description=peptide_seq:FGLYEYFKDTYGNLMGEEFTAK_fdr_score:6.162453548764088E-13_peptide_start: 114_peptide_end: 135;Derives_from=tgondii-rna.Gregory_ME49_mRNA.hour16.gene379
TGME49_chrXII	CRAIG	peptide	5710065	5710119	.	-	0	ID=pep_tgondii-rna.Gregory_ME49_mRNA.hour16.gene379_45019;description=peptide_seq:MQTSPAGTWPTSFSPALTK_fdr_score:0.004477463155550478_peptide_start: 166_peptide_end: 184;Derives_from=tgondii-rna.Gregory_ME49_mRNA.hour16.gene379
TGME49_chrXII	CRAIG	peptide	5709419	5710035	.	-	0	ID=pep_tgondii-rna.Gregory_ME49_mRNA.hour16.gene379_45089;description=peptide_seq:FPFGSVVPLWSR_fdr_score:3.8965205625281556E-8_peptide_start: 194_peptide_end: 205;Derives_from=tgondii-rna.Gregory_ME49_mRNA.hour16.gene379
TGME49_chrXII	CRAIG	peptide	5710419	5710485	.	-	0	ID=pep_tgondii-rna.Gregory_ME49_mRNA.hour16.gene379_45340;description=peptide_seq:CMLGGVLSCGLTHTAVTPLDVVK_fdr_score:1.0933599900353245E-9_peptide_start: 44_peptide_end: 66;Derives_from=tgondii-rna.Gregory_ME49_mRNA.hour16.gene379
TGME49_chrXII	CRAIG	peptide	5709335	5709374	.	-	0	ID=pep_tgondii-rna.Gregory_ME49_mRNA.hour16.gene379_45431;description=peptide_seq:VVQLFYDNIFTKPK_fdr_score:3.859535998231147E-4_peptide_start: 220_peptide_end: 233;Derives_from=tgondii-rna.Gregory_ME49_mRNA.hour16.gene379
TGME49_chrXII	CRAIG	peptide	5709335	5709374	.	-	0	ID=pep_tgondii-rna.Gregory_ME49_mRNA.hour16.gene379_47571;description=peptide_seq:VVQLFYDNIFTKPK_fdr_score:5.638429839920868E-10_peptide_start: 220_peptide_end: 233;Derives_from=tgondii-rna.Gregory_ME49_mRNA.hour16.gene379
TGME49_chrXII	CRAIG	peptide	5708164	5708197	.	-	0	ID=pep_tgondii-rna.Gregory_ME49_mRNA.hour16.gene379_48105;description=peptide_seq:SFGTMINEMGYK_fdr_score:1.2192619374426927E-8_peptide_start: 279_peptide_end: 290;Derives_from=tgondii-rna.Gregory_ME49_mRNA.hour16.gene379
TGME49_chrXII	CRAIG	peptide	5710329	5710362	.	-	0	ID=pep_tgondii-rna.Gregory_ME49_mRNA.hour16.gene379_53530;description=peptide_seq:TVVAEEGAAGLR_fdr_score:5.734473845430898E-8_peptide_start: 85_peptide_end: 96;Derives_from=tgondii-rna.Gregory_ME49_mRNA.hour16.gene379
TGME49_chrXII	CRAIG	peptide	5710419	5710485	.	-	0	ID=pep_tgondii-rna.Gregory_ME49_mRNA.hour16.gene379_54405;description=peptide_seq:CMLGGVLSCGLTHTAVTPLDVVK_fdr_score:8.96514668810354E-8_peptide_start: 44_peptide_end: 66;Derives_from=tgondii-rna.Gregory_ME49_mRNA.hour16.gene379
TGME49_chrXII	CRAIG	peptide	5710569	5710611	.	-	0	ID=pep_tgondii-rna.Gregory_ME49_mRNA.hour16.gene379_57183;description=peptide_seq:SSLSVAAASPLAAAK_fdr_score:4.564536599586173E-4_peptide_start: 2_peptide_end: 16;Derives_from=tgondii-rna.Gregory_ME49_mRNA.hour16.gene379
TGME49_chrXII	CRAIG	peptide	5708164	5708197	.	-	0	ID=pep_tgondii-rna.Gregory_ME49_mRNA.hour16.gene379_57250;description=peptide_seq:SFGTMINEMGYK_fdr_score:8.915256501505577E-11_peptide_start: 279_peptide_end: 290;Derives_from=tgondii-rna.Gregory_ME49_mRNA.hour16.gene379
##1DE-PAG_120,790.4765763598364,"generic|B_tgondii-rna.Gregory_ME49_mRNA.hour16.gene4587|",true,,"anchor protein",14,790.4765763598364,,ADATGSEVETEVVQDLSNPDVVTK; AKDAAVKPTVYK; DAAVKPTVYKR; HFMSEVQNKYPTLPFSLR; ADATGSEVETEVVQDLSNPDVVTKYR; TAADIVNGALKK; KVICGCVPGADVYALCK; VTGLPLLYEK; VTGLPLLYEKELDSIHTVEDESLK; FTLLLLPTGTK; ALLAVSVNPK; AKDAAVKPTVYKR; ELDSIHTVEDESLK; TGDTYIVEACSK,166,2,150.288205710697…
TGME49_chrIX	CRAIG	CDS	211645	211761	-943.476	-	0	transcript_id "tgondii-rna.Gregory_ME49_mRNA.hour16.gene4587"; transcript_id "tgondii-rna.Gregory_ME49_mRNA.hour16.gene4587.1";
TGME49_chrIX	CRAIG	CDS	210692	211189	6944.15	-	0	transcript_id "tgondii-rna.Gregory_ME49_mRNA.hour16.gene4587"; transcript_id "tgondii-rna.Gregory_ME49_mRNA.hour16.gene4587.1";
TGME49_chrIX	CRAIG	CDS	210332	210418	6323.88	-	0	transcript_id "tgondii-rna.Gregory_ME49_mRNA.hour16.gene4587"; transcript_id "tgondii-rna.Gregory_ME49_mRNA.hour16.gene4587.1";
TGME49_chrIX	CRAIG	CDS	209868	209928	6914.15	-	0	transcript_id "tgondii-rna.Gregory_ME49_mRNA.hour16.gene4587"; transcript_id "tgondii-rna.Gregory_ME49_mRNA.hour16.gene4587.1";
TGME49_chrIX	CRAIG	CDS	209628	209744	6526.31	-	2	transcript_id "tgondii-rna.Gregory_ME49_mRNA.hour16.gene4587"; transcript_id "tgondii-rna.Gregory_ME49_mRNA.hour16.gene4587.1";
TGME49_chrIX	CRAIG	CDS	209113	209226	6919.59	-	2	transcript_id "tgondii-rna.Gregory_ME49_mRNA.hour16.gene4587"; transcript_id "tgondii-rna.Gregory_ME49_mRNA.hour16.gene4587.1";
TGME49_chrIX	CRAIG	CDS	208753	208820	13537.8	-	2	transcript_id "tgondii-rna.Gregory_ME49_mRNA.hour16.gene4587"; transcript_id "tgondii-rna.Gregory_ME49_mRNA.hour16.gene4587.1";
TGME49_chrIX	CRAIG	CDS	208210	208362	7723.97	-	0	transcript_id "tgondii-rna.Gregory_ME49_mRNA.hour16.gene4587"; transcript_id "tgondii-rna.Gregory_ME49_mRNA.hour16.gene4587.1";
TGME49_chrIX	CRAIG	peptide	211687	211756	.	-	0	ID=pep_tgondii-rna.Gregory_ME49_mRNA.hour16.gene4587_753;description=peptide_seq:ADATGSEVETEVVQDLSNPDVVTK_fdr_score:1.3563486870428213E-6_peptide_start: 2_peptide_end: 25;Derives_from=tgondii-rna.Gregory_ME49_mRNA.hour16.gene4587
TGME49_chrIX	CRAIG	peptide	211106	211139	.	-	0	ID=pep_tgondii-rna.Gregory_ME49_mRNA.hour16.gene4587_3603;description=peptide_seq:TGDTYIVEACSK_fdr_score:3.9751988427733456E-4_peptide_start: 56_peptide_end: 67;Derives_from=tgondii-rna.Gregory_ME49_mRNA.hour16.gene4587
TGME49_chrIX	CRAIG	peptide	211681	211756	.	-	0	ID=pep_tgondii-rna.Gregory_ME49_mRNA.hour16.gene4587_6995;description=peptide_seq:ADATGSEVETEVVQDLSNPDVVTKYR_fdr_score:8.23117852838287E-6_peptide_start: 2_peptide_end: 27;Derives_from=tgondii-rna.Gregory_ME49_mRNA.hour16.gene4587
TGME49_chrIX	CRAIG	peptide	208756	208786	.	-	0	ID=pep_tgondii-rna.Gregory_ME49_mRNA.hour16.gene4587_10452;description=peptide_seq:FTLLLLPTGTK_fdr_score:0.030171170532189047_peptide_start: 343_peptide_end: 353;Derives_from=tgondii-rna.Gregory_ME49_mRNA.hour16.gene4587
TGME49_chrIX	CRAIG	peptide	208291	208330	.	-	0	ID=pep_tgondii-rna.Gregory_ME49_mRNA.hour16.gene4587_12799;description=peptide_seq:ELDSIHTVEDESLK_fdr_score:2.2209163737253996E-8_peptide_start: 365_peptide_end: 378;Derives_from=tgondii-rna.Gregory_ME49_mRNA.hour16.gene4587
TGME49_chrIX	CRAIG	peptide	209695	209731	.	-	0	ID=pep_tgondii-rna.Gregory_ME49_mRNA.hour16.gene4587_13266;description=peptide_seq:AKDAAVKPTVYKR_fdr_score:0.012594640694834472_peptide_start: 259_peptide_end: 271;Derives_from=tgondii-rna.Gregory_ME49_mRNA.hour16.gene4587
TGME49_chrIX	CRAIG	peptide	208291	208360	.	-	0	ID=pep_tgondii-rna.Gregory_ME49_mRNA.hour16.gene4587_14954;description=peptide_seq:VTGLPLLYEKELDSIHTVEDESLK_fdr_score:2.8501702991103788E-11_peptide_start: 355_peptide_end: 378;Derives_from=tgondii-rna.Gregory_ME49_mRNA.hour16.gene4587
TGME49_chrIX	CRAIG	peptide	208756	208786	.	-	0	ID=pep_tgondii-rna.Gregory_ME49_mRNA.hour16.gene4587_18117;description=peptide_seq:FTLLLLPTGTK_fdr_score:1.1151592605416518E-9_peptide_start: 343_peptide_end: 353;Derives_from=tgondii-rna.Gregory_ME49_mRNA.hour16.gene4587
TGME49_chrIX	CRAIG	peptide	211142	211645	.	-	0	ID=pep_tgondii-rna.Gregory_ME49_mRNA.hour16.gene4587_22368;description=peptide_seq:KVICGCVPGADVYALCK_fdr_score:0.007073803869697891_peptide_start: 39_peptide_end: 55;Derives_from=tgondii-rna.Gregory_ME49_mRNA.hour16.gene4587
TGME49_chrIX	CRAIG	peptide	211645	211678	.	-	0	ID=pep_tgondii-rna.Gregory_ME49_mRNA.hour16.gene4587_24015;description=peptide_seq:TAADIVNGALKK_fdr_score:0.009109621417004998_peptide_start: 28_peptide_end: 39;Derives_from=tgondii-rna.Gregory_ME49_mRNA.hour16.gene4587
TGME49_chrIX	CRAIG	peptide	211645	211678	.	-	0	ID=pep_tgondii-rna.Gregory_ME49_mRNA.hour16.gene4587_28235;description=peptide_seq:TAADIVNGALKK_fdr_score:4.556545256783374E-5_peptide_start: 28_peptide_end: 39;Derives_from=tgondii-rna.Gregory_ME49_mRNA.hour16.gene4587
TGME49_chrIX	CRAIG	peptide	211106	211139	.	-	0	ID=pep_tgondii-rna.Gregory_ME49_mRNA.hour16.gene4587_31146;description=peptide_seq:TGDTYIVEACSK_fdr_score:5.4099830485502795E-11_peptide_start: 56_peptide_end: 67;Derives_from=tgondii-rna.Gregory_ME49_mRNA.hour16.gene4587
TGME49_chrIX	CRAIG	peptide	208261	208288	.	-	0	ID=pep_tgondii-rna.Gregory_ME49_mRNA.hour16.gene4587_39148;description=peptide_seq:ALLAVSVNPK_fdr_score:7.654752079910271E-4_peptide_start: 379_peptide_end: 388;Derives_from=tgondii-rna.Gregory_ME49_mRNA.hour16.gene4587
TGME49_chrIX	CRAIG	peptide	208333	208360	.	-	0	ID=pep_tgondii-rna.Gregory_ME49_mRNA.hour16.gene4587_39760;description=peptide_seq:VTGLPLLYEK_fdr_score:3.8216186024634747E-4_peptide_start: 355_peptide_end: 364;Derives_from=tgondii-rna.Gregory_ME49_mRNA.hour16.gene4587
TGME49_chrIX	CRAIG	peptide	209695	209725	.	-	0	ID=pep_tgondii-rna.Gregory_ME49_mRNA.hour16.gene4587_41931;description=peptide_seq:DAAVKPTVYKR_fdr_score:4.44151536777522E-7_peptide_start: 261_peptide_end: 271;Derives_from=tgondii-rna.Gregory_ME49_mRNA.hour16.gene4587
TGME49_chrIX	CRAIG	peptide	209695	209725	.	-	0	ID=pep_tgondii-rna.Gregory_ME49_mRNA.hour16.gene4587_44627;description=peptide_seq:DAAVKPTVYKR_fdr_score:0.008585995095839238_peptide_start: 261_peptide_end: 271;Derives_from=tgondii-rna.Gregory_ME49_mRNA.hour16.gene4587
TGME49_chrIX	CRAIG	peptide	209695	209731	.	-	0	ID=pep_tgondii-rna.Gregory_ME49_mRNA.hour16.gene4587_47770;description=peptide_seq:AKDAAVKPTVYKR_fdr_score:0.004854657304376067_peptide_start: 259_peptide_end: 271;Derives_from=tgondii-rna.Gregory_ME49_mRNA.hour16.gene4587
TGME49_chrIX	CRAIG	peptide	208261	208288	.	-	0	ID=pep_tgondii-rna.Gregory_ME49_mRNA.hour16.gene4587_50099;description=peptide_seq:ALLAVSVNPK_fdr_score:6.532462194384247E-4_peptide_start: 379_peptide_end: 388;Derives_from=tgondii-rna.Gregory_ME49_mRNA.hour16.gene4587
TGME49_chrIX	CRAIG	peptide	208291	208330	.	-	0	ID=pep_tgondii-rna.Gregory_ME49_mRNA.hour16.gene4587_50400;description=peptide_seq:ELDSIHTVEDESLK_fdr_score:6.382778047047021E-10_peptide_start: 365_peptide_end: 378;Derives_from=tgondii-rna.Gregory_ME49_mRNA.hour16.gene4587
TGME49_chrIX	CRAIG	peptide	209698	209731	.	-	0	ID=pep_tgondii-rna.Gregory_ME49_mRNA.hour16.gene4587_52761;description=peptide_seq:AKDAAVKPTVYK_fdr_score:1.9636939678872553E-6_peptide_start: 259_peptide_end: 270;Derives_from=tgondii-rna.Gregory_ME49_mRNA.hour16.gene4587
TGME49_chrIX	CRAIG	peptide	209698	209731	.	-	0	ID=pep_tgondii-rna.Gregory_ME49_mRNA.hour16.gene4587_53748;description=peptide_seq:AKDAAVKPTVYK_fdr_score:2.713556287501694E-6_peptide_start: 259_peptide_end: 270;Derives_from=tgondii-rna.Gregory_ME49_mRNA.hour16.gene4587
TGME49_chrIX	CRAIG	peptide	211681	211756	.	-	0	ID=pep_tgondii-rna.Gregory_ME49_mRNA.hour16.gene4587_58511;description=peptide_seq:ADATGSEVETEVVQDLSNPDVVTKYR_fdr_score:2.2547112499526145E-11_peptide_start: 2_peptide_end: 27;Derives_from=tgondii-rna.Gregory_ME49_mRNA.hour16.gene4587
TGME49_chrIX	CRAIG	peptide	209198	209650	.	-	0	ID=pep_tgondii-rna.Gregory_ME49_mRNA.hour16.gene4587_58714;description=peptide_seq:HFMSEVQNKYPTLPFSLR_fdr_score:9.755563232951119E-8_peptide_start: 286_peptide_end: 303;Derives_from=tgondii-rna.Gregory_ME49_mRNA.hour16.gene4587
TGME49_chrIX	CRAIG	peptide	209695	209731	.	-	0	ID=pep_tgondii-rna.Gregory_ME49_mRNA.hour16.gene4587_60088;description=peptide_seq:AKDAAVKPTVYKR_fdr_score:0.00485449704563096_peptide_start: 259_peptide_end: 271;Derives_from=tgondii-rna.Gregory_ME49_mRNA.hour16.gene4587
##1DE-PAG_125,775.437950910832,"generic|B_tgondii-rna.Saeij_Jeroen_strains.DEG.gene1521|",true,,"anchor protein",11,775.4379509108322,,NIGEIIALAGCDR; VEPDDELVEEVIDQLFVR; ATLISPFVGR; VAEYVGAQDPGVQSVK; TNETNGGAAQNALEALR; LATTWEGCEAAK; TVVMAASFR; VLGEPTESVEASDAEDEKKLEMDEK; VTVSPALLEELK; VAEYVGAQDPGVQSVKR; LLSVVVADTGDFVALK,422,1,121.83117989105773,VEPDDELVEEVIDQLFVR;,dbseq_generic|A_rna_TGME49_229360…
TGME49_chrVIII	CRAIG	CDS	203814	203915	57.6432	-	0	transcript_id "tgondii-rna.Saeij_Jeroen_strains.DEG.gene1521"; transcript_id "tgondii-rna.Saeij_Jeroen_strains.DEG.gene1521.1";
TGME49_chrVIII	CRAIG	CDS	203051	203239	1527.56	-	0	transcript_id "tgondii-rna.Saeij_Jeroen_strains.DEG.gene1521"; transcript_id "tgondii-rna.Saeij_Jeroen_strains.DEG.gene1521.1";
TGME49_chrVIII	CRAIG	CDS	202749	202881	1152.64	-	0	transcript_id "tgondii-rna.Saeij_Jeroen_strains.DEG.gene1521"; transcript_id "tgondii-rna.Saeij_Jeroen_strains.DEG.gene1521.1";
TGME49_chrVIII	CRAIG	CDS	201927	202096	1112.12	-	2	transcript_id "tgondii-rna.Saeij_Jeroen_strains.DEG.gene1521"; transcript_id "tgondii-rna.Saeij_Jeroen_strains.DEG.gene1521.1";
TGME49_chrVIII	CRAIG	CDS	201078	201285	1461.02	-	0	transcript_id "tgondii-rna.Saeij_Jeroen_strains.DEG.gene1521"; transcript_id "tgondii-rna.Saeij_Jeroen_strains.DEG.gene1521.1";
TGME49_chrVIII	CRAIG	CDS	200278	200567	1292.35	-	2	transcript_id "tgondii-rna.Saeij_Jeroen_strains.DEG.gene1521"; transcript_id "tgondii-rna.Saeij_Jeroen_strains.DEG.gene1521.1";
TGME49_chrVIII	CRAIG	peptide	202828	202879	.	-	0	ID=pep_tgondii-rna.Saeij_Jeroen_strains.DEG.gene1521_2430;description=peptide_seq:VEPDDELVEEVIDQLFVR_fdr_score:1.8074083605833292E-9_peptide_start: 98_peptide_end: 115;Derives_from=tgondii-rna.Saeij_Jeroen_strains.DEG.gene1521
TGME49_chrVIII	CRAIG	peptide	200500	200533	.	-	0	ID=pep_tgondii-rna.Saeij_Jeroen_strains.DEG.gene1521_4478;description=peptide_seq:VTVSPALLEELK_fdr_score:3.327480834230157E-9_peptide_start: 279_peptide_end: 290;Derives_from=tgondii-rna.Saeij_Jeroen_strains.DEG.gene1521
TGME49_chrVIII	CRAIG	peptide	201984	202017	.	-	0	ID=pep_tgondii-rna.Saeij_Jeroen_strains.DEG.gene1521_6790;description=peptide_seq:LATTWEGCEAAK_fdr_score:1.8507433069191222E-7_peptide_start: 168_peptide_end: 179;Derives_from=tgondii-rna.Saeij_Jeroen_strains.DEG.gene1521
TGME49_chrVIII	CRAIG	peptide	201145	201193	.	-	0	ID=pep_tgondii-rna.Saeij_Jeroen_strains.DEG.gene1521_6850;description=peptide_seq:VAEYVGAQDPGVQSVKR_fdr_score:9.367763821688974E-4_peptide_start: 229_peptide_end: 245;Derives_from=tgondii-rna.Saeij_Jeroen_strains.DEG.gene1521
TGME49_chrVIII	CRAIG	peptide	203171	203216	.	-	0	ID=pep_tgondii-rna.Saeij_Jeroen_strains.DEG.gene1521_7626;description=peptide_seq:LLSVVVADTGDFVALK_fdr_score:6.176054673853173E-14_peptide_start: 42_peptide_end: 57;Derives_from=tgondii-rna.Saeij_Jeroen_strains.DEG.gene1521
TGME49_chrVIII	CRAIG	peptide	203219	203841	.	-	0	ID=pep_tgondii-rna.Saeij_Jeroen_strains.DEG.gene1521_14015;description=peptide_seq:TNETNGGAAQNALEALR_fdr_score:5.438457241967253E-5_peptide_start: 25_peptide_end: 41;Derives_from=tgondii-rna.Saeij_Jeroen_strains.DEG.gene1521
TGME49_chrVIII	CRAIG	peptide	201148	201193	.	-	0	ID=pep_tgondii-rna.Saeij_Jeroen_strains.DEG.gene1521_14427;description=peptide_seq:VAEYVGAQDPGVQSVK_fdr_score:7.349791628068966E-9_peptide_start: 229_peptide_end: 244;Derives_from=tgondii-rna.Saeij_Jeroen_strains.DEG.gene1521
TGME49_chrVIII	CRAIG	peptide	202828	202879	.	-	0	ID=pep_tgondii-rna.Saeij_Jeroen_strains.DEG.gene1521_17316;description=peptide_seq:VEPDDELVEEVIDQLFVR_fdr_score:2.825860779535434E-9_peptide_start: 98_peptide_end: 115;Derives_from=tgondii-rna.Saeij_Jeroen_strains.DEG.gene1521
TGME49_chrVIII	CRAIG	peptide	201145	201193	.	-	0	ID=pep_tgondii-rna.Saeij_Jeroen_strains.DEG.gene1521_17578;description=peptide_seq:VAEYVGAQDPGVQSVKR_fdr_score:1.2839271827961323E-8_peptide_start: 229_peptide_end: 245;Derives_from=tgondii-rna.Saeij_Jeroen_strains.DEG.gene1521
TGME49_chrVIII	CRAIG	peptide	201232	201259	.	-	0	ID=pep_tgondii-rna.Saeij_Jeroen_strains.DEG.gene1521_19427;description=peptide_seq:ATLISPFVGR_fdr_score:4.7035305876473533E-4_peptide_start: 207_peptide_end: 216;Derives_from=tgondii-rna.Saeij_Jeroen_strains.DEG.gene1521
TGME49_chrVIII	CRAIG	peptide	203219	203841	.	-	0	ID=pep_tgondii-rna.Saeij_Jeroen_strains.DEG.gene1521_20662;description=peptide_seq:TNETNGGAAQNALEALR_fdr_score:5.291471911103273E-4_peptide_start: 25_peptide_end: 41;Derives_from=tgondii-rna.Saeij_Jeroen_strains.DEG.gene1521
TGME49_chrVIII	CRAIG	peptide	203171	203216	.	-	0	ID=pep_tgondii-rna.Saeij_Jeroen_strains.DEG.gene1521_31124;description=peptide_seq:LLSVVVADTGDFVALK_fdr_score:1.8082036561928821E-12_peptide_start: 42_peptide_end: 57;Derives_from=tgondii-rna.Saeij_Jeroen_strains.DEG.gene1521
TGME49_chrVIII	CRAIG	peptide	201232	201259	.	-	0	ID=pep_tgondii-rna.Saeij_Jeroen_strains.DEG.gene1521_36777;description=peptide_seq:ATLISPFVGR_fdr_score:0.008241626606607618_peptide_start: 207_peptide_end: 216;Derives_from=tgondii-rna.Saeij_Jeroen_strains.DEG.gene1521
TGME49_chrVIII	CRAIG	peptide	200536	201082	.	-	0	ID=pep_tgondii-rna.Saeij_Jeroen_strains.DEG.gene1521_40252;description=peptide_seq:NIGEIIALAGCDR_fdr_score:2.789395731767762E-9_peptide_start: 266_peptide_end: 278;Derives_from=tgondii-rna.Saeij_Jeroen_strains.DEG.gene1521
TGME49_chrVIII	CRAIG	peptide	201148	201193	.	-	0	ID=pep_tgondii-rna.Saeij_Jeroen_strains.DEG.gene1521_47403;description=peptide_seq:VAEYVGAQDPGVQSVK_fdr_score:3.661925177458212E-4_peptide_start: 229_peptide_end: 244;Derives_from=tgondii-rna.Saeij_Jeroen_strains.DEG.gene1521
TGME49_chrVIII	CRAIG	peptide	200401	200473	.	-	0	ID=pep_tgondii-rna.Saeij_Jeroen_strains.DEG.gene1521_48831;description=peptide_seq:VLGEPTESVEASDAEDEKKLEMDEK_fdr_score:1.9212397565967687E-6_peptide_start: 299_peptide_end: 323;Derives_from=tgondii-rna.Saeij_Jeroen_strains.DEG.gene1521
TGME49_chrVIII	CRAIG	peptide	200500	200533	.	-	0	ID=pep_tgondii-rna.Saeij_Jeroen_strains.DEG.gene1521_51159;description=peptide_seq:VTVSPALLEELK_fdr_score:9.701031837022668E-6_peptide_start: 279_peptide_end: 290;Derives_from=tgondii-rna.Saeij_Jeroen_strains.DEG.gene1521
TGME49_chrVIII	CRAIG	peptide	201085	201109	.	-	0	ID=pep_tgondii-rna.Saeij_Jeroen_strains.DEG.gene1521_56989;description=peptide_seq:TVVMAASFR_fdr_score:3.160499782584633E-7_peptide_start: 257_peptide_end: 265;Derives_from=tgondii-rna.Saeij_Jeroen_strains.DEG.gene1521
TGME49_chrVIII	CRAIG	peptide	202828	202879	.	-	0	ID=pep_tgondii-rna.Saeij_Jeroen_strains.DEG.gene1521_58207;description=peptide_seq:VEPDDELVEEVIDQLFVR_fdr_score:1.185832743378308E-13_peptide_start: 98_peptide_end: 115;Derives_from=tgondii-rna.Saeij_Jeroen_strains.DEG.gene1521
##1DE-PAG_128,765.9941544607414,"generic|B_tgondii-rna.Gregory_ME49_mRNA.hour16.gene2065|",true,,"anchor protein",12,765.9941544607414,MLVLGSTFPDVHADASGVPGDKIK; MLVLGSTFPDVHADASGVPGDK,LATDLGIMDPEEKDKAGIPVTCR; LSGDLPFPIIADPERK; LATDLGIMDPEEK; GLILYPATVGR; VKGLILYPATVGR; LATDLGIMDPEEKDK; VMVQPTLTDEEAK; LSGDLPFPIIADPER; ALDALQLAEKYPVATPEGWFPGDKVMVQPTLTDEEAK; YAPDPSA,217,2,140.28168841459657,MLVLGSTF…
TGME49_chrXI	CRAIG	CDS	561020	561132	64.73	-	0	transcript_id "tgondii-rna.Gregory_ME49_mRNA.hour16.gene2065"; transcript_id "tgondii-rna.Gregory_ME49_mRNA.hour16.gene2065.1";
TGME49_chrXI	CRAIG	CDS	560357	560483	4858.54	-	1	transcript_id "tgondii-rna.Gregory_ME49_mRNA.hour16.gene2065"; transcript_id "tgondii-rna.Gregory_ME49_mRNA.hour16.gene2065.1";
TGME49_chrXI	CRAIG	CDS	559630	559887	1270.46	-	0	transcript_id "tgondii-rna.Gregory_ME49_mRNA.hour16.gene2065"; transcript_id "tgondii-rna.Gregory_ME49_mRNA.hour16.gene2065.1";
TGME49_chrXI	CRAIG	CDS	559163	559336	3364.61	-	0	transcript_id "tgondii-rna.Gregory_ME49_mRNA.hour16.gene2065"; transcript_id "tgondii-rna.Gregory_ME49_mRNA.hour16.gene2065.1";
TGME49_chrXI	CRAIG	peptide	559669	559699	.	-	0	ID=pep_tgondii-rna.Gregory_ME49_mRNA.hour16.gene2065_1044;description=peptide_seq:GLILYPATVGR_fdr_score:1.7876363846711708E-7_peptide_start: 143_peptide_end: 153;Derives_from=tgondii-rna.Gregory_ME49_mRNA.hour16.gene2065
TGME49_chrXI	CRAIG	peptide	561061	561130	.	-	0	ID=pep_tgondii-rna.Gregory_ME49_mRNA.hour16.gene2065_1277;description=peptide_seq:MLVLGSTFPDVHADASGVPGDKIK_fdr_score:3.0751011054497506E-8_peptide_start: 1_peptide_end: 24;Derives_from=tgondii-rna.Gregory_ME49_mRNA.hour16.gene2065
TGME49_chrXI	CRAIG	peptide	559163	559181	.	-	0	ID=pep_tgondii-rna.Gregory_ME49_mRNA.hour16.gene2065_5383;description=peptide_seq:YAPDPSA_fdr_score:0.006971340046475598_peptide_start: 218_peptide_end: 224;Derives_from=tgondii-rna.Gregory_ME49_mRNA.hour16.gene2065
TGME49_chrXI	CRAIG	peptide	559807	559852	.	-	0	ID=pep_tgondii-rna.Gregory_ME49_mRNA.hour16.gene2065_6922;description=peptide_seq:LSGDLPFPIIADPERK_fdr_score:0.0017865504095169811_peptide_start: 92_peptide_end: 107;Derives_from=tgondii-rna.Gregory_ME49_mRNA.hour16.gene2065
TGME49_chrXI	CRAIG	peptide	559768	559804	.	-	0	ID=pep_tgondii-rna.Gregory_ME49_mRNA.hour16.gene2065_11658;description=peptide_seq:LATDLGIMDPEEK_fdr_score:3.6640542319367014E-4_peptide_start: 108_peptide_end: 120;Derives_from=tgondii-rna.Gregory_ME49_mRNA.hour16.gene2065
TGME49_chrXI	CRAIG	peptide	559810	559852	.	-	0	ID=pep_tgondii-rna.Gregory_ME49_mRNA.hour16.gene2065_14261;description=peptide_seq:LSGDLPFPIIADPER_fdr_score:6.292255547559146E-8_peptide_start: 92_peptide_end: 106;Derives_from=tgondii-rna.Gregory_ME49_mRNA.hour16.gene2065
TGME49_chrXI	CRAIG	peptide	561061	561130	.	-	0	ID=pep_tgondii-rna.Gregory_ME49_mRNA.hour16.gene2065_15223;description=peptide_seq:MLVLGSTFPDVHADASGVPGDKIK_fdr_score:5.082251604633317E-10_peptide_start: 1_peptide_end: 24;Derives_from=tgondii-rna.Gregory_ME49_mRNA.hour16.gene2065
TGME49_chrXI	CRAIG	peptide	559810	559852	.	-	0	ID=pep_tgondii-rna.Gregory_ME49_mRNA.hour16.gene2065_17570;description=peptide_seq:LSGDLPFPIIADPER_fdr_score:5.422341763715074E-7_peptide_start: 92_peptide_end: 106;Derives_from=tgondii-rna.Gregory_ME49_mRNA.hour16.gene2065
TGME49_chrXI	CRAIG	peptide	561067	561130	.	-	0	ID=pep_tgondii-rna.Gregory_ME49_mRNA.hour16.gene2065_18095;description=peptide_seq:MLVLGSTFPDVHADASGVPGDK_fdr_score:6.026398565423171E-7_peptide_start: 1_peptide_end: 22;Derives_from=tgondii-rna.Gregory_ME49_mRNA.hour16.gene2065
TGME49_chrXI	CRAIG	peptide	559244	559645	.	-	0	ID=pep_tgondii-rna.Gregory_ME49_mRNA.hour16.gene2065_19745;description=peptide_seq:ALDALQLAEKYPVATPEGWFPGDKVMVQPTLTDEEAK_fdr_score:5.149471317251224E-5_peptide_start: 161_peptide_end: 197;Derives_from=tgondii-rna.Gregory_ME49_mRNA.hour16.gene2065
TGME49_chrXI	CRAIG	peptide	559738	559804	.	-	0	ID=pep_tgondii-rna.Gregory_ME49_mRNA.hour16.gene2065_20213;description=peptide_seq:LATDLGIMDPEEKDKAGIPVTCR_fdr_score:5.421553908825563E-11_peptide_start: 108_peptide_end: 130;Derives_from=tgondii-rna.Gregory_ME49_mRNA.hour16.gene2065
TGME49_chrXI	CRAIG	peptide	559810	559852	.	-	0	ID=pep_tgondii-rna.Gregory_ME49_mRNA.hour16.gene2065_21919;description=peptide_seq:LSGDLPFPIIADPER_fdr_score:2.0337577592287614E-9_peptide_start: 92_peptide_end: 106;Derives_from=tgondii-rna.Gregory_ME49_mRNA.hour16.gene2065
TGME49_chrXI	CRAIG	peptide	559244	559645	.	-	0	ID=pep_tgondii-rna.Gregory_ME49_mRNA.hour16.gene2065_23815;description=peptide_seq:ALDALQLAEKYPVATPEGWFPGDKVMVQPTLTDEEAK_fdr_score:5.168660569278795E-5_peptide_start: 161_peptide_end: 197;Derives_from=tgondii-rna.Gregory_ME49_mRNA.hour16.gene2065
[truncated: 26,681 more rows]
