# Supplementary material for: A large-scale proteogenomics study of apicomplexan pathogens—Toxoplasma gondii and Neospora caninum
Source: Proteomics. 2015 May 15;15(15):2618–28. doi: 10.1002/pmic.201400553 (PMC4692086; doi:10.1002/pmic.201400553)
Supplement: Supplementary file 4 — Table s4 [file pmic0015-2618-sd4.xlsx]

## Sheet: Sheet1
Protein	Sequence md5	Sequence length	Library	Signature accession	Signature name	Start	End	evalue
tgondii-rna.Saeij_Jeroen_strains.GUYKOE.gene8	786a1959e2540a0c72ec90b5f8c0d530	1162	Coils	Coil		131	152	-
tgondii-rna.Gregory_ME49_mRNA.hour16.gene6147	b9b6c471d81c742b145d0e2e28b8b472	544	Coils	Coil		26	61	-
TGME49_280380	5afdf48ea99d170c3130118b28536b4b	553	Coils	Coil		79	100	-
tgondii-rna.Saeij_Jeroen_strains.CASTELLS.gene3498	b00c7a7ecd5264a7c6f6d894b991c73d	565	Coils	Coil		535	556	-
tgondii-rna.Boothroyd_oocyst.day10.gene830	a471a1b83b31e57c0ba0af9aec466cee	436	Coils	Coil		361	397	-
tgondii-rna.Boothroyd_oocyst.day10.gene830	a471a1b83b31e57c0ba0af9aec466cee	436	Coils	Coil		305	343	-
tgondii-rna.Saeij_Jeroen_strains.B41.gene2757	b6728a4f815ff3b6712f82bb96ab2ddf	266	Coils	Coil		15	43	-
tgondii-rna.Boothroyd_oocyst.day4.gene2409	e62d7e921318dffc4f09e2538dba3909	394	Coils	Coil		262	283	-
TGME49_262100	3a1181b934617978c90a2a491c42c894	489	Coils	Coil		337	365	-
TGME49_262100	3a1181b934617978c90a2a491c42c894	489	Coils	Coil		50	71	-
TGME49_259550	11fab2c708a8171569d64ac1f39abaf0	748	Coils	Coil		718	739	-
TGME49_202530	545bdeb0bd09b14b50032fde930bbf6f	773	Coils	Coil		255	290	-
tgondii-rna.Saeij_Jeroen_strains.FOU.gene1464	cc34e25caf304e83096be4798e0319c5	682	Coils	Coil		393	414	-
tgondii-rna.Saeij_Jeroen_strains.GUYDOS.gene620	670e2f06a383780fa91153af3766d0e7	486	Coils	Coil		47	68	-
tgondii-rna.Saeij_Jeroen_strains.GUYDOS.gene620	670e2f06a383780fa91153af3766d0e7	486	Coils	Coil		334	362	-
TGME49_292080	179c315c87df6745b210e8e011cdf41c	1259	Coils	Coil		228	249	-
tgondii-rna.Saeij_Jeroen_strains.COUGAR.gene1938	c04005d542c4a3e3b9dbb4934c88d7e7	674	Coils	Coil		644	665	-
tgondii-rna.Saeij_Jeroen_strains.CASTELLS.gene1198	ea91a162d5d1d8b73aac266862be38e6	743	Coils	Coil		689	710	-
tgondii-rna.Saeij_Jeroen_strains.CASTELLS.gene1198	ea91a162d5d1d8b73aac266862be38e6	743	Coils	Coil		184	211	-
TGME49_314740	3e84ec37efae3f15c8c055c7d2057aa1	758	Coils	Coil		199	226	-
TGME49_314740	3e84ec37efae3f15c8c055c7d2057aa1	758	Coils	Coil		704	725	-
TGME49_232280	033feba93dca04faf529b12903a26ada	275	Coils	Coil		173	197	-
TGME49_262730	09acbe3914edf99d2fa975d167f84fe8	707	Coils	Coil		418	439	-
TGME49_242730	05268d1e90c17efaae5c5df9e3c45ac9	392	Coils	Coil		354	385	-
TGME49_242730	05268d1e90c17efaae5c5df9e3c45ac9	392	Coils	Coil		276	297	-
tgondii-rna.Saeij_Jeroen_strains.ME49.gene2428	7cdea2c82820f65f1b0b347c252ab701	285	Coils	Coil		170	210	-
tgondii-rna.Saeij_Jeroen_strains.CAST.gene2895	11945d430f836791e6bee7c3df4b9ebe	1071	Coils	Coil		810	852	-
tgondii-rna.Saeij_Jeroen_strains.CAST.gene2895	11945d430f836791e6bee7c3df4b9ebe	1071	Coils	Coil		697	718	-
tgondii-rna.Saeij_Jeroen_strains.CAST.gene2895	11945d430f836791e6bee7c3df4b9ebe	1071	Coils	Coil		760	785	-
tgondii-rna.Saeij_Jeroen_strains.CAST.gene2895	11945d430f836791e6bee7c3df4b9ebe	1071	Coils	Coil		252	313	-
TGME49_228290	b8db386afc3fc200b88f7c3e64381b6c	485	Coils	Coil		370	410	-
TGME49_263090	00d416d2bb234ace11235daea52d6d36	323	Coils	Coil		72	100	-
TGME49_261460	f9871a3af135ef31e5d5075c9d6b042c	539	Coils	Coil		509	540	-
tgondii-rna.Saeij_Jeroen_strains.RAY.gene2346	c656ab49c90b16786ecac9b03afd6e57	533	Coils	Coil		59	80	-
tgondii-rna.Saeij_Jeroen_strains.DEG.gene3139	175e5ff13788ebd8d78d5c71cec29b1f	358	Coils	Coil		307	328	-
tgondii-rna.Gregory_VEG_mRNA.hour8.gene63	00a4330183f109be9a77874e7a248005	314	Coils	Coil		212	236	-
tgondii-rna.Gregory_ME49_mRNA.hour2.gene3002	e843c81862648265a0f2f1e2ed2c2c53	199	Coils	Coil		47	75	-
tgondii-rna.Saeij_Jeroen_strains.DEG.gene1334	e436a888b63edc43625f4f66ac729392	184	Coils	Coil		112	133	-
tgondii-rna.Saeij_Jeroen_strains.GUYKOE.gene8	786a1959e2540a0c72ec90b5f8c0d530	1162	Gene3D	G3DSA:3.90.740.10		282	343	2.1e-36
tgondii-rna.Saeij_Jeroen_strains.GUYKOE.gene8	786a1959e2540a0c72ec90b5f8c0d530	1162	Gene3D	G3DSA:3.90.740.10		379	595	2.1e-36
tgondii-rna.Saeij_Jeroen_strains.GUYKOE.gene8	786a1959e2540a0c72ec90b5f8c0d530	1162	Gene3D	G3DSA:3.40.50.620		596	822	3.6e-98
tgondii-rna.Saeij_Jeroen_strains.GUYKOE.gene8	786a1959e2540a0c72ec90b5f8c0d530	1162	Gene3D	G3DSA:3.40.50.620		161	266	3.6e-98
tgondii-rna.Saeij_Jeroen_strains.GUYKOE.gene8	786a1959e2540a0c72ec90b5f8c0d530	1162	Gene3D	G3DSA:3.40.50.620		17	111	3.6e-98
tgondii-rna.Saeij_Jeroen_strains.GUYKOE.gene8	786a1959e2540a0c72ec90b5f8c0d530	1162	Gene3D	G3DSA:1.10.730.10		823	970	1.8e-20
tgondii-rna.Gregory_ME49_mRNA.hour16.gene6147	b9b6c471d81c742b145d0e2e28b8b472	544	Gene3D	G3DSA:2.40.50.140		68	192	2.4e-40
tgondii-rna.Gregory_ME49_mRNA.hour16.gene6147	b9b6c471d81c742b145d0e2e28b8b472	544	Gene3D	G3DSA:3.30.930.10		212	544	6.6e-115
tgondii-rna.Gregory_ME49_mRNA.hour16.gene2065	e65caa09c3c6778fefb11632be2acc67	224	Gene3D	G3DSA:3.40.30.10		4	165	9.2e-49
tgondii-rna.Gregory_ME49_mRNA.hour16.gene2065	e65caa09c3c6778fefb11632be2acc67	224	Gene3D	G3DSA:3.30.1020.10		166	223	3.3e-27
tgondii-rna.Gregory_VEG_mRNA.hour8.gene4310	feadb3404eecd0cd70f42654c34fb564	145	Gene3D	G3DSA:2.30.30.100		1	70	9.5e-19
tgondii-rna.Boothroyd_oocyst.day10.gene3196	5397d9ae091258ecd49d64bb1d1410ce	152	Gene3D	G3DSA:1.10.8.140		61	135	1.3e-25
tgondii-rna.Knoll_Laura_Pittman.chronic_mouse.gene1190	a61719c26cb346e759d899363f20c5c4	832	Gene3D	G3DSA:3.30.70.240		717	817	1.5e-42
tgondii-rna.Knoll_Laura_Pittman.chronic_mouse.gene1190	a61719c26cb346e759d899363f20c5c4	832	Gene3D	G3DSA:3.30.70.870		476	550	3.1e-26
tgondii-rna.Knoll_Laura_Pittman.chronic_mouse.gene1190	a61719c26cb346e759d899363f20c5c4	832	Gene3D	G3DSA:3.40.50.300		1	222	6.5e-72
tgondii-rna.Knoll_Laura_Pittman.chronic_mouse.gene1190	a61719c26cb346e759d899363f20c5c4	832	Gene3D	G3DSA:3.30.230.10		562	716	3.7e-62
tgondii-rna.Knoll_Laura_Pittman.chronic_mouse.gene1190	a61719c26cb346e759d899363f20c5c4	832	Gene3D	G3DSA:2.40.30.10		328	474	2.8e-55
tgondii-rna.Knoll_Laura_Pittman.chronic_mouse.gene1190	a61719c26cb346e759d899363f20c5c4	832	Gene3D	G3DSA:3.90.1430.10		223	318	2.5e-35
tgondii-rna.Saeij_Jeroen_strains.GUYDOS.gene1541	b0c1ff104ead3fa65c7fe6e87a89c60a	105	Gene3D	G3DSA:2.30.33.40		8	104	9.4e-28
tgondii-rna.Knoll_Laura_Pittman.chronic_mouse.gene477	84ceff426ec3150a10eb4ec7eb1709c9	563	Gene3D	G3DSA:1.10.1390.10		512	560	2.8e-16
tgondii-rna.Knoll_Laura_Pittman.chronic_mouse.gene477	84ceff426ec3150a10eb4ec7eb1709c9	563	Gene3D	G3DSA:3.40.50.10490		14	97	2.9e-122
tgondii-rna.Knoll_Laura_Pittman.chronic_mouse.gene477	84ceff426ec3150a10eb4ec7eb1709c9	563	Gene3D	G3DSA:3.40.50.10490		301	511	2.9e-122
tgondii-rna.Knoll_Laura_Pittman.chronic_mouse.gene477	84ceff426ec3150a10eb4ec7eb1709c9	563	Gene3D	G3DSA:3.40.50.10490		98	297	5e-71
tgondii-rna.Saeij_Jeroen_strains.ME49.gene449	fe8234f7b2e51e3ec1008f3c54c8950a	313	Gene3D	G3DSA:1.10.510.10		72	271	2.3e-68
tgondii-rna.Saeij_Jeroen_strains.ME49.gene449	fe8234f7b2e51e3ec1008f3c54c8950a	313	Gene3D	G3DSA:3.30.200.20		2	71	5.5e-23
tgondii-rna.Gregory_ME49_mRNA.hour2.gene1104	dbe573541894437527104be0921b6442	363	Gene3D	G3DSA:3.40.50.1480		2	27	7.2e-58
tgondii-rna.Gregory_ME49_mRNA.hour2.gene1104	dbe573541894437527104be0921b6442	363	Gene3D	G3DSA:3.40.50.1480		69	155	7.2e-58
tgondii-rna.Gregory_ME49_mRNA.hour2.gene1104	dbe573541894437527104be0921b6442	363	Gene3D	G3DSA:3.40.50.1480		282	363	6.8e-31
tgondii-rna.Gregory_ME49_mRNA.hour2.gene1104	dbe573541894437527104be0921b6442	363	Gene3D	G3DSA:3.40.50.720		156	237	3.1e-15
tgondii-rna.Saeij_Jeroen_strains.VAND.gene2101	80acd02834ac2f97c65a66f0fe495b3f	711	Gene3D	G3DSA:3.90.960.10		13	178	4e-47
tgondii-rna.Saeij_Jeroen_strains.VAND.gene2101	80acd02834ac2f97c65a66f0fe495b3f	711	Gene3D	G3DSA:3.30.930.10		212	493	7e-123
tgondii-rna.Saeij_Jeroen_strains.VAND.gene2101	80acd02834ac2f97c65a66f0fe495b3f	711	Gene3D	G3DSA:3.40.50.800		494	613	1.1e-42
tgondii-rna.Saeij_Jeroen_strains.VAND.gene2101	80acd02834ac2f97c65a66f0fe495b3f	711	Gene3D	G3DSA:3.30.110.30		618	710	2.4e-19
TGME49_204400	3cff98a015a0f5ea202e5efaa224fe59	577	Gene3D	G3DSA:1.20.150.20		432	543	3.8e-48
TGME49_204400	3cff98a015a0f5ea202e5efaa224fe59	577	Gene3D	G3DSA:2.40.30.20		53	144	4.7e-38
TGME49_204400	3cff98a015a0f5ea202e5efaa224fe59	577	Gene3D	G3DSA:3.40.50.300		145	431	2.5e-123
tgondii-rna.Saeij_Jeroen_strains.CASTELLS.gene3498	b00c7a7ecd5264a7c6f6d894b991c73d	565	Gene3D	G3DSA:1.20.150.20		432	558	3.3e-54
tgondii-rna.Saeij_Jeroen_strains.CASTELLS.gene3498	b00c7a7ecd5264a7c6f6d894b991c73d	565	Gene3D	G3DSA:3.40.50.300		145	431	2.4e-123
tgondii-rna.Saeij_Jeroen_strains.CASTELLS.gene3498	b00c7a7ecd5264a7c6f6d894b991c73d	565	Gene3D	G3DSA:2.40.30.20		53	144	4.6e-38
tgondii-rna.Boothroyd_oocyst.day4.gene1248	ff76e9ce8063b37e86887be63e4680e2	294	Gene3D	G3DSA:3.40.50.300		1	78	2.5e-15
tgondii-rna.Boothroyd_oocyst.day4.gene1248	ff76e9ce8063b37e86887be63e4680e2	294	Gene3D	G3DSA:2.40.30.10		79	181	2.2e-46
tgondii-rna.Boothroyd_oocyst.day4.gene1248	ff76e9ce8063b37e86887be63e4680e2	294	Gene3D	G3DSA:2.40.30.10		182	273	2.2e-54
TGME49_205470	135b7eed2505a9168195e9e75bdaab0c	952	Gene3D	G3DSA:3.90.1430.10		342	438	3e-35
TGME49_205470	135b7eed2505a9168195e9e75bdaab0c	952	Gene3D	G3DSA:3.30.230.10		682	836	4.6e-62
TGME49_205470	135b7eed2505a9168195e9e75bdaab0c	952	Gene3D	G3DSA:3.30.70.240		837	937	1.8e-42
TGME49_205470	135b7eed2505a9168195e9e75bdaab0c	952	Gene3D	G3DSA:2.40.30.10		448	594	3.4e-55
TGME49_205470	135b7eed2505a9168195e9e75bdaab0c	952	Gene3D	G3DSA:3.30.70.870		596	670	3.7e-26
TGME49_205470	135b7eed2505a9168195e9e75bdaab0c	952	Gene3D	G3DSA:3.40.50.300		121	341	8.5e-72
TGME49_295125	4bc6045a70248bcba1036254aa2b8fae	382	Gene3D	G3DSA:1.10.510.10		185	356	2.7e-16
TGME49_295125	4bc6045a70248bcba1036254aa2b8fae	382	Gene3D	G3DSA:3.30.200.20		127	168	1.7e-11
TGME49_268860	ac9e6c02926a0f7f021041e23edc048b	444	Gene3D	G3DSA:3.30.390.10		4	131	3.3e-54
TGME49_268860	ac9e6c02926a0f7f021041e23edc048b	444	Gene3D	G3DSA:3.20.20.120		133	443	3.7e-139
TGME49_263530	f73d29e6d634f063d3c276ffb000ab42	127	Gene3D	G3DSA:2.30.33.40		30	126	1.9e-27
TGME49_304710	94fc194cc5aefe902e2eb0519f280d3a	814	Gene3D	G3DSA:3.30.1330.30		661	812	3e-60
TGME49_304710	94fc194cc5aefe902e2eb0519f280d3a	814	Gene3D	G3DSA:3.30.420.60		526	660	1e-51
TGME49_304710	94fc194cc5aefe902e2eb0519f280d3a	814	Gene3D	G3DSA:3.30.960.10		411	515	2e-52
tgondii-rna.Saeij_Jeroen_strains.WTD3.gene1818	fe97f7e12389395216324001dddaf8ac	563	Gene3D	G3DSA:3.40.220.10		73	165	1.6e-07
tgondii-rna.Saeij_Jeroen_strains.WTD3.gene1818	fe97f7e12389395216324001dddaf8ac	563	Gene3D	G3DSA:3.40.630.10		233	559	1.4e-132
tgondii-rna.Reid_tachy.day3.gene1112	c9da08727ba8fdddf1db27a7dfc6e3f6	586	Gene3D	G3DSA:3.30.200.20		221	359	2.5e-60
tgondii-rna.Reid_tachy.day3.gene1112	c9da08727ba8fdddf1db27a7dfc6e3f6	586	Gene3D	G3DSA:1.10.510.10		369	543	1.4e-20
tgondii-rna.Gregory_ME49_mRNA.hour16.gene3913	d32dd0c958ee84ee46dfb5be2272225f	478	Gene3D	G3DSA:3.30.70.330		196	265	1.6e-08
tgondii-rna.Gregory_ME49_mRNA.hour16.gene3913	d32dd0c958ee84ee46dfb5be2272225f	478	Gene3D	G3DSA:3.30.70.330		374	462	1.1e-06
tgondii-rna.Gregory_ME49_mRNA.hour16.gene3913	d32dd0c958ee84ee46dfb5be2272225f	478	Gene3D	G3DSA:3.30.70.330		286	344	3.8e-17
tgondii-rna.Gregory_ME49_mRNA.hour16.gene3913	d32dd0c958ee84ee46dfb5be2272225f	478	Gene3D	G3DSA:3.30.70.330		177	195	3.8e-17
tgondii-rna.Saeij_Jeroen_strains.B41.gene2757	b6728a4f815ff3b6712f82bb96ab2ddf	266	Gene3D	G3DSA:1.20.190.20		6	244	5.8e-108
tgondii-rna.Gregory_VEG_mRNA.hour8.gene4405	7fff89acbf50aec876f4d093e181bc14	216	Gene3D	G3DSA:3.40.50.300		4	190	1.6e-57
tgondii-rna.Reid_tachy.day3.gene1643	19a9deb5b34b394d37bef687e46f7fec	530	Gene3D	G3DSA:1.25.40.20		85	203	4.7e-32
tgondii-rna.Reid_tachy.day3.gene1643	19a9deb5b34b394d37bef687e46f7fec	530	Gene3D	G3DSA:1.25.40.10		363	433	1.3e-08
tgondii-rna.Reid_tachy.day3.gene1643	19a9deb5b34b394d37bef687e46f7fec	530	Gene3D	G3DSA:1.25.40.20		204	315	2.6e-24
tgondii-rna.Knoll_Laura_Pittman.chronic_mouse.gene1056	4f53d296275dc926790ae133acf67a9f	350	Gene3D	G3DSA:3.30.540.10		19	199	1.9e-70
tgondii-rna.Knoll_Laura_Pittman.chronic_mouse.gene1056	4f53d296275dc926790ae133acf67a9f	350	Gene3D	G3DSA:3.40.190.80		201	331	1.1e-53
tgondii-rna.Boothroyd_oocyst.day10.gene778	1fb8788832436d719783870d72186a90	534	Gene3D	G3DSA:3.60.21.10		21	88	7.3e-57
tgondii-rna.Boothroyd_oocyst.day10.gene778	1fb8788832436d719783870d72186a90	534	Gene3D	G3DSA:3.60.21.10		144	363	7.3e-57
tgondii-rna.Saeij_Jeroen_strains.MAS.gene107	61371187da1ab5552dc0d9bda3ab1c5d	712	Gene3D	G3DSA:3.30.70.330		310	412	2.5e-19
tgondii-rna.Saeij_Jeroen_strains.MAS.gene107	61371187da1ab5552dc0d9bda3ab1c5d	712	Gene3D	G3DSA:3.30.70.330		439	526	2.1e-06
tgondii-rna.Saeij_Jeroen_strains.MAS.gene107	61371187da1ab5552dc0d9bda3ab1c5d	712	Gene3D	G3DSA:3.30.70.330		183	265	2.9e-08
tgondii-rna.Boothroyd_oocyst.day4.gene1254	a8e0ec0c9077911a0709b70b0cdeba76	167	Gene3D	G3DSA:3.40.50.10260		34	159	2.4e-32
TGME49_283780	5fa1d2672715a9e0b1712966f4c1c09c	661	Gene3D	G3DSA:1.10.1390.10		610	658	3.4e-16
TGME49_283780	5fa1d2672715a9e0b1712966f4c1c09c	661	Gene3D	G3DSA:3.40.50.10490		196	395	6.9e-71
TGME49_283780	5fa1d2672715a9e0b1712966f4c1c09c	661	Gene3D	G3DSA:3.40.50.10490		112	195	5.2e-122
TGME49_283780	5fa1d2672715a9e0b1712966f4c1c09c	661	Gene3D	G3DSA:3.40.50.10490		399	609	5.2e-122
tgondii-rna.Saeij_Jeroen_strains.VAND.gene1367	d410bc47aa311678b44c8ce312eef7dd	600	Gene3D	G3DSA:3.30.572.10		306	600	2.4e-141
tgondii-rna.Saeij_Jeroen_strains.VAND.gene1367	d410bc47aa311678b44c8ce312eef7dd	600	Gene3D	G3DSA:3.40.430.10		216	241	2.1e-54
tgondii-rna.Saeij_Jeroen_strains.VAND.gene1367	d410bc47aa311678b44c8ce312eef7dd	600	Gene3D	G3DSA:3.40.430.10		1	180	2.1e-54
tgondii-rna.Knoll_Laura_Pittman.acute_mouse.gene1238	1ba8ce6541cb7f97920ebeff1c396d83	377	Gene3D	G3DSA:1.10.8.10		333	377	1.6e-18
tgondii-rna.Gregory_ME49_mRNA.hour33.gene2883	44c4bba76c3f09ca16f9cdcff4c65c2f	142	Gene3D	G3DSA:3.10.110.10		21	105	3.5e-29
tgondii-rna.Saeij_Jeroen_strains.DEG.gene1521	1d9895efe21c055bd653b0a967bb8948	364	Gene3D	G3DSA:3.20.20.70		35	360	4.1e-127
tgondii-rna.Boothroyd_oocyst.day10.gene4058	3f2fd6a8890efd32b3fd221e9bfc8fb0	306	Gene3D	G3DSA:1.25.40.20		166	301	1.9e-23
TGME49_215460	10b731792aceb299ef27808d604607d6	267	Gene3D	G3DSA:3.30.70.330		140	238	6e-34
TGME49_229360	b92c8512366c28084ff685d80f5c7d10	550	Gene3D	G3DSA:3.20.20.70		214	546	1.2e-125
tgondii-rna.Saeij_Jeroen_strains.CASTELLS.gene1863	cef2f46836e4385e6b7aad52c14c3659	134	Gene3D	G3DSA:2.30.30.30		6	89	2.5e-25
tgondii-rna.Saeij_Jeroen_strains.DEG.gene2920	5a4cf38f29f1b7bd4e4ecc250a42af5c	117	Gene3D	G3DSA:3.10.50.40		7	116	2.8e-29
tgondii-rna.Saeij_Jeroen_strains.CEPdelta.gene1305	f8c5d90a993350574e3454ef13881971	134	Gene3D	G3DSA:1.10.238.10		6	133	3.9e-34
TGME49_278990	4559327df354ac499ef53362882f3577	479	Gene3D	G3DSA:1.50.40.10		186	466	5.8e-45
tgondii-rna.Saeij_Jeroen_strains.FOU.gene3922	bc4f7b8d3145eb6ee2115b0a6bb43c01	54	Gene3D	G3DSA:4.10.830.10		17	47	0.001
TGME49_231940	afa39adddce0c8db9146b424248226f7	338	Gene3D	G3DSA:3.40.50.720		22	133	1.3e-47
TGME49_231940	afa39adddce0c8db9146b424248226f7	338	Gene3D	G3DSA:3.40.50.720		170	263	1.3e-47
tgondii-rna.Gregory_ME49_mRNA.hour16.gene379	fcc82adaef79a032ac832518b3d32b2c	334	Gene3D	G3DSA:1.50.40.10		41	321	1.8e-45
TGME49_249180	babb24ebe94053b363a239e343d1994c	610	Gene3D	G3DSA:3.40.430.10		226	251	2.4e-58
TGME49_249180	babb24ebe94053b363a239e343d1994c	610	Gene3D	G3DSA:3.40.430.10		2	190	2.4e-58
TGME49_249180	babb24ebe94053b363a239e343d1994c	610	Gene3D	G3DSA:3.30.572.10		316	610	2.5e-141
TGME49_309210	030813a85d73d57b23cc77b715f1d055	402	Gene3D	G3DSA:3.30.1020.10		344	401	9.3e-27
TGME49_309210	030813a85d73d57b23cc77b715f1d055	402	Gene3D	G3DSA:3.40.30.10		182	343	4.7e-48
tgondii-rna.Boothroyd_oocyst.day4.gene2409	e62d7e921318dffc4f09e2538dba3909	394	Gene3D	G3DSA:3.40.50.300		169	353	1.6e-51
tgondii-rna.Boothroyd_oocyst.day4.gene2409	e62d7e921318dffc4f09e2538dba3909	394	Gene3D	G3DSA:1.10.8.60		356	393	7e-14
tgondii-rna.Boothroyd_oocyst.day4.gene2409	e62d7e921318dffc4f09e2538dba3909	394	Gene3D	G3DSA:1.10.1780.10		9	162	4e-36
TGME49_262100	3a1181b934617978c90a2a491c42c894	489	Gene3D	G3DSA:1.25.40.10		248	323	1.8e-10
TGME49_262100	3a1181b934617978c90a2a491c42c894	489	Gene3D	G3DSA:1.25.40.10		75	159	1.8e-10
tgondii-rna.Gregory_ME49_mRNA.hour33.gene1976	ae38fc7770722ebab79bcf9ab47b766c	99	Gene3D	G3DSA:3.10.20.90		7	72	4.9e-09
tgondii-rna.Boothroyd_oocyst.day4.gene2477	fa86878616ea6cb5c3ae639c4072f560	56	Gene3D	G3DSA:2.20.25.100		26	55	7.1e-18
tgondii-rna.Gregory_ME49_mRNA.hour16.gene5860	a2678db1a4b5278572d32fa7a06b2648	444	Gene3D	G3DSA:3.20.20.120		133	443	8.2e-146
tgondii-rna.Gregory_ME49_mRNA.hour16.gene5860	a2678db1a4b5278572d32fa7a06b2648	444	Gene3D	G3DSA:3.30.390.10		4	132	7.5e-56
tgondii-rna.Saeij_Jeroen_strains.BOF.gene1389	58e2d94f630bfbe8a986eed784d9cc93	494	Gene3D	G3DSA:3.40.630.10		19	101	3.5e-112
tgondii-rna.Saeij_Jeroen_strains.BOF.gene1389	58e2d94f630bfbe8a986eed784d9cc93	494	Gene3D	G3DSA:3.40.630.10		275	485	3.5e-112
tgondii-rna.Saeij_Jeroen_strains.BOF.gene1389	58e2d94f630bfbe8a986eed784d9cc93	494	Gene3D	G3DSA:2.30.250.10		102	196	3.2e-48
tgondii-rna.Saeij_Jeroen_strains.BOF.gene1389	58e2d94f630bfbe8a986eed784d9cc93	494	Gene3D	G3DSA:2.30.250.10		232	272	3.2e-48
tgondii-rna.Gregory_ME49_mRNA.hour16.gene2078	1ae6c946436068f2a4aa5131d343bf91	430	Gene3D	G3DSA:3.30.960.10		27	131	7.2e-53
tgondii-rna.Gregory_ME49_mRNA.hour16.gene2078	1ae6c946436068f2a4aa5131d343bf91	430	Gene3D	G3DSA:3.30.420.60		142	276	3.5e-52
tgondii-rna.Gregory_ME49_mRNA.hour16.gene2078	1ae6c946436068f2a4aa5131d343bf91	430	Gene3D	G3DSA:3.30.1330.30		277	428	9.5e-61
TGME49_226410	dcd7e90af2480605e5e664ba23627dd2	328	Gene3D	G3DSA:3.30.70.60		207	328	1.2e-31
tgondii-rna.Boothroyd_oocyst.day0.gene2804	325ad4466b676c1e5cb78bac5a89f353	340	Gene3D	G3DSA:3.40.30.10		215	335	3.4e-32
TGME49_228360	1b27a80205aba5f35a59a0a1c4e73e52	362	Gene3D	G3DSA:3.10.50.40		251	361	3.9e-28
TGME49_293690	9a4243e81ac3b294ff1c7fdc4a23bce2	165	Gene3D	G3DSA:3.30.450.30		1	165	1.3e-32
TGME49_319920	c5c02997c160519b44c67ee4a02de76f	669	Gene3D	G3DSA:2.40.50.100		72	163	5.6e-22
TGME49_319920	c5c02997c160519b44c67ee4a02de76f	669	Gene3D	G3DSA:4.10.320.10		188	233	1.3e-18
TGME49_319920	c5c02997c160519b44c67ee4a02de76f	669	Gene3D	G3DSA:3.30.559.10		421	666	6.6e-75
TGME49_259550	11fab2c708a8171569d64ac1f39abaf0	748	Gene3D	G3DSA:3.20.20.20		442	727	1.2e-73
TGME49_259550	11fab2c708a8171569d64ac1f39abaf0	748	Gene3D	G3DSA:3.30.70.560		233	311	2.9e-44
TGME49_259550	11fab2c708a8171569d64ac1f39abaf0	748	Gene3D	G3DSA:3.30.70.560		96	187	2.9e-44
TGME49_219850	7cec69b6e6362f554cd2e8c69678db83	830	Gene3D	G3DSA:3.40.50.800		613	732	1.4e-42
TGME49_219850	7cec69b6e6362f554cd2e8c69678db83	830	Gene3D	G3DSA:3.30.930.10		331	612	9.8e-123
TGME49_219850	7cec69b6e6362f554cd2e8c69678db83	830	Gene3D	G3DSA:3.30.110.30		737	829	3e-19
TGME49_219850	7cec69b6e6362f554cd2e8c69678db83	830	Gene3D	G3DSA:3.90.960.10		132	297	5.2e-47
TGME49_321900	181b6ade7fd256cf2fd8a00dd5b16729	271	Gene3D	G3DSA:3.20.20.70		1	251	5.1e-121
tgondii-rna.Saeij_Jeroen_strains.COUGAR.gene964	c846dfc54cbd3341fe39996a85d29a95	298	Gene3D	G3DSA:3.10.20.90		8	71	6.2e-08
TGME49_290670	9e9ff5e79737917c1385f10f33305018	781	Gene3D	G3DSA:3.40.630.10		451	777	3.3e-132
TGME49_290670	9e9ff5e79737917c1385f10f33305018	781	Gene3D	G3DSA:3.40.220.10		291	383	2.9e-07
tgondii-rna.Gregory_ME49_mRNA.hour33.gene5346	86634d187e5a70d9ba3d83dcf2fb01d5	160	Gene3D	G3DSA:1.10.10.10		108	153	2e-06
tgondii-rna.Gregory_VEG_mRNA.hour4.gene2774	f31a82774629208a00d68266e5580cbe	193	Gene3D	G3DSA:3.40.50.300		100	127	7.5e-10
tgondii-rna.Gregory_VEG_mRNA.hour4.gene2774	f31a82774629208a00d68266e5580cbe	193	Gene3D	G3DSA:3.30.63.10		135	192	1e-25
tgondii-rna.Saeij_Jeroen_strains.TgCATBr5.gene3661	dc83d24ff0194413d755c8856d26a07f	279	Gene3D	G3DSA:1.10.720.30		14	55	2.7e-17
tgondii-rna.Saeij_Jeroen_strains.MAS.gene1830	fbb1f97dc12b0a9561a25181beeeff61	510	Gene3D	G3DSA:2.40.50.100		72	163	3.7e-22
tgondii-rna.Saeij_Jeroen_strains.MAS.gene1830	fbb1f97dc12b0a9561a25181beeeff61	510	Gene3D	G3DSA:4.10.320.10		189	234	8.8e-19
tgondii-rna.Saeij_Jeroen_strains.MAS.gene1830	fbb1f97dc12b0a9561a25181beeeff61	510	Gene3D	G3DSA:3.30.559.10		262	507	3.6e-75
TGME49_247510	04f30363b59e24fb90cea8fb919ec659	381	Gene3D	G3DSA:3.40.190.80		232	362	1.3e-53
TGME49_247510	04f30363b59e24fb90cea8fb919ec659	381	Gene3D	G3DSA:3.30.540.10		50	230	2.4e-70
tgondii-rna.Saeij_Jeroen_strains.CASTELLS.gene588	e2f9f0e78c5ddd66f96367ca077c9152	818	Gene3D	G3DSA:2.130.10.10		15	221	2.5e-30
tgondii-rna.Saeij_Jeroen_strains.CASTELLS.gene588	e2f9f0e78c5ddd66f96367ca077c9152	818	Gene3D	G3DSA:2.130.10.10		236	347	1.7e-19
tgondii-rna.Saeij_Jeroen_strains.CASTELLS.gene588	e2f9f0e78c5ddd66f96367ca077c9152	818	Gene3D	G3DSA:1.25.10.10		652	772	7.4e-05
TGME49_202530	545bdeb0bd09b14b50032fde930bbf6f	773	Gene3D	G3DSA:2.40.50.140		297	421	4.3e-40
TGME49_202530	545bdeb0bd09b14b50032fde930bbf6f	773	Gene3D	G3DSA:3.30.930.10		441	773	1.6e-114
tgondii-rna.Saeij_Jeroen_strains.FOU.gene1464	cc34e25caf304e83096be4798e0319c5	682	Gene3D	G3DSA:1.10.510.10		493	658	2e-15
tgondii-rna.Saeij_Jeroen_strains.FOU.gene1464	cc34e25caf304e83096be4798e0319c5	682	Gene3D	G3DSA:3.30.200.20		355	401	0.00086
TGME49_239530	f7b6179501310bef2314cf3803b335af	517	Gene3D	G3DSA:3.40.640.10		34	275	6.8e-60
TGME49_239530	f7b6179501310bef2314cf3803b335af	517	Gene3D	G3DSA:3.90.1150.10		276	356	1.1e-19
TGME49_249650	d497161d4576fd718b58d0c5c65a7642	392	Gene3D	G3DSA:3.40.50.10260		115	335	1.1e-68
tgondii-rna.Saeij_Jeroen_strains.FOU.gene4519	96d0ff13a53868cb5dc3bcb3e96c0d0d	363	Gene3D	G3DSA:3.20.20.70		9	345	1.1e-162
TGME49_203170	d20f31db03a7ef46691ec77aa875675f	732	Gene3D	G3DSA:2.40.50.140		238	336	6.8e-21
TGME49_203170	d20f31db03a7ef46691ec77aa875675f	732	Gene3D	G3DSA:2.40.50.140		557	694	1.1e-31
TGME49_203170	d20f31db03a7ef46691ec77aa875675f	732	Gene3D	G3DSA:2.40.50.140		353	480	1.8e-22
TGME49_207640	2e4601483d78608d1ef3c4bddec8217d	1242	Gene3D	G3DSA:3.40.50.620		151	340	8.1e-151
TGME49_207640	2e4601483d78608d1ef3c4bddec8217d	1242	Gene3D	G3DSA:3.40.50.620		565	800	8.1e-151
TGME49_207640	2e4601483d78608d1ef3c4bddec8217d	1242	Gene3D	G3DSA:1.10.730.10		809	1005	5.9e-41
TGME49_207640	2e4601483d78608d1ef3c4bddec8217d	1242	Gene3D	G3DSA:3.90.740.10		371	564	3.4e-58
tgondii-rna.Boothroyd_oocyst.day10.gene4629	9ca889a2e11ff148c623614f4d6ab181	321	Gene3D	G3DSA:3.60.40.10		12	319	2.8e-67
TGME49_226030	3fbbecf12184e9047cff7aa996503840	343	Gene3D	G3DSA:1.10.510.10		102	301	3e-68
TGME49_226030	3fbbecf12184e9047cff7aa996503840	343	Gene3D	G3DSA:3.30.200.20		18	101	4e-24
tgondii-rna.Saeij_Jeroen_strains.GUYDOS.gene620	670e2f06a383780fa91153af3766d0e7	486	Gene3D	G3DSA:1.25.40.10		72	156	1.6e-10
tgondii-rna.Saeij_Jeroen_strains.GUYDOS.gene620	670e2f06a383780fa91153af3766d0e7	486	Gene3D	G3DSA:1.25.40.10		245	320	1.6e-10
TGME49_292080	179c315c87df6745b210e8e011cdf41c	1259	Gene3D	G3DSA:3.40.50.620		114	208	4.6e-98
TGME49_292080	179c315c87df6745b210e8e011cdf41c	1259	Gene3D	G3DSA:3.40.50.620		693	919	4.6e-98
TGME49_292080	179c315c87df6745b210e8e011cdf41c	1259	Gene3D	G3DSA:3.40.50.620		258	363	4.6e-98
TGME49_292080	179c315c87df6745b210e8e011cdf41c	1259	Gene3D	G3DSA:3.90.740.10		379	440	2.5e-36
TGME49_292080	179c315c87df6745b210e8e011cdf41c	1259	Gene3D	G3DSA:3.90.740.10		476	692	2.5e-36
TGME49_292080	179c315c87df6745b210e8e011cdf41c	1259	Gene3D	G3DSA:1.10.730.10		920	1067	2e-20
tgondii-rna.Saeij_Jeroen_strains.COUGAR.gene1938	c04005d542c4a3e3b9dbb4934c88d7e7	674	Gene3D	G3DSA:3.30.70.560		159	237	2.3e-44
tgondii-rna.Saeij_Jeroen_strains.COUGAR.gene1938	c04005d542c4a3e3b9dbb4934c88d7e7	674	Gene3D	G3DSA:3.30.70.560		22	113	2.3e-44
tgondii-rna.Saeij_Jeroen_strains.COUGAR.gene1938	c04005d542c4a3e3b9dbb4934c88d7e7	674	Gene3D	G3DSA:3.20.20.20		368	653	9.8e-74
TGME49_311690	4887843e69713914a2bdea49bc866d46	417	Gene3D	G3DSA:1.10.8.10		373	417	1.9e-18
tgondii-rna.Saeij_Jeroen_strains.FOU.gene3573	46c585739449eac63fe58af6868bc7c6	517	Gene3D	G3DSA:3.40.718.10		97	500	1.1e-169
tgondii-rna.Saeij_Jeroen_strains.ME49.gene2340	e7dd280a22bec7c85c1ba08b6bb488aa	242	Gene3D	G3DSA:3.30.70.60		121	242	6.1e-32
tgondii-rna.Gregory_VEG_mRNA.hour2.gene1657	3624ca4e97a840006ab51d52e4ee97f1	77	Gene3D	G3DSA:3.40.30.10		1	66	1.6e-16
tgondii-rna.Saeij_Jeroen_strains.TgCATBr5.gene3708	fd723c9f28309902fac5b36e26e41c17	606	Gene3D	G3DSA:3.40.50.620		200	486	3.1e-99
tgondii-rna.Saeij_Jeroen_strains.TgCATBr5.gene3708	fd723c9f28309902fac5b36e26e41c17	606	Gene3D	G3DSA:1.10.240.10		489	595	7.1e-41
TGME49_291950	6b2a58201e2cfa388bc8b137c9e91421	725	Gene3D	G3DSA:3.30.70.330		183	265	2.9e-08
TGME49_291950	6b2a58201e2cfa388bc8b137c9e91421	725	Gene3D	G3DSA:3.30.70.330		297	412	1.6e-19
TGME49_291950	6b2a58201e2cfa388bc8b137c9e91421	725	Gene3D	G3DSA:3.30.70.330		452	539	1.9e-06
TGME49_300280	45bda44c8553d827eb1e1e7ef5518f2a	169	Gene3D	G3DSA:2.30.30.100		4	94	2.7e-27
TGME49_215785	0d81df65457220accbaebf22e4adacbe	433	Gene3D	G3DSA:1.10.510.10		369	429	1.2e-07
TGME49_215785	0d81df65457220accbaebf22e4adacbe	433	Gene3D	G3DSA:3.30.200.20		219	359	5.5e-64
tgondii-rna.Knoll_Laura_Pittman.acute_mouse.gene1000	ab0cc1288f816b0111e776299085f968	230	Gene3D	G3DSA:3.40.50.2020		20	228	4.5e-60
TGME49_268850	9a106f29e79c9a4fc840152f54e2e81b	475	Gene3D	G3DSA:3.30.390.10		35	163	8.5e-56
TGME49_268850	9a106f29e79c9a4fc840152f54e2e81b	475	Gene3D	G3DSA:3.20.20.120		164	474	1e-145
tgondii-rna.Saeij_Jeroen_strains.B41.gene3399	f75ac3f4137bd6e3fe27dab5443a0ece	180	Gene3D	G3DSA:3.40.20.10		1	150	8.3e-37
TGME49_248340	65fafb660fb130ef41696915473edae2	229	Gene3D	G3DSA:3.40.50.300		17	203	1.7e-57
tgondii-rna.Gregory_VEG_mRNA.hour16.gene1989	bc8654dfa293c2d5467a4809acc59ffe	476	Gene3D	G3DSA:3.40.50.10490		98	297	3.4e-71
tgondii-rna.Gregory_VEG_mRNA.hour16.gene1989	bc8654dfa293c2d5467a4809acc59ffe	476	Gene3D	G3DSA:3.40.50.10490		14	97	1.5e-97
tgondii-rna.Gregory_VEG_mRNA.hour16.gene1989	bc8654dfa293c2d5467a4809acc59ffe	476	Gene3D	G3DSA:3.40.50.10490		301	475	1.5e-97
TGME49_202870	9951197f2e0fcf9cdba56b7cd45dbcd4	506	Gene3D	G3DSA:1.10.720.30		241	282	6.3e-17
TGME49_216140	809367cde4344e6bbe0ed1f92f6fa313	563	Gene3D	G3DSA:1.25.40.20		139	257	5.2e-32
TGME49_216140	809367cde4344e6bbe0ed1f92f6fa313	563	Gene3D	G3DSA:1.25.40.20		258	369	2.7e-24
TGME49_216140	809367cde4344e6bbe0ed1f92f6fa313	563	Gene3D	G3DSA:1.25.40.10		417	527	5.2e-17
tgondii-rna.Reid_tachy.day4.gene1416	9a265d2f1f4e825c8376e544ff5b2a32	642	Gene3D	G3DSA:1.10.8.60		493	583	1.4e-17
tgondii-rna.Reid_tachy.day4.gene1416	9a265d2f1f4e825c8376e544ff5b2a32	642	Gene3D	G3DSA:3.40.50.300		40	314	1.1e-95
tgondii-rna.Reid_tachy.day4.gene1416	9a265d2f1f4e825c8376e544ff5b2a32	642	Gene3D	G3DSA:3.10.330.10		2	37	1.6e-10
tgondii-rna.Reid_tachy.day4.gene1416	9a265d2f1f4e825c8376e544ff5b2a32	642	Gene3D	G3DSA:3.40.50.300		315	492	2e-63
tgondii-rna.Saeij_Jeroen_strains.GUYDOS.gene2413	2e0cb890fd8f577fb35cd0697d61e236	1103	Gene3D	G3DSA:3.90.740.10		232	425	2.8e-58
tgondii-rna.Saeij_Jeroen_strains.GUYDOS.gene2413	2e0cb890fd8f577fb35cd0697d61e236	1103	Gene3D	G3DSA:3.40.50.620		426	661	5.9e-151
tgondii-rna.Saeij_Jeroen_strains.GUYDOS.gene2413	2e0cb890fd8f577fb35cd0697d61e236	1103	Gene3D	G3DSA:3.40.50.620		12	201	5.9e-151
tgondii-rna.Saeij_Jeroen_strains.GUYDOS.gene2413	2e0cb890fd8f577fb35cd0697d61e236	1103	Gene3D	G3DSA:1.10.730.10		670	866	4.9e-41
tgondii-rna.Reid_tachy.day4.gene1196	5dbd6498869ecea290e82225c8ee4efe	416	Gene3D	G3DSA:3.40.1370.10		6	262	6.9e-110
TGME49_262730	09acbe3914edf99d2fa975d167f84fe8	707	Gene3D	G3DSA:3.30.200.20		380	426	0.0009
TGME49_262730	09acbe3914edf99d2fa975d167f84fe8	707	Gene3D	G3DSA:1.10.510.10		518	683	2.2e-15
tgondii-rna.Gregory_ME49_mRNA.hour4.gene724	996f655d6fb4a4cc8f3a4abe01e5279d	493	Gene3D	G3DSA:4.10.320.10		188	233	8.4e-19
tgondii-rna.Gregory_ME49_mRNA.hour4.gene724	996f655d6fb4a4cc8f3a4abe01e5279d	493	Gene3D	G3DSA:2.40.50.100		72	163	3.5e-22
tgondii-rna.Gregory_ME49_mRNA.hour4.gene724	996f655d6fb4a4cc8f3a4abe01e5279d	493	Gene3D	G3DSA:3.30.559.10		261	492	8.6e-69
tgondii-rna.Saeij_Jeroen_strains.TgCATBr5.gene42	4e1882d9ce75600e74dfd1b610bf0fed	212	Gene3D	G3DSA:3.40.50.2020		3	210	5.6e-60
TGME49_309120	ad48c75a1f3467a17f480bbcd8255915	448	Gene3D	G3DSA:3.40.1370.10		38	294	8.4e-110
tgondii-rna.Gregory_VEG_mRNA.hour4.gene473	b5bd239b0e7665ed7489c26a87dd74ca	221	Gene3D	G3DSA:3.40.50.720		120	209	1.3e-27
tgondii-rna.Gregory_VEG_mRNA.hour4.gene473	b5bd239b0e7665ed7489c26a87dd74ca	221	Gene3D	G3DSA:3.40.50.720		14	119	7.1e-38
TGME49_242730	05268d1e90c17efaae5c5df9e3c45ac9	392	Gene3D	G3DSA:3.40.50.300		232	335	1.3e-41
TGME49_242730	05268d1e90c17efaae5c5df9e3c45ac9	392	Gene3D	G3DSA:3.30.63.10		189	231	2e-25
TGME49_242730	05268d1e90c17efaae5c5df9e3c45ac9	392	Gene3D	G3DSA:3.40.50.300		141	188	0.00075
tgondii-rna.Gregory_VEG_mRNA.hour8.gene920	a33f352b992640d52a6480ca6a63a696	306	Gene3D	G3DSA:2.40.30.10		244	305	1e-17
tgondii-rna.Gregory_VEG_mRNA.hour8.gene920	a33f352b992640d52a6480ca6a63a696	306	Gene3D	G3DSA:3.40.50.300		28	242	2.4e-65
TGME49_200320	4f76f6e29524c6f0e3dc5b5421d80cf9	279	Gene3D	G3DSA:3.40.50.2020		69	277	9.2e-60
TGME49_263220	c46e3d7155f1c096b3a8226d178f2732	749	Gene3D	G3DSA:1.10.510.10		550	714	4.2e-24
TGME49_263220	c46e3d7155f1c096b3a8226d178f2732	749	Gene3D	G3DSA:3.30.200.20		402	549	2.4e-10
tgondii-rna.Saeij_Jeroen_strains.ME49.gene2428	7cdea2c82820f65f1b0b347c252ab701	285	Gene3D	G3DSA:3.40.50.1820		195	282	2.1e-57
tgondii-rna.Saeij_Jeroen_strains.ME49.gene2428	7cdea2c82820f65f1b0b347c252ab701	285	Gene3D	G3DSA:3.40.50.1820		23	157	2.1e-57
tgondii-rna.Saeij_Jeroen_strains.CASTELLS.gene90	48df6803362ecb9d0a32e01cff28ffaf	135	Gene3D	G3DSA:3.30.70.330		8	106	9.6e-35
tgondii-rna.Saeij_Jeroen_strains.CASTELLS.gene2733	eda965bbb7987ce25e8ed92f5d892438	104	Gene3D	G3DSA:1.10.10.140		21	90	2.6e-14
TGME49_249390	990cd47bc1b787ac92d26a64cb240108	1206	Gene3D	G3DSA:3.40.50.720		823	1115	1.8e-61
TGME49_249390	990cd47bc1b787ac92d26a64cb240108	1206	Gene3D	G3DSA:3.40.192.10		672	817	3.1e-17
TGME49_228290	b8db386afc3fc200b88f7c3e64381b6c	485	Gene3D	G3DSA:3.40.50.1820		395	482	1.2e-56
TGME49_228290	b8db386afc3fc200b88f7c3e64381b6c	485	Gene3D	G3DSA:3.40.50.1820		223	357	1.2e-56
tgondii-rna.Saeij_Jeroen_strains.FOU.gene2234	b179784216354557c5329d905a0549ce	509	Gene3D	G3DSA:3.30.559.10		261	506	3.5e-75
tgondii-rna.Saeij_Jeroen_strains.FOU.gene2234	b179784216354557c5329d905a0549ce	509	Gene3D	G3DSA:2.40.50.100		72	163	3.7e-22
tgondii-rna.Saeij_Jeroen_strains.FOU.gene2234	b179784216354557c5329d905a0549ce	509	Gene3D	G3DSA:4.10.320.10		188	233	8.8e-19
TGME49_263090	00d416d2bb234ace11235daea52d6d36	323	Gene3D	G3DSA:1.20.190.20		62	301	1.2e-107
tgondii-rna.Knoll_Laura_Pittman.chronic_mouse.gene1673	ada5e6dd413386c43d9c2e3bf433ad2f	414	Gene3D	G3DSA:2.40.50.140		239	376	3.6e-32
tgondii-rna.Knoll_Laura_Pittman.chronic_mouse.gene1673	ada5e6dd413386c43d9c2e3bf433ad2f	414	Gene3D	G3DSA:2.40.50.140		17	115	2.7e-21
TGME49_269442	d118b14f59cf2ec858cae4260abd420d	87	Gene3D	G3DSA:1.10.238.10		5	86	6.6e-24
TGME49_261460	f9871a3af135ef31e5d5075c9d6b042c	539	Gene3D	G3DSA:2.30.29.30		29	131	1.5e-24
tgondii-rna.Reid_tachy.day3.gene1131	f9ac479ed5f090f9cf816c95c7cd96f7	275	Gene3D	G3DSA:1.10.510.10		89	238	5e-25
tgondii-rna.Saeij_Jeroen_strains.CEPdelta.gene446	44eb30cb1cee529ef51d4d9c05fee5f7	381	Gene3D	G3DSA:3.90.1150.10		276	380	1.3e-33
tgondii-rna.Saeij_Jeroen_strains.CEPdelta.gene446	44eb30cb1cee529ef51d4d9c05fee5f7	381	Gene3D	G3DSA:3.40.640.10		34	275	3e-60
tgondii-rna.Saeij_Jeroen_strains.CASTELLS.gene659	607bd3195fa9199be0981876589541f4	1113	Gene3D	G3DSA:3.40.192.10		579	724	2.7e-17
tgondii-rna.Saeij_Jeroen_strains.CASTELLS.gene659	607bd3195fa9199be0981876589541f4	1113	Gene3D	G3DSA:3.40.50.720		730	1022	1.5e-61
TGME49_267060	f2925b1df1500c9d351c344c1d59da25	157	Gene3D	G3DSA:2.30.30.30		6	112	1.3e-22
tgondii-rna.Saeij_Jeroen_strains.CAST.gene1532	fc75ede2d28aef4c82e568cc386ecf4f	401	Gene3D	G3DSA:3.40.50.720		170	301	1.2e-55
tgondii-rna.Saeij_Jeroen_strains.CAST.gene1532	fc75ede2d28aef4c82e568cc386ecf4f	401	Gene3D	G3DSA:3.40.50.720		22	133	1.2e-55
TGME49_297970	694471499aab1a02a2aea9c0631be1c3	508	Gene3D	G3DSA:2.30.250.10		246	286	3.4e-48
TGME49_297970	694471499aab1a02a2aea9c0631be1c3	508	Gene3D	G3DSA:2.30.250.10		116	210	3.4e-48
TGME49_297970	694471499aab1a02a2aea9c0631be1c3	508	Gene3D	G3DSA:3.40.630.10		33	115	3.9e-112
TGME49_297970	694471499aab1a02a2aea9c0631be1c3	508	Gene3D	G3DSA:3.40.630.10		289	499	3.9e-112
tgondii-rna.Saeij_Jeroen_strains.GUYDOS.gene2040	014cc6998cfe7cb1c490b984c8ef461c	408	Gene3D	G3DSA:1.10.510.10		206	399	2.3e-15
tgondii-rna.Saeij_Jeroen_strains.VEG.gene444	eb58459efb619d9cec9ad5657c50006a	578	Gene3D	G3DSA:3.30.200.20		227	364	6e-51
tgondii-rna.Saeij_Jeroen_strains.VEG.gene444	eb58459efb619d9cec9ad5657c50006a	578	Gene3D	G3DSA:1.10.510.10		381	552	6.9e-16
tgondii-rna.Saeij_Jeroen_strains.BOF.gene3048	49769a7cb311c7399db68f3702927322	82	Gene3D	G3DSA:2.20.25.100		26	80	8e-33
TGME49_217570	b699aaeab0a2341ad3b4168c0f391932	151	Gene3D	G3DSA:2.20.25.100		95	149	3.9e-32
tgondii-rna.Boothroyd_oocyst.day4.gene4056	6237eafda828ef0ad514e5003ec281d4	153	Gene3D	G3DSA:2.40.100.10		1	151	1.1e-59
tgondii-rna.Saeij_Jeroen_strains.TgCATBr5.gene2107	bb3d8d13558db03804ec76fbac6bffc5	396	Gene3D	G3DSA:1.20.1080.10		172	378	1.2e-26
tgondii-rna.Saeij_Jeroen_strains.VEG.gene1936	3c7e87ce2261d79f478658c0e282acab	88	Gene3D	G3DSA:3.20.20.70		6	43	6.3e-14
tgondii-rna.Gregory_VEG_mRNA.hour4.gene3869	d2f6fdead0367cd403e4d974de604e6a	39	Gene3D	G3DSA:1.10.245.10		1	31	8.5e-08
tgondii-rna.Saeij_Jeroen_strains.CASTELLS.gene1527	d8f964e006969a7fa34763162e3b04f4	163	Gene3D	G3DSA:3.30.450.30		1	163	2.1e-34
TGME49_297650	22ef6b058b761bd5a5ec5175556171ac	651	Gene3D	G3DSA:3.60.21.10		299	518	9e-62
TGME49_297650	22ef6b058b761bd5a5ec5175556171ac	651	Gene3D	G3DSA:3.60.21.10		145	243	9e-62
tgondii-rna.Boothroyd_oocyst.day10.gene1422	dc9147f90e28b95f1307c8ef2c12db24	63	Gene3D	G3DSA:3.40.50.300		16	52	7.2e-13
TGME49_212290	1b1db5f039fc318d2fd8f58058b43c80	313	Gene3D	G3DSA:1.10.10.10		261	306	6.4e-06
tgondii-rna.Knoll_Laura_Pittman.chronic_mouse.gene477	84ceff426ec3150a10eb4ec7eb1709c9	563	Hamap	MF_00473	Glucose-6-phosphate isomerase [pgi].	45	529	36.438
tgondii-rna.Saeij_Jeroen_strains.VAND.gene2101	80acd02834ac2f97c65a66f0fe495b3f	711	Hamap	MF_01571	Proline--tRNA ligase [proS].	216	711	39.93
TGME49_204400	3cff98a015a0f5ea202e5efaa224fe59	577	Hamap	MF_01346	ATP synthase subunit alpha [atpA].	52	573	49.134
tgondii-rna.Saeij_Jeroen_strains.CASTELLS.gene3498	b00c7a7ecd5264a7c6f6d894b991c73d	565	Hamap	MF_01346	ATP synthase subunit alpha [atpA].	52	561	50.125
TGME49_268860	ac9e6c02926a0f7f021041e23edc048b	444	Hamap	MF_00318	Enolase [eno].	2	429	42.816
tgondii-rna.Saeij_Jeroen_strains.WTD3.gene1818	fe97f7e12389395216324001dddaf8ac	563	Hamap	MF_00181	Probable cytosol aminopeptidase [pepA].	32	558	32.482
tgondii-rna.Knoll_Laura_Pittman.chronic_mouse.gene1056	4f53d296275dc926790ae133acf67a9f	350	Hamap	MF_01855	Fructose-1,6-bisphosphatase class 1 [fbp].	9	332	41.702
TGME49_283780	5fa1d2672715a9e0b1712966f4c1c09c	661	Hamap	MF_00473	Glucose-6-phosphate isomerase [pgi].	143	627	36.438
tgondii-rna.Saeij_Jeroen_strains.VAND.gene1367	d410bc47aa311678b44c8ce312eef7dd	600	Hamap	MF_00008	Thymidylate synthase [thyA].	314	600	39.641
tgondii-rna.Saeij_Jeroen_strains.DEG.gene1521	1d9895efe21c055bd653b0a967bb8948	364	Hamap	MF_00492	Transaldolase [tal].	34	361	47.333
TGME49_215460	10b731792aceb299ef27808d604607d6	267	Hamap	MF_00545	30S ribosomal protein S24e [rps24e].	139	238	16.313
TGME49_229360	b92c8512366c28084ff685d80f5c7d10	550	Hamap	MF_00492	Transaldolase [tal].	213	547	47.302
TGME49_249180	babb24ebe94053b363a239e343d1994c	610	Hamap	MF_00008	Thymidylate synthase [thyA].	324	610	39.641
tgondii-rna.Gregory_ME49_mRNA.hour16.gene5860	a2678db1a4b5278572d32fa7a06b2648	444	Hamap	MF_00318	Enolase [eno].	2	429	43.383
TGME49_219850	7cec69b6e6362f554cd2e8c69678db83	830	Hamap	MF_01571	Proline--tRNA ligase [proS].	335	830	39.93
TGME49_290670	9e9ff5e79737917c1385f10f33305018	781	Hamap	MF_00181	Probable cytosol aminopeptidase [pepA].	250	776	32.482
TGME49_247510	04f30363b59e24fb90cea8fb919ec659	381	Hamap	MF_01855	Fructose-1,6-bisphosphatase class 1 [fbp].	40	363	41.702
TGME49_249650	d497161d4576fd718b58d0c5c65a7642	392	Hamap	MF_01966	NAD(P)H-hydrate epimerase [nnrE].	118	319	20.938
TGME49_207640	2e4601483d78608d1ef3c4bddec8217d	1242	Hamap	MF_02003	Isoleucine--tRNA ligase [ileS].	149	1223	12.65
TGME49_268850	9a106f29e79c9a4fc840152f54e2e81b	475	Hamap	MF_00318	Enolase [eno].	33	460	43.383
tgondii-rna.Gregory_VEG_mRNA.hour16.gene1989	bc8654dfa293c2d5467a4809acc59ffe	476	Hamap	MF_00473	Glucose-6-phosphate isomerase [pgi].	45	472	25.552
tgondii-rna.Saeij_Jeroen_strains.GUYDOS.gene2413	2e0cb890fd8f577fb35cd0697d61e236	1103	Hamap	MF_02003	Isoleucine--tRNA ligase [ileS].	10	1084	12.65
tgondii-rna.Saeij_Jeroen_strains.CASTELLS.gene90	48df6803362ecb9d0a32e01cff28ffaf	135	Hamap	MF_00545	30S ribosomal protein S24e [rps24e].	7	106	16.313
TGME49_260260	cf1e14acb4d341c34cf832ad630b3966	179	Hamap	MF_01478	50S ribosomal protein L12 [rpl12].	78	179	13.748
tgondii-rna.Saeij_Jeroen_strains.BOF.gene3048	49769a7cb311c7399db68f3702927322	82	Hamap	MF_00371	30S ribosomal protein S27e [rps27e].	20	80	16.849
TGME49_217570	b699aaeab0a2341ad3b4168c0f391932	151	Hamap	MF_00371	30S ribosomal protein S27e [rps27e].	89	149	16.849
tgondii-rna.Saeij_Jeroen_strains.BOF.gene1785	8e4188f28b53e1b8732af7925f988fe1	118	Hamap	MF_01478	50S ribosomal protein L12 [rpl12].	17	118	13.748
tgondii-rna.Saeij_Jeroen_strains.GUYKOE.gene8	786a1959e2540a0c72ec90b5f8c0d530	1162	PANTHER	PTHR11946		13	1148	0
tgondii-rna.Saeij_Jeroen_strains.GUYKOE.gene8	786a1959e2540a0c72ec90b5f8c0d530	1162	PANTHER	PTHR11946:SF51		13	1148	0
tgondii-rna.Gregory_ME49_mRNA.hour16.gene6147	b9b6c471d81c742b145d0e2e28b8b472	544	PANTHER	PTHR22594:SF10		3	544	8.9e-278
tgondii-rna.Gregory_ME49_mRNA.hour16.gene6147	b9b6c471d81c742b145d0e2e28b8b472	544	PANTHER	PTHR22594		3	544	8.9e-278
tgondii-rna.Gregory_ME49_mRNA.hour16.gene2065	e65caa09c3c6778fefb11632be2acc67	224	PANTHER	PTHR10681		1	222	9.8e-78
tgondii-rna.Gregory_ME49_mRNA.hour16.gene2065	e65caa09c3c6778fefb11632be2acc67	224	PANTHER	PTHR10681:SF77		1	222	9.8e-78
tgondii-rna.Gregory_VEG_mRNA.hour8.gene4310	feadb3404eecd0cd70f42654c34fb564	145	PANTHER	PTHR10701		1	144	5.5e-40
tgondii-rna.Boothroyd_oocyst.day10.gene3196	5397d9ae091258ecd49d64bb1d1410ce	152	PANTHER	PTHR10840		53	152	1.7e-30
tgondii-rna.Boothroyd_oocyst.day10.gene3196	5397d9ae091258ecd49d64bb1d1410ce	152	PANTHER	PTHR10840:SF0		53	152	1.7e-30
tgondii-rna.Knoll_Laura_Pittman.chronic_mouse.gene1190	a61719c26cb346e759d899363f20c5c4	832	PANTHER	PTHR23115		1	832	0
tgondii-rna.Knoll_Laura_Pittman.chronic_mouse.gene1190	a61719c26cb346e759d899363f20c5c4	832	PANTHER	PTHR23115:SF103		1	832	0
tgondii-rna.Saeij_Jeroen_strains.GUYDOS.gene1541	b0c1ff104ead3fa65c7fe6e87a89c60a	105	PANTHER	PTHR10772		1	105	3.5e-36
tgondii-rna.Knoll_Laura_Pittman.chronic_mouse.gene477	84ceff426ec3150a10eb4ec7eb1709c9	563	PANTHER	PTHR11469		22	560	8.3e-304
tgondii-rna.Knoll_Laura_Pittman.chronic_mouse.gene477	84ceff426ec3150a10eb4ec7eb1709c9	563	PANTHER	PTHR11469:SF2		22	560	8.3e-304
tgondii-rna.Saeij_Jeroen_strains.ME49.gene449	fe8234f7b2e51e3ec1008f3c54c8950a	313	PANTHER	PTHR24353		2	313	1.2e-197
TGME49_280380	5afdf48ea99d170c3130118b28536b4b	553	PANTHER	PTHR12837:SF0		92	532	4.6e-58
TGME49_280380	5afdf48ea99d170c3130118b28536b4b	553	PANTHER	PTHR12837		92	532	4.6e-58
tgondii-rna.Gregory_ME49_mRNA.hour2.gene1104	dbe573541894437527104be0921b6442	363	PANTHER	PTHR23420		2	363	2.8e-240
tgondii-rna.Saeij_Jeroen_strains.VAND.gene2101	80acd02834ac2f97c65a66f0fe495b3f	711	PANTHER	PTHR11451		212	639	2e-210
tgondii-rna.Saeij_Jeroen_strains.VAND.gene2101	80acd02834ac2f97c65a66f0fe495b3f	711	PANTHER	PTHR11451:SF21		212	639	2e-210
TGME49_204400	3cff98a015a0f5ea202e5efaa224fe59	577	PANTHER	PTHR15184		15	538	0
TGME49_204400	3cff98a015a0f5ea202e5efaa224fe59	577	PANTHER	PTHR15184:SF39		15	538	0
tgondii-rna.Saeij_Jeroen_strains.CASTELLS.gene3498	b00c7a7ecd5264a7c6f6d894b991c73d	565	PANTHER	PTHR15184:SF39		15	561	0
tgondii-rna.Saeij_Jeroen_strains.CASTELLS.gene3498	b00c7a7ecd5264a7c6f6d894b991c73d	565	PANTHER	PTHR15184		15	561	0
tgondii-rna.Boothroyd_oocyst.day4.gene1248	ff76e9ce8063b37e86887be63e4680e2	294	PANTHER	PTHR23115		1	292	2.9e-185
tgondii-rna.Boothroyd_oocyst.day4.gene1248	ff76e9ce8063b37e86887be63e4680e2	294	PANTHER	PTHR23115:SF109		1	292	2.9e-185
TGME49_205470	135b7eed2505a9168195e9e75bdaab0c	952	PANTHER	PTHR23115:SF103		62	952	0
TGME49_205470	135b7eed2505a9168195e9e75bdaab0c	952	PANTHER	PTHR23115		62	952	0
TGME49_268860	ac9e6c02926a0f7f021041e23edc048b	444	PANTHER	PTHR11902		1	444	3.1e-288
TGME49_263530	f73d29e6d634f063d3c276ffb000ab42	127	PANTHER	PTHR10772		23	127	3.5e-36
TGME49_304710	94fc194cc5aefe902e2eb0519f280d3a	814	PANTHER	PTHR10113		380	814	0
TGME49_304710	94fc194cc5aefe902e2eb0519f280d3a	814	PANTHER	PTHR10113:SF7		380	814	0
tgondii-rna.Saeij_Jeroen_strains.WTD3.gene1818	fe97f7e12389395216324001dddaf8ac	563	PANTHER	PTHR11963:SF11		82	559	1.8e-161
tgondii-rna.Saeij_Jeroen_strains.WTD3.gene1818	fe97f7e12389395216324001dddaf8ac	563	PANTHER	PTHR11963		82	559	1.8e-161
tgondii-rna.Boothroyd_oocyst.day10.gene830	a471a1b83b31e57c0ba0af9aec466cee	436	PANTHER	PTHR11777:SF9		7	426	1.1e-112
tgondii-rna.Boothroyd_oocyst.day10.gene830	a471a1b83b31e57c0ba0af9aec466cee	436	PANTHER	PTHR11777		7	426	1.1e-112
tgondii-rna.Gregory_ME49_mRNA.hour16.gene3913	d32dd0c958ee84ee46dfb5be2272225f	478	PANTHER	PTHR23139:SF9		17	464	2.5e-57
tgondii-rna.Gregory_ME49_mRNA.hour16.gene3913	d32dd0c958ee84ee46dfb5be2272225f	478	PANTHER	PTHR23139		17	464	2.5e-57
tgondii-rna.Saeij_Jeroen_strains.B41.gene2757	b6728a4f815ff3b6712f82bb96ab2ddf	266	PANTHER	PTHR18860		1	266	1e-154
tgondii-rna.Gregory_VEG_mRNA.hour8.gene4405	7fff89acbf50aec876f4d093e181bc14	216	PANTHER	PTHR24071		1	216	8.3e-162
tgondii-rna.Reid_tachy.day3.gene1643	19a9deb5b34b394d37bef687e46f7fec	530	PANTHER	PTHR24198		84	523	4.8e-54
tgondii-rna.Knoll_Laura_Pittman.chronic_mouse.gene1056	4f53d296275dc926790ae133acf67a9f	350	PANTHER	PTHR11556		11	334	2e-153
tgondii-rna.Boothroyd_oocyst.day10.gene778	1fb8788832436d719783870d72186a90	534	PANTHER	PTHR10161		23	367	2.6e-26
tgondii-rna.Saeij_Jeroen_strains.MAS.gene107	61371187da1ab5552dc0d9bda3ab1c5d	712	PANTHER	PTHR23139:SF9		17	544	6.1e-77
tgondii-rna.Saeij_Jeroen_strains.MAS.gene107	61371187da1ab5552dc0d9bda3ab1c5d	712	PANTHER	PTHR23139		17	544	6.1e-77
tgondii-rna.Boothroyd_oocyst.day4.gene1254	a8e0ec0c9077911a0709b70b0cdeba76	167	PANTHER	PTHR13232		34	167	5.9e-54
TGME49_283780	5fa1d2672715a9e0b1712966f4c1c09c	661	PANTHER	PTHR11469		120	658	8.3e-304
TGME49_283780	5fa1d2672715a9e0b1712966f4c1c09c	661	PANTHER	PTHR11469:SF2		120	658	8.3e-304
tgondii-rna.Saeij_Jeroen_strains.VAND.gene1367	d410bc47aa311678b44c8ce312eef7dd	600	PANTHER	PTHR11549		1	600	6.5e-248
tgondii-rna.Saeij_Jeroen_strains.VAND.gene1367	d410bc47aa311678b44c8ce312eef7dd	600	PANTHER	PTHR11549:SF2		1	600	6.5e-248
tgondii-rna.Knoll_Laura_Pittman.acute_mouse.gene1238	1ba8ce6541cb7f97920ebeff1c396d83	377	PANTHER	PTHR12378		1	134	5.8e-55
tgondii-rna.Knoll_Laura_Pittman.acute_mouse.gene1238	1ba8ce6541cb7f97920ebeff1c396d83	377	PANTHER	PTHR12378:SF7		1	134	5.8e-55
tgondii-rna.Gregory_ME49_mRNA.hour33.gene2883	44c4bba76c3f09ca16f9cdcff4c65c2f	142	PANTHER	PTHR24067		12	105	1.9e-51
tgondii-rna.Gregory_ME49_mRNA.hour33.gene2883	44c4bba76c3f09ca16f9cdcff4c65c2f	142	PANTHER	PTHR24067:SF0		12	105	1.9e-51
tgondii-rna.Saeij_Jeroen_strains.DEG.gene1521	1d9895efe21c055bd653b0a967bb8948	364	PANTHER	PTHR10683:SF6		16	364	1e-162
tgondii-rna.Saeij_Jeroen_strains.DEG.gene1521	1d9895efe21c055bd653b0a967bb8948	364	PANTHER	PTHR10683		16	364	1e-162
tgondii-rna.Boothroyd_oocyst.day10.gene4058	3f2fd6a8890efd32b3fd221e9bfc8fb0	306	PANTHER	PTHR24181		206	301	2.8e-16
TGME49_215460	10b731792aceb299ef27808d604607d6	267	PANTHER	PTHR10496		122	267	9.5e-53
TGME49_229360	b92c8512366c28084ff685d80f5c7d10	550	PANTHER	PTHR10683		195	550	2.2e-162
TGME49_229360	b92c8512366c28084ff685d80f5c7d10	550	PANTHER	PTHR10683:SF6		195	550	2.2e-162
tgondii-rna.Saeij_Jeroen_strains.CASTELLS.gene1863	cef2f46836e4385e6b7aad52c14c3659	134	PANTHER	PTHR11127		4	134	9.6e-55
tgondii-rna.Saeij_Jeroen_strains.CASTELLS.gene1863	cef2f46836e4385e6b7aad52c14c3659	134	PANTHER	PTHR11127:SF2		4	134	9.6e-55
tgondii-rna.Saeij_Jeroen_strains.DEG.gene2920	5a4cf38f29f1b7bd4e4ecc250a42af5c	117	PANTHER	PTHR10516:SF214		7	117	2.8e-41
tgondii-rna.Saeij_Jeroen_strains.DEG.gene2920	5a4cf38f29f1b7bd4e4ecc250a42af5c	117	PANTHER	PTHR10516		7	117	2.8e-41
tgondii-rna.Saeij_Jeroen_strains.CEPdelta.gene1305	f8c5d90a993350574e3454ef13881971	134	PANTHER	PTHR23050		8	132	1.6e-41
TGME49_278990	4559327df354ac499ef53362882f3577	479	PANTHER	PTHR24089:SF50		176	469	7.1e-147
TGME49_278990	4559327df354ac499ef53362882f3577	479	PANTHER	PTHR24089		176	469	7.1e-147
tgondii-rna.Saeij_Jeroen_strains.FOU.gene3922	bc4f7b8d3145eb6ee2115b0a6bb43c01	54	PANTHER	PTHR12010		3	54	1.4e-30
TGME49_231940	afa39adddce0c8db9146b424248226f7	338	PANTHER	PTHR10953		1	259	3.1e-130
TGME49_231940	afa39adddce0c8db9146b424248226f7	338	PANTHER	PTHR10953:SF9		1	259	3.1e-130
tgondii-rna.Gregory_ME49_mRNA.hour16.gene379	fcc82adaef79a032ac832518b3d32b2c	334	PANTHER	PTHR24089:SF50		31	324	7.1e-147
tgondii-rna.Gregory_ME49_mRNA.hour16.gene379	fcc82adaef79a032ac832518b3d32b2c	334	PANTHER	PTHR24089		31	324	7.1e-147
TGME49_249180	babb24ebe94053b363a239e343d1994c	610	PANTHER	PTHR11549		7	610	8.1e-251
TGME49_249180	babb24ebe94053b363a239e343d1994c	610	PANTHER	PTHR11549:SF2		7	610	8.1e-251
TGME49_309210	030813a85d73d57b23cc77b715f1d055	402	PANTHER	PTHR10681		179	400	9.8e-78
TGME49_309210	030813a85d73d57b23cc77b715f1d055	402	PANTHER	PTHR10681:SF77		179	400	9.8e-78
tgondii-rna.Boothroyd_oocyst.day4.gene2409	e62d7e921318dffc4f09e2538dba3909	394	PANTHER	PTHR11638:SF18		7	394	1.9e-218
tgondii-rna.Boothroyd_oocyst.day4.gene2409	e62d7e921318dffc4f09e2538dba3909	394	PANTHER	PTHR11638		7	394	1.9e-218
tgondii-rna.Boothroyd_oocyst.day4.gene2477	fa86878616ea6cb5c3ae639c4072f560	56	PANTHER	PTHR11594		1	55	5.3e-36
tgondii-rna.Gregory_ME49_mRNA.hour16.gene5860	a2678db1a4b5278572d32fa7a06b2648	444	PANTHER	PTHR11902		1	444	0
tgondii-rna.Gregory_ME49_mRNA.hour16.gene2078	1ae6c946436068f2a4aa5131d343bf91	430	PANTHER	PTHR10113:SF7		1	430	0
tgondii-rna.Gregory_ME49_mRNA.hour16.gene2078	1ae6c946436068f2a4aa5131d343bf91	430	PANTHER	PTHR10113		1	430	0
TGME49_226410	dcd7e90af2480605e5e664ba23627dd2	328	PANTHER	PTHR11595:SF21		91	328	1.3e-61
TGME49_226410	dcd7e90af2480605e5e664ba23627dd2	328	PANTHER	PTHR11595		91	328	1.3e-61
tgondii-rna.Boothroyd_oocyst.day0.gene2804	325ad4466b676c1e5cb78bac5a89f353	340	PANTHER	PTHR18929		1	339	1.1e-78
tgondii-rna.Boothroyd_oocyst.day0.gene2804	325ad4466b676c1e5cb78bac5a89f353	340	PANTHER	PTHR18929:SF74		1	339	1.1e-78
TGME49_228360	1b27a80205aba5f35a59a0a1c4e73e52	362	PANTHER	PTHR10516:SF214		252	362	2.8e-41
TGME49_228360	1b27a80205aba5f35a59a0a1c4e73e52	362	PANTHER	PTHR10516		252	362	2.8e-41
TGME49_319920	c5c02997c160519b44c67ee4a02de76f	669	PANTHER	PTHR23151		59	669	1.1e-147
TGME49_319920	c5c02997c160519b44c67ee4a02de76f	669	PANTHER	PTHR23151:SF46		59	669	1.1e-147
TGME49_259550	11fab2c708a8171569d64ac1f39abaf0	748	PANTHER	PTHR20941		87	731	2.3e-75
TGME49_259550	11fab2c708a8171569d64ac1f39abaf0	748	PANTHER	PTHR20941:SF1		87	731	2.3e-75
TGME49_219850	7cec69b6e6362f554cd2e8c69678db83	830	PANTHER	PTHR11451:SF21		331	758	2e-210
TGME49_219850	7cec69b6e6362f554cd2e8c69678db83	830	PANTHER	PTHR11451		331	758	2e-210
TGME49_321900	181b6ade7fd256cf2fd8a00dd5b16729	271	PANTHER	PTHR11627		1	271	1.4e-174
tgondii-rna.Saeij_Jeroen_strains.COUGAR.gene964	c846dfc54cbd3341fe39996a85d29a95	298	PANTHER	PTHR10556		1	298	6.9e-127
tgondii-rna.Saeij_Jeroen_strains.COUGAR.gene964	c846dfc54cbd3341fe39996a85d29a95	298	PANTHER	PTHR10556:SF28		1	298	6.9e-127
TGME49_290670	9e9ff5e79737917c1385f10f33305018	781	PANTHER	PTHR11963:SF11		300	777	1.8e-161
TGME49_290670	9e9ff5e79737917c1385f10f33305018	781	PANTHER	PTHR11963		300	777	1.8e-161
tgondii-rna.Gregory_ME49_mRNA.hour33.gene5346	86634d187e5a70d9ba3d83dcf2fb01d5	160	PANTHER	PTHR11710		18	154	6.5e-70
tgondii-rna.Gregory_VEG_mRNA.hour4.gene2774	f31a82774629208a00d68266e5580cbe	193	PANTHER	PTHR23117		81	193	3.7e-45
tgondii-rna.Saeij_Jeroen_strains.TgCATBr5.gene3661	dc83d24ff0194413d755c8856d26a07f	279	PANTHER	PTHR21594		12	258	7.7e-26
tgondii-rna.Saeij_Jeroen_strains.MAS.gene1830	fbb1f97dc12b0a9561a25181beeeff61	510	PANTHER	PTHR23151		59	510	1.7e-158
tgondii-rna.Saeij_Jeroen_strains.MAS.gene1830	fbb1f97dc12b0a9561a25181beeeff61	510	PANTHER	PTHR23151:SF46		59	510	1.7e-158
TGME49_247510	04f30363b59e24fb90cea8fb919ec659	381	PANTHER	PTHR11556		42	365	2e-153
tgondii-rna.Saeij_Jeroen_strains.CASTELLS.gene588	e2f9f0e78c5ddd66f96367ca077c9152	818	PANTHER	PTHR19849:SF0		1	818	1.5e-146
tgondii-rna.Saeij_Jeroen_strains.CASTELLS.gene588	e2f9f0e78c5ddd66f96367ca077c9152	818	PANTHER	PTHR19849		1	818	1.5e-146
TGME49_202530	545bdeb0bd09b14b50032fde930bbf6f	773	PANTHER	PTHR22594		218	773	1.7e-278
TGME49_202530	545bdeb0bd09b14b50032fde930bbf6f	773	PANTHER	PTHR22594:SF10		218	773	1.7e-278
TGME49_239530	f7b6179501310bef2314cf3803b335af	517	PANTHER	PTHR21152		12	348	3.7e-119
TGME49_249650	d497161d4576fd718b58d0c5c65a7642	392	PANTHER	PTHR13232		116	336	9.2e-101
tgondii-rna.Saeij_Jeroen_strains.FOU.gene4519	96d0ff13a53868cb5dc3bcb3e96c0d0d	363	PANTHER	PTHR11627		1	363	3.1e-240
TGME49_203170	d20f31db03a7ef46691ec77aa875675f	732	PANTHER	PTHR23273:SF0		241	706	4.5e-107
TGME49_203170	d20f31db03a7ef46691ec77aa875675f	732	PANTHER	PTHR23273		241	706	4.5e-107
tgondii-rna.Gregory_VEG_mRNA.hour2.gene1963	1094d35011f76e61b957f0a99e6c9201	195	PANTHER	PTHR10540		3	161	9.7e-60
tgondii-rna.Gregory_VEG_mRNA.hour2.gene1963	1094d35011f76e61b957f0a99e6c9201	195	PANTHER	PTHR10540:SF7		3	161	9.7e-60
TGME49_207640	2e4601483d78608d1ef3c4bddec8217d	1242	PANTHER	PTHR11946:SF11		104	1131	0
TGME49_207640	2e4601483d78608d1ef3c4bddec8217d	1242	PANTHER	PTHR11946		104	1131	0
tgondii-rna.Boothroyd_oocyst.day10.gene4629	9ca889a2e11ff148c623614f4d6ab181	321	PANTHER	PTHR13832		19	318	3.6e-54
TGME49_226030	3fbbecf12184e9047cff7aa996503840	343	PANTHER	PTHR24353		32	343	1.2e-197
TGME49_292080	179c315c87df6745b210e8e011cdf41c	1259	PANTHER	PTHR11946		110	1245	0
TGME49_292080	179c315c87df6745b210e8e011cdf41c	1259	PANTHER	PTHR11946:SF51		110	1245	0
tgondii-rna.Saeij_Jeroen_strains.COUGAR.gene1938	c04005d542c4a3e3b9dbb4934c88d7e7	674	PANTHER	PTHR20941		13	657	2.3e-75
tgondii-rna.Saeij_Jeroen_strains.COUGAR.gene1938	c04005d542c4a3e3b9dbb4934c88d7e7	674	PANTHER	PTHR20941:SF1		13	657	2.3e-75
tgondii-rna.Saeij_Jeroen_strains.CASTELLS.gene1198	ea91a162d5d1d8b73aac266862be38e6	743	PANTHER	PTHR12785:SF6		48	591	8.2e-169
tgondii-rna.Saeij_Jeroen_strains.CASTELLS.gene1198	ea91a162d5d1d8b73aac266862be38e6	743	PANTHER	PTHR12785		48	591	8.2e-169
TGME49_311690	4887843e69713914a2bdea49bc866d46	417	PANTHER	PTHR12378		1	174	2.5e-66
TGME49_311690	4887843e69713914a2bdea49bc866d46	417	PANTHER	PTHR12378:SF7		1	174	2.5e-66
tgondii-rna.Saeij_Jeroen_strains.FOU.gene3573	46c585739449eac63fe58af6868bc7c6	517	PANTHER	PTHR11822		91	507	0
tgondii-rna.Saeij_Jeroen_strains.ME49.gene2340	e7dd280a22bec7c85c1ba08b6bb488aa	242	PANTHER	PTHR11595:SF21		5	242	1.3e-61
tgondii-rna.Saeij_Jeroen_strains.ME49.gene2340	e7dd280a22bec7c85c1ba08b6bb488aa	242	PANTHER	PTHR11595		5	242	1.3e-61
TGME49_314740	3e84ec37efae3f15c8c055c7d2057aa1	758	PANTHER	PTHR12785		63	606	8.2e-169
TGME49_314740	3e84ec37efae3f15c8c055c7d2057aa1	758	PANTHER	PTHR12785:SF6		63	606	8.2e-169
TGME49_317720	31f6b5266bda6fc7be59ae7c05cf1ea3	609	PANTHER	PTHR12399		29	608	5.3e-132
tgondii-rna.Gregory_VEG_mRNA.hour2.gene1657	3624ca4e97a840006ab51d52e4ee97f1	77	PANTHER	PTHR18929		1	66	6.7e-17
tgondii-rna.Saeij_Jeroen_strains.TgCATBr5.gene3708	fd723c9f28309902fac5b36e26e41c17	606	PANTHER	PTHR10055:SF1		173	596	8e-225
tgondii-rna.Saeij_Jeroen_strains.TgCATBr5.gene3708	fd723c9f28309902fac5b36e26e41c17	606	PANTHER	PTHR10055		173	596	8e-225
TGME49_291950	6b2a58201e2cfa388bc8b137c9e91421	725	PANTHER	PTHR23139		17	557	2.3e-76
TGME49_291950	6b2a58201e2cfa388bc8b137c9e91421	725	PANTHER	PTHR23139:SF9		17	557	2.3e-76
TGME49_285240	8573d841371478a7b828aa021d9ae786	347	PANTHER	PTHR10556		170	347	2.5e-86
TGME49_285240	8573d841371478a7b828aa021d9ae786	347	PANTHER	PTHR10556:SF28		170	347	2.5e-86
TGME49_300280	45bda44c8553d827eb1e1e7ef5518f2a	169	PANTHER	PTHR10701		3	168	2.3e-57
tgondii-rna.Knoll_Laura_Pittman.acute_mouse.gene1000	ab0cc1288f816b0111e776299085f968	230	PANTHER	PTHR22573:SF9		19	229	1e-60
tgondii-rna.Knoll_Laura_Pittman.acute_mouse.gene1000	ab0cc1288f816b0111e776299085f968	230	PANTHER	PTHR22573		19	229	1e-60
tgondii-rna.Saeij_Jeroen_strains.B41.gene662	e864b5b1eef52e4eba7714f2b0085ee4	469	PANTHER	PTHR11140		1	469	0
tgondii-rna.Saeij_Jeroen_strains.B41.gene662	e864b5b1eef52e4eba7714f2b0085ee4	469	PANTHER	PTHR11140:SF0		1	469	0
TGME49_268850	9a106f29e79c9a4fc840152f54e2e81b	475	PANTHER	PTHR11902		29	475	0
tgondii-rna.Saeij_Jeroen_strains.B41.gene3399	f75ac3f4137bd6e3fe27dab5443a0ece	180	PANTHER	PTHR13803		1	158	5.8e-30
tgondii-rna.Saeij_Jeroen_strains.B41.gene3399	f75ac3f4137bd6e3fe27dab5443a0ece	180	PANTHER	PTHR13803:SF9		1	158	5.8e-30
TGME49_248340	65fafb660fb130ef41696915473edae2	229	PANTHER	PTHR24071		14	229	8.3e-162
tgondii-rna.Gregory_VEG_mRNA.hour16.gene1989	bc8654dfa293c2d5467a4809acc59ffe	476	PANTHER	PTHR11469		22	474	2.9e-258
tgondii-rna.Gregory_VEG_mRNA.hour16.gene1989	bc8654dfa293c2d5467a4809acc59ffe	476	PANTHER	PTHR11469:SF2		22	474	2.9e-258
TGME49_202870	9951197f2e0fcf9cdba56b7cd45dbcd4	506	PANTHER	PTHR21594		239	485	7.7e-26
TGME49_216140	809367cde4344e6bbe0ed1f92f6fa313	563	PANTHER	PTHR24198		138	391	5.8e-54
tgondii-rna.Reid_tachy.day4.gene1416	9a265d2f1f4e825c8376e544ff5b2a32	642	PANTHER	PTHR23077		1	616	0
tgondii-rna.Reid_tachy.day4.gene1416	9a265d2f1f4e825c8376e544ff5b2a32	642	PANTHER	PTHR23077:SF65		1	616	0
tgondii-rna.Saeij_Jeroen_strains.GUYDOS.gene2413	2e0cb890fd8f577fb35cd0697d61e236	1103	PANTHER	PTHR11946:SF11		7	992	0
tgondii-rna.Saeij_Jeroen_strains.GUYDOS.gene2413	2e0cb890fd8f577fb35cd0697d61e236	1103	PANTHER	PTHR11946		7	992	0
tgondii-rna.Reid_tachy.day4.gene1196	5dbd6498869ecea290e82225c8ee4efe	416	PANTHER	PTHR19431		1	407	5.7e-211
tgondii-rna.Gregory_ME49_mRNA.hour4.gene724	996f655d6fb4a4cc8f3a4abe01e5279d	493	PANTHER	PTHR23151:SF46		59	490	6.5e-149
tgondii-rna.Gregory_ME49_mRNA.hour4.gene724	996f655d6fb4a4cc8f3a4abe01e5279d	493	PANTHER	PTHR23151		59	490	6.5e-149
tgondii-rna.Saeij_Jeroen_strains.TgCATBr5.gene42	4e1882d9ce75600e74dfd1b610bf0fed	212	PANTHER	PTHR22573:SF9		1	211	1e-60
tgondii-rna.Saeij_Jeroen_strains.TgCATBr5.gene42	4e1882d9ce75600e74dfd1b610bf0fed	212	PANTHER	PTHR22573		1	211	1e-60
TGME49_309120	ad48c75a1f3467a17f480bbcd8255915	448	PANTHER	PTHR19431		33	439	5.7e-211
tgondii-rna.Gregory_VEG_mRNA.hour4.gene473	b5bd239b0e7665ed7489c26a87dd74ca	221	PANTHER	PTHR10996:SF20		15	208	3e-78
tgondii-rna.Gregory_VEG_mRNA.hour4.gene473	b5bd239b0e7665ed7489c26a87dd74ca	221	PANTHER	PTHR10996		15	208	3e-78
TGME49_242730	05268d1e90c17efaae5c5df9e3c45ac9	392	PANTHER	PTHR23117		127	353	9.8e-91
tgondii-rna.Gregory_VEG_mRNA.hour8.gene920	a33f352b992640d52a6480ca6a63a696	306	PANTHER	PTHR23115:SF110		1	295	3.4e-178
tgondii-rna.Gregory_VEG_mRNA.hour8.gene920	a33f352b992640d52a6480ca6a63a696	306	PANTHER	PTHR23115		1	295	3.4e-178
TGME49_200320	4f76f6e29524c6f0e3dc5b5421d80cf9	279	PANTHER	PTHR22573:SF9		68	278	1e-60
TGME49_200320	4f76f6e29524c6f0e3dc5b5421d80cf9	279	PANTHER	PTHR22573		68	278	1e-60
TGME49_263220	c46e3d7155f1c096b3a8226d178f2732	749	PANTHER	PTHR24362		410	713	2.9e-21
tgondii-rna.Saeij_Jeroen_strains.ME49.gene2428	7cdea2c82820f65f1b0b347c252ab701	285	PANTHER	PTHR10655		25	282	1.1e-62
tgondii-rna.Saeij_Jeroen_strains.CASTELLS.gene90	48df6803362ecb9d0a32e01cff28ffaf	135	PANTHER	PTHR10496		1	135	1.3e-50
tgondii-rna.Saeij_Jeroen_strains.CASTELLS.gene2733	eda965bbb7987ce25e8ed92f5d892438	104	PANTHER	PTHR11387:SF2		28	96	9.8e-12
tgondii-rna.Saeij_Jeroen_strains.CASTELLS.gene2733	eda965bbb7987ce25e8ed92f5d892438	104	PANTHER	PTHR11387		28	96	9.8e-12
TGME49_249390	990cd47bc1b787ac92d26a64cb240108	1206	PANTHER	PTHR11606		183	1202	0
TGME49_249390	990cd47bc1b787ac92d26a64cb240108	1206	PANTHER	PTHR11606:SF9		183	1202	0
TGME49_228290	b8db386afc3fc200b88f7c3e64381b6c	485	PANTHER	PTHR10655		225	482	1.1e-62
tgondii-rna.Saeij_Jeroen_strains.FOU.gene2234	b179784216354557c5329d905a0549ce	509	PANTHER	PTHR23151:SF46		59	509	2.8e-159
tgondii-rna.Saeij_Jeroen_strains.FOU.gene2234	b179784216354557c5329d905a0549ce	509	PANTHER	PTHR23151		59	509	2.8e-159
TGME49_263090	00d416d2bb234ace11235daea52d6d36	323	PANTHER	PTHR18860		58	323	1e-154
tgondii-rna.Knoll_Laura_Pittman.chronic_mouse.gene1673	ada5e6dd413386c43d9c2e3bf433ad2f	414	PANTHER	PTHR23273:SF0		20	388	9e-58
tgondii-rna.Knoll_Laura_Pittman.chronic_mouse.gene1673	ada5e6dd413386c43d9c2e3bf433ad2f	414	PANTHER	PTHR23273		20	388	9e-58
TGME49_257090	1ea1e9c491017d393a3de0aa46b6360b	359	PANTHER	PTHR10351		197	359	9.1e-41
TGME49_269442	d118b14f59cf2ec858cae4260abd420d	87	PANTHER	PTHR23050		6	85	3e-26
tgondii-rna.Saeij_Jeroen_strains.WTD3.gene261	5a665f222f8e3def188e5738198d838d	649	PANTHER	PTHR12399		29	608	6.6e-132
TGME49_261460	f9871a3af135ef31e5d5075c9d6b042c	539	PANTHER	PTHR13711:SF138		40	539	6.9e-63
TGME49_261460	f9871a3af135ef31e5d5075c9d6b042c	539	PANTHER	PTHR13711		40	539	6.9e-63
tgondii-rna.Gregory_VEG_mRNA.hour8.gene2576	0020dedc96a4ca4c87df8a33a52b7572	142	PANTHER	PTHR10677		8	113	5.1e-13
tgondii-rna.Gregory_VEG_mRNA.hour8.gene2576	0020dedc96a4ca4c87df8a33a52b7572	142	PANTHER	PTHR10677:SF3		8	113	5.1e-13
tgondii-rna.Reid_tachy.day3.gene1131	f9ac479ed5f090f9cf816c95c7cd96f7	275	PANTHER	PTHR24362		91	183	2.2e-15
tgondii-rna.Saeij_Jeroen_strains.CEPdelta.gene446	44eb30cb1cee529ef51d4d9c05fee5f7	381	PANTHER	PTHR21152		12	376	2.7e-133
tgondii-rna.Saeij_Jeroen_strains.CASTELLS.gene659	607bd3195fa9199be0981876589541f4	1113	PANTHER	PTHR11606:SF9		90	1109	0
tgondii-rna.Saeij_Jeroen_strains.CASTELLS.gene659	607bd3195fa9199be0981876589541f4	1113	PANTHER	PTHR11606		90	1109	0
TGME49_267060	f2925b1df1500c9d351c344c1d59da25	157	PANTHER	PTHR11127		4	157	1.5e-48
TGME49_267060	f2925b1df1500c9d351c344c1d59da25	157	PANTHER	PTHR11127:SF2		4	157	1.5e-48
TGME49_260260	cf1e14acb4d341c34cf832ad630b3966	179	PANTHER	PTHR21141		76	179	6.7e-49
tgondii-rna.Saeij_Jeroen_strains.MAS.gene3140	bd892536170c7561b0cd6b3d55fab2f7	190	PANTHER	PTHR10351		28	190	9.1e-41
tgondii-rna.Saeij_Jeroen_strains.CAST.gene1532	fc75ede2d28aef4c82e568cc386ecf4f	401	PANTHER	PTHR10953:SF9		1	400	1.4e-173
tgondii-rna.Saeij_Jeroen_strains.CAST.gene1532	fc75ede2d28aef4c82e568cc386ecf4f	401	PANTHER	PTHR10953		1	400	1.4e-173
tgondii-rna.Saeij_Jeroen_strains.RAY.gene2346	c656ab49c90b16786ecac9b03afd6e57	533	PANTHER	PTHR12837:SF0		72	512	4.6e-58
tgondii-rna.Saeij_Jeroen_strains.RAY.gene2346	c656ab49c90b16786ecac9b03afd6e57	533	PANTHER	PTHR12837		72	512	4.6e-58
tgondii-rna.Saeij_Jeroen_strains.BOF.gene3048	49769a7cb311c7399db68f3702927322	82	PANTHER	PTHR11594		1	82	2.5e-58
TGME49_217570	b699aaeab0a2341ad3b4168c0f391932	151	PANTHER	PTHR11594		53	151	1.1e-58
tgondii-rna.Boothroyd_oocyst.day4.gene4056	6237eafda828ef0ad514e5003ec281d4	153	PANTHER	PTHR11071		1	153	2.9e-83
tgondii-rna.Saeij_Jeroen_strains.TgCATBr5.gene2107	bb3d8d13558db03804ec76fbac6bffc5	396	PANTHER	PTHR19139		126	376	3.6e-18
tgondii-rna.Saeij_Jeroen_strains.VEG.gene1936	3c7e87ce2261d79f478658c0e282acab	88	PANTHER	PTHR11749		1	43	3.4e-16
tgondii-rna.Saeij_Jeroen_strains.VEG.gene1936	3c7e87ce2261d79f478658c0e282acab	88	PANTHER	PTHR11749:SF3		1	43	3.4e-16
TGME49_264950	647b1a384ae15120777b97944d67bb0c	415	PANTHER	PTHR15139		1	349	1.1e-27
tgondii-rna.Reid_tachy.day4.gene1933	c1ba2fa1a47099313ed842bc2b5aa21f	474	PANTHER	PTHR15139		130	393	2.3e-31
TGME49_297650	22ef6b058b761bd5a5ec5175556171ac	651	PANTHER	PTHR10161		147	522	2.8e-30
TGME49_212290	1b1db5f039fc318d2fd8f58058b43c80	313	PANTHER	PTHR11710		171	307	6.5e-70
tgondii-rna.Saeij_Jeroen_strains.BOF.gene1785	8e4188f28b53e1b8732af7925f988fe1	118	PANTHER	PTHR21141		15	118	6.7e-49
tgondii-rna.Saeij_Jeroen_strains.GUYKOE.gene8	786a1959e2540a0c72ec90b5f8c0d530	1162	Pfam	PF08264	Anticodon-binding domain of tRNA	870	990	4.6e-14
tgondii-rna.Saeij_Jeroen_strains.GUYKOE.gene8	786a1959e2540a0c72ec90b5f8c0d530	1162	Pfam	PF00133	tRNA synthetases class I (I, L, M and V)	186	337	5.5e-06
tgondii-rna.Saeij_Jeroen_strains.GUYKOE.gene8	786a1959e2540a0c72ec90b5f8c0d530	1162	Pfam	PF00133	tRNA synthetases class I (I, L, M and V)	449	832	6.2e-17
tgondii-rna.Saeij_Jeroen_strains.GUYKOE.gene8	786a1959e2540a0c72ec90b5f8c0d530	1162	Pfam	PF00133	tRNA synthetases class I (I, L, M and V)	24	141	4.6e-11
tgondii-rna.Gregory_ME49_mRNA.hour16.gene6147	b9b6c471d81c742b145d0e2e28b8b472	544	Pfam	PF01336	OB-fold nucleic acid binding domain	101	183	7.3e-07
tgondii-rna.Gregory_ME49_mRNA.hour16.gene6147	b9b6c471d81c742b145d0e2e28b8b472	544	Pfam	PF00152	tRNA synthetases class II (D, K and N)	215	538	1.5e-79
tgondii-rna.Gregory_ME49_mRNA.hour16.gene2065	e65caa09c3c6778fefb11632be2acc67	224	Pfam	PF10417	C-terminal domain of 1-Cys peroxiredoxin	164	203	1.1e-15
tgondii-rna.Gregory_ME49_mRNA.hour16.gene2065	e65caa09c3c6778fefb11632be2acc67	224	Pfam	PF00578	AhpC/TSA family	5	142	4.1e-28
tgondii-rna.Gregory_VEG_mRNA.hour8.gene4310	feadb3404eecd0cd70f42654c34fb564	145	Pfam	PF01423	LSM domain	2	61	9.9e-12
tgondii-rna.Reid_tachy.day4.gene797	a0bc84ba248273725df9574c16257160	574	Pfam	PF01150	GDA1/CD39 (nucleoside phosphatase) family	5	495	2.8e-134
tgondii-rna.Boothroyd_oocyst.day10.gene3196	5397d9ae091258ecd49d64bb1d1410ce	152	Pfam	PF01984	Double-stranded DNA-binding domain	50	142	1.4e-22
tgondii-rna.Knoll_Laura_Pittman.chronic_mouse.gene1190	a61719c26cb346e759d899363f20c5c4	832	Pfam	PF03764	Elongation factor G, domain IV	594	710	6.5e-35
tgondii-rna.Knoll_Laura_Pittman.chronic_mouse.gene1190	a61719c26cb346e759d899363f20c5c4	832	Pfam	PF14492	Elongation Factor G, domain II	477	540	3.2e-14
tgondii-rna.Knoll_Laura_Pittman.chronic_mouse.gene1190	a61719c26cb346e759d899363f20c5c4	832	Pfam	PF00009	Elongation factor Tu GTP binding domain	17	334	1e-61
tgondii-rna.Knoll_Laura_Pittman.chronic_mouse.gene1190	a61719c26cb346e759d899363f20c5c4	832	Pfam	PF03144	Elongation factor Tu domain 2	384	459	6.1e-11
tgondii-rna.Knoll_Laura_Pittman.chronic_mouse.gene1190	a61719c26cb346e759d899363f20c5c4	832	Pfam	PF00679	Elongation factor G C-terminus	714	801	1.1e-21
tgondii-rna.Saeij_Jeroen_strains.GUYDOS.gene1541	b0c1ff104ead3fa65c7fe6e87a89c60a	105	Pfam	PF00166	Chaperonin 10 Kd subunit	8	103	4.1e-25
tgondii-rna.Knoll_Laura_Pittman.chronic_mouse.gene477	84ceff426ec3150a10eb4ec7eb1709c9	563	Pfam	PF00342	Phosphoglucose isomerase	51	544	2.6e-187
tgondii-rna.Saeij_Jeroen_strains.ME49.gene449	fe8234f7b2e51e3ec1008f3c54c8950a	313	Pfam	PF00069	Protein kinase domain	6	260	1.5e-65
TGME49_280380	5afdf48ea99d170c3130118b28536b4b	553	Pfam	PF05028	Poly (ADP-ribose) glycohydrolase (PARG)	113	506	5.9e-68
tgondii-rna.Gregory_ME49_mRNA.hour2.gene1104	dbe573541894437527104be0921b6442	363	Pfam	PF00670	S-adenosyl-L-homocysteine hydrolase, NAD binding domain	118	281	4e-79
tgondii-rna.Gregory_ME49_mRNA.hour2.gene1104	dbe573541894437527104be0921b6442	363	Pfam	PF05221	S-adenosyl-L-homocysteine hydrolase	2	362	8.8e-67
tgondii-rna.Saeij_Jeroen_strains.VAND.gene2101	80acd02834ac2f97c65a66f0fe495b3f	711	Pfam	PF03129	Anticodon binding domain	500	596	6.7e-20
tgondii-rna.Saeij_Jeroen_strains.VAND.gene2101	80acd02834ac2f97c65a66f0fe495b3f	711	Pfam	PF00587	tRNA synthetase class II core domain (G, H, P, S and T)	255	428	7.9e-21
tgondii-rna.Saeij_Jeroen_strains.VAND.gene2101	80acd02834ac2f97c65a66f0fe495b3f	711	Pfam	PF04073	Aminoacyl-tRNA editing domain	37	163	4.2e-18
tgondii-rna.Saeij_Jeroen_strains.VAND.gene2101	80acd02834ac2f97c65a66f0fe495b3f	711	Pfam	PF09180	Prolyl-tRNA synthetase, C-terminal	623	711	1.4e-26
TGME49_204400	3cff98a015a0f5ea202e5efaa224fe59	577	Pfam	PF00006	ATP synthase alpha/beta family, nucleotide-binding domain	199	424	1.3e-70
TGME49_204400	3cff98a015a0f5ea202e5efaa224fe59	577	Pfam	PF00306	ATP synthase alpha/beta chain, C terminal domain	436	535	5.4e-23
TGME49_204400	3cff98a015a0f5ea202e5efaa224fe59	577	Pfam	PF02874	ATP synthase alpha/beta family, beta-barrel domain	76	143	1.1e-16
tgondii-rna.Saeij_Jeroen_strains.CASTELLS.gene3498	b00c7a7ecd5264a7c6f6d894b991c73d	565	Pfam	PF02874	ATP synthase alpha/beta family, beta-barrel domain	76	143	1.1e-16
tgondii-rna.Saeij_Jeroen_strains.CASTELLS.gene3498	b00c7a7ecd5264a7c6f6d894b991c73d	565	Pfam	PF00006	ATP synthase alpha/beta family, nucleotide-binding domain	199	424	1.2e-70
tgondii-rna.Saeij_Jeroen_strains.CASTELLS.gene3498	b00c7a7ecd5264a7c6f6d894b991c73d	565	Pfam	PF00306	ATP synthase alpha/beta chain, C terminal domain	436	537	3.6e-23
tgondii-rna.Boothroyd_oocyst.day4.gene1248	ff76e9ce8063b37e86887be63e4680e2	294	Pfam	PF03144	Elongation factor Tu domain 2	92	157	1.4e-14
tgondii-rna.Boothroyd_oocyst.day4.gene1248	ff76e9ce8063b37e86887be63e4680e2	294	Pfam	PF03143	Elongation factor Tu C-terminal domain	166	273	1.1e-35
TGME49_205470	135b7eed2505a9168195e9e75bdaab0c	952	Pfam	PF03764	Elongation factor G, domain IV	714	830	7.9e-35
TGME49_205470	135b7eed2505a9168195e9e75bdaab0c	952	Pfam	PF00009	Elongation factor Tu GTP binding domain	137	454	1.4e-61
TGME49_205470	135b7eed2505a9168195e9e75bdaab0c	952	Pfam	PF14492	Elongation Factor G, domain II	597	660	3.8e-14
TGME49_205470	135b7eed2505a9168195e9e75bdaab0c	952	Pfam	PF00679	Elongation factor G C-terminus	834	921	1.3e-21
TGME49_205470	135b7eed2505a9168195e9e75bdaab0c	952	Pfam	PF03144	Elongation factor Tu domain 2	504	579	7.2e-11
TGME49_295125	4bc6045a70248bcba1036254aa2b8fae	382	Pfam	PF14531	Kinase-like	124	338	1.5e-85
TGME49_268860	ac9e6c02926a0f7f021041e23edc048b	444	Pfam	PF00113	Enolase, C-terminal TIM barrel domain	150	443	6.2e-144
TGME49_268860	ac9e6c02926a0f7f021041e23edc048b	444	Pfam	PF03952	Enolase, N-terminal domain	4	139	4.9e-55
TGME49_263530	f73d29e6d634f063d3c276ffb000ab42	127	Pfam	PF00166	Chaperonin 10 Kd subunit	30	125	8e-25
TGME49_304710	94fc194cc5aefe902e2eb0519f280d3a	814	Pfam	PF03464	eRF1 domain 2	528	659	2.1e-44
TGME49_304710	94fc194cc5aefe902e2eb0519f280d3a	814	Pfam	PF03465	eRF1 domain 3	663	798	3.6e-36
TGME49_304710	94fc194cc5aefe902e2eb0519f280d3a	814	Pfam	PF03463	eRF1 domain 1	392	523	2.1e-25
tgondii-rna.Saeij_Jeroen_strains.WTD3.gene1818	fe97f7e12389395216324001dddaf8ac	563	Pfam	PF02789	Cytosol aminopeptidase family, N-terminal domain	75	164	1.6e-07
tgondii-rna.Saeij_Jeroen_strains.WTD3.gene1818	fe97f7e12389395216324001dddaf8ac	563	Pfam	PF00883	Cytosol aminopeptidase family, catalytic domain	246	551	4.2e-120
tgondii-rna.Boothroyd_oocyst.day10.gene830	a471a1b83b31e57c0ba0af9aec466cee	436	Pfam	PF01411	tRNA synthetases class II (A)	37	107	1.3e-15
tgondii-rna.Boothroyd_oocyst.day10.gene830	a471a1b83b31e57c0ba0af9aec466cee	436	Pfam	PF07973	Threonyl and Alanyl tRNA synthetase second additional domain	244	305	5.9e-15
tgondii-rna.Reid_tachy.day3.gene1112	c9da08727ba8fdddf1db27a7dfc6e3f6	586	Pfam	PF14531	Kinase-like	240	528	4.9e-116
tgondii-rna.Gregory_ME49_mRNA.hour16.gene3913	d32dd0c958ee84ee46dfb5be2272225f	478	Pfam	PF00076	RNA recognition motif. (a.k.a. RRM, RBD, or RNP domain)	282	336	2.4e-07
tgondii-rna.Saeij_Jeroen_strains.B41.gene2757	b6728a4f815ff3b6712f82bb96ab2ddf	266	Pfam	PF00244	14-3-3 protein	9	250	3.6e-110
tgondii-rna.Gregory_VEG_mRNA.hour8.gene4405	7fff89acbf50aec876f4d093e181bc14	216	Pfam	PF00071	Ras family	13	170	3.1e-51
tgondii-rna.Reid_tachy.day3.gene1643	19a9deb5b34b394d37bef687e46f7fec	530	Pfam	PF12796	Ankyrin repeats (3 copies)	116	184	1.3e-14
tgondii-rna.Reid_tachy.day3.gene1643	19a9deb5b34b394d37bef687e46f7fec	530	Pfam	PF12796	Ankyrin repeats (3 copies)	193	290	3.9e-17
tgondii-rna.Reid_tachy.day3.gene1643	19a9deb5b34b394d37bef687e46f7fec	530	Pfam	PF13414	TPR repeat	366	433	1.8e-07
tgondii-rna.Knoll_Laura_Pittman.chronic_mouse.gene1056	4f53d296275dc926790ae133acf67a9f	350	Pfam	PF00316	Fructose-1-6-bisphosphatase	18	331	1.1e-121
tgondii-rna.Boothroyd_oocyst.day10.gene778	1fb8788832436d719783870d72186a90	534	Pfam	PF00149	Calcineurin-like phosphoesterase	23	290	6.9e-08
tgondii-rna.Saeij_Jeroen_strains.MAS.gene107	61371187da1ab5552dc0d9bda3ab1c5d	712	Pfam	PF00076	RNA recognition motif. (a.k.a. RRM, RBD, or RNP domain)	331	400	1.8e-13
tgondii-rna.Boothroyd_oocyst.day4.gene1254	a8e0ec0c9077911a0709b70b0cdeba76	167	Pfam	PF03853	YjeF-related protein N-terminus	37	127	3.1e-18
TGME49_283780	5fa1d2672715a9e0b1712966f4c1c09c	661	Pfam	PF00342	Phosphoglucose isomerase	149	642	4.5e-187
tgondii-rna.Saeij_Jeroen_strains.VAND.gene1367	d410bc47aa311678b44c8ce312eef7dd	600	Pfam	PF00303	Thymidylate synthase	315	600	8.7e-116
tgondii-rna.Saeij_Jeroen_strains.VAND.gene1367	d410bc47aa311678b44c8ce312eef7dd	600	Pfam	PF00186	Dihydrofolate reductase	65	181	1.7e-20
tgondii-rna.Knoll_Laura_Pittman.acute_mouse.gene1238	1ba8ce6541cb7f97920ebeff1c396d83	377	Pfam	PF05903	PPPDE putative peptidase domain	2	126	1.4e-34
tgondii-rna.Knoll_Laura_Pittman.acute_mouse.gene1238	1ba8ce6541cb7f97920ebeff1c396d83	377	Pfam	PF00627	UBA/TS-N domain	342	375	8e-06
tgondii-rna.Knoll_Laura_Pittman.acute_mouse.gene1238	1ba8ce6541cb7f97920ebeff1c396d83	377	Pfam	PF09409	PUB domain	192	245	2.3e-09
tgondii-rna.Gregory_ME49_mRNA.hour33.gene2883	44c4bba76c3f09ca16f9cdcff4c65c2f	142	Pfam	PF00179	Ubiquitin-conjugating enzyme	21	106	1.5e-27
tgondii-rna.Saeij_Jeroen_strains.DEG.gene1521	1d9895efe21c055bd653b0a967bb8948	364	Pfam	PF00923	Transaldolase	46	357	1.1e-98
tgondii-rna.Boothroyd_oocyst.day10.gene4058	3f2fd6a8890efd32b3fd221e9bfc8fb0	306	Pfam	PF12796	Ankyrin repeats (3 copies)	208	301	2.5e-15
TGME49_215460	10b731792aceb299ef27808d604607d6	267	Pfam	PF01282	Ribosomal protein S24e	158	240	7.7e-26
TGME49_229360	b92c8512366c28084ff685d80f5c7d10	550	Pfam	PF00923	Transaldolase	225	543	7.2e-98
tgondii-rna.Saeij_Jeroen_strains.CASTELLS.gene1863	cef2f46836e4385e6b7aad52c14c3659	134	Pfam	PF01929	Ribosomal protein L14	48	123	2.3e-26
tgondii-rna.Saeij_Jeroen_strains.DEG.gene2920	5a4cf38f29f1b7bd4e4ecc250a42af5c	117	Pfam	PF00254	FKBP-type peptidyl-prolyl cis-trans isomerase	20	114	4.9e-21
tgondii-rna.Saeij_Jeroen_strains.CEPdelta.gene1305	f8c5d90a993350574e3454ef13881971	134	Pfam	PF13499	EF-hand domain pair	75	131	3.1e-13
tgondii-rna.Saeij_Jeroen_strains.CEPdelta.gene1305	f8c5d90a993350574e3454ef13881971	134	Pfam	PF13405	EF-hand domain	6	34	9.4e-07
TGME49_278990	4559327df354ac499ef53362882f3577	479	Pfam	PF00153	Mitochondrial carrier protein	287	371	5.2e-06
TGME49_278990	4559327df354ac499ef53362882f3577	479	Pfam	PF00153	Mitochondrial carrier protein	387	467	9.2e-07
TGME49_278990	4559327df354ac499ef53362882f3577	479	Pfam	PF00153	Mitochondrial carrier protein	186	269	9.5e-19
tgondii-rna.Saeij_Jeroen_strains.FOU.gene3922	bc4f7b8d3145eb6ee2115b0a6bb43c01	54	Pfam	PF00253	Ribosomal protein S14p/S29e	5	54	1.2e-17
TGME49_231940	afa39adddce0c8db9146b424248226f7	338	Pfam	PF00899	ThiF family	47	210	4.1e-35
tgondii-rna.Gregory_ME49_mRNA.hour16.gene379	fcc82adaef79a032ac832518b3d32b2c	334	Pfam	PF00153	Mitochondrial carrier protein	142	226	3e-06
tgondii-rna.Gregory_ME49_mRNA.hour16.gene379	fcc82adaef79a032ac832518b3d32b2c	334	Pfam	PF00153	Mitochondrial carrier protein	242	322	5e-07
tgondii-rna.Gregory_ME49_mRNA.hour16.gene379	fcc82adaef79a032ac832518b3d32b2c	334	Pfam	PF00153	Mitochondrial carrier protein	41	124	5.2e-19
TGME49_249180	babb24ebe94053b363a239e343d1994c	610	Pfam	PF00303	Thymidylate synthase	325	610	9.1e-116
TGME49_249180	babb24ebe94053b363a239e343d1994c	610	Pfam	PF00186	Dihydrofolate reductase	75	191	1.7e-20
TGME49_309210	030813a85d73d57b23cc77b715f1d055	402	Pfam	PF10417	C-terminal domain of 1-Cys peroxiredoxin	342	381	2.5e-15
TGME49_309210	030813a85d73d57b23cc77b715f1d055	402	Pfam	PF00578	AhpC/TSA family	183	320	1.7e-27
tgondii-rna.Boothroyd_oocyst.day4.gene2409	e62d7e921318dffc4f09e2538dba3909	394	Pfam	PF02861	Clp amino terminal domain	103	155	3.1e-12
tgondii-rna.Boothroyd_oocyst.day4.gene2409	e62d7e921318dffc4f09e2538dba3909	394	Pfam	PF02861	Clp amino terminal domain	26	76	6.4e-07
tgondii-rna.Boothroyd_oocyst.day4.gene2409	e62d7e921318dffc4f09e2538dba3909	394	Pfam	PF00004	ATPase family associated with various cellular activities (AAA)	213	348	1.5e-14
TGME49_262100	3a1181b934617978c90a2a491c42c894	489	Pfam	PF10516	SHNi-TPR	253	285	1.7e-07
tgondii-rna.Gregory_ME49_mRNA.hour33.gene1976	ae38fc7770722ebab79bcf9ab47b766c	99	Pfam	PF00240	Ubiquitin family	16	72	8.3e-06
tgondii-rna.Boothroyd_oocyst.day4.gene2477	fa86878616ea6cb5c3ae639c4072f560	56	Pfam	PF01667	Ribosomal protein S27	26	55	6e-15
tgondii-rna.Gregory_ME49_mRNA.hour16.gene5860	a2678db1a4b5278572d32fa7a06b2648	444	Pfam	PF00113	Enolase, C-terminal TIM barrel domain	150	443	8.3e-150
tgondii-rna.Gregory_ME49_mRNA.hour16.gene5860	a2678db1a4b5278572d32fa7a06b2648	444	Pfam	PF03952	Enolase, N-terminal domain	4	139	4.7e-56
tgondii-rna.Saeij_Jeroen_strains.BOF.gene1389	58e2d94f630bfbe8a986eed784d9cc93	494	Pfam	PF02127	Aminopeptidase I zinc metalloprotease (M18)	26	481	1.7e-142
tgondii-rna.Gregory_ME49_mRNA.hour16.gene2078	1ae6c946436068f2a4aa5131d343bf91	430	Pfam	PF03463	eRF1 domain 1	8	139	6.9e-26
tgondii-rna.Gregory_ME49_mRNA.hour16.gene2078	1ae6c946436068f2a4aa5131d343bf91	430	Pfam	PF03464	eRF1 domain 2	144	275	7e-45
tgondii-rna.Gregory_ME49_mRNA.hour16.gene2078	1ae6c946436068f2a4aa5131d343bf91	430	Pfam	PF03465	eRF1 domain 3	279	414	1.2e-36
TGME49_226410	dcd7e90af2480605e5e664ba23627dd2	328	Pfam	PF00736	EF-1 guanine nucleotide exchange domain	214	328	2.3e-27
tgondii-rna.Boothroyd_oocyst.day0.gene2804	325ad4466b676c1e5cb78bac5a89f353	340	Pfam	PF00085	Thioredoxin	221	326	4.8e-26
tgondii-rna.Boothroyd_oocyst.day0.gene2804	325ad4466b676c1e5cb78bac5a89f353	340	Pfam	PF13848	Thioredoxin-like domain	31	198	4.5e-20
TGME49_228360	1b27a80205aba5f35a59a0a1c4e73e52	362	Pfam	PF00254	FKBP-type peptidyl-prolyl cis-trans isomerase	265	359	8.7e-20
TGME49_293690	9a4243e81ac3b294ff1c7fdc4a23bce2	165	Pfam	PF00235	Profilin	4	160	2.7e-11
TGME49_319920	c5c02997c160519b44c67ee4a02de76f	669	Pfam	PF02817	e3 binding domain	188	223	7.1e-15
TGME49_319920	c5c02997c160519b44c67ee4a02de76f	669	Pfam	PF00198	2-oxoacid dehydrogenases acyltransferase (catalytic domain)	427	666	4.1e-69
TGME49_319920	c5c02997c160519b44c67ee4a02de76f	669	Pfam	PF00364	Biotin-requiring enzyme	73	145	2.5e-18
TGME49_259550	11fab2c708a8171569d64ac1f39abaf0	748	Pfam	PF00809	Pterin binding enzyme	449	664	1.8e-58
TGME49_259550	11fab2c708a8171569d64ac1f39abaf0	748	Pfam	PF01288	7,8-dihydro-6-hydroxymethylpterin-pyrophosphokinase (HPPK)	98	187	3.2e-05
TGME49_259550	11fab2c708a8171569d64ac1f39abaf0	748	Pfam	PF01288	7,8-dihydro-6-hydroxymethylpterin-pyrophosphokinase (HPPK)	230	293	2.8e-09
TGME49_219850	7cec69b6e6362f554cd2e8c69678db83	830	Pfam	PF09180	Prolyl-tRNA synthetase, C-terminal	742	830	1.7e-26
TGME49_219850	7cec69b6e6362f554cd2e8c69678db83	830	Pfam	PF00587	tRNA synthetase class II core domain (G, H, P, S and T)	374	547	1e-20
TGME49_219850	7cec69b6e6362f554cd2e8c69678db83	830	Pfam	PF03129	Anticodon binding domain	619	715	8.3e-20
TGME49_219850	7cec69b6e6362f554cd2e8c69678db83	830	Pfam	PF04073	Aminoacyl-tRNA editing domain	156	282	5.4e-18
TGME49_321900	181b6ade7fd256cf2fd8a00dd5b16729	271	Pfam	PF00274	Fructose-bisphosphate aldolase class-I	1	271	2.3e-124
tgondii-rna.Saeij_Jeroen_strains.COUGAR.gene964	c846dfc54cbd3341fe39996a85d29a95	298	Pfam	PF02544	3-oxo-5-alpha-steroid 4-dehydrogenase	148	298	2e-34
TGME49_290670	9e9ff5e79737917c1385f10f33305018	781	Pfam	PF02789	Cytosol aminopeptidase family, N-terminal domain	293	382	2.6e-07
TGME49_290670	9e9ff5e79737917c1385f10f33305018	781	Pfam	PF00883	Cytosol aminopeptidase family, catalytic domain	464	769	9.3e-120
tgondii-rna.Gregory_ME49_mRNA.hour33.gene5346	86634d187e5a70d9ba3d83dcf2fb01d5	160	Pfam	PF01090	Ribosomal protein S19e	18	154	4.2e-54
tgondii-rna.Gregory_VEG_mRNA.hour4.gene2774	f31a82774629208a00d68266e5580cbe	193	Pfam	PF00625	Guanylate kinase	106	192	4.3e-28
tgondii-rna.Saeij_Jeroen_strains.TgCATBr5.gene3661	dc83d24ff0194413d755c8856d26a07f	279	Pfam	PF02037	SAP domain	15	49	4.1e-15
tgondii-rna.Saeij_Jeroen_strains.MAS.gene1830	fbb1f97dc12b0a9561a25181beeeff61	510	Pfam	PF02817	e3 binding domain	189	224	5.1e-15
tgondii-rna.Saeij_Jeroen_strains.MAS.gene1830	fbb1f97dc12b0a9561a25181beeeff61	510	Pfam	PF00198	2-oxoacid dehydrogenases acyltransferase (catalytic domain)	268	507	2.2e-69
tgondii-rna.Saeij_Jeroen_strains.MAS.gene1830	fbb1f97dc12b0a9561a25181beeeff61	510	Pfam	PF00364	Biotin-requiring enzyme	73	145	1.7e-18
TGME49_247510	04f30363b59e24fb90cea8fb919ec659	381	Pfam	PF00316	Fructose-1-6-bisphosphatase	49	362	1.5e-121
tgondii-rna.Saeij_Jeroen_strains.CASTELLS.gene588	e2f9f0e78c5ddd66f96367ca077c9152	818	Pfam	PF00400	WD domain, G-beta repeat	15	61	0.074
tgondii-rna.Saeij_Jeroen_strains.CASTELLS.gene588	e2f9f0e78c5ddd66f96367ca077c9152	818	Pfam	PF00400	WD domain, G-beta repeat	123	159	3.7e-07
tgondii-rna.Saeij_Jeroen_strains.CASTELLS.gene588	e2f9f0e78c5ddd66f96367ca077c9152	818	Pfam	PF00400	WD domain, G-beta repeat	259	297	4.1e-05
tgondii-rna.Saeij_Jeroen_strains.CASTELLS.gene588	e2f9f0e78c5ddd66f96367ca077c9152	818	Pfam	PF00400	WD domain, G-beta repeat	163	200	0.0037
tgondii-rna.Saeij_Jeroen_strains.CASTELLS.gene588	e2f9f0e78c5ddd66f96367ca077c9152	818	Pfam	PF09070	PFU (PLAA family ubiquitin binding)	394	502	1.2e-27
tgondii-rna.Saeij_Jeroen_strains.CASTELLS.gene588	e2f9f0e78c5ddd66f96367ca077c9152	818	Pfam	PF08324	PUL domain	535	776	9e-28
TGME49_202530	545bdeb0bd09b14b50032fde930bbf6f	773	Pfam	PF01336	OB-fold nucleic acid binding domain	330	412	1.2e-06
TGME49_202530	545bdeb0bd09b14b50032fde930bbf6f	773	Pfam	PF00152	tRNA synthetases class II (D, K and N)	444	767	3.5e-79
tgondii-rna.Saeij_Jeroen_strains.FOU.gene1464	cc34e25caf304e83096be4798e0319c5	682	Pfam	PF00069	Protein kinase domain	492	654	2.7e-11
TGME49_239530	f7b6179501310bef2314cf3803b335af	517	Pfam	PF00266	Aminotransferase class-V	34	346	4.1e-37
TGME49_249650	d497161d4576fd718b58d0c5c65a7642	392	Pfam	PF03853	YjeF-related protein N-terminus	139	303	4.5e-38
tgondii-rna.Saeij_Jeroen_strains.FOU.gene4519	96d0ff13a53868cb5dc3bcb3e96c0d0d	363	Pfam	PF00274	Fructose-bisphosphate aldolase class-I	15	363	2.7e-168
TGME49_203170	d20f31db03a7ef46691ec77aa875675f	732	Pfam	PF08646	Replication factor-A C terminal domain	557	687	2.4e-28
TGME49_203170	d20f31db03a7ef46691ec77aa875675f	732	Pfam	PF01336	OB-fold nucleic acid binding domain	248	328	2.3e-06
tgondii-rna.Gregory_VEG_mRNA.hour2.gene1963	1094d35011f76e61b957f0a99e6c9201	195	Pfam	PF13012	Maintenance of mitochondrial structure and function	63	160	6.3e-25
TGME49_207640	2e4601483d78608d1ef3c4bddec8217d	1242	Pfam	PF08264	Anticodon-binding domain of tRNA	860	1013	1e-23
TGME49_207640	2e4601483d78608d1ef3c4bddec8217d	1242	Pfam	PF00133	tRNA synthetases class I (I, L, M and V)	164	803	3e-217
tgondii-rna.Boothroyd_oocyst.day10.gene4629	9ca889a2e11ff148c623614f4d6ab181	321	Pfam	PF00481	Protein phosphatase 2C	29	309	2.3e-35
TGME49_226030	3fbbecf12184e9047cff7aa996503840	343	Pfam	PF00069	Protein kinase domain	36	290	2e-65
tgondii-rna.Saeij_Jeroen_strains.GUYDOS.gene620	670e2f06a383780fa91153af3766d0e7	486	Pfam	PF10516	SHNi-TPR	250	282	1.7e-07
TGME49_292080	179c315c87df6745b210e8e011cdf41c	1259	Pfam	PF08264	Anticodon-binding domain of tRNA	967	1087	5.1e-14
TGME49_292080	179c315c87df6745b210e8e011cdf41c	1259	Pfam	PF00133	tRNA synthetases class I (I, L, M and V)	121	238	5.1e-11
TGME49_292080	179c315c87df6745b210e8e011cdf41c	1259	Pfam	PF00133	tRNA synthetases class I (I, L, M and V)	283	434	6.2e-06
TGME49_292080	179c315c87df6745b210e8e011cdf41c	1259	Pfam	PF00133	tRNA synthetases class I (I, L, M and V)	546	929	7.3e-17
tgondii-rna.Gregory_VEG_mRNA.hour16.gene5326	16e198433dd426c6fbc2781586be4ec7	460	Pfam	PF03798	TLC domain	100	222	2e-10
tgondii-rna.Saeij_Jeroen_strains.COUGAR.gene1938	c04005d542c4a3e3b9dbb4934c88d7e7	674	Pfam	PF01288	7,8-dihydro-6-hydroxymethylpterin-pyrophosphokinase (HPPK)	24	113	2.7e-05
tgondii-rna.Saeij_Jeroen_strains.COUGAR.gene1938	c04005d542c4a3e3b9dbb4934c88d7e7	674	Pfam	PF01288	7,8-dihydro-6-hydroxymethylpterin-pyrophosphokinase (HPPK)	156	219	2.5e-09
tgondii-rna.Saeij_Jeroen_strains.COUGAR.gene1938	c04005d542c4a3e3b9dbb4934c88d7e7	674	Pfam	PF00809	Pterin binding enzyme	375	590	1.4e-58
tgondii-rna.Saeij_Jeroen_strains.CASTELLS.gene1198	ea91a162d5d1d8b73aac266862be38e6	743	Pfam	PF04046	PSP	393	439	6.6e-19
tgondii-rna.Saeij_Jeroen_strains.CASTELLS.gene1198	ea91a162d5d1d8b73aac266862be38e6	743	Pfam	PF04037	Domain of unknown function (DUF382)	257	384	1.1e-53
TGME49_311690	4887843e69713914a2bdea49bc866d46	417	Pfam	PF00627	UBA/TS-N domain	382	415	9.1e-06
TGME49_311690	4887843e69713914a2bdea49bc866d46	417	Pfam	PF05903	PPPDE putative peptidase domain	26	166	1.5e-39
TGME49_311690	4887843e69713914a2bdea49bc866d46	417	Pfam	PF09409	PUB domain	232	285	2.7e-09
tgondii-rna.Saeij_Jeroen_strains.FOU.gene3573	46c585739449eac63fe58af6868bc7c6	517	Pfam	PF00180	Isocitrate/isopropylmalate dehydrogenase	100	493	2.5e-71
tgondii-rna.Saeij_Jeroen_strains.ME49.gene2340	e7dd280a22bec7c85c1ba08b6bb488aa	242	Pfam	PF00736	EF-1 guanine nucleotide exchange domain	128	242	1.1e-27
TGME49_314740	3e84ec37efae3f15c8c055c7d2057aa1	758	Pfam	PF04046	PSP	408	454	6.8e-19
TGME49_314740	3e84ec37efae3f15c8c055c7d2057aa1	758	Pfam	PF04037	Domain of unknown function (DUF382)	272	399	1.2e-53
TGME49_317720	31f6b5266bda6fc7be59ae7c05cf1ea3	609	Pfam	PF05091	Eukaryotic translation initiation factor 3 subunit 7 (eIF-3)	447	578	7.1e-61
TGME49_317720	31f6b5266bda6fc7be59ae7c05cf1ea3	609	Pfam	PF05091	Eukaryotic translation initiation factor 3 subunit 7 (eIF-3)	26	416	9e-93
tgondii-rna.Gregory_VEG_mRNA.hour2.gene1657	3624ca4e97a840006ab51d52e4ee97f1	77	Pfam	PF00085	Thioredoxin	1	65	1.2e-12
tgondii-rna.Saeij_Jeroen_strains.TgCATBr5.gene3708	fd723c9f28309902fac5b36e26e41c17	606	Pfam	PF00579	tRNA synthetases class I (W and Y)	293	573	5.6e-17
TGME49_291950	6b2a58201e2cfa388bc8b137c9e91421	725	Pfam	PF00076	RNA recognition motif. (a.k.a. RRM, RBD, or RNP domain)	331	400	1.8e-13
TGME49_285240	8573d841371478a7b828aa021d9ae786	347	Pfam	PF02544	3-oxo-5-alpha-steroid 4-dehydrogenase	197	347	3e-34
TGME49_300280	45bda44c8553d827eb1e1e7ef5518f2a	169	Pfam	PF01423	LSM domain	8	85	1.6e-16
TGME49_215785	0d81df65457220accbaebf22e4adacbe	433	Pfam	PF14531	Kinase-like	240	433	6.4e-75
tgondii-rna.Knoll_Laura_Pittman.acute_mouse.gene1000	ab0cc1288f816b0111e776299085f968	230	Pfam	PF00156	Phosphoribosyl transferase domain	44	176	2.6e-19
tgondii-rna.Saeij_Jeroen_strains.B41.gene662	e864b5b1eef52e4eba7714f2b0085ee4	469	Pfam	PF08084	PROCT (NUC072) domain	344	468	2.7e-51
tgondii-rna.Saeij_Jeroen_strains.B41.gene662	e864b5b1eef52e4eba7714f2b0085ee4	469	Pfam	PF12134	PRP8 domain IV core	1	123	4.3e-58
tgondii-rna.Saeij_Jeroen_strains.B41.gene662	e864b5b1eef52e4eba7714f2b0085ee4	469	Pfam	PF01398	JAB1/Mov34/MPN/PAD-1 ubiquitin protease	233	332	1e-07
TGME49_268850	9a106f29e79c9a4fc840152f54e2e81b	475	Pfam	PF03952	Enolase, N-terminal domain	35	170	5.3e-56
TGME49_268850	9a106f29e79c9a4fc840152f54e2e81b	475	Pfam	PF00113	Enolase, C-terminal TIM barrel domain	181	474	1e-149
tgondii-rna.Saeij_Jeroen_strains.B41.gene3399	f75ac3f4137bd6e3fe27dab5443a0ece	180	Pfam	PF00626	Gelsolin repeat	24	72	5.7e-06
TGME49_277270	21425cff790d34bb4cdb0f7c72257506	333	Pfam	PF01150	GDA1/CD39 (nucleoside phosphatase) family	57	328	5.3e-76
TGME49_248340	65fafb660fb130ef41696915473edae2	229	Pfam	PF00071	Ras family	26	183	3.8e-51
tgondii-rna.Gregory_VEG_mRNA.hour16.gene1989	bc8654dfa293c2d5467a4809acc59ffe	476	Pfam	PF00342	Phosphoglucose isomerase	51	475	1.9e-158
TGME49_202870	9951197f2e0fcf9cdba56b7cd45dbcd4	506	Pfam	PF02037	SAP domain	242	276	9e-15
TGME49_216140	809367cde4344e6bbe0ed1f92f6fa313	563	Pfam	PF12796	Ankyrin repeats (3 copies)	247	344	4.3e-17
TGME49_216140	809367cde4344e6bbe0ed1f92f6fa313	563	Pfam	PF12796	Ankyrin repeats (3 copies)	170	238	1.4e-14
TGME49_216140	809367cde4344e6bbe0ed1f92f6fa313	563	Pfam	PF13414	TPR repeat	420	493	2.6e-10
tgondii-rna.Reid_tachy.day4.gene1416	9a265d2f1f4e825c8376e544ff5b2a32	642	Pfam	PF00004	ATPase family associated with various cellular activities (AAA)	78	207	8.4e-47
tgondii-rna.Reid_tachy.day4.gene1416	9a265d2f1f4e825c8376e544ff5b2a32	642	Pfam	PF00004	ATPase family associated with various cellular activities (AAA)	351	484	1.1e-44
tgondii-rna.Saeij_Jeroen_strains.GUYDOS.gene2413	2e0cb890fd8f577fb35cd0697d61e236	1103	Pfam	PF00133	tRNA synthetases class I (I, L, M and V)	25	664	2.2e-217
tgondii-rna.Saeij_Jeroen_strains.GUYDOS.gene2413	2e0cb890fd8f577fb35cd0697d61e236	1103	Pfam	PF08264	Anticodon-binding domain of tRNA	721	874	8.6e-24
tgondii-rna.Reid_tachy.day4.gene1196	5dbd6498869ecea290e82225c8ee4efe	416	Pfam	PF00573	Ribosomal protein L4/L1 family	23	262	3.6e-41
tgondii-rna.Reid_tachy.day4.gene1196	5dbd6498869ecea290e82225c8ee4efe	416	Pfam	PF14374	60S ribosomal protein L4 C-terminal domain	278	354	2.5e-22
TGME49_262730	09acbe3914edf99d2fa975d167f84fe8	707	Pfam	PF00069	Protein kinase domain	517	679	2.9e-11
tgondii-rna.Gregory_ME49_mRNA.hour4.gene724	996f655d6fb4a4cc8f3a4abe01e5279d	493	Pfam	PF00198	2-oxoacid dehydrogenases acyltransferase (catalytic domain)	267	492	9.1e-64
tgondii-rna.Gregory_ME49_mRNA.hour4.gene724	996f655d6fb4a4cc8f3a4abe01e5279d	493	Pfam	PF02817	e3 binding domain	188	223	4.9e-15
tgondii-rna.Gregory_ME49_mRNA.hour4.gene724	996f655d6fb4a4cc8f3a4abe01e5279d	493	Pfam	PF00364	Biotin-requiring enzyme	73	145	1.6e-18
tgondii-rna.Saeij_Jeroen_strains.TgCATBr5.gene42	4e1882d9ce75600e74dfd1b610bf0fed	212	Pfam	PF00156	Phosphoribosyl transferase domain	26	158	2.1e-19
TGME49_309120	ad48c75a1f3467a17f480bbcd8255915	448	Pfam	PF14374	60S ribosomal protein L4 C-terminal domain	310	386	2.9e-22
TGME49_309120	ad48c75a1f3467a17f480bbcd8255915	448	Pfam	PF00573	Ribosomal protein L4/L1 family	55	294	4.4e-41
tgondii-rna.Gregory_VEG_mRNA.hour4.gene473	b5bd239b0e7665ed7489c26a87dd74ca	221	Pfam	PF00389	D-isomer specific 2-hydroxyacid dehydrogenase, catalytic domain	18	189	5e-28
tgondii-rna.Gregory_VEG_mRNA.hour4.gene473	b5bd239b0e7665ed7489c26a87dd74ca	221	Pfam	PF02826	D-isomer specific 2-hydroxyacid dehydrogenase, NAD binding domain	119	209	1.9e-24
TGME49_242730	05268d1e90c17efaae5c5df9e3c45ac9	392	Pfam	PF00625	Guanylate kinase	152	333	7.9e-54
tgondii-rna.Gregory_VEG_mRNA.hour8.gene920	a33f352b992640d52a6480ca6a63a696	306	Pfam	PF00009	Elongation factor Tu GTP binding domain	34	238	3.3e-38
TGME49_200320	4f76f6e29524c6f0e3dc5b5421d80cf9	279	Pfam	PF00156	Phosphoribosyl transferase domain	93	225	4.3e-19
TGME49_263220	c46e3d7155f1c096b3a8226d178f2732	749	Pfam	PF00069	Protein kinase domain	410	698	1.5e-27
tgondii-rna.Saeij_Jeroen_strains.ME49.gene2428	7cdea2c82820f65f1b0b347c252ab701	285	Pfam	PF02230	Phospholipase/Carboxylesterase	24	162	3.8e-33
tgondii-rna.Saeij_Jeroen_strains.ME49.gene2428	7cdea2c82820f65f1b0b347c252ab701	285	Pfam	PF02230	Phospholipase/Carboxylesterase	200	281	1.8e-05
tgondii-rna.Saeij_Jeroen_strains.CASTELLS.gene90	48df6803362ecb9d0a32e01cff28ffaf	135	Pfam	PF01282	Ribosomal protein S24e	26	108	1.5e-26
TGME49_249390	990cd47bc1b787ac92d26a64cb240108	1206	Pfam	PF05088	Bacterial NAD-glutamate dehydrogenase	558	816	3.7e-21
TGME49_249390	990cd47bc1b787ac92d26a64cb240108	1206	Pfam	PF00208	Glutamate/Leucine/Phenylalanine/Valine dehydrogenase	822	1093	2.2e-46
TGME49_228290	b8db386afc3fc200b88f7c3e64381b6c	485	Pfam	PF02230	Phospholipase/Carboxylesterase	224	362	1.2e-32
tgondii-rna.Saeij_Jeroen_strains.FOU.gene2234	b179784216354557c5329d905a0549ce	509	Pfam	PF00198	2-oxoacid dehydrogenases acyltransferase (catalytic domain)	267	506	2.2e-69
tgondii-rna.Saeij_Jeroen_strains.FOU.gene2234	b179784216354557c5329d905a0549ce	509	Pfam	PF02817	e3 binding domain	188	223	5.1e-15
tgondii-rna.Saeij_Jeroen_strains.FOU.gene2234	b179784216354557c5329d905a0549ce	509	Pfam	PF00364	Biotin-requiring enzyme	73	145	1.7e-18
TGME49_263090	00d416d2bb234ace11235daea52d6d36	323	Pfam	PF00244	14-3-3 protein	66	307	7.2e-110
tgondii-rna.Knoll_Laura_Pittman.chronic_mouse.gene1673	ada5e6dd413386c43d9c2e3bf433ad2f	414	Pfam	PF08646	Replication factor-A C terminal domain	239	369	8.9e-29
tgondii-rna.Knoll_Laura_Pittman.chronic_mouse.gene1673	ada5e6dd413386c43d9c2e3bf433ad2f	414	Pfam	PF01336	OB-fold nucleic acid binding domain	27	107	9.6e-07
TGME49_257090	1ea1e9c491017d393a3de0aa46b6360b	359	Pfam	PF01849	NAC domain	217	273	1.2e-17
TGME49_269442	d118b14f59cf2ec858cae4260abd420d	87	Pfam	PF13499	EF-hand domain pair	28	84	1.3e-13
tgondii-rna.Saeij_Jeroen_strains.WTD3.gene261	5a665f222f8e3def188e5738198d838d	649	Pfam	PF05091	Eukaryotic translation initiation factor 3 subunit 7 (eIF-3)	26	416	1.1e-92
tgondii-rna.Saeij_Jeroen_strains.WTD3.gene261	5a665f222f8e3def188e5738198d838d	649	Pfam	PF05091	Eukaryotic translation initiation factor 3 subunit 7 (eIF-3)	447	578	7.9e-61
TGME49_261460	f9871a3af135ef31e5d5075c9d6b042c	539	Pfam	PF03531	Structure-specific recognition protein (SSRP1)	98	311	7.2e-58
TGME49_261460	f9871a3af135ef31e5d5075c9d6b042c	539	Pfam	PF08512	Histone chaperone Rttp106-like	365	456	1.4e-26
tgondii-rna.Reid_tachy.day3.gene1131	f9ac479ed5f090f9cf816c95c7cd96f7	275	Pfam	PF14531	Kinase-like	9	239	4.9e-30
tgondii-rna.Saeij_Jeroen_strains.COUGAR.gene1934	ee50e4aff13c6b2cfb35a0a9ec24fa73	568	Pfam	PF01150	GDA1/CD39 (nucleoside phosphatase) family	5	495	2.7e-134
tgondii-rna.Saeij_Jeroen_strains.CEPdelta.gene446	44eb30cb1cee529ef51d4d9c05fee5f7	381	Pfam	PF00266	Aminotransferase class-V	31	371	2.2e-38
tgondii-rna.Saeij_Jeroen_strains.CASTELLS.gene659	607bd3195fa9199be0981876589541f4	1113	Pfam	PF00208	Glutamate/Leucine/Phenylalanine/Valine dehydrogenase	729	1000	1.9e-46
tgondii-rna.Saeij_Jeroen_strains.CASTELLS.gene659	607bd3195fa9199be0981876589541f4	1113	Pfam	PF05088	Bacterial NAD-glutamate dehydrogenase	465	723	3.2e-21
TGME49_267060	f2925b1df1500c9d351c344c1d59da25	157	Pfam	PF01929	Ribosomal protein L14	71	146	3.5e-26
TGME49_260260	cf1e14acb4d341c34cf832ad630b3966	179	Pfam	PF00428	60s Acidic ribosomal protein	94	178	2.5e-24
tgondii-rna.Saeij_Jeroen_strains.MAS.gene3140	bd892536170c7561b0cd6b3d55fab2f7	190	Pfam	PF01849	NAC domain	48	104	4e-18
tgondii-rna.Saeij_Jeroen_strains.CAST.gene1532	fc75ede2d28aef4c82e568cc386ecf4f	401	Pfam	PF00899	ThiF family	47	210	6.2e-35
TGME49_297970	694471499aab1a02a2aea9c0631be1c3	508	Pfam	PF02127	Aminopeptidase I zinc metalloprotease (M18)	40	495	1.9e-142
tgondii-rna.Saeij_Jeroen_strains.GUYDOS.gene2040	014cc6998cfe7cb1c490b984c8ef461c	408	Pfam	PF00069	Protein kinase domain	191	399	3.6e-12
tgondii-rna.Saeij_Jeroen_strains.RAY.gene2346	c656ab49c90b16786ecac9b03afd6e57	533	Pfam	PF05028	Poly (ADP-ribose) glycohydrolase (PARG)	93	486	5.2e-68
tgondii-rna.Saeij_Jeroen_strains.VEG.gene444	eb58459efb619d9cec9ad5657c50006a	578	Pfam	PF14531	Kinase-like	246	534	3.9e-113
tgondii-rna.Saeij_Jeroen_strains.BOF.gene3048	49769a7cb311c7399db68f3702927322	82	Pfam	PF01667	Ribosomal protein S27	26	80	2.4e-26
TGME49_217570	b699aaeab0a2341ad3b4168c0f391932	151	Pfam	PF01667	Ribosomal protein S27	95	149	1.1e-25
tgondii-rna.Boothroyd_oocyst.day4.gene4056	6237eafda828ef0ad514e5003ec281d4	153	Pfam	PF00160	Cyclophilin type peptidyl-prolyl cis-trans isomerase/CLD	2	150	4.5e-43
tgondii-rna.Gregory_ME49_mRNA.hour2.gene1679	282042998c3224c9ab4beebeabfb98a7	359	Pfam	PF03805	Cytoadherence-linked asexual protein	174	240	4.6e-05
TGME49_278882	f3bc936b215b95ca152002aecd24ca52	696	Pfam	PF01150	GDA1/CD39 (nucleoside phosphatase) family	121	614	5.9e-73
tgondii-rna.Saeij_Jeroen_strains.TgCATBr5.gene2107	bb3d8d13558db03804ec76fbac6bffc5	396	Pfam	PF00230	Major intrinsic protein	172	376	1.4e-20
tgondii-rna.Saeij_Jeroen_strains.VEG.gene1936	3c7e87ce2261d79f478658c0e282acab	88	Pfam	PF00834	Ribulose-phosphate 3 epimerase family	9	43	3.3e-07
tgondii-rna.Gregory_VEG_mRNA.hour4.gene3869	d2f6fdead0367cd403e4d974de604e6a	39	Pfam	PF02201	SWIB/MDM2 domain	2	30	3.6e-05
tgondii-rna.Saeij_Jeroen_strains.CASTELLS.gene1527	d8f964e006969a7fa34763162e3b04f4	163	Pfam	PF00235	Profilin	4	158	1.5e-12
TGME49_264950	647b1a384ae15120777b97944d67bb0c	415	Pfam	PF07986	Tubulin binding cofactor C	196	285	5.8e-19
tgondii-rna.Boothroyd_oocyst.day0.gene2361	5fe221ef7eaee9aff1b2e15e9ecd51eb	155	Pfam	PF05602	Cleft lip and palate transmembrane protein 1 (CLPTM1)	31	100	1.4e-07
tgondii-rna.Reid_tachy.day4.gene1933	c1ba2fa1a47099313ed842bc2b5aa21f	474	Pfam	PF07986	Tubulin binding cofactor C	240	328	7.6e-19
TGME49_297650	22ef6b058b761bd5a5ec5175556171ac	651	Pfam	PF00149	Calcineurin-like phosphoesterase	178	445	9.4e-08
tgondii-rna.Boothroyd_oocyst.day10.gene1422	dc9147f90e28b95f1307c8ef2c12db24	63	Pfam	PF00406	Adenylate kinase	23	51	2.9e-08
tgondii-rna.Gregory_ME49_mRNA.hour2.gene795	3a8b53fed1c9c8086cb26db61b805ebf	67	Pfam	PF03531	Structure-specific recognition protein (SSRP1)	2	46	2.3e-12
TGME49_212290	1b1db5f039fc318d2fd8f58058b43c80	313	Pfam	PF01090	Ribosomal protein S19e	171	307	3e-53
tgondii-rna.Saeij_Jeroen_strains.BOF.gene1785	8e4188f28b53e1b8732af7925f988fe1	118	Pfam	PF00428	60s Acidic ribosomal protein	33	117	7.8e-25
tgondii-rna.Gregory_ME49_mRNA.hour16.gene2065	e65caa09c3c6778fefb11632be2acc67	224	PIRSF	PIRSF000239		1	217	7.1e-82
tgondii-rna.Gregory_ME49_mRNA.hour2.gene1104	dbe573541894437527104be0921b6442	363	PIRSF	PIRSF001109		1	355	3.2e-123
TGME49_268860	ac9e6c02926a0f7f021041e23edc048b	444	PIRSF	PIRSF001400		1	443	2.9e-258
tgondii-rna.Reid_tachy.day3.gene1112	c9da08727ba8fdddf1db27a7dfc6e3f6	586	PIRSF	PIRSF022995		1	563	0
tgondii-rna.Saeij_Jeroen_strains.B41.gene2757	b6728a4f815ff3b6712f82bb96ab2ddf	266	PIRSF	PIRSF000868		7	257	3.5e-166
tgondii-rna.Knoll_Laura_Pittman.chronic_mouse.gene1056	4f53d296275dc926790ae133acf67a9f	350	PIRSF	PIRSF500210		5	335	1e-167
tgondii-rna.Knoll_Laura_Pittman.chronic_mouse.gene1056	4f53d296275dc926790ae133acf67a9f	350	PIRSF	PIRSF000904		9	335	1.2e-164
tgondii-rna.Saeij_Jeroen_strains.VAND.gene1367	d410bc47aa311678b44c8ce312eef7dd	600	PIRSF	PIRSF000389		1	600	0
TGME49_249180	babb24ebe94053b363a239e343d1994c	610	PIRSF	PIRSF000389		1	610	0
tgondii-rna.Gregory_ME49_mRNA.hour16.gene5860	a2678db1a4b5278572d32fa7a06b2648	444	PIRSF	PIRSF001400		1	443	1.9e-273
TGME49_293690	9a4243e81ac3b294ff1c7fdc4a23bce2	165	PIRSF	PIRSF022993		1	165	1.9e-115
TGME49_247510	04f30363b59e24fb90cea8fb919ec659	381	PIRSF	PIRSF000904		40	366	1.2e-164
TGME49_247510	04f30363b59e24fb90cea8fb919ec659	381	PIRSF	PIRSF500210		36	366	1e-167
TGME49_317720	31f6b5266bda6fc7be59ae7c05cf1ea3	609	PIRSF	PIRSF016281		15	604	3.1e-149
TGME49_268850	9a106f29e79c9a4fc840152f54e2e81b	475	PIRSF	PIRSF001400		32	474	1.9e-273
tgondii-rna.Saeij_Jeroen_strains.WTD3.gene261	5a665f222f8e3def188e5738198d838d	649	PIRSF	PIRSF016281		15	601	3.1e-148
tgondii-rna.Saeij_Jeroen_strains.CEPdelta.gene446	44eb30cb1cee529ef51d4d9c05fee5f7	381	PIRSF	PIRSF000524		18	378	1.5e-122
tgondii-rna.Saeij_Jeroen_strains.VEG.gene444	eb58459efb619d9cec9ad5657c50006a	578	PIRSF	PIRSF022995		1	569	0
tgondii-rna.Boothroyd_oocyst.day4.gene4056	6237eafda828ef0ad514e5003ec281d4	153	PIRSF	PIRSF001467		1	153	5.8e-76
tgondii-rna.Saeij_Jeroen_strains.CASTELLS.gene1527	d8f964e006969a7fa34763162e3b04f4	163	PIRSF	PIRSF022993		1	163	2.9e-118
tgondii-rna.Gregory_ME49_mRNA.hour16.gene6147	b9b6c471d81c742b145d0e2e28b8b472	544	PRINTS	PR01042	Aspartyl-tRNA synthetase signature	459	475	4.3e-20
tgondii-rna.Gregory_ME49_mRNA.hour16.gene6147	b9b6c471d81c742b145d0e2e28b8b472	544	PRINTS	PR01042	Aspartyl-tRNA synthetase signature	499	513	4.3e-20
tgondii-rna.Gregory_ME49_mRNA.hour16.gene6147	b9b6c471d81c742b145d0e2e28b8b472	544	PRINTS	PR01042	Aspartyl-tRNA synthetase signature	285	297	4.3e-20
tgondii-rna.Gregory_ME49_mRNA.hour16.gene6147	b9b6c471d81c742b145d0e2e28b8b472	544	PRINTS	PR01042	Aspartyl-tRNA synthetase signature	302	315	4.3e-20
tgondii-rna.Knoll_Laura_Pittman.chronic_mouse.gene1190	a61719c26cb346e759d899363f20c5c4	832	PRINTS	PR00315	GTP-binding elongation factor signature	95	105	3.2e-12
tgondii-rna.Knoll_Laura_Pittman.chronic_mouse.gene1190	a61719c26cb346e759d899363f20c5c4	832	PRINTS	PR00315	GTP-binding elongation factor signature	111	122	3.2e-12
tgondii-rna.Knoll_Laura_Pittman.chronic_mouse.gene1190	a61719c26cb346e759d899363f20c5c4	832	PRINTS	PR00315	GTP-binding elongation factor signature	147	156	3.2e-12
tgondii-rna.Knoll_Laura_Pittman.chronic_mouse.gene1190	a61719c26cb346e759d899363f20c5c4	832	PRINTS	PR00315	GTP-binding elongation factor signature	65	73	3.2e-12
tgondii-rna.Knoll_Laura_Pittman.chronic_mouse.gene1190	a61719c26cb346e759d899363f20c5c4	832	PRINTS	PR00315	GTP-binding elongation factor signature	21	34	3.2e-12
tgondii-rna.Saeij_Jeroen_strains.GUYDOS.gene1541	b0c1ff104ead3fa65c7fe6e87a89c60a	105	PRINTS	PR00297	10kDa chaperonin signature	90	103	8e-10
tgondii-rna.Saeij_Jeroen_strains.GUYDOS.gene1541	b0c1ff104ead3fa65c7fe6e87a89c60a	105	PRINTS	PR00297	10kDa chaperonin signature	9	24	8e-10
tgondii-rna.Saeij_Jeroen_strains.GUYDOS.gene1541	b0c1ff104ead3fa65c7fe6e87a89c60a	105	PRINTS	PR00297	10kDa chaperonin signature	69	81	8e-10
tgondii-rna.Saeij_Jeroen_strains.GUYDOS.gene1541	b0c1ff104ead3fa65c7fe6e87a89c60a	105	PRINTS	PR00297	10kDa chaperonin signature	33	54	8e-10
tgondii-rna.Knoll_Laura_Pittman.chronic_mouse.gene477	84ceff426ec3150a10eb4ec7eb1709c9	563	PRINTS	PR00662	Glucose-6-phosphate isomerase signature	150	169	1.7e-54
tgondii-rna.Knoll_Laura_Pittman.chronic_mouse.gene477	84ceff426ec3150a10eb4ec7eb1709c9	563	PRINTS	PR00662	Glucose-6-phosphate isomerase signature	488	502	1.7e-54
tgondii-rna.Knoll_Laura_Pittman.chronic_mouse.gene477	84ceff426ec3150a10eb4ec7eb1709c9	563	PRINTS	PR00662	Glucose-6-phosphate isomerase signature	502	515	1.7e-54
tgondii-rna.Knoll_Laura_Pittman.chronic_mouse.gene477	84ceff426ec3150a10eb4ec7eb1709c9	563	PRINTS	PR00662	Glucose-6-phosphate isomerase signature	346	367	1.7e-54
tgondii-rna.Knoll_Laura_Pittman.chronic_mouse.gene477	84ceff426ec3150a10eb4ec7eb1709c9	563	PRINTS	PR00662	Glucose-6-phosphate isomerase signature	268	286	1.7e-54
tgondii-rna.Knoll_Laura_Pittman.chronic_mouse.gene477	84ceff426ec3150a10eb4ec7eb1709c9	563	PRINTS	PR00662	Glucose-6-phosphate isomerase signature	470	488	1.7e-54
tgondii-rna.Saeij_Jeroen_strains.VAND.gene2101	80acd02834ac2f97c65a66f0fe495b3f	711	PRINTS	PR01046	Prolyl-tRNA synthetase signature	345	353	4.8e-09
tgondii-rna.Saeij_Jeroen_strains.VAND.gene2101	80acd02834ac2f97c65a66f0fe495b3f	711	PRINTS	PR01046	Prolyl-tRNA synthetase signature	274	292	4.8e-09
tgondii-rna.Saeij_Jeroen_strains.VAND.gene2101	80acd02834ac2f97c65a66f0fe495b3f	711	PRINTS	PR01046	Prolyl-tRNA synthetase signature	355	366	4.8e-09
tgondii-rna.Saeij_Jeroen_strains.VAND.gene2101	80acd02834ac2f97c65a66f0fe495b3f	711	PRINTS	PR01046	Prolyl-tRNA synthetase signature	315	326	4.8e-09
TGME49_205470	135b7eed2505a9168195e9e75bdaab0c	952	PRINTS	PR00315	GTP-binding elongation factor signature	231	242	5.94e-12
TGME49_205470	135b7eed2505a9168195e9e75bdaab0c	952	PRINTS	PR00315	GTP-binding elongation factor signature	185	193	5.94e-12
TGME49_205470	135b7eed2505a9168195e9e75bdaab0c	952	PRINTS	PR00315	GTP-binding elongation factor signature	267	276	5.94e-12
TGME49_205470	135b7eed2505a9168195e9e75bdaab0c	952	PRINTS	PR00315	GTP-binding elongation factor signature	141	154	5.94e-12
TGME49_205470	135b7eed2505a9168195e9e75bdaab0c	952	PRINTS	PR00315	GTP-binding elongation factor signature	215	225	5.94e-12
TGME49_268860	ac9e6c02926a0f7f021041e23edc048b	444	PRINTS	PR00148	Enolase signature	171	184	3.5e-48
TGME49_268860	ac9e6c02926a0f7f021041e23edc048b	444	PRINTS	PR00148	Enolase signature	329	340	3.5e-48
TGME49_268860	ac9e6c02926a0f7f021041e23edc048b	444	PRINTS	PR00148	Enolase signature	112	128	3.5e-48
TGME49_268860	ac9e6c02926a0f7f021041e23edc048b	444	PRINTS	PR00148	Enolase signature	381	398	3.5e-48
TGME49_268860	ac9e6c02926a0f7f021041e23edc048b	444	PRINTS	PR00148	Enolase signature	36	50	3.5e-48
TGME49_268860	ac9e6c02926a0f7f021041e23edc048b	444	PRINTS	PR00148	Enolase signature	352	366	3.5e-48
TGME49_263530	f73d29e6d634f063d3c276ffb000ab42	127	PRINTS	PR00297	10kDa chaperonin signature	31	46	1.3e-09
TGME49_263530	f73d29e6d634f063d3c276ffb000ab42	127	PRINTS	PR00297	10kDa chaperonin signature	112	125	1.3e-09
TGME49_263530	f73d29e6d634f063d3c276ffb000ab42	127	PRINTS	PR00297	10kDa chaperonin signature	91	103	1.3e-09
TGME49_263530	f73d29e6d634f063d3c276ffb000ab42	127	PRINTS	PR00297	10kDa chaperonin signature	55	76	1.3e-09
tgondii-rna.Saeij_Jeroen_strains.WTD3.gene1818	fe97f7e12389395216324001dddaf8ac	563	PRINTS	PR00481	Cytosol aminopeptidase signature	345	366	6e-55
tgondii-rna.Saeij_Jeroen_strains.WTD3.gene1818	fe97f7e12389395216324001dddaf8ac	563	PRINTS	PR00481	Cytosol aminopeptidase signature	322	339	6e-55
tgondii-rna.Saeij_Jeroen_strains.WTD3.gene1818	fe97f7e12389395216324001dddaf8ac	563	PRINTS	PR00481	Cytosol aminopeptidase signature	383	404	6e-55
tgondii-rna.Saeij_Jeroen_strains.WTD3.gene1818	fe97f7e12389395216324001dddaf8ac	563	PRINTS	PR00481	Cytosol aminopeptidase signature	405	425	6e-55
tgondii-rna.Saeij_Jeroen_strains.WTD3.gene1818	fe97f7e12389395216324001dddaf8ac	563	PRINTS	PR00481	Cytosol aminopeptidase signature	434	449	6e-55
tgondii-rna.Saeij_Jeroen_strains.B41.gene2757	b6728a4f815ff3b6712f82bb96ab2ddf	266	PRINTS	PR00305	14-3-3 protein zeta signature	217	246	6.3e-80
tgondii-rna.Saeij_Jeroen_strains.B41.gene2757	b6728a4f815ff3b6712f82bb96ab2ddf	266	PRINTS	PR00305	14-3-3 protein zeta signature	128	150	6.3e-80
tgondii-rna.Saeij_Jeroen_strains.B41.gene2757	b6728a4f815ff3b6712f82bb96ab2ddf	266	PRINTS	PR00305	14-3-3 protein zeta signature	190	216	6.3e-80
tgondii-rna.Saeij_Jeroen_strains.B41.gene2757	b6728a4f815ff3b6712f82bb96ab2ddf	266	PRINTS	PR00305	14-3-3 protein zeta signature	97	121	6.3e-80
tgondii-rna.Saeij_Jeroen_strains.B41.gene2757	b6728a4f815ff3b6712f82bb96ab2ddf	266	PRINTS	PR00305	14-3-3 protein zeta signature	163	189	6.3e-80
tgondii-rna.Saeij_Jeroen_strains.B41.gene2757	b6728a4f815ff3b6712f82bb96ab2ddf	266	PRINTS	PR00305	14-3-3 protein zeta signature	48	77	6.3e-80
tgondii-rna.Gregory_VEG_mRNA.hour8.gene4405	7fff89acbf50aec876f4d093e181bc14	216	PRINTS	PR00627	GTP-binding nuclear protein Ran/Tc4 family signature	92	113	1.1e-45
tgondii-rna.Gregory_VEG_mRNA.hour8.gene4405	7fff89acbf50aec876f4d093e181bc14	216	PRINTS	PR00627	GTP-binding nuclear protein Ran/Tc4 family signature	166	188	1.1e-45
tgondii-rna.Gregory_VEG_mRNA.hour8.gene4405	7fff89acbf50aec876f4d093e181bc14	216	PRINTS	PR00627	GTP-binding nuclear protein Ran/Tc4 family signature	128	146	1.1e-45
tgondii-rna.Gregory_VEG_mRNA.hour8.gene4405	7fff89acbf50aec876f4d093e181bc14	216	PRINTS	PR00627	GTP-binding nuclear protein Ran/Tc4 family signature	72	90	1.1e-45
tgondii-rna.Gregory_VEG_mRNA.hour8.gene4405	7fff89acbf50aec876f4d093e181bc14	216	PRINTS	PR00627	GTP-binding nuclear protein Ran/Tc4 family signature	25	39	1.1e-45
tgondii-rna.Reid_tachy.day3.gene1643	19a9deb5b34b394d37bef687e46f7fec	530	PRINTS	PR01415	Ankyrin repeat signature	204	218	3.2e-05
tgondii-rna.Reid_tachy.day3.gene1643	19a9deb5b34b394d37bef687e46f7fec	530	PRINTS	PR01415	Ankyrin repeat signature	156	171	3.2e-05
tgondii-rna.Knoll_Laura_Pittman.chronic_mouse.gene1056	4f53d296275dc926790ae133acf67a9f	350	PRINTS	PR00115	Fructose-1,6-bisphosphatase signature	36	63	6.6e-68
tgondii-rna.Knoll_Laura_Pittman.chronic_mouse.gene1056	4f53d296275dc926790ae133acf67a9f	350	PRINTS	PR00115	Fructose-1,6-bisphosphatase signature	210	237	6.6e-68
tgondii-rna.Knoll_Laura_Pittman.chronic_mouse.gene1056	4f53d296275dc926790ae133acf67a9f	350	PRINTS	PR00115	Fructose-1,6-bisphosphatase signature	153	176	6.6e-68
tgondii-rna.Knoll_Laura_Pittman.chronic_mouse.gene1056	4f53d296275dc926790ae133acf67a9f	350	PRINTS	PR00115	Fructose-1,6-bisphosphatase signature	184	207	6.6e-68
tgondii-rna.Knoll_Laura_Pittman.chronic_mouse.gene1056	4f53d296275dc926790ae133acf67a9f	350	PRINTS	PR00115	Fructose-1,6-bisphosphatase signature	73	99	6.6e-68
tgondii-rna.Knoll_Laura_Pittman.chronic_mouse.gene1056	4f53d296275dc926790ae133acf67a9f	350	PRINTS	PR00115	Fructose-1,6-bisphosphatase signature	306	331	6.6e-68
TGME49_283780	5fa1d2672715a9e0b1712966f4c1c09c	661	PRINTS	PR00662	Glucose-6-phosphate isomerase signature	586	600	4.1e-54
TGME49_283780	5fa1d2672715a9e0b1712966f4c1c09c	661	PRINTS	PR00662	Glucose-6-phosphate isomerase signature	366	384	4.1e-54
TGME49_283780	5fa1d2672715a9e0b1712966f4c1c09c	661	PRINTS	PR00662	Glucose-6-phosphate isomerase signature	248	267	4.1e-54
TGME49_283780	5fa1d2672715a9e0b1712966f4c1c09c	661	PRINTS	PR00662	Glucose-6-phosphate isomerase signature	568	586	4.1e-54
TGME49_283780	5fa1d2672715a9e0b1712966f4c1c09c	661	PRINTS	PR00662	Glucose-6-phosphate isomerase signature	444	465	4.1e-54
TGME49_283780	5fa1d2672715a9e0b1712966f4c1c09c	661	PRINTS	PR00662	Glucose-6-phosphate isomerase signature	600	613	4.1e-54
tgondii-rna.Saeij_Jeroen_strains.VAND.gene1367	d410bc47aa311678b44c8ce312eef7dd	600	PRINTS	PR00108	Thymidylate synthase family signature	493	519	1e-50
tgondii-rna.Saeij_Jeroen_strains.VAND.gene1367	d410bc47aa311678b44c8ce312eef7dd	600	PRINTS	PR00108	Thymidylate synthase family signature	448	467	1e-50
tgondii-rna.Saeij_Jeroen_strains.VAND.gene1367	d410bc47aa311678b44c8ce312eef7dd	600	PRINTS	PR00108	Thymidylate synthase family signature	355	376	1e-50
tgondii-rna.Saeij_Jeroen_strains.VAND.gene1367	d410bc47aa311678b44c8ce312eef7dd	600	PRINTS	PR00108	Thymidylate synthase family signature	474	489	1e-50
tgondii-rna.Saeij_Jeroen_strains.VAND.gene1367	d410bc47aa311678b44c8ce312eef7dd	600	PRINTS	PR00108	Thymidylate synthase family signature	531	548	1e-50
TGME49_249180	babb24ebe94053b363a239e343d1994c	610	PRINTS	PR00108	Thymidylate synthase family signature	458	477	1.1e-50
TGME49_249180	babb24ebe94053b363a239e343d1994c	610	PRINTS	PR00108	Thymidylate synthase family signature	541	558	1.1e-50
TGME49_249180	babb24ebe94053b363a239e343d1994c	610	PRINTS	PR00108	Thymidylate synthase family signature	365	386	1.1e-50
TGME49_249180	babb24ebe94053b363a239e343d1994c	610	PRINTS	PR00108	Thymidylate synthase family signature	484	499	1.1e-50
TGME49_249180	babb24ebe94053b363a239e343d1994c	610	PRINTS	PR00108	Thymidylate synthase family signature	503	529	1.1e-50
tgondii-rna.Gregory_ME49_mRNA.hour16.gene5860	a2678db1a4b5278572d32fa7a06b2648	444	PRINTS	PR00148	Enolase signature	352	366	2.1e-50
tgondii-rna.Gregory_ME49_mRNA.hour16.gene5860	a2678db1a4b5278572d32fa7a06b2648	444	PRINTS	PR00148	Enolase signature	171	184	2.1e-50
tgondii-rna.Gregory_ME49_mRNA.hour16.gene5860	a2678db1a4b5278572d32fa7a06b2648	444	PRINTS	PR00148	Enolase signature	329	340	2.1e-50
tgondii-rna.Gregory_ME49_mRNA.hour16.gene5860	a2678db1a4b5278572d32fa7a06b2648	444	PRINTS	PR00148	Enolase signature	381	398	2.1e-50
tgondii-rna.Gregory_ME49_mRNA.hour16.gene5860	a2678db1a4b5278572d32fa7a06b2648	444	PRINTS	PR00148	Enolase signature	36	50	2.1e-50
tgondii-rna.Gregory_ME49_mRNA.hour16.gene5860	a2678db1a4b5278572d32fa7a06b2648	444	PRINTS	PR00148	Enolase signature	112	128	2.1e-50
tgondii-rna.Saeij_Jeroen_strains.BOF.gene1389	58e2d94f630bfbe8a986eed784d9cc93	494	PRINTS	PR00932	Aminopeptidase I zinc metalloprotease (M18) signature	91	107	3.4e-38
tgondii-rna.Saeij_Jeroen_strains.BOF.gene1389	58e2d94f630bfbe8a986eed784d9cc93	494	PRINTS	PR00932	Aminopeptidase I zinc metalloprotease (M18) signature	124	144	3.4e-38
tgondii-rna.Saeij_Jeroen_strains.BOF.gene1389	58e2d94f630bfbe8a986eed784d9cc93	494	PRINTS	PR00932	Aminopeptidase I zinc metalloprotease (M18) signature	317	335	3.4e-38
tgondii-rna.Saeij_Jeroen_strains.BOF.gene1389	58e2d94f630bfbe8a986eed784d9cc93	494	PRINTS	PR00932	Aminopeptidase I zinc metalloprotease (M18) signature	359	375	3.4e-38
tgondii-rna.Saeij_Jeroen_strains.BOF.gene1389	58e2d94f630bfbe8a986eed784d9cc93	494	PRINTS	PR00932	Aminopeptidase I zinc metalloprotease (M18) signature	448	463	3.4e-38
TGME49_219850	7cec69b6e6362f554cd2e8c69678db83	830	PRINTS	PR01046	Prolyl-tRNA synthetase signature	464	472	8.5e-09
TGME49_219850	7cec69b6e6362f554cd2e8c69678db83	830	PRINTS	PR01046	Prolyl-tRNA synthetase signature	393	411	8.5e-09
TGME49_219850	7cec69b6e6362f554cd2e8c69678db83	830	PRINTS	PR01046	Prolyl-tRNA synthetase signature	474	485	8.5e-09
TGME49_219850	7cec69b6e6362f554cd2e8c69678db83	830	PRINTS	PR01046	Prolyl-tRNA synthetase signature	434	445	8.5e-09
TGME49_290670	9e9ff5e79737917c1385f10f33305018	781	PRINTS	PR00481	Cytosol aminopeptidase signature	540	557	2.6e-54
TGME49_290670	9e9ff5e79737917c1385f10f33305018	781	PRINTS	PR00481	Cytosol aminopeptidase signature	623	643	2.6e-54
TGME49_290670	9e9ff5e79737917c1385f10f33305018	781	PRINTS	PR00481	Cytosol aminopeptidase signature	652	667	2.6e-54
TGME49_290670	9e9ff5e79737917c1385f10f33305018	781	PRINTS	PR00481	Cytosol aminopeptidase signature	601	622	2.6e-54
TGME49_290670	9e9ff5e79737917c1385f10f33305018	781	PRINTS	PR00481	Cytosol aminopeptidase signature	563	584	2.6e-54
TGME49_247510	04f30363b59e24fb90cea8fb919ec659	381	PRINTS	PR00115	Fructose-1,6-bisphosphatase signature	241	268	8.7e-68
TGME49_247510	04f30363b59e24fb90cea8fb919ec659	381	PRINTS	PR00115	Fructose-1,6-bisphosphatase signature	104	130	8.7e-68
TGME49_247510	04f30363b59e24fb90cea8fb919ec659	381	PRINTS	PR00115	Fructose-1,6-bisphosphatase signature	184	207	8.7e-68
TGME49_247510	04f30363b59e24fb90cea8fb919ec659	381	PRINTS	PR00115	Fructose-1,6-bisphosphatase signature	67	94	8.7e-68
TGME49_247510	04f30363b59e24fb90cea8fb919ec659	381	PRINTS	PR00115	Fructose-1,6-bisphosphatase signature	215	238	8.7e-68
TGME49_247510	04f30363b59e24fb90cea8fb919ec659	381	PRINTS	PR00115	Fructose-1,6-bisphosphatase signature	337	362	8.7e-68
tgondii-rna.Saeij_Jeroen_strains.CASTELLS.gene588	e2f9f0e78c5ddd66f96367ca077c9152	818	PRINTS	PR00320	G protein beta WD-40 repeat signature	48	62	1.79042e-05
tgondii-rna.Saeij_Jeroen_strains.CASTELLS.gene588	e2f9f0e78c5ddd66f96367ca077c9152	818	PRINTS	PR00320	G protein beta WD-40 repeat signature	146	160	1.79042e-05
tgondii-rna.Saeij_Jeroen_strains.CASTELLS.gene588	e2f9f0e78c5ddd66f96367ca077c9152	818	PRINTS	PR00320	G protein beta WD-40 repeat signature	187	201	1.79042e-05
TGME49_202530	545bdeb0bd09b14b50032fde930bbf6f	773	PRINTS	PR01042	Aspartyl-tRNA synthetase signature	514	526	1.5e-19
TGME49_202530	545bdeb0bd09b14b50032fde930bbf6f	773	PRINTS	PR01042	Aspartyl-tRNA synthetase signature	688	704	1.5e-19
TGME49_202530	545bdeb0bd09b14b50032fde930bbf6f	773	PRINTS	PR01042	Aspartyl-tRNA synthetase signature	531	544	1.5e-19
TGME49_202530	545bdeb0bd09b14b50032fde930bbf6f	773	PRINTS	PR01042	Aspartyl-tRNA synthetase signature	728	742	1.5e-19
TGME49_207640	2e4601483d78608d1ef3c4bddec8217d	1242	PRINTS	PR00984	Isoleucyl-tRNA synthetase signature	187	198	4.1e-32
TGME49_207640	2e4601483d78608d1ef3c4bddec8217d	1242	PRINTS	PR00984	Isoleucyl-tRNA synthetase signature	370	393	4.1e-32
TGME49_207640	2e4601483d78608d1ef3c4bddec8217d	1242	PRINTS	PR00984	Isoleucyl-tRNA synthetase signature	685	698	4.1e-32
TGME49_207640	2e4601483d78608d1ef3c4bddec8217d	1242	PRINTS	PR00984	Isoleucyl-tRNA synthetase signature	725	734	4.1e-32
TGME49_207640	2e4601483d78608d1ef3c4bddec8217d	1242	PRINTS	PR00984	Isoleucyl-tRNA synthetase signature	559	574	4.1e-32
tgondii-rna.Saeij_Jeroen_strains.TgCATBr5.gene3708	fd723c9f28309902fac5b36e26e41c17	606	PRINTS	PR01039	Tryptophanyl-tRNA synthetase signature	482	492	1.7e-19
tgondii-rna.Saeij_Jeroen_strains.TgCATBr5.gene3708	fd723c9f28309902fac5b36e26e41c17	606	PRINTS	PR01039	Tryptophanyl-tRNA synthetase signature	304	320	1.7e-19
tgondii-rna.Saeij_Jeroen_strains.TgCATBr5.gene3708	fd723c9f28309902fac5b36e26e41c17	606	PRINTS	PR01039	Tryptophanyl-tRNA synthetase signature	438	459	1.7e-19
tgondii-rna.Saeij_Jeroen_strains.TgCATBr5.gene3708	fd723c9f28309902fac5b36e26e41c17	606	PRINTS	PR01039	Tryptophanyl-tRNA synthetase signature	357	376	1.7e-19
TGME49_268850	9a106f29e79c9a4fc840152f54e2e81b	475	PRINTS	PR00148	Enolase signature	67	81	3e-50
TGME49_268850	9a106f29e79c9a4fc840152f54e2e81b	475	PRINTS	PR00148	Enolase signature	383	397	3e-50
TGME49_268850	9a106f29e79c9a4fc840152f54e2e81b	475	PRINTS	PR00148	Enolase signature	143	159	3e-50
TGME49_268850	9a106f29e79c9a4fc840152f54e2e81b	475	PRINTS	PR00148	Enolase signature	412	429	3e-50
TGME49_268850	9a106f29e79c9a4fc840152f54e2e81b	475	PRINTS	PR00148	Enolase signature	202	215	3e-50
TGME49_268850	9a106f29e79c9a4fc840152f54e2e81b	475	PRINTS	PR00148	Enolase signature	360	371	3e-50
TGME49_248340	65fafb660fb130ef41696915473edae2	229	PRINTS	PR00627	GTP-binding nuclear protein Ran/Tc4 family signature	105	126	1.3e-45
TGME49_248340	65fafb660fb130ef41696915473edae2	229	PRINTS	PR00627	GTP-binding nuclear protein Ran/Tc4 family signature	179	201	1.3e-45
TGME49_248340	65fafb660fb130ef41696915473edae2	229	PRINTS	PR00627	GTP-binding nuclear protein Ran/Tc4 family signature	38	52	1.3e-45
TGME49_248340	65fafb660fb130ef41696915473edae2	229	PRINTS	PR00627	GTP-binding nuclear protein Ran/Tc4 family signature	141	159	1.3e-45
TGME49_248340	65fafb660fb130ef41696915473edae2	229	PRINTS	PR00627	GTP-binding nuclear protein Ran/Tc4 family signature	85	103	1.3e-45
tgondii-rna.Gregory_VEG_mRNA.hour16.gene1989	bc8654dfa293c2d5467a4809acc59ffe	476	PRINTS	PR00662	Glucose-6-phosphate isomerase signature	470	476	1.3e-31
tgondii-rna.Gregory_VEG_mRNA.hour16.gene1989	bc8654dfa293c2d5467a4809acc59ffe	476	PRINTS	PR00662	Glucose-6-phosphate isomerase signature	346	367	1.3e-31
tgondii-rna.Gregory_VEG_mRNA.hour16.gene1989	bc8654dfa293c2d5467a4809acc59ffe	476	PRINTS	PR00662	Glucose-6-phosphate isomerase signature	268	286	1.3e-31
tgondii-rna.Gregory_VEG_mRNA.hour16.gene1989	bc8654dfa293c2d5467a4809acc59ffe	476	PRINTS	PR00662	Glucose-6-phosphate isomerase signature	150	169	1.3e-31
TGME49_216140	809367cde4344e6bbe0ed1f92f6fa313	563	PRINTS	PR01415	Ankyrin repeat signature	210	225	3.6e-05
TGME49_216140	809367cde4344e6bbe0ed1f92f6fa313	563	PRINTS	PR01415	Ankyrin repeat signature	258	272	3.6e-05
tgondii-rna.Saeij_Jeroen_strains.GUYDOS.gene2413	2e0cb890fd8f577fb35cd0697d61e236	1103	PRINTS	PR00984	Isoleucyl-tRNA synthetase signature	420	435	2.3e-32
tgondii-rna.Saeij_Jeroen_strains.GUYDOS.gene2413	2e0cb890fd8f577fb35cd0697d61e236	1103	PRINTS	PR00984	Isoleucyl-tRNA synthetase signature	546	559	2.3e-32
tgondii-rna.Saeij_Jeroen_strains.GUYDOS.gene2413	2e0cb890fd8f577fb35cd0697d61e236	1103	PRINTS	PR00984	Isoleucyl-tRNA synthetase signature	586	595	2.3e-32
tgondii-rna.Saeij_Jeroen_strains.GUYDOS.gene2413	2e0cb890fd8f577fb35cd0697d61e236	1103	PRINTS	PR00984	Isoleucyl-tRNA synthetase signature	48	59	2.3e-32
tgondii-rna.Saeij_Jeroen_strains.GUYDOS.gene2413	2e0cb890fd8f577fb35cd0697d61e236	1103	PRINTS	PR00984	Isoleucyl-tRNA synthetase signature	231	254	2.3e-32
tgondii-rna.Gregory_VEG_mRNA.hour8.gene920	a33f352b992640d52a6480ca6a63a696	306	PRINTS	PR00315	GTP-binding elongation factor signature	125	135	2.4e-10
tgondii-rna.Gregory_VEG_mRNA.hour8.gene920	a33f352b992640d52a6480ca6a63a696	306	PRINTS	PR00315	GTP-binding elongation factor signature	179	188	2.4e-10
tgondii-rna.Gregory_VEG_mRNA.hour8.gene920	a33f352b992640d52a6480ca6a63a696	306	PRINTS	PR00315	GTP-binding elongation factor signature	141	152	2.4e-10
tgondii-rna.Gregory_VEG_mRNA.hour8.gene920	a33f352b992640d52a6480ca6a63a696	306	PRINTS	PR00315	GTP-binding elongation factor signature	37	50	2.4e-10
TGME49_263090	00d416d2bb234ace11235daea52d6d36	323	PRINTS	PR00305	14-3-3 protein zeta signature	247	273	1.2e-79
TGME49_263090	00d416d2bb234ace11235daea52d6d36	323	PRINTS	PR00305	14-3-3 protein zeta signature	220	246	1.2e-79
TGME49_263090	00d416d2bb234ace11235daea52d6d36	323	PRINTS	PR00305	14-3-3 protein zeta signature	274	303	1.2e-79
TGME49_263090	00d416d2bb234ace11235daea52d6d36	323	PRINTS	PR00305	14-3-3 protein zeta signature	105	134	1.2e-79
TGME49_263090	00d416d2bb234ace11235daea52d6d36	323	PRINTS	PR00305	14-3-3 protein zeta signature	185	207	1.2e-79
TGME49_263090	00d416d2bb234ace11235daea52d6d36	323	PRINTS	PR00305	14-3-3 protein zeta signature	154	178	1.2e-79
TGME49_261460	f9871a3af135ef31e5d5075c9d6b042c	539	PRINTS	PR00887	Structure-specific recognition protein signature	415	431	1.6e-41
TGME49_261460	f9871a3af135ef31e5d5075c9d6b042c	539	PRINTS	PR00887	Structure-specific recognition protein signature	238	254	1.6e-41
TGME49_261460	f9871a3af135ef31e5d5075c9d6b042c	539	PRINTS	PR00887	Structure-specific recognition protein signature	372	390	1.6e-41
TGME49_261460	f9871a3af135ef31e5d5075c9d6b042c	539	PRINTS	PR00887	Structure-specific recognition protein signature	283	299	1.6e-41
TGME49_261460	f9871a3af135ef31e5d5075c9d6b042c	539	PRINTS	PR00887	Structure-specific recognition protein signature	345	358	1.6e-41
TGME49_261460	f9871a3af135ef31e5d5075c9d6b042c	539	PRINTS	PR00887	Structure-specific recognition protein signature	390	407	1.6e-41
TGME49_261460	f9871a3af135ef31e5d5075c9d6b042c	539	PRINTS	PR00887	Structure-specific recognition protein signature	260	276	1.6e-41
TGME49_261460	f9871a3af135ef31e5d5075c9d6b042c	539	PRINTS	PR00887	Structure-specific recognition protein signature	431	449	1.6e-41
TGME49_297970	694471499aab1a02a2aea9c0631be1c3	508	PRINTS	PR00932	Aminopeptidase I zinc metalloprotease (M18) signature	105	121	3.8e-38
TGME49_297970	694471499aab1a02a2aea9c0631be1c3	508	PRINTS	PR00932	Aminopeptidase I zinc metalloprotease (M18) signature	331	349	3.8e-38
TGME49_297970	694471499aab1a02a2aea9c0631be1c3	508	PRINTS	PR00932	Aminopeptidase I zinc metalloprotease (M18) signature	373	389	3.8e-38
TGME49_297970	694471499aab1a02a2aea9c0631be1c3	508	PRINTS	PR00932	Aminopeptidase I zinc metalloprotease (M18) signature	462	477	3.8e-38
TGME49_297970	694471499aab1a02a2aea9c0631be1c3	508	PRINTS	PR00932	Aminopeptidase I zinc metalloprotease (M18) signature	138	158	3.8e-38
tgondii-rna.Boothroyd_oocyst.day4.gene4056	6237eafda828ef0ad514e5003ec281d4	153	PRINTS	PR00153	Cyclophilin peptidyl-prolyl cis-trans isomerase signature	98	110	6.2e-33
tgondii-rna.Boothroyd_oocyst.day4.gene4056	6237eafda828ef0ad514e5003ec281d4	153	PRINTS	PR00153	Cyclophilin peptidyl-prolyl cis-trans isomerase signature	17	32	6.2e-33
tgondii-rna.Boothroyd_oocyst.day4.gene4056	6237eafda828ef0ad514e5003ec281d4	153	PRINTS	PR00153	Cyclophilin peptidyl-prolyl cis-trans isomerase signature	111	126	6.2e-33
tgondii-rna.Boothroyd_oocyst.day4.gene4056	6237eafda828ef0ad514e5003ec281d4	153	PRINTS	PR00153	Cyclophilin peptidyl-prolyl cis-trans isomerase signature	41	53	6.2e-33
tgondii-rna.Boothroyd_oocyst.day4.gene4056	6237eafda828ef0ad514e5003ec281d4	153	PRINTS	PR00153	Cyclophilin peptidyl-prolyl cis-trans isomerase signature	83	98	6.2e-33
tgondii-rna.Saeij_Jeroen_strains.TgCATBr5.gene2107	bb3d8d13558db03804ec76fbac6bffc5	396	PRINTS	PR00783	Major intrinsic protein family signature	288	306	5.3e-16
tgondii-rna.Saeij_Jeroen_strains.TgCATBr5.gene2107	bb3d8d13558db03804ec76fbac6bffc5	396	PRINTS	PR00783	Major intrinsic protein family signature	315	337	5.3e-16
tgondii-rna.Saeij_Jeroen_strains.TgCATBr5.gene2107	bb3d8d13558db03804ec76fbac6bffc5	396	PRINTS	PR00783	Major intrinsic protein family signature	206	230	5.3e-16
tgondii-rna.Saeij_Jeroen_strains.TgCATBr5.gene2107	bb3d8d13558db03804ec76fbac6bffc5	396	PRINTS	PR00783	Major intrinsic protein family signature	244	263	5.3e-16
tgondii-rna.Saeij_Jeroen_strains.TgCATBr5.gene2107	bb3d8d13558db03804ec76fbac6bffc5	396	PRINTS	PR00783	Major intrinsic protein family signature	359	379	5.3e-16
tgondii-rna.Saeij_Jeroen_strains.GUYKOE.gene8	786a1959e2540a0c72ec90b5f8c0d530	1162	ProSitePatterns	PS00178	Aminoacyl-transfer RNA synthetases class-I signature.	57	68	-
tgondii-rna.Reid_tachy.day4.gene797	a0bc84ba248273725df9574c16257160	574	ProSitePatterns	PS01238	GDA1/CD39 family of nucleoside phosphatases signature.	171	186	-
tgondii-rna.Knoll_Laura_Pittman.chronic_mouse.gene1190	a61719c26cb346e759d899363f20c5c4	832	ProSitePatterns	PS00301	GTP-binding elongation factors signature.	58	73	-
tgondii-rna.Saeij_Jeroen_strains.GUYDOS.gene1541	b0c1ff104ead3fa65c7fe6e87a89c60a	105	ProSitePatterns	PS00681	Chaperonins cpn10 signature.	9	33	-
tgondii-rna.Knoll_Laura_Pittman.chronic_mouse.gene477	84ceff426ec3150a10eb4ec7eb1709c9	563	ProSitePatterns	PS00765	Phosphoglucose isomerase signature 1.	272	285	-
tgondii-rna.Knoll_Laura_Pittman.chronic_mouse.gene477	84ceff426ec3150a10eb4ec7eb1709c9	563	ProSitePatterns	PS00174	Phosphoglucose isomerase signature 2.	502	519	-
tgondii-rna.Saeij_Jeroen_strains.ME49.gene449	fe8234f7b2e51e3ec1008f3c54c8950a	313	ProSitePatterns	PS00107	Protein kinases ATP-binding region signature.	10	35	-
tgondii-rna.Saeij_Jeroen_strains.ME49.gene449	fe8234f7b2e51e3ec1008f3c54c8950a	313	ProSitePatterns	PS00108	Serine/Threonine protein kinases active-site signature.	125	137	-
tgondii-rna.Gregory_ME49_mRNA.hour2.gene1104	dbe573541894437527104be0921b6442	363	ProSitePatterns	PS00739	S-adenosyl-L-homocysteine hydrolase signature 2.	140	157	-
TGME49_204400	3cff98a015a0f5ea202e5efaa224fe59	577	ProSitePatterns	PS00152	ATP synthase alpha and beta subunits signature.	415	424	-
tgondii-rna.Saeij_Jeroen_strains.CASTELLS.gene3498	b00c7a7ecd5264a7c6f6d894b991c73d	565	ProSitePatterns	PS00152	ATP synthase alpha and beta subunits signature.	415	424	-
TGME49_205470	135b7eed2505a9168195e9e75bdaab0c	952	ProSitePatterns	PS00301	GTP-binding elongation factors signature.	178	193	-
TGME49_268860	ac9e6c02926a0f7f021041e23edc048b	444	ProSitePatterns	PS00164	Enolase signature.	352	365	-
TGME49_263530	f73d29e6d634f063d3c276ffb000ab42	127	ProSitePatterns	PS00681	Chaperonins cpn10 signature.	31	55	-
tgondii-rna.Saeij_Jeroen_strains.WTD3.gene1818	fe97f7e12389395216324001dddaf8ac	563	ProSitePatterns	PS00631	Cytosol aminopeptidase signature.	409	416	-
tgondii-rna.Saeij_Jeroen_strains.B41.gene2757	b6728a4f815ff3b6712f82bb96ab2ddf	266	ProSitePatterns	PS00797	14-3-3 proteins signature 2.	226	245	-
tgondii-rna.Saeij_Jeroen_strains.B41.gene2757	b6728a4f815ff3b6712f82bb96ab2ddf	266	ProSitePatterns	PS00796	14-3-3 proteins signature 1.	54	64	-
tgondii-rna.Knoll_Laura_Pittman.chronic_mouse.gene1056	4f53d296275dc926790ae133acf67a9f	350	ProSitePatterns	PS00124	Fructose-1-6-bisphosphatase active site.	272	284	-
TGME49_283780	5fa1d2672715a9e0b1712966f4c1c09c	661	ProSitePatterns	PS00174	Phosphoglucose isomerase signature 2.	600	617	-
TGME49_283780	5fa1d2672715a9e0b1712966f4c1c09c	661	ProSitePatterns	PS00765	Phosphoglucose isomerase signature 1.	370	383	-
tgondii-rna.Saeij_Jeroen_strains.VAND.gene1367	d410bc47aa311678b44c8ce312eef7dd	600	ProSitePatterns	PS00075	Dihydrofolate reductase (DHFR) domain signature.	6	29	-
tgondii-rna.Saeij_Jeroen_strains.VAND.gene1367	d410bc47aa311678b44c8ce312eef7dd	600	ProSitePatterns	PS00091	Thymidylate synthase active site.	459	487	-
tgondii-rna.Gregory_ME49_mRNA.hour33.gene2883	44c4bba76c3f09ca16f9cdcff4c65c2f	142	ProSitePatterns	PS00183	Ubiquitin-conjugating enzymes active site.	81	97	-
tgondii-rna.Saeij_Jeroen_strains.DEG.gene1521	1d9895efe21c055bd653b0a967bb8948	364	ProSitePatterns	PS01054	Transaldolase signature 1.	63	71	-
TGME49_215460	10b731792aceb299ef27808d604607d6	267	ProSitePatterns	PS00529	Ribosomal protein S24e signature.	199	221	-
TGME49_229360	b92c8512366c28084ff685d80f5c7d10	550	ProSitePatterns	PS01054	Transaldolase signature 1.	242	250	-
tgondii-rna.Saeij_Jeroen_strains.CEPdelta.gene1305	f8c5d90a993350574e3454ef13881971	134	ProSitePatterns	PS00018	EF-hand calcium-binding domain.	80	92	-
tgondii-rna.Saeij_Jeroen_strains.CEPdelta.gene1305	f8c5d90a993350574e3454ef13881971	134	ProSitePatterns	PS00018	EF-hand calcium-binding domain.	15	27	-
tgondii-rna.Saeij_Jeroen_strains.FOU.gene3922	bc4f7b8d3145eb6ee2115b0a6bb43c01	54	ProSitePatterns	PS00527	Ribosomal protein S14 signature.	20	42	-
TGME49_249180	babb24ebe94053b363a239e343d1994c	610	ProSitePatterns	PS00075	Dihydrofolate reductase (DHFR) domain signature.	16	39	-
TGME49_249180	babb24ebe94053b363a239e343d1994c	610	ProSitePatterns	PS00091	Thymidylate synthase active site.	469	497	-
tgondii-rna.Boothroyd_oocyst.day4.gene2409	e62d7e921318dffc4f09e2538dba3909	394	ProSitePatterns	PS00870	Chaperonins clpA/B signature 1.	306	318	-
tgondii-rna.Gregory_ME49_mRNA.hour16.gene5860	a2678db1a4b5278572d32fa7a06b2648	444	ProSitePatterns	PS00164	Enolase signature.	352	365	-
TGME49_226410	dcd7e90af2480605e5e664ba23627dd2	328	ProSitePatterns	PS00824	Elongation factor 1 beta/beta'/delta chain signature 1.	175	183	-
tgondii-rna.Boothroyd_oocyst.day0.gene2804	325ad4466b676c1e5cb78bac5a89f353	340	ProSitePatterns	PS00194	Thioredoxin family active site.	241	259	-
TGME49_319920	c5c02997c160519b44c67ee4a02de76f	669	ProSitePatterns	PS00189	2-oxo acid dehydrogenases acyltransferase component lipoyl binding site.	96	125	-
TGME49_259550	11fab2c708a8171569d64ac1f39abaf0	748	ProSitePatterns	PS00793	Dihydropteroate synthase signature 2.	479	492	-
TGME49_259550	11fab2c708a8171569d64ac1f39abaf0	748	ProSitePatterns	PS00794	7,8-dihydro-6-hydroxymethylpterin-pyrophosphokinase signature.	238	249	-
TGME49_321900	181b6ade7fd256cf2fd8a00dd5b16729	271	ProSitePatterns	PS00158	Fructose-bisphosphate aldolase class-I active site.	131	141	-
TGME49_290670	9e9ff5e79737917c1385f10f33305018	781	ProSitePatterns	PS00631	Cytosol aminopeptidase signature.	627	634	-
tgondii-rna.Saeij_Jeroen_strains.MAS.gene1830	fbb1f97dc12b0a9561a25181beeeff61	510	ProSitePatterns	PS00189	2-oxo acid dehydrogenases acyltransferase component lipoyl binding site.	96	125	-
TGME49_247510	04f30363b59e24fb90cea8fb919ec659	381	ProSitePatterns	PS00124	Fructose-1-6-bisphosphatase active site.	303	315	-
tgondii-rna.Saeij_Jeroen_strains.CASTELLS.gene588	e2f9f0e78c5ddd66f96367ca077c9152	818	ProSitePatterns	PS00678	Trp-Asp (WD) repeats signature.	146	160	-
tgondii-rna.Saeij_Jeroen_strains.FOU.gene1464	cc34e25caf304e83096be4798e0319c5	682	ProSitePatterns	PS00108	Serine/Threonine protein kinases active-site signature.	510	522	-
tgondii-rna.Saeij_Jeroen_strains.FOU.gene1464	cc34e25caf304e83096be4798e0319c5	682	ProSitePatterns	PS00107	Protein kinases ATP-binding region signature.	357	379	-
TGME49_239530	f7b6179501310bef2314cf3803b335af	517	ProSitePatterns	PS00595	Aminotransferases class-V pyridoxal-phosphate attachment site.	200	220	-
tgondii-rna.Saeij_Jeroen_strains.FOU.gene4519	96d0ff13a53868cb5dc3bcb3e96c0d0d	363	ProSitePatterns	PS00158	Fructose-bisphosphate aldolase class-I active site.	223	233	-
TGME49_207640	2e4601483d78608d1ef3c4bddec8217d	1242	ProSitePatterns	PS00178	Aminoacyl-transfer RNA synthetases class-I signature.	194	205	-
TGME49_226030	3fbbecf12184e9047cff7aa996503840	343	ProSitePatterns	PS00107	Protein kinases ATP-binding region signature.	40	65	-
TGME49_226030	3fbbecf12184e9047cff7aa996503840	343	ProSitePatterns	PS00108	Serine/Threonine protein kinases active-site signature.	155	167	-
TGME49_292080	179c315c87df6745b210e8e011cdf41c	1259	ProSitePatterns	PS00178	Aminoacyl-transfer RNA synthetases class-I signature.	154	165	-
tgondii-rna.Saeij_Jeroen_strains.COUGAR.gene1938	c04005d542c4a3e3b9dbb4934c88d7e7	674	ProSitePatterns	PS00793	Dihydropteroate synthase signature 2.	405	418	-
tgondii-rna.Saeij_Jeroen_strains.COUGAR.gene1938	c04005d542c4a3e3b9dbb4934c88d7e7	674	ProSitePatterns	PS00794	7,8-dihydro-6-hydroxymethylpterin-pyrophosphokinase signature.	164	175	-
tgondii-rna.Saeij_Jeroen_strains.FOU.gene3573	46c585739449eac63fe58af6868bc7c6	517	ProSitePatterns	PS00470	Isocitrate and isopropylmalate dehydrogenases signature.	363	382	-
tgondii-rna.Saeij_Jeroen_strains.ME49.gene2340	e7dd280a22bec7c85c1ba08b6bb488aa	242	ProSitePatterns	PS00824	Elongation factor 1 beta/beta'/delta chain signature 1.	89	97	-
tgondii-rna.Saeij_Jeroen_strains.TgCATBr5.gene3708	fd723c9f28309902fac5b36e26e41c17	606	ProSitePatterns	PS00178	Aminoacyl-transfer RNA synthetases class-I signature.	299	309	-
TGME49_268850	9a106f29e79c9a4fc840152f54e2e81b	475	ProSitePatterns	PS00164	Enolase signature.	383	396	-
TGME49_277270	21425cff790d34bb4cdb0f7c72257506	333	ProSitePatterns	PS01238	GDA1/CD39 family of nucleoside phosphatases signature.	231	246	-
tgondii-rna.Gregory_VEG_mRNA.hour16.gene1989	bc8654dfa293c2d5467a4809acc59ffe	476	ProSitePatterns	PS00765	Phosphoglucose isomerase signature 1.	272	285	-
tgondii-rna.Reid_tachy.day4.gene1416	9a265d2f1f4e825c8376e544ff5b2a32	642	ProSitePatterns	PS00674	AAA-protein family signature.	178	196	-
tgondii-rna.Saeij_Jeroen_strains.GUYDOS.gene2413	2e0cb890fd8f577fb35cd0697d61e236	1103	ProSitePatterns	PS00178	Aminoacyl-transfer RNA synthetases class-I signature.	55	66	-
tgondii-rna.Reid_tachy.day4.gene1196	5dbd6498869ecea290e82225c8ee4efe	416	ProSitePatterns	PS00939	Ribosomal protein L1e signature.	116	142	-
TGME49_262730	09acbe3914edf99d2fa975d167f84fe8	707	ProSitePatterns	PS00108	Serine/Threonine protein kinases active-site signature.	535	547	-
TGME49_262730	09acbe3914edf99d2fa975d167f84fe8	707	ProSitePatterns	PS00107	Protein kinases ATP-binding region signature.	382	404	-
tgondii-rna.Gregory_ME49_mRNA.hour4.gene724	996f655d6fb4a4cc8f3a4abe01e5279d	493	ProSitePatterns	PS00189	2-oxo acid dehydrogenases acyltransferase component lipoyl binding site.	96	125	-
TGME49_309120	ad48c75a1f3467a17f480bbcd8255915	448	ProSitePatterns	PS00939	Ribosomal protein L1e signature.	148	174	-
tgondii-rna.Gregory_VEG_mRNA.hour4.gene473	b5bd239b0e7665ed7489c26a87dd74ca	221	ProSitePatterns	PS00065	D-isomer specific 2-hydroxyacid dehydrogenases NAD-binding signature.	156	183	-
TGME49_263220	c46e3d7155f1c096b3a8226d178f2732	749	ProSitePatterns	PS00107	Protein kinases ATP-binding region signature.	415	438	-
TGME49_263220	c46e3d7155f1c096b3a8226d178f2732	749	ProSitePatterns	PS00108	Serine/Threonine protein kinases active-site signature.	556	568	-
tgondii-rna.Saeij_Jeroen_strains.CASTELLS.gene90	48df6803362ecb9d0a32e01cff28ffaf	135	ProSitePatterns	PS00529	Ribosomal protein S24e signature.	67	89	-
tgondii-rna.Saeij_Jeroen_strains.FOU.gene2234	b179784216354557c5329d905a0549ce	509	ProSitePatterns	PS00189	2-oxo acid dehydrogenases acyltransferase component lipoyl binding site.	96	125	-
TGME49_263090	00d416d2bb234ace11235daea52d6d36	323	ProSitePatterns	PS00796	14-3-3 proteins signature 1.	111	121	-
TGME49_263090	00d416d2bb234ace11235daea52d6d36	323	ProSitePatterns	PS00797	14-3-3 proteins signature 2.	283	302	-
TGME49_269442	d118b14f59cf2ec858cae4260abd420d	87	ProSitePatterns	PS00018	EF-hand calcium-binding domain.	33	45	-
tgondii-rna.Saeij_Jeroen_strains.COUGAR.gene1934	ee50e4aff13c6b2cfb35a0a9ec24fa73	568	ProSitePatterns	PS01238	GDA1/CD39 family of nucleoside phosphatases signature.	171	186	-
tgondii-rna.Saeij_Jeroen_strains.CEPdelta.gene446	44eb30cb1cee529ef51d4d9c05fee5f7	381	ProSitePatterns	PS00595	Aminotransferases class-V pyridoxal-phosphate attachment site.	200	220	-
tgondii-rna.Boothroyd_oocyst.day4.gene4056	6237eafda828ef0ad514e5003ec281d4	153	ProSitePatterns	PS00170	Cyclophilin-type peptidyl-prolyl cis-trans isomerase signature.	36	53	-
TGME49_278882	f3bc936b215b95ca152002aecd24ca52	696	ProSitePatterns	PS01238	GDA1/CD39 family of nucleoside phosphatases signature.	295	310	-
tgondii-rna.Gregory_ME49_mRNA.hour16.gene6147	b9b6c471d81c742b145d0e2e28b8b472	544	ProSiteProfiles	PS50862	Aminoacyl-transfer RNA synthetases class-II family profile.	235	544	21.638
tgondii-rna.Gregory_ME49_mRNA.hour16.gene2065	e65caa09c3c6778fefb11632be2acc67	224	ProSiteProfiles	PS51352	Thioredoxin domain profile.	2	167	14.249
tgondii-rna.Knoll_Laura_Pittman.chronic_mouse.gene477	84ceff426ec3150a10eb4ec7eb1709c9	563	ProSiteProfiles	PS51463	Glucose-6-phosphate isomerase family profile.	16	560	122.467
tgondii-rna.Saeij_Jeroen_strains.ME49.gene449	fe8234f7b2e51e3ec1008f3c54c8950a	313	ProSiteProfiles	PS51285	AGC-kinase C-terminal domain profile.	261	313	11.685
tgondii-rna.Saeij_Jeroen_strains.ME49.gene449	fe8234f7b2e51e3ec1008f3c54c8950a	313	ProSiteProfiles	PS50011	Protein kinase domain profile.	4	260	48.046
tgondii-rna.Saeij_Jeroen_strains.VAND.gene2101	80acd02834ac2f97c65a66f0fe495b3f	711	ProSiteProfiles	PS50862	Aminoacyl-transfer RNA synthetases class-II family profile.	253	493	24.307
TGME49_295125	4bc6045a70248bcba1036254aa2b8fae	382	ProSiteProfiles	PS50011	Protein kinase domain profile.	68	350	11.835
tgondii-rna.Boothroyd_oocyst.day10.gene830	a471a1b83b31e57c0ba0af9aec466cee	436	ProSiteProfiles	PS50860	Alanyl-transfer RNA synthetases family profile.	1	318	33.197
tgondii-rna.Reid_tachy.day3.gene1112	c9da08727ba8fdddf1db27a7dfc6e3f6	586	ProSiteProfiles	PS50011	Protein kinase domain profile.	240	540	12.839
tgondii-rna.Gregory_ME49_mRNA.hour16.gene3913	d32dd0c958ee84ee46dfb5be2272225f	478	ProSiteProfiles	PS50102	Eukaryotic RNA Recognition Motif (RRM) profile.	188	255	9.269
tgondii-rna.Gregory_ME49_mRNA.hour16.gene3913	d32dd0c958ee84ee46dfb5be2272225f	478	ProSiteProfiles	PS50102	Eukaryotic RNA Recognition Motif (RRM) profile.	249	343	11.264
tgondii-rna.Gregory_VEG_mRNA.hour8.gene4405	7fff89acbf50aec876f4d093e181bc14	216	ProSiteProfiles	PS51418	small GTPase Ran family profile.	5	169	28.269
tgondii-rna.Reid_tachy.day3.gene1643	19a9deb5b34b394d37bef687e46f7fec	530	ProSiteProfiles	PS50088	Ankyrin repeat profile.	261	293	8.897
tgondii-rna.Reid_tachy.day3.gene1643	19a9deb5b34b394d37bef687e46f7fec	530	ProSiteProfiles	PS50088	Ankyrin repeat profile.	122	154	12.182
tgondii-rna.Reid_tachy.day3.gene1643	19a9deb5b34b394d37bef687e46f7fec	530	ProSiteProfiles	PS50088	Ankyrin repeat profile.	155	187	11.381
tgondii-rna.Reid_tachy.day3.gene1643	19a9deb5b34b394d37bef687e46f7fec	530	ProSiteProfiles	PS50297	Ankyrin repeat region circular profile.	88	293	42.229
tgondii-rna.Reid_tachy.day3.gene1643	19a9deb5b34b394d37bef687e46f7fec	530	ProSiteProfiles	PS50088	Ankyrin repeat profile.	188	220	9.164
tgondii-rna.Saeij_Jeroen_strains.MAS.gene107	61371187da1ab5552dc0d9bda3ab1c5d	712	ProSiteProfiles	PS50102	Eukaryotic RNA Recognition Motif (RRM) profile.	329	407	15.204
tgondii-rna.Saeij_Jeroen_strains.MAS.gene107	61371187da1ab5552dc0d9bda3ab1c5d	712	ProSiteProfiles	PS50102	Eukaryotic RNA Recognition Motif (RRM) profile.	188	270	9.934
tgondii-rna.Boothroyd_oocyst.day4.gene1254	a8e0ec0c9077911a0709b70b0cdeba76	167	ProSiteProfiles	PS51385	YjeF N-terminal domain profile.	1	154	25.354
TGME49_283780	5fa1d2672715a9e0b1712966f4c1c09c	661	ProSiteProfiles	PS51463	Glucose-6-phosphate isomerase family profile.	114	658	122.467
tgondii-rna.Saeij_Jeroen_strains.VAND.gene1367	d410bc47aa311678b44c8ce312eef7dd	600	ProSiteProfiles	PS51330	Dihydrofolate reductase (DHFR) domain profile.	1	240	46.172
tgondii-rna.Knoll_Laura_Pittman.acute_mouse.gene1238	1ba8ce6541cb7f97920ebeff1c396d83	377	ProSiteProfiles	PS50030	Ubiquitin-associated domain (UBA) profile.	334	377	12.836
tgondii-rna.Gregory_ME49_mRNA.hour33.gene2883	44c4bba76c3f09ca16f9cdcff4c65c2f	142	ProSiteProfiles	PS50127	Ubiquitin-conjugating enzymes family profile.	33	106	23.941
tgondii-rna.Boothroyd_oocyst.day10.gene4058	3f2fd6a8890efd32b3fd221e9bfc8fb0	306	ProSiteProfiles	PS50088	Ankyrin repeat profile.	238	270	10.553
tgondii-rna.Boothroyd_oocyst.day10.gene4058	3f2fd6a8890efd32b3fd221e9bfc8fb0	306	ProSiteProfiles	PS50088	Ankyrin repeat profile.	271	303	11.194
tgondii-rna.Boothroyd_oocyst.day10.gene4058	3f2fd6a8890efd32b3fd221e9bfc8fb0	306	ProSiteProfiles	PS50297	Ankyrin repeat region circular profile.	168	303	21.588
tgondii-rna.Saeij_Jeroen_strains.DEG.gene2920	5a4cf38f29f1b7bd4e4ecc250a42af5c	117	ProSiteProfiles	PS50059	FKBP-type peptidyl-prolyl cis-trans isomerase domain profile.	23	117	22.38
tgondii-rna.Saeij_Jeroen_strains.CEPdelta.gene1305	f8c5d90a993350574e3454ef13881971	134	ProSiteProfiles	PS50222	EF-hand calcium-binding domain profile.	67	102	13.788
tgondii-rna.Saeij_Jeroen_strains.CEPdelta.gene1305	f8c5d90a993350574e3454ef13881971	134	ProSiteProfiles	PS50222	EF-hand calcium-binding domain profile.	103	134	9.102
tgondii-rna.Saeij_Jeroen_strains.CEPdelta.gene1305	f8c5d90a993350574e3454ef13881971	134	ProSiteProfiles	PS50222	EF-hand calcium-binding domain profile.	2	37	12.672
TGME49_278990	4559327df354ac499ef53362882f3577	479	ProSiteProfiles	PS50920	Solute carrier (Solcar) repeat profile.	385	466	9.512
TGME49_278990	4559327df354ac499ef53362882f3577	479	ProSiteProfiles	PS50920	Solute carrier (Solcar) repeat profile.	281	368	10.027
TGME49_278990	4559327df354ac499ef53362882f3577	479	ProSiteProfiles	PS50920	Solute carrier (Solcar) repeat profile.	184	268	22.384
tgondii-rna.Gregory_ME49_mRNA.hour16.gene379	fcc82adaef79a032ac832518b3d32b2c	334	ProSiteProfiles	PS50920	Solute carrier (Solcar) repeat profile.	39	123	22.384
tgondii-rna.Gregory_ME49_mRNA.hour16.gene379	fcc82adaef79a032ac832518b3d32b2c	334	ProSiteProfiles	PS50920	Solute carrier (Solcar) repeat profile.	136	223	10.027
tgondii-rna.Gregory_ME49_mRNA.hour16.gene379	fcc82adaef79a032ac832518b3d32b2c	334	ProSiteProfiles	PS50920	Solute carrier (Solcar) repeat profile.	240	321	9.512
TGME49_249180	babb24ebe94053b363a239e343d1994c	610	ProSiteProfiles	PS51330	Dihydrofolate reductase (DHFR) domain profile.	4	250	48.089
TGME49_309210	030813a85d73d57b23cc77b715f1d055	402	ProSiteProfiles	PS51352	Thioredoxin domain profile.	180	345	14.249
TGME49_262100	3a1181b934617978c90a2a491c42c894	489	ProSiteProfiles	PS50293	TPR repeat region circular profile.	77	110	6.633
TGME49_262100	3a1181b934617978c90a2a491c42c894	489	ProSiteProfiles	PS50293	TPR repeat region circular profile.	250	324	8.621
tgondii-rna.Gregory_ME49_mRNA.hour33.gene1976	ae38fc7770722ebab79bcf9ab47b766c	99	ProSiteProfiles	PS50053	Ubiquitin domain profile.	1	73	8.633
tgondii-rna.Boothroyd_oocyst.day0.gene2804	325ad4466b676c1e5cb78bac5a89f353	340	ProSiteProfiles	PS51352	Thioredoxin domain profile.	207	328	14.309
TGME49_228360	1b27a80205aba5f35a59a0a1c4e73e52	362	ProSiteProfiles	PS50059	FKBP-type peptidyl-prolyl cis-trans isomerase domain profile.	268	362	22.38
TGME49_319920	c5c02997c160519b44c67ee4a02de76f	669	ProSiteProfiles	PS50968	Biotinyl/lipoyl domain profile.	72	145	14.058
TGME49_259550	11fab2c708a8171569d64ac1f39abaf0	748	ProSiteProfiles	PS50972	Pterin-binding domain profile.	444	720	58.13
TGME49_219850	7cec69b6e6362f554cd2e8c69678db83	830	ProSiteProfiles	PS50862	Aminoacyl-transfer RNA synthetases class-II family profile.	372	612	24.307
tgondii-rna.Saeij_Jeroen_strains.COUGAR.gene964	c846dfc54cbd3341fe39996a85d29a95	298	ProSiteProfiles	PS50053	Ubiquitin domain profile.	1	73	8.633
tgondii-rna.Saeij_Jeroen_strains.COUGAR.gene964	c846dfc54cbd3341fe39996a85d29a95	298	ProSiteProfiles	PS50244	Steroid 5-alpha reductase C-terminal domain profile.	198	273	18.451
tgondii-rna.Gregory_VEG_mRNA.hour4.gene2774	f31a82774629208a00d68266e5580cbe	193	ProSiteProfiles	PS50052	Guanylate kinase-like domain profile.	105	193	24.557
tgondii-rna.Saeij_Jeroen_strains.TgCATBr5.gene3661	dc83d24ff0194413d755c8856d26a07f	279	ProSiteProfiles	PS50800	SAP motif profile.	15	49	13.022
tgondii-rna.Saeij_Jeroen_strains.MAS.gene1830	fbb1f97dc12b0a9561a25181beeeff61	510	ProSiteProfiles	PS50968	Biotinyl/lipoyl domain profile.	72	145	14.058
tgondii-rna.Saeij_Jeroen_strains.CASTELLS.gene588	e2f9f0e78c5ddd66f96367ca077c9152	818	ProSiteProfiles	PS50082	Trp-Asp (WD) repeats profile.	169	202	9.339
tgondii-rna.Saeij_Jeroen_strains.CASTELLS.gene588	e2f9f0e78c5ddd66f96367ca077c9152	818	ProSiteProfiles	PS51396	PUL domain profile.	535	816	19.419
tgondii-rna.Saeij_Jeroen_strains.CASTELLS.gene588	e2f9f0e78c5ddd66f96367ca077c9152	818	ProSiteProfiles	PS50082	Trp-Asp (WD) repeats profile.	264	306	9.706
tgondii-rna.Saeij_Jeroen_strains.CASTELLS.gene588	e2f9f0e78c5ddd66f96367ca077c9152	818	ProSiteProfiles	PS50294	Trp-Asp (WD) repeats circular profile.	30	353	25.918
tgondii-rna.Saeij_Jeroen_strains.CASTELLS.gene588	e2f9f0e78c5ddd66f96367ca077c9152	818	ProSiteProfiles	PS50082	Trp-Asp (WD) repeats profile.	127	168	13.082
tgondii-rna.Saeij_Jeroen_strains.CASTELLS.gene588	e2f9f0e78c5ddd66f96367ca077c9152	818	ProSiteProfiles	PS51394	PFU domain profile.	412	511	31.15
TGME49_202530	545bdeb0bd09b14b50032fde930bbf6f	773	ProSiteProfiles	PS50862	Aminoacyl-transfer RNA synthetases class-II family profile.	464	773	21.638
tgondii-rna.Saeij_Jeroen_strains.FOU.gene1464	cc34e25caf304e83096be4798e0319c5	682	ProSiteProfiles	PS50011	Protein kinase domain profile.	351	659	20.57
TGME49_249650	d497161d4576fd718b58d0c5c65a7642	392	ProSiteProfiles	PS51385	YjeF N-terminal domain profile.	122	330	60.127
TGME49_226030	3fbbecf12184e9047cff7aa996503840	343	ProSiteProfiles	PS50011	Protein kinase domain profile.	34	290	48.046
TGME49_226030	3fbbecf12184e9047cff7aa996503840	343	ProSiteProfiles	PS51285	AGC-kinase C-terminal domain profile.	291	343	11.685
tgondii-rna.Saeij_Jeroen_strains.GUYDOS.gene620	670e2f06a383780fa91153af3766d0e7	486	ProSiteProfiles	PS50293	TPR repeat region circular profile.	74	107	6.633
tgondii-rna.Saeij_Jeroen_strains.GUYDOS.gene620	670e2f06a383780fa91153af3766d0e7	486	ProSiteProfiles	PS50293	TPR repeat region circular profile.	247	321	8.621
tgondii-rna.Gregory_VEG_mRNA.hour16.gene5326	16e198433dd426c6fbc2781586be4ec7	460	ProSiteProfiles	PS50922	TLC domain profile.	93	411	8.844
tgondii-rna.Saeij_Jeroen_strains.COUGAR.gene1938	c04005d542c4a3e3b9dbb4934c88d7e7	674	ProSiteProfiles	PS50972	Pterin-binding domain profile.	370	646	58.13
TGME49_311690	4887843e69713914a2bdea49bc866d46	417	ProSiteProfiles	PS50030	Ubiquitin-associated domain (UBA) profile.	374	417	12.836
TGME49_291950	6b2a58201e2cfa388bc8b137c9e91421	725	ProSiteProfiles	PS50102	Eukaryotic RNA Recognition Motif (RRM) profile.	329	407	15.204
TGME49_291950	6b2a58201e2cfa388bc8b137c9e91421	725	ProSiteProfiles	PS50102	Eukaryotic RNA Recognition Motif (RRM) profile.	188	270	9.934
TGME49_285240	8573d841371478a7b828aa021d9ae786	347	ProSiteProfiles	PS50244	Steroid 5-alpha reductase C-terminal domain profile.	247	322	18.451
TGME49_215785	0d81df65457220accbaebf22e4adacbe	433	ProSiteProfiles	PS50011	Protein kinase domain profile.	253	433	9.574
TGME49_248340	65fafb660fb130ef41696915473edae2	229	ProSiteProfiles	PS51418	small GTPase Ran family profile.	18	182	28.269
tgondii-rna.Gregory_VEG_mRNA.hour16.gene1989	bc8654dfa293c2d5467a4809acc59ffe	476	ProSiteProfiles	PS51463	Glucose-6-phosphate isomerase family profile.	16	476	102.961
TGME49_202870	9951197f2e0fcf9cdba56b7cd45dbcd4	506	ProSiteProfiles	PS50800	SAP motif profile.	242	276	13.022
TGME49_216140	809367cde4344e6bbe0ed1f92f6fa313	563	ProSiteProfiles	PS50088	Ankyrin repeat profile.	242	274	9.164
TGME49_216140	809367cde4344e6bbe0ed1f92f6fa313	563	ProSiteProfiles	PS50088	Ankyrin repeat profile.	176	208	12.182
TGME49_216140	809367cde4344e6bbe0ed1f92f6fa313	563	ProSiteProfiles	PS50088	Ankyrin repeat profile.	209	241	11.381
TGME49_216140	809367cde4344e6bbe0ed1f92f6fa313	563	ProSiteProfiles	PS50088	Ankyrin repeat profile.	315	347	8.897
TGME49_216140	809367cde4344e6bbe0ed1f92f6fa313	563	ProSiteProfiles	PS50297	Ankyrin repeat region circular profile.	142	347	42.229
TGME49_216140	809367cde4344e6bbe0ed1f92f6fa313	563	ProSiteProfiles	PS50293	TPR repeat region circular profile.	421	529	11.248
TGME49_262730	09acbe3914edf99d2fa975d167f84fe8	707	ProSiteProfiles	PS50011	Protein kinase domain profile.	376	684	20.57
tgondii-rna.Gregory_ME49_mRNA.hour4.gene724	996f655d6fb4a4cc8f3a4abe01e5279d	493	ProSiteProfiles	PS50968	Biotinyl/lipoyl domain profile.	72	145	14.058
TGME49_242730	05268d1e90c17efaae5c5df9e3c45ac9	392	ProSiteProfiles	PS50052	Guanylate kinase-like domain profile.	151	334	38.708
TGME49_263220	c46e3d7155f1c096b3a8226d178f2732	749	ProSiteProfiles	PS50011	Protein kinase domain profile.	409	703	28.867
tgondii-rna.Saeij_Jeroen_strains.FOU.gene2234	b179784216354557c5329d905a0549ce	509	ProSiteProfiles	PS50968	Biotinyl/lipoyl domain profile.	72	145	14.058
TGME49_257090	1ea1e9c491017d393a3de0aa46b6360b	359	ProSiteProfiles	PS51151	NAC A/B domain profile.	214	279	14.415
TGME49_269442	d118b14f59cf2ec858cae4260abd420d	87	ProSiteProfiles	PS50222	EF-hand calcium-binding domain profile.	56	87	9.102
TGME49_269442	d118b14f59cf2ec858cae4260abd420d	87	ProSiteProfiles	PS50222	EF-hand calcium-binding domain profile.	20	55	13.788
tgondii-rna.Reid_tachy.day3.gene1131	f9ac479ed5f090f9cf816c95c7cd96f7	275	ProSiteProfiles	PS50011	Protein kinase domain profile.	1	235	18.45
tgondii-rna.Saeij_Jeroen_strains.MAS.gene3140	bd892536170c7561b0cd6b3d55fab2f7	190	ProSiteProfiles	PS51151	NAC A/B domain profile.	45	110	14.415
tgondii-rna.Saeij_Jeroen_strains.GUYDOS.gene2040	014cc6998cfe7cb1c490b984c8ef461c	408	ProSiteProfiles	PS50011	Protein kinase domain profile.	59	404	16.513
tgondii-rna.Saeij_Jeroen_strains.VEG.gene444	eb58459efb619d9cec9ad5657c50006a	578	ProSiteProfiles	PS50011	Protein kinase domain profile.	259	546	12.683
tgondii-rna.Boothroyd_oocyst.day4.gene4056	6237eafda828ef0ad514e5003ec281d4	153	ProSiteProfiles	PS50072	Cyclophilin-type peptidyl-prolyl cis-trans isomerase domain profile.	1	151	36.494
TGME49_264950	647b1a384ae15120777b97944d67bb0c	415	ProSiteProfiles	PS51329	C-CAP/cofactor C-like domain profile.	152	336	16.365
tgondii-rna.Reid_tachy.day4.gene1933	c1ba2fa1a47099313ed842bc2b5aa21f	474	ProSiteProfiles	PS51329	C-CAP/cofactor C-like domain profile.	196	380	16.365
tgondii-rna.Gregory_VEG_mRNA.hour8.gene4310	feadb3404eecd0cd70f42654c34fb564	145	SMART	SM00651	snRNP Sm proteins	1	63	0.0003
tgondii-rna.Knoll_Laura_Pittman.chronic_mouse.gene1190	a61719c26cb346e759d899363f20c5c4	832	SMART	SM00838	Elongation factor G C-terminus	713	802	1.9e-18
tgondii-rna.Knoll_Laura_Pittman.chronic_mouse.gene1190	a61719c26cb346e759d899363f20c5c4	832	SMART	SM00889	Elongation factor G, domain IV	595	711	3.8e-21
tgondii-rna.Saeij_Jeroen_strains.GUYDOS.gene1541	b0c1ff104ead3fa65c7fe6e87a89c60a	105	SMART	SM00883	Chaperonin 10 Kd subunit	8	103	4.5e-32
tgondii-rna.Saeij_Jeroen_strains.ME49.gene449	fe8234f7b2e51e3ec1008f3c54c8950a	313	SMART	SM00220	Serine/Threonine protein kinases, catalytic domain	4	260	2.3e-91
tgondii-rna.Saeij_Jeroen_strains.ME49.gene449	fe8234f7b2e51e3ec1008f3c54c8950a	313	SMART	SM00133	Extension to Ser/Thr-type protein kinases	261	313	0.0054
tgondii-rna.Gregory_ME49_mRNA.hour2.gene1104	dbe573541894437527104be0921b6442	363	SMART	SM00996	S-adenosyl-L-homocysteine hydrolase	1	362	1.1e-170
tgondii-rna.Gregory_ME49_mRNA.hour2.gene1104	dbe573541894437527104be0921b6442	363	SMART	SM00997	S-adenosyl-L-homocysteine hydrolase, NAD binding domain	118	281	3.4e-100
tgondii-rna.Saeij_Jeroen_strains.VAND.gene2101	80acd02834ac2f97c65a66f0fe495b3f	711	SMART	SM00946	Prolyl-tRNA synthetase, C-terminal	623	711	2.1e-32
TGME49_205470	135b7eed2505a9168195e9e75bdaab0c	952	SMART	SM00838	Elongation factor G C-terminus	833	922	1.9e-18
TGME49_205470	135b7eed2505a9168195e9e75bdaab0c	952	SMART	SM00889	Elongation factor G, domain IV	715	831	3.8e-21
TGME49_263530	f73d29e6d634f063d3c276ffb000ab42	127	SMART	SM00883	Chaperonin 10 Kd subunit	30	125	4.5e-32
tgondii-rna.Boothroyd_oocyst.day10.gene830	a471a1b83b31e57c0ba0af9aec466cee	436	SMART	SM00863	Threonyl and Alanyl tRNA synthetase second additional domain	244	305	2.9e-15
tgondii-rna.Gregory_ME49_mRNA.hour16.gene3913	d32dd0c958ee84ee46dfb5be2272225f	478	SMART	SM00360	RNA recognition motif	189	339	7e-06
tgondii-rna.Gregory_ME49_mRNA.hour16.gene3913	d32dd0c958ee84ee46dfb5be2272225f	478	SMART	SM00360	RNA recognition motif	373	460	5.4
tgondii-rna.Saeij_Jeroen_strains.B41.gene2757	b6728a4f815ff3b6712f82bb96ab2ddf	266	SMART	SM00101	14-3-3 homologues	9	257	6.6e-204
tgondii-rna.Gregory_VEG_mRNA.hour8.gene4405	7fff89acbf50aec876f4d093e181bc14	216	SMART	SM00175	Rab subfamily of small GTPases	12	172	1.2e-29
tgondii-rna.Gregory_VEG_mRNA.hour8.gene4405	7fff89acbf50aec876f4d093e181bc14	216	SMART	SM00177	ARF-like small GTPases; ARF, ADP-ribosylation factor	1	173	0.0038
tgondii-rna.Gregory_VEG_mRNA.hour8.gene4405	7fff89acbf50aec876f4d093e181bc14	216	SMART	SM00176	Ran (Ras-related nuclear proteins) /TC4 subfamily of small GTPases	17	216	3.4e-132
tgondii-rna.Gregory_VEG_mRNA.hour8.gene4405	7fff89acbf50aec876f4d093e181bc14	216	SMART	SM00173	Ras subfamily of RAS small GTPases	9	172	2.2e-19
tgondii-rna.Gregory_VEG_mRNA.hour8.gene4405	7fff89acbf50aec876f4d093e181bc14	216	SMART	SM00174	Rho (Ras homology) subfamily of Ras-like small GTPases	14	172	5.9e-10
tgondii-rna.Reid_tachy.day3.gene1643	19a9deb5b34b394d37bef687e46f7fec	530	SMART	SM00248	ankyrin repeats	122	151	0.0011
tgondii-rna.Reid_tachy.day3.gene1643	19a9deb5b34b394d37bef687e46f7fec	530	SMART	SM00248	ankyrin repeats	88	117	12
tgondii-rna.Reid_tachy.day3.gene1643	19a9deb5b34b394d37bef687e46f7fec	530	SMART	SM00248	ankyrin repeats	261	290	0.081
tgondii-rna.Reid_tachy.day3.gene1643	19a9deb5b34b394d37bef687e46f7fec	530	SMART	SM00248	ankyrin repeats	155	184	7.4e-05
tgondii-rna.Reid_tachy.day3.gene1643	19a9deb5b34b394d37bef687e46f7fec	530	SMART	SM00248	ankyrin repeats	188	217	0.26
tgondii-rna.Reid_tachy.day3.gene1643	19a9deb5b34b394d37bef687e46f7fec	530	SMART	SM00248	ankyrin repeats	228	257	430
tgondii-rna.Reid_tachy.day3.gene1643	19a9deb5b34b394d37bef687e46f7fec	530	SMART	SM00248	ankyrin repeats	293	322	200
tgondii-rna.Saeij_Jeroen_strains.MAS.gene107	61371187da1ab5552dc0d9bda3ab1c5d	712	SMART	SM00360	RNA recognition motif	330	403	2.1e-13
tgondii-rna.Saeij_Jeroen_strains.MAS.gene107	61371187da1ab5552dc0d9bda3ab1c5d	712	SMART	SM00360	RNA recognition motif	437	524	5.4
tgondii-rna.Saeij_Jeroen_strains.MAS.gene107	61371187da1ab5552dc0d9bda3ab1c5d	712	SMART	SM00360	RNA recognition motif	189	266	0.13
tgondii-rna.Knoll_Laura_Pittman.acute_mouse.gene1238	1ba8ce6541cb7f97920ebeff1c396d83	377	SMART	SM00580	domain in protein kinases, N-glycanases and other nuclear proteins	193	256	4.6e-05
tgondii-rna.Knoll_Laura_Pittman.acute_mouse.gene1238	1ba8ce6541cb7f97920ebeff1c396d83	377	SMART	SM00165	Ubiquitin associated domain	339	377	3.6e-06
tgondii-rna.Gregory_ME49_mRNA.hour33.gene2883	44c4bba76c3f09ca16f9cdcff4c65c2f	142	SMART	SM00212	Ubiquitin-conjugating enzyme E2, catalytic domain homologues	14	135	3.3e-17
tgondii-rna.Boothroyd_oocyst.day10.gene4058	3f2fd6a8890efd32b3fd221e9bfc8fb0	306	SMART	SM00248	ankyrin repeats	238	267	0.43
tgondii-rna.Boothroyd_oocyst.day10.gene4058	3f2fd6a8890efd32b3fd221e9bfc8fb0	306	SMART	SM00248	ankyrin repeats	271	300	0.00051
tgondii-rna.Saeij_Jeroen_strains.CEPdelta.gene1305	f8c5d90a993350574e3454ef13881971	134	SMART	SM00054	EF-hand, calcium binding motif	107	133	4.2
tgondii-rna.Saeij_Jeroen_strains.CEPdelta.gene1305	f8c5d90a993350574e3454ef13881971	134	SMART	SM00054	EF-hand, calcium binding motif	6	34	0.0006
tgondii-rna.Saeij_Jeroen_strains.CEPdelta.gene1305	f8c5d90a993350574e3454ef13881971	134	SMART	SM00054	EF-hand, calcium binding motif	71	99	0.013
tgondii-rna.Boothroyd_oocyst.day4.gene2409	e62d7e921318dffc4f09e2538dba3909	394	SMART	SM00382	ATPases associated with a variety of cellular activities	208	356	1.3e-10
TGME49_262100	3a1181b934617978c90a2a491c42c894	489	SMART	SM00028	Tetratricopeptide repeats	250	283	0.74
TGME49_262100	3a1181b934617978c90a2a491c42c894	489	SMART	SM00028	Tetratricopeptide repeats	77	110	54
TGME49_262100	3a1181b934617978c90a2a491c42c894	489	SMART	SM00028	Tetratricopeptide repeats	291	324	310
TGME49_226410	dcd7e90af2480605e5e664ba23627dd2	328	SMART	SM00888	EF-1 guanine nucleotide exchange domain	214	328	1.3e-21
TGME49_293690	9a4243e81ac3b294ff1c7fdc4a23bce2	165	SMART	SM00392	Profilin	1	165	1.5e-05
TGME49_219850	7cec69b6e6362f554cd2e8c69678db83	830	SMART	SM00946	Prolyl-tRNA synthetase, C-terminal	742	830	2.1e-32
tgondii-rna.Saeij_Jeroen_strains.TgCATBr5.gene3661	dc83d24ff0194413d755c8856d26a07f	279	SMART	SM00513	Putative DNA-binding (bihelical) motif predicted to be involved in chromosomal organisation	15	49	3.1e-13
tgondii-rna.Saeij_Jeroen_strains.CASTELLS.gene588	e2f9f0e78c5ddd66f96367ca077c9152	818	SMART	SM00320	WD40 repeats	120	159	7.8e-06
tgondii-rna.Saeij_Jeroen_strains.CASTELLS.gene588	e2f9f0e78c5ddd66f96367ca077c9152	818	SMART	SM00320	WD40 repeats	162	200	0.0067
tgondii-rna.Saeij_Jeroen_strains.CASTELLS.gene588	e2f9f0e78c5ddd66f96367ca077c9152	818	SMART	SM00320	WD40 repeats	202	255	1.3
tgondii-rna.Saeij_Jeroen_strains.CASTELLS.gene588	e2f9f0e78c5ddd66f96367ca077c9152	818	SMART	SM00320	WD40 repeats	307	344	0.26
tgondii-rna.Saeij_Jeroen_strains.CASTELLS.gene588	e2f9f0e78c5ddd66f96367ca077c9152	818	SMART	SM00320	WD40 repeats	3	61	0.36
tgondii-rna.Saeij_Jeroen_strains.CASTELLS.gene588	e2f9f0e78c5ddd66f96367ca077c9152	818	SMART	SM00320	WD40 repeats	257	297	3.2e-05
tgondii-rna.Saeij_Jeroen_strains.FOU.gene1464	cc34e25caf304e83096be4798e0319c5	682	SMART	SM00220	Serine/Threonine protein kinases, catalytic domain	351	659	4.2e-07
tgondii-rna.Boothroyd_oocyst.day10.gene4629	9ca889a2e11ff148c623614f4d6ab181	321	SMART	SM00332	Serine/threonine phosphatases, family 2C, catalytic domain	8	315	1.2e-45
TGME49_226030	3fbbecf12184e9047cff7aa996503840	343	SMART	SM00220	Serine/Threonine protein kinases, catalytic domain	34	290	2.3e-91
TGME49_226030	3fbbecf12184e9047cff7aa996503840	343	SMART	SM00133	Extension to Ser/Thr-type protein kinases	291	343	0.0054
tgondii-rna.Saeij_Jeroen_strains.GUYDOS.gene620	670e2f06a383780fa91153af3766d0e7	486	SMART	SM00028	Tetratricopeptide repeats	288	321	310
tgondii-rna.Saeij_Jeroen_strains.GUYDOS.gene620	670e2f06a383780fa91153af3766d0e7	486	SMART	SM00028	Tetratricopeptide repeats	74	107	54
tgondii-rna.Saeij_Jeroen_strains.GUYDOS.gene620	670e2f06a383780fa91153af3766d0e7	486	SMART	SM00028	Tetratricopeptide repeats	247	280	0.74
tgondii-rna.Saeij_Jeroen_strains.CASTELLS.gene1198	ea91a162d5d1d8b73aac266862be38e6	743	SMART	SM00581	proline-rich domain in spliceosome associated proteins	388	441	5.3e-20
TGME49_311690	4887843e69713914a2bdea49bc866d46	417	SMART	SM00165	Ubiquitin associated domain	379	417	3.6e-06
TGME49_311690	4887843e69713914a2bdea49bc866d46	417	SMART	SM00580	domain in protein kinases, N-glycanases and other nuclear proteins	233	296	4.6e-05
tgondii-rna.Saeij_Jeroen_strains.ME49.gene2340	e7dd280a22bec7c85c1ba08b6bb488aa	242	SMART	SM00888	EF-1 guanine nucleotide exchange domain	128	242	1.3e-21
TGME49_314740	3e84ec37efae3f15c8c055c7d2057aa1	758	SMART	SM00581	proline-rich domain in spliceosome associated proteins	403	456	5.3e-20
TGME49_291950	6b2a58201e2cfa388bc8b137c9e91421	725	SMART	SM00360	RNA recognition motif	330	403	2.1e-13
TGME49_291950	6b2a58201e2cfa388bc8b137c9e91421	725	SMART	SM00360	RNA recognition motif	189	266	0.13
TGME49_291950	6b2a58201e2cfa388bc8b137c9e91421	725	SMART	SM00360	RNA recognition motif	450	537	5.4
TGME49_300280	45bda44c8553d827eb1e1e7ef5518f2a	169	SMART	SM00651	snRNP Sm proteins	6	87	3.6e-18
tgondii-rna.Saeij_Jeroen_strains.B41.gene662	e864b5b1eef52e4eba7714f2b0085ee4	469	SMART	SM00232	JAB/MPN domain	232	366	1.3e-21
TGME49_248340	65fafb660fb130ef41696915473edae2	229	SMART	SM00177	ARF-like small GTPases; ARF, ADP-ribosylation factor	14	186	0.0038
TGME49_248340	65fafb660fb130ef41696915473edae2	229	SMART	SM00173	Ras subfamily of RAS small GTPases	22	185	2.2e-19
TGME49_248340	65fafb660fb130ef41696915473edae2	229	SMART	SM00174	Rho (Ras homology) subfamily of Ras-like small GTPases	27	185	5.9e-10
TGME49_248340	65fafb660fb130ef41696915473edae2	229	SMART	SM00175	Rab subfamily of small GTPases	25	185	1.2e-29
TGME49_248340	65fafb660fb130ef41696915473edae2	229	SMART	SM00176	Ran (Ras-related nuclear proteins) /TC4 subfamily of small GTPases	30	229	3.4e-132
TGME49_202870	9951197f2e0fcf9cdba56b7cd45dbcd4	506	SMART	SM00513	Putative DNA-binding (bihelical) motif predicted to be involved in chromosomal organisation	242	276	3.1e-13
TGME49_216140	809367cde4344e6bbe0ed1f92f6fa313	563	SMART	SM00028	Tetratricopeptide repeats	421	454	47
TGME49_216140	809367cde4344e6bbe0ed1f92f6fa313	563	SMART	SM00028	Tetratricopeptide repeats	462	495	4.7
TGME49_216140	809367cde4344e6bbe0ed1f92f6fa313	563	SMART	SM00248	ankyrin repeats	142	171	12
TGME49_216140	809367cde4344e6bbe0ed1f92f6fa313	563	SMART	SM00248	ankyrin repeats	282	311	430
TGME49_216140	809367cde4344e6bbe0ed1f92f6fa313	563	SMART	SM00248	ankyrin repeats	242	271	0.26
TGME49_216140	809367cde4344e6bbe0ed1f92f6fa313	563	SMART	SM00248	ankyrin repeats	315	344	0.081
TGME49_216140	809367cde4344e6bbe0ed1f92f6fa313	563	SMART	SM00248	ankyrin repeats	209	238	7.4e-05
TGME49_216140	809367cde4344e6bbe0ed1f92f6fa313	563	SMART	SM00248	ankyrin repeats	176	205	0.0011
TGME49_216140	809367cde4344e6bbe0ed1f92f6fa313	563	SMART	SM00248	ankyrin repeats	347	376	200
tgondii-rna.Reid_tachy.day4.gene1416	9a265d2f1f4e825c8376e544ff5b2a32	642	SMART	SM00382	ATPases associated with a variety of cellular activities	74	210	3.5e-24
tgondii-rna.Reid_tachy.day4.gene1416	9a265d2f1f4e825c8376e544ff5b2a32	642	SMART	SM00382	ATPases associated with a variety of cellular activities	347	486	3.3e-21
TGME49_262730	09acbe3914edf99d2fa975d167f84fe8	707	SMART	SM00220	Serine/Threonine protein kinases, catalytic domain	376	684	4.2e-07
TGME49_242730	05268d1e90c17efaae5c5df9e3c45ac9	392	SMART	SM00072	Guanylate kinase homologues.	150	337	5.7e-66
TGME49_263220	c46e3d7155f1c096b3a8226d178f2732	749	SMART	SM00220	Serine/Threonine protein kinases, catalytic domain	409	703	3.4e-12
TGME49_249390	990cd47bc1b787ac92d26a64cb240108	1206	SMART	SM00839	Glutamate/Leucine/Phenylalanine/Valine dehydrogenase	823	1093	4.6e-70
TGME49_263090	00d416d2bb234ace11235daea52d6d36	323	SMART	SM00101	14-3-3 homologues	66	314	6.6e-204
TGME49_269442	d118b14f59cf2ec858cae4260abd420d	87	SMART	SM00054	EF-hand, calcium binding motif	60	86	4.2
TGME49_269442	d118b14f59cf2ec858cae4260abd420d	87	SMART	SM00054	EF-hand, calcium binding motif	24	52	0.013
tgondii-rna.Gregory_VEG_mRNA.hour8.gene2576	0020dedc96a4ca4c87df8a33a52b7572	142	SMART	SM00727	Heat shock chaperonin-binding motif.	32	72	0.00052
tgondii-rna.Reid_tachy.day3.gene1131	f9ac479ed5f090f9cf816c95c7cd96f7	275	SMART	SM00220	Serine/Threonine protein kinases, catalytic domain	2	250	4.8e-05
tgondii-rna.Saeij_Jeroen_strains.CASTELLS.gene659	607bd3195fa9199be0981876589541f4	1113	SMART	SM00839	Glutamate/Leucine/Phenylalanine/Valine dehydrogenase	730	1000	4.6e-70
tgondii-rna.Saeij_Jeroen_strains.GUYDOS.gene2040	014cc6998cfe7cb1c490b984c8ef461c	408	SMART	SM00220	Serine/Threonine protein kinases, catalytic domain	120	405	0.0022
tgondii-rna.Saeij_Jeroen_strains.CASTELLS.gene1527	d8f964e006969a7fa34763162e3b04f4	163	SMART	SM00392	Profilin	1	163	2.3e-06
tgondii-rna.Saeij_Jeroen_strains.GUYKOE.gene8	786a1959e2540a0c72ec90b5f8c0d530	1162	SUPERFAMILY	SSF47323		850	996	2.06e-18
tgondii-rna.Saeij_Jeroen_strains.GUYKOE.gene8	786a1959e2540a0c72ec90b5f8c0d530	1162	SUPERFAMILY	SSF52374		582	839	7.85e-89
tgondii-rna.Saeij_Jeroen_strains.GUYKOE.gene8	786a1959e2540a0c72ec90b5f8c0d530	1162	SUPERFAMILY	SSF52374		171	265	7.85e-89
tgondii-rna.Saeij_Jeroen_strains.GUYKOE.gene8	786a1959e2540a0c72ec90b5f8c0d530	1162	SUPERFAMILY	SSF52374		17	111	7.85e-89
tgondii-rna.Saeij_Jeroen_strains.GUYKOE.gene8	786a1959e2540a0c72ec90b5f8c0d530	1162	SUPERFAMILY	SSF50677		306	342	9.84e-21
tgondii-rna.Saeij_Jeroen_strains.GUYKOE.gene8	786a1959e2540a0c72ec90b5f8c0d530	1162	SUPERFAMILY	SSF50677		381	484	9.84e-21
tgondii-rna.Saeij_Jeroen_strains.GUYKOE.gene8	786a1959e2540a0c72ec90b5f8c0d530	1162	SUPERFAMILY	SSF50677		543	579	9.84e-21
tgondii-rna.Gregory_ME49_mRNA.hour16.gene6147	b9b6c471d81c742b145d0e2e28b8b472	544	SUPERFAMILY	SSF55681		214	539	4.58e-90
tgondii-rna.Gregory_ME49_mRNA.hour16.gene6147	b9b6c471d81c742b145d0e2e28b8b472	544	SUPERFAMILY	SSF50249		69	191	8.57e-27
tgondii-rna.Gregory_ME49_mRNA.hour16.gene2065	e65caa09c3c6778fefb11632be2acc67	224	SUPERFAMILY	SSF52833		1	218	5e-62
tgondii-rna.Gregory_VEG_mRNA.hour8.gene4310	feadb3404eecd0cd70f42654c34fb564	145	SUPERFAMILY	SSF50182		2	118	2.77e-14
tgondii-rna.Boothroyd_oocyst.day10.gene3196	5397d9ae091258ecd49d64bb1d1410ce	152	SUPERFAMILY	SSF46950		52	138	5.62e-24
tgondii-rna.Knoll_Laura_Pittman.chronic_mouse.gene1190	a61719c26cb346e759d899363f20c5c4	832	SUPERFAMILY	SSF54211		551	714	3.03e-64
tgondii-rna.Knoll_Laura_Pittman.chronic_mouse.gene1190	a61719c26cb346e759d899363f20c5c4	832	SUPERFAMILY	SSF54980		474	549	1.22e-21
tgondii-rna.Knoll_Laura_Pittman.chronic_mouse.gene1190	a61719c26cb346e759d899363f20c5c4	832	SUPERFAMILY	SSF52540		4	333	1.01e-106
tgondii-rna.Knoll_Laura_Pittman.chronic_mouse.gene1190	a61719c26cb346e759d899363f20c5c4	832	SUPERFAMILY	SSF50447		334	468	3.76e-42
tgondii-rna.Knoll_Laura_Pittman.chronic_mouse.gene1190	a61719c26cb346e759d899363f20c5c4	832	SUPERFAMILY	SSF54980		716	829	9.71e-33
tgondii-rna.Saeij_Jeroen_strains.GUYDOS.gene1541	b0c1ff104ead3fa65c7fe6e87a89c60a	105	SUPERFAMILY	SSF50129		7	104	2.94e-25
tgondii-rna.Knoll_Laura_Pittman.chronic_mouse.gene477	84ceff426ec3150a10eb4ec7eb1709c9	563	SUPERFAMILY	SSF53697		17	557	1.62e-178
tgondii-rna.Saeij_Jeroen_strains.ME49.gene449	fe8234f7b2e51e3ec1008f3c54c8950a	313	SUPERFAMILY	SSF56112		2	309	4.99e-91
tgondii-rna.Gregory_ME49_mRNA.hour2.gene1104	dbe573541894437527104be0921b6442	363	SUPERFAMILY	SSF52283		70	117	6.8e-56
tgondii-rna.Gregory_ME49_mRNA.hour2.gene1104	dbe573541894437527104be0921b6442	363	SUPERFAMILY	SSF52283		282	363	6.8e-56
tgondii-rna.Gregory_ME49_mRNA.hour2.gene1104	dbe573541894437527104be0921b6442	363	SUPERFAMILY	SSF52283		4	28	6.8e-56
tgondii-rna.Gregory_ME49_mRNA.hour2.gene1104	dbe573541894437527104be0921b6442	363	SUPERFAMILY	SSF51735		118	281	4.5e-76
tgondii-rna.Saeij_Jeroen_strains.VAND.gene2101	80acd02834ac2f97c65a66f0fe495b3f	711	SUPERFAMILY	SSF64586		619	711	1.08e-18
tgondii-rna.Saeij_Jeroen_strains.VAND.gene2101	80acd02834ac2f97c65a66f0fe495b3f	711	SUPERFAMILY	SSF52954		488	614	1.18e-33
tgondii-rna.Saeij_Jeroen_strains.VAND.gene2101	80acd02834ac2f97c65a66f0fe495b3f	711	SUPERFAMILY	SSF55826		19	177	2.62e-31
tgondii-rna.Saeij_Jeroen_strains.VAND.gene2101	80acd02834ac2f97c65a66f0fe495b3f	711	SUPERFAMILY	SSF55681		221	487	6.47e-79
TGME49_204400	3cff98a015a0f5ea202e5efaa224fe59	577	SUPERFAMILY	SSF52540		147	430	3.9e-98
TGME49_204400	3cff98a015a0f5ea202e5efaa224fe59	577	SUPERFAMILY	SSF47917		433	543	1.33e-40
TGME49_204400	3cff98a015a0f5ea202e5efaa224fe59	577	SUPERFAMILY	SSF50615		61	145	6.8e-28
tgondii-rna.Saeij_Jeroen_strains.CASTELLS.gene3498	b00c7a7ecd5264a7c6f6d894b991c73d	565	SUPERFAMILY	SSF50615		61	145	6.54e-28
tgondii-rna.Saeij_Jeroen_strains.CASTELLS.gene3498	b00c7a7ecd5264a7c6f6d894b991c73d	565	SUPERFAMILY	SSF47917		433	558	6.28e-45
tgondii-rna.Saeij_Jeroen_strains.CASTELLS.gene3498	b00c7a7ecd5264a7c6f6d894b991c73d	565	SUPERFAMILY	SSF52540		147	430	3.54e-98
tgondii-rna.Boothroyd_oocyst.day4.gene1248	ff76e9ce8063b37e86887be63e4680e2	294	SUPERFAMILY	SSF50447		75	204	4.57e-32
tgondii-rna.Boothroyd_oocyst.day4.gene1248	ff76e9ce8063b37e86887be63e4680e2	294	SUPERFAMILY	SSF52540		1	93	4.21e-14
tgondii-rna.Boothroyd_oocyst.day4.gene1248	ff76e9ce8063b37e86887be63e4680e2	294	SUPERFAMILY	SSF50465		170	273	9.05e-44
TGME49_205470	135b7eed2505a9168195e9e75bdaab0c	952	SUPERFAMILY	SSF54980		836	949	1.19e-32
TGME49_205470	135b7eed2505a9168195e9e75bdaab0c	952	SUPERFAMILY	SSF54211		671	834	3.79e-64
TGME49_205470	135b7eed2505a9168195e9e75bdaab0c	952	SUPERFAMILY	SSF54980		594	669	1.47e-21
TGME49_205470	135b7eed2505a9168195e9e75bdaab0c	952	SUPERFAMILY	SSF50447		454	588	4.64e-42
TGME49_205470	135b7eed2505a9168195e9e75bdaab0c	952	SUPERFAMILY	SSF52540		124	453	1.33e-106
TGME49_295125	4bc6045a70248bcba1036254aa2b8fae	382	SUPERFAMILY	SSF56112		187	352	1.29e-13
TGME49_268860	ac9e6c02926a0f7f021041e23edc048b	444	SUPERFAMILY	SSF54826		4	145	5.02e-52
TGME49_268860	ac9e6c02926a0f7f021041e23edc048b	444	SUPERFAMILY	SSF51604		149	442	2.31e-120
TGME49_263530	f73d29e6d634f063d3c276ffb000ab42	127	SUPERFAMILY	SSF50129		29	126	5.89e-25
TGME49_304710	94fc194cc5aefe902e2eb0519f280d3a	814	SUPERFAMILY	SSF53137		527	658	6.54e-47
TGME49_304710	94fc194cc5aefe902e2eb0519f280d3a	814	SUPERFAMILY	SSF55315		660	802	2.8e-47
TGME49_304710	94fc194cc5aefe902e2eb0519f280d3a	814	SUPERFAMILY	SSF55481		392	524	5.89e-56
tgondii-rna.Saeij_Jeroen_strains.WTD3.gene1818	fe97f7e12389395216324001dddaf8ac	563	SUPERFAMILY	SSF52949		41	245	1.12e-09
tgondii-rna.Saeij_Jeroen_strains.WTD3.gene1818	fe97f7e12389395216324001dddaf8ac	563	SUPERFAMILY	SSF53187		241	558	4.6e-111
tgondii-rna.Boothroyd_oocyst.day10.gene830	a471a1b83b31e57c0ba0af9aec466cee	436	SUPERFAMILY	SSF50447		31	102	1.59e-14
tgondii-rna.Boothroyd_oocyst.day10.gene830	a471a1b83b31e57c0ba0af9aec466cee	436	SUPERFAMILY	SSF55186		170	312	1.31e-28
tgondii-rna.Reid_tachy.day3.gene1112	c9da08727ba8fdddf1db27a7dfc6e3f6	586	SUPERFAMILY	SSF56112		294	538	2.83e-16
tgondii-rna.Gregory_ME49_mRNA.hour16.gene3913	d32dd0c958ee84ee46dfb5be2272225f	478	SUPERFAMILY	SSF54928		403	463	1.49e-06
tgondii-rna.Gregory_ME49_mRNA.hour16.gene3913	d32dd0c958ee84ee46dfb5be2272225f	478	SUPERFAMILY	SSF54928		187	344	9.56e-21
tgondii-rna.Saeij_Jeroen_strains.B41.gene2757	b6728a4f815ff3b6712f82bb96ab2ddf	266	SUPERFAMILY	SSF48445		9	246	1.22e-97
tgondii-rna.Gregory_VEG_mRNA.hour8.gene4405	7fff89acbf50aec876f4d093e181bc14	216	SUPERFAMILY	SSF52540		11	180	3.6e-50
tgondii-rna.Reid_tachy.day3.gene1643	19a9deb5b34b394d37bef687e46f7fec	530	SUPERFAMILY	SSF48452		359	434	2.92e-07
tgondii-rna.Reid_tachy.day3.gene1643	19a9deb5b34b394d37bef687e46f7fec	530	SUPERFAMILY	SSF48403		79	316	2.41e-50
tgondii-rna.Knoll_Laura_Pittman.chronic_mouse.gene1056	4f53d296275dc926790ae133acf67a9f	350	SUPERFAMILY	SSF56655		9	328	9.29e-105
tgondii-rna.Boothroyd_oocyst.day10.gene778	1fb8788832436d719783870d72186a90	534	SUPERFAMILY	SSF56300		220	357	7.29e-34
tgondii-rna.Boothroyd_oocyst.day10.gene778	1fb8788832436d719783870d72186a90	534	SUPERFAMILY	SSF56300		17	152	7.29e-34
tgondii-rna.Saeij_Jeroen_strains.MAS.gene107	61371187da1ab5552dc0d9bda3ab1c5d	712	SUPERFAMILY	SSF54928		188	272	2.42e-10
tgondii-rna.Saeij_Jeroen_strains.MAS.gene107	61371187da1ab5552dc0d9bda3ab1c5d	712	SUPERFAMILY	SSF54928		459	527	1.02e-22
tgondii-rna.Saeij_Jeroen_strains.MAS.gene107	61371187da1ab5552dc0d9bda3ab1c5d	712	SUPERFAMILY	SSF54928		325	417	1.02e-22
tgondii-rna.Boothroyd_oocyst.day4.gene1254	a8e0ec0c9077911a0709b70b0cdeba76	167	SUPERFAMILY	SSF64153		34	163	7.06e-29
TGME49_283780	5fa1d2672715a9e0b1712966f4c1c09c	661	SUPERFAMILY	SSF53697		114	655	2.63e-178
tgondii-rna.Saeij_Jeroen_strains.VAND.gene1367	d410bc47aa311678b44c8ce312eef7dd	600	SUPERFAMILY	SSF55831		283	600	2.09e-134
tgondii-rna.Saeij_Jeroen_strains.VAND.gene1367	d410bc47aa311678b44c8ce312eef7dd	600	SUPERFAMILY	SSF53597		1	175	1.7e-45
tgondii-rna.Saeij_Jeroen_strains.VAND.gene1367	d410bc47aa311678b44c8ce312eef7dd	600	SUPERFAMILY	SSF53597		211	241	1.7e-45
tgondii-rna.Knoll_Laura_Pittman.acute_mouse.gene1238	1ba8ce6541cb7f97920ebeff1c396d83	377	SUPERFAMILY	SSF143503		189	251	1.57e-10
tgondii-rna.Knoll_Laura_Pittman.acute_mouse.gene1238	1ba8ce6541cb7f97920ebeff1c396d83	377	SUPERFAMILY	SSF46934		328	377	1.19e-11
tgondii-rna.Gregory_ME49_mRNA.hour33.gene2883	44c4bba76c3f09ca16f9cdcff4c65c2f	142	SUPERFAMILY	SSF54495		23	109	3.54e-29
tgondii-rna.Saeij_Jeroen_strains.DEG.gene1521	1d9895efe21c055bd653b0a967bb8948	364	SUPERFAMILY	SSF51569		34	361	1.99e-107
tgondii-rna.Boothroyd_oocyst.day10.gene4058	3f2fd6a8890efd32b3fd221e9bfc8fb0	306	SUPERFAMILY	SSF48403		166	301	3.42e-21
TGME49_215460	10b731792aceb299ef27808d604607d6	267	SUPERFAMILY	SSF54189		140	235	2.7e-28
TGME49_229360	b92c8512366c28084ff685d80f5c7d10	550	SUPERFAMILY	SSF51569		213	547	6.49e-106
tgondii-rna.Saeij_Jeroen_strains.CASTELLS.gene1863	cef2f46836e4385e6b7aad52c14c3659	134	SUPERFAMILY	SSF50104		6	96	6.02e-22
tgondii-rna.Saeij_Jeroen_strains.DEG.gene2920	5a4cf38f29f1b7bd4e4ecc250a42af5c	117	SUPERFAMILY	SSF54534		6	116	5.11e-27
tgondii-rna.Saeij_Jeroen_strains.CEPdelta.gene1305	f8c5d90a993350574e3454ef13881971	134	SUPERFAMILY	SSF47473		6	133	2.23e-33
TGME49_278990	4559327df354ac499ef53362882f3577	479	SUPERFAMILY	SSF103506		184	461	2.62e-50
TGME49_231940	afa39adddce0c8db9146b424248226f7	338	SUPERFAMILY	SSF69572		170	263	1.96e-52
TGME49_231940	afa39adddce0c8db9146b424248226f7	338	SUPERFAMILY	SSF69572		15	133	1.96e-52
tgondii-rna.Gregory_ME49_mRNA.hour16.gene379	fcc82adaef79a032ac832518b3d32b2c	334	SUPERFAMILY	SSF103506		39	316	8.5e-51
TGME49_249180	babb24ebe94053b363a239e343d1994c	610	SUPERFAMILY	SSF53597		2	185	8.9e-49
TGME49_249180	babb24ebe94053b363a239e343d1994c	610	SUPERFAMILY	SSF53597		221	251	8.9e-49
TGME49_249180	babb24ebe94053b363a239e343d1994c	610	SUPERFAMILY	SSF55831		293	610	2.22e-134
TGME49_309210	030813a85d73d57b23cc77b715f1d055	402	SUPERFAMILY	SSF52833		179	396	3.42e-61
tgondii-rna.Boothroyd_oocyst.day4.gene2409	e62d7e921318dffc4f09e2538dba3909	394	SUPERFAMILY	SSF81923		11	165	2.85e-30
tgondii-rna.Boothroyd_oocyst.day4.gene2409	e62d7e921318dffc4f09e2538dba3909	394	SUPERFAMILY	SSF52540		169	393	9.63e-65
TGME49_262100	3a1181b934617978c90a2a491c42c894	489	SUPERFAMILY	SSF48452		76	111	7.21e-10
TGME49_262100	3a1181b934617978c90a2a491c42c894	489	SUPERFAMILY	SSF48452		239	324	7.21e-10
tgondii-rna.Gregory_ME49_mRNA.hour33.gene1976	ae38fc7770722ebab79bcf9ab47b766c	99	SUPERFAMILY	SSF54236		1	72	1.22e-11
tgondii-rna.Boothroyd_oocyst.day4.gene2477	fa86878616ea6cb5c3ae639c4072f560	56	SUPERFAMILY	SSF57829		26	54	5.68e-11
tgondii-rna.Gregory_ME49_mRNA.hour16.gene5860	a2678db1a4b5278572d32fa7a06b2648	444	SUPERFAMILY	SSF51604		149	441	2.97e-122
tgondii-rna.Gregory_ME49_mRNA.hour16.gene5860	a2678db1a4b5278572d32fa7a06b2648	444	SUPERFAMILY	SSF54826		4	143	2.06e-53
tgondii-rna.Saeij_Jeroen_strains.BOF.gene1389	58e2d94f630bfbe8a986eed784d9cc93	494	SUPERFAMILY	SSF53187		266	481	2.51e-97
tgondii-rna.Saeij_Jeroen_strains.BOF.gene1389	58e2d94f630bfbe8a986eed784d9cc93	494	SUPERFAMILY	SSF53187		18	102	2.51e-97
tgondii-rna.Saeij_Jeroen_strains.BOF.gene1389	58e2d94f630bfbe8a986eed784d9cc93	494	SUPERFAMILY	SSF101821		236	266	8.97e-32
tgondii-rna.Saeij_Jeroen_strains.BOF.gene1389	58e2d94f630bfbe8a986eed784d9cc93	494	SUPERFAMILY	SSF101821		103	197	8.97e-32
tgondii-rna.Gregory_ME49_mRNA.hour16.gene2078	1ae6c946436068f2a4aa5131d343bf91	430	SUPERFAMILY	SSF55481		8	140	1.96e-56
tgondii-rna.Gregory_ME49_mRNA.hour16.gene2078	1ae6c946436068f2a4aa5131d343bf91	430	SUPERFAMILY	SSF55315		276	418	8.98e-48
tgondii-rna.Gregory_ME49_mRNA.hour16.gene2078	1ae6c946436068f2a4aa5131d343bf91	430	SUPERFAMILY	SSF53137		143	274	2.22e-47
TGME49_226410	dcd7e90af2480605e5e664ba23627dd2	328	SUPERFAMILY	SSF54984		212	287	2.09e-19
TGME49_226410	dcd7e90af2480605e5e664ba23627dd2	328	SUPERFAMILY	SSF54984		315	328	2.09e-19
TGME49_226410	dcd7e90af2480605e5e664ba23627dd2	328	SUPERFAMILY	SSF47616		101	158	2.99e-07
tgondii-rna.Boothroyd_oocyst.day0.gene2804	325ad4466b676c1e5cb78bac5a89f353	340	SUPERFAMILY	SSF52833		219	339	6.82e-32
tgondii-rna.Boothroyd_oocyst.day0.gene2804	325ad4466b676c1e5cb78bac5a89f353	340	SUPERFAMILY	SSF52833		90	218	3.29e-20
tgondii-rna.Boothroyd_oocyst.day0.gene2804	325ad4466b676c1e5cb78bac5a89f353	340	SUPERFAMILY	SSF52833		6	103	6.71e-05
TGME49_228360	1b27a80205aba5f35a59a0a1c4e73e52	362	SUPERFAMILY	SSF54534		250	361	6.87e-26
TGME49_293690	9a4243e81ac3b294ff1c7fdc4a23bce2	165	SUPERFAMILY	SSF55770		2	164	2.09e-22
TGME49_319920	c5c02997c160519b44c67ee4a02de76f	669	SUPERFAMILY	SSF52777		428	667	9.78e-64
TGME49_319920	c5c02997c160519b44c67ee4a02de76f	669	SUPERFAMILY	SSF51230		71	161	1.44e-21
TGME49_319920	c5c02997c160519b44c67ee4a02de76f	669	SUPERFAMILY	SSF47005		183	226	1.83e-11
TGME49_259550	11fab2c708a8171569d64ac1f39abaf0	748	SUPERFAMILY	SSF55083		231	311	6.67e-15
TGME49_259550	11fab2c708a8171569d64ac1f39abaf0	748	SUPERFAMILY	SSF51717		437	727	1.11e-63
TGME49_259550	11fab2c708a8171569d64ac1f39abaf0	748	SUPERFAMILY	SSF55083		95	188	2.35e-08
TGME49_219850	7cec69b6e6362f554cd2e8c69678db83	830	SUPERFAMILY	SSF55681		340	606	8.71e-79
TGME49_219850	7cec69b6e6362f554cd2e8c69678db83	830	SUPERFAMILY	SSF64586		738	830	1.35e-18
TGME49_219850	7cec69b6e6362f554cd2e8c69678db83	830	SUPERFAMILY	SSF52954		607	733	1.49e-33
TGME49_219850	7cec69b6e6362f554cd2e8c69678db83	830	SUPERFAMILY	SSF55826		138	296	3.4e-31
TGME49_321900	181b6ade7fd256cf2fd8a00dd5b16729	271	SUPERFAMILY	SSF51569		2	260	9.84e-104
tgondii-rna.Saeij_Jeroen_strains.COUGAR.gene964	c846dfc54cbd3341fe39996a85d29a95	298	SUPERFAMILY	SSF54236		1	72	1.75e-10
TGME49_290670	9e9ff5e79737917c1385f10f33305018	781	SUPERFAMILY	SSF52949		259	463	2.18e-09
TGME49_290670	9e9ff5e79737917c1385f10f33305018	781	SUPERFAMILY	SSF53187		459	776	1.05e-110
tgondii-rna.Gregory_ME49_mRNA.hour33.gene5346	86634d187e5a70d9ba3d83dcf2fb01d5	160	SUPERFAMILY	SSF46785		18	156	3.27e-54
tgondii-rna.Gregory_VEG_mRNA.hour4.gene2774	f31a82774629208a00d68266e5580cbe	193	SUPERFAMILY	SSF52540		105	192	5.36e-34
tgondii-rna.Saeij_Jeroen_strains.TgCATBr5.gene3661	dc83d24ff0194413d755c8856d26a07f	279	SUPERFAMILY	SSF68906		14	49	5.49e-10
tgondii-rna.Saeij_Jeroen_strains.MAS.gene1830	fbb1f97dc12b0a9561a25181beeeff61	510	SUPERFAMILY	SSF51230		71	161	9.68e-22
tgondii-rna.Saeij_Jeroen_strains.MAS.gene1830	fbb1f97dc12b0a9561a25181beeeff61	510	SUPERFAMILY	SSF52777		269	508	5.34e-64
tgondii-rna.Saeij_Jeroen_strains.MAS.gene1830	fbb1f97dc12b0a9561a25181beeeff61	510	SUPERFAMILY	SSF47005		184	227	1.2e-11
TGME49_247510	04f30363b59e24fb90cea8fb919ec659	381	SUPERFAMILY	SSF56655		33	359	6.02e-105
tgondii-rna.Saeij_Jeroen_strains.CASTELLS.gene588	e2f9f0e78c5ddd66f96367ca077c9152	818	SUPERFAMILY	SSF50978		47	347	1.36e-48
tgondii-rna.Saeij_Jeroen_strains.CASTELLS.gene588	e2f9f0e78c5ddd66f96367ca077c9152	818	SUPERFAMILY	SSF48371		650	777	2.81e-05
TGME49_202530	545bdeb0bd09b14b50032fde930bbf6f	773	SUPERFAMILY	SSF50249		298	420	1.52e-26
TGME49_202530	545bdeb0bd09b14b50032fde930bbf6f	773	SUPERFAMILY	SSF55681		443	768	1.13e-89
tgondii-rna.Saeij_Jeroen_strains.FOU.gene1464	cc34e25caf304e83096be4798e0319c5	682	SUPERFAMILY	SSF56112		355	419	3.2e-21
tgondii-rna.Saeij_Jeroen_strains.FOU.gene1464	cc34e25caf304e83096be4798e0319c5	682	SUPERFAMILY	SSF56112		463	660	3.2e-21
TGME49_239530	f7b6179501310bef2314cf3803b335af	517	SUPERFAMILY	SSF53383		21	352	1.75e-94
TGME49_249650	d497161d4576fd718b58d0c5c65a7642	392	SUPERFAMILY	SSF64153		115	336	6.67e-61
tgondii-rna.Saeij_Jeroen_strains.FOU.gene4519	96d0ff13a53868cb5dc3bcb3e96c0d0d	363	SUPERFAMILY	SSF51569		8	363	5.23e-142
TGME49_203170	d20f31db03a7ef46691ec77aa875675f	732	SUPERFAMILY	SSF50249		353	476	5.71e-17
TGME49_203170	d20f31db03a7ef46691ec77aa875675f	732	SUPERFAMILY	SSF50249		559	694	4.28e-27
TGME49_203170	d20f31db03a7ef46691ec77aa875675f	732	SUPERFAMILY	SSF50249		235	343	1.11e-18
TGME49_207640	2e4601483d78608d1ef3c4bddec8217d	1242	SUPERFAMILY	SSF47323		848	1073	6.54e-41
TGME49_207640	2e4601483d78608d1ef3c4bddec8217d	1242	SUPERFAMILY	SSF50677		345	561	3.98e-42
TGME49_207640	2e4601483d78608d1ef3c4bddec8217d	1242	SUPERFAMILY	SSF52374		151	344	5.09e-135
TGME49_207640	2e4601483d78608d1ef3c4bddec8217d	1242	SUPERFAMILY	SSF52374		561	816	5.09e-135
tgondii-rna.Boothroyd_oocyst.day10.gene4629	9ca889a2e11ff148c623614f4d6ab181	321	SUPERFAMILY	SSF81606		5	318	6.8e-52
TGME49_226030	3fbbecf12184e9047cff7aa996503840	343	SUPERFAMILY	SSF56112		20	339	6.29e-92
tgondii-rna.Saeij_Jeroen_strains.GUYDOS.gene620	670e2f06a383780fa91153af3766d0e7	486	SUPERFAMILY	SSF48452		73	108	7.59e-10
tgondii-rna.Saeij_Jeroen_strains.GUYDOS.gene620	670e2f06a383780fa91153af3766d0e7	486	SUPERFAMILY	SSF48452		236	321	7.59e-10
TGME49_292080	179c315c87df6745b210e8e011cdf41c	1259	SUPERFAMILY	SSF47323		947	1093	2.43e-18
TGME49_292080	179c315c87df6745b210e8e011cdf41c	1259	SUPERFAMILY	SSF50677		640	676	1.15e-20
TGME49_292080	179c315c87df6745b210e8e011cdf41c	1259	SUPERFAMILY	SSF50677		403	439	1.15e-20
TGME49_292080	179c315c87df6745b210e8e011cdf41c	1259	SUPERFAMILY	SSF50677		478	581	1.15e-20
TGME49_292080	179c315c87df6745b210e8e011cdf41c	1259	SUPERFAMILY	SSF52374		679	936	1.01e-88
TGME49_292080	179c315c87df6745b210e8e011cdf41c	1259	SUPERFAMILY	SSF52374		268	362	1.01e-88
TGME49_292080	179c315c87df6745b210e8e011cdf41c	1259	SUPERFAMILY	SSF52374		114	208	1.01e-88
tgondii-rna.Saeij_Jeroen_strains.COUGAR.gene1938	c04005d542c4a3e3b9dbb4934c88d7e7	674	SUPERFAMILY	SSF51717		363	653	8.77e-64
tgondii-rna.Saeij_Jeroen_strains.COUGAR.gene1938	c04005d542c4a3e3b9dbb4934c88d7e7	674	SUPERFAMILY	SSF55083		157	237	5.75e-15
tgondii-rna.Saeij_Jeroen_strains.COUGAR.gene1938	c04005d542c4a3e3b9dbb4934c88d7e7	674	SUPERFAMILY	SSF55083		21	114	1.96e-08
TGME49_311690	4887843e69713914a2bdea49bc866d46	417	SUPERFAMILY	SSF46934		368	417	1.39e-11
TGME49_311690	4887843e69713914a2bdea49bc866d46	417	SUPERFAMILY	SSF143503		229	291	1.96e-10
tgondii-rna.Saeij_Jeroen_strains.FOU.gene3573	46c585739449eac63fe58af6868bc7c6	517	SUPERFAMILY	SSF53659		97	498	3.06e-147
tgondii-rna.Saeij_Jeroen_strains.ME49.gene2340	e7dd280a22bec7c85c1ba08b6bb488aa	242	SUPERFAMILY	SSF47616		16	72	2.15e-07
tgondii-rna.Saeij_Jeroen_strains.ME49.gene2340	e7dd280a22bec7c85c1ba08b6bb488aa	242	SUPERFAMILY	SSF54984		229	242	1.03e-19
tgondii-rna.Saeij_Jeroen_strains.ME49.gene2340	e7dd280a22bec7c85c1ba08b6bb488aa	242	SUPERFAMILY	SSF54984		126	201	1.03e-19
tgondii-rna.Gregory_VEG_mRNA.hour2.gene1657	3624ca4e97a840006ab51d52e4ee97f1	77	SUPERFAMILY	SSF52833		1	66	1.21e-17
tgondii-rna.Saeij_Jeroen_strains.TgCATBr5.gene3708	fd723c9f28309902fac5b36e26e41c17	606	SUPERFAMILY	SSF52374		199	594	7.03e-91
tgondii-rna.Saeij_Jeroen_strains.TgCATBr5.gene3708	fd723c9f28309902fac5b36e26e41c17	606	SUPERFAMILY	SSF55186		12	139	2.09e-10
TGME49_291950	6b2a58201e2cfa388bc8b137c9e91421	725	SUPERFAMILY	SSF54928		324	423	3.63e-20
TGME49_291950	6b2a58201e2cfa388bc8b137c9e91421	725	SUPERFAMILY	SSF54928		188	272	2.42e-10
TGME49_291950	6b2a58201e2cfa388bc8b137c9e91421	725	SUPERFAMILY	SSF54928		480	540	2.71e-06
TGME49_300280	45bda44c8553d827eb1e1e7ef5518f2a	169	SUPERFAMILY	SSF50182		7	142	3.52e-21
TGME49_215785	0d81df65457220accbaebf22e4adacbe	433	SUPERFAMILY	SSF56112		294	430	4.97e-07
tgondii-rna.Knoll_Laura_Pittman.acute_mouse.gene1000	ab0cc1288f816b0111e776299085f968	230	SUPERFAMILY	SSF53271		19	228	6.95e-47
tgondii-rna.Saeij_Jeroen_strains.B41.gene662	e864b5b1eef52e4eba7714f2b0085ee4	469	SUPERFAMILY	SSF53098		1	148	1.1e-64
TGME49_268850	9a106f29e79c9a4fc840152f54e2e81b	475	SUPERFAMILY	SSF51604		180	472	3.54e-122
TGME49_268850	9a106f29e79c9a4fc840152f54e2e81b	475	SUPERFAMILY	SSF54826		35	174	2.36e-53
tgondii-rna.Saeij_Jeroen_strains.B41.gene3399	f75ac3f4137bd6e3fe27dab5443a0ece	180	SUPERFAMILY	SSF82754		3	150	5.49e-20
TGME49_248340	65fafb660fb130ef41696915473edae2	229	SUPERFAMILY	SSF52540		24	193	4.64e-50
tgondii-rna.Gregory_VEG_mRNA.hour16.gene1989	bc8654dfa293c2d5467a4809acc59ffe	476	SUPERFAMILY	SSF53697		17	475	4.04e-147
TGME49_202870	9951197f2e0fcf9cdba56b7cd45dbcd4	506	SUPERFAMILY	SSF68906		241	276	1.42e-09
TGME49_216140	809367cde4344e6bbe0ed1f92f6fa313	563	SUPERFAMILY	SSF48452		413	526	4.07e-14
TGME49_216140	809367cde4344e6bbe0ed1f92f6fa313	563	SUPERFAMILY	SSF48403		132	370	1.46e-50
tgondii-rna.Reid_tachy.day4.gene1416	9a265d2f1f4e825c8376e544ff5b2a32	642	SUPERFAMILY	SSF54585		2	37	3.27e-08
tgondii-rna.Reid_tachy.day4.gene1416	9a265d2f1f4e825c8376e544ff5b2a32	642	SUPERFAMILY	SSF52540		309	596	2.55e-69
tgondii-rna.Reid_tachy.day4.gene1416	9a265d2f1f4e825c8376e544ff5b2a32	642	SUPERFAMILY	SSF52540		37	299	5.26e-67
tgondii-rna.Saeij_Jeroen_strains.GUYDOS.gene2413	2e0cb890fd8f577fb35cd0697d61e236	1103	SUPERFAMILY	SSF50677		206	422	3.24e-42
tgondii-rna.Saeij_Jeroen_strains.GUYDOS.gene2413	2e0cb890fd8f577fb35cd0697d61e236	1103	SUPERFAMILY	SSF52374		12	205	3.75e-135
tgondii-rna.Saeij_Jeroen_strains.GUYDOS.gene2413	2e0cb890fd8f577fb35cd0697d61e236	1103	SUPERFAMILY	SSF52374		422	677	3.75e-135
tgondii-rna.Saeij_Jeroen_strains.GUYDOS.gene2413	2e0cb890fd8f577fb35cd0697d61e236	1103	SUPERFAMILY	SSF47323		708	934	5.23e-41
tgondii-rna.Reid_tachy.day4.gene1196	5dbd6498869ecea290e82225c8ee4efe	416	SUPERFAMILY	SSF52166		8	262	1.31e-74
TGME49_262730	09acbe3914edf99d2fa975d167f84fe8	707	SUPERFAMILY	SSF56112		488	685	3.48e-21
TGME49_262730	09acbe3914edf99d2fa975d167f84fe8	707	SUPERFAMILY	SSF56112		380	444	3.48e-21
tgondii-rna.Gregory_ME49_mRNA.hour4.gene724	996f655d6fb4a4cc8f3a4abe01e5279d	493	SUPERFAMILY	SSF47005		183	226	1.23e-11
tgondii-rna.Gregory_ME49_mRNA.hour4.gene724	996f655d6fb4a4cc8f3a4abe01e5279d	493	SUPERFAMILY	SSF52777		268	492	1.47e-57
tgondii-rna.Gregory_ME49_mRNA.hour4.gene724	996f655d6fb4a4cc8f3a4abe01e5279d	493	SUPERFAMILY	SSF51230		71	161	9.16e-22
tgondii-rna.Saeij_Jeroen_strains.TgCATBr5.gene42	4e1882d9ce75600e74dfd1b610bf0fed	212	SUPERFAMILY	SSF53271		6	210	1.08e-46
TGME49_309120	ad48c75a1f3467a17f480bbcd8255915	448	SUPERFAMILY	SSF52166		40	294	1.7e-74
tgondii-rna.Gregory_VEG_mRNA.hour4.gene473	b5bd239b0e7665ed7489c26a87dd74ca	221	SUPERFAMILY	SSF51735		110	209	7.72e-24
tgondii-rna.Gregory_VEG_mRNA.hour4.gene473	b5bd239b0e7665ed7489c26a87dd74ca	221	SUPERFAMILY	SSF52283		14	137	2.46e-35
TGME49_242730	05268d1e90c17efaae5c5df9e3c45ac9	392	SUPERFAMILY	SSF52540		151	335	7.11e-58
tgondii-rna.Gregory_VEG_mRNA.hour8.gene920	a33f352b992640d52a6480ca6a63a696	306	SUPERFAMILY	SSF50447		242	299	5.3e-19
tgondii-rna.Gregory_VEG_mRNA.hour8.gene920	a33f352b992640d52a6480ca6a63a696	306	SUPERFAMILY	SSF52540		30	84	2.18e-38
tgondii-rna.Gregory_VEG_mRNA.hour8.gene920	a33f352b992640d52a6480ca6a63a696	306	SUPERFAMILY	SSF52540		122	249	2.18e-38
TGME49_200320	4f76f6e29524c6f0e3dc5b5421d80cf9	279	SUPERFAMILY	SSF53271		68	277	1.44e-46
TGME49_263220	c46e3d7155f1c096b3a8226d178f2732	749	SUPERFAMILY	SSF56112		410	472	3.74e-36
TGME49_263220	c46e3d7155f1c096b3a8226d178f2732	749	SUPERFAMILY	SSF56112		509	712	3.74e-36
tgondii-rna.Saeij_Jeroen_strains.ME49.gene2428	7cdea2c82820f65f1b0b347c252ab701	285	SUPERFAMILY	SSF53474		23	162	1.35e-40
tgondii-rna.Saeij_Jeroen_strains.ME49.gene2428	7cdea2c82820f65f1b0b347c252ab701	285	SUPERFAMILY	SSF53474		202	282	1.35e-40
tgondii-rna.Saeij_Jeroen_strains.CASTELLS.gene90	48df6803362ecb9d0a32e01cff28ffaf	135	SUPERFAMILY	SSF54189		8	103	4.32e-29
tgondii-rna.Saeij_Jeroen_strains.CASTELLS.gene2733	eda965bbb7987ce25e8ed92f5d892438	104	SUPERFAMILY	SSF47694		20	92	6.28e-17
TGME49_249390	990cd47bc1b787ac92d26a64cb240108	1206	SUPERFAMILY	SSF53223		633	834	3.52e-20
TGME49_249390	990cd47bc1b787ac92d26a64cb240108	1206	SUPERFAMILY	SSF51735		957	1110	4.73e-32
TGME49_249390	990cd47bc1b787ac92d26a64cb240108	1206	SUPERFAMILY	SSF51735		826	926	4.73e-32
TGME49_228290	b8db386afc3fc200b88f7c3e64381b6c	485	SUPERFAMILY	SSF53474		223	362	7.57e-40
TGME49_228290	b8db386afc3fc200b88f7c3e64381b6c	485	SUPERFAMILY	SSF53474		402	482	7.57e-40
tgondii-rna.Saeij_Jeroen_strains.FOU.gene2234	b179784216354557c5329d905a0549ce	509	SUPERFAMILY	SSF51230		71	161	9.68e-22
tgondii-rna.Saeij_Jeroen_strains.FOU.gene2234	b179784216354557c5329d905a0549ce	509	SUPERFAMILY	SSF52777		268	507	5.34e-64
tgondii-rna.Saeij_Jeroen_strains.FOU.gene2234	b179784216354557c5329d905a0549ce	509	SUPERFAMILY	SSF47005		183	226	1.29e-11
TGME49_263090	00d416d2bb234ace11235daea52d6d36	323	SUPERFAMILY	SSF48445		66	303	2.35e-97
tgondii-rna.Knoll_Laura_Pittman.chronic_mouse.gene1673	ada5e6dd413386c43d9c2e3bf433ad2f	414	SUPERFAMILY	SSF50249		241	376	1.52e-27
tgondii-rna.Knoll_Laura_Pittman.chronic_mouse.gene1673	ada5e6dd413386c43d9c2e3bf433ad2f	414	SUPERFAMILY	SSF50249		14	122	4.28e-19
TGME49_269442	d118b14f59cf2ec858cae4260abd420d	87	SUPERFAMILY	SSF47473		4	87	6.78e-23
TGME49_261460	f9871a3af135ef31e5d5075c9d6b042c	539	SUPERFAMILY	SSF50729		226	455	2.09e-74
tgondii-rna.Reid_tachy.day3.gene1131	f9ac479ed5f090f9cf816c95c7cd96f7	275	SUPERFAMILY	SSF56112		86	237	8.17e-25
tgondii-rna.Saeij_Jeroen_strains.CEPdelta.gene446	44eb30cb1cee529ef51d4d9c05fee5f7	381	SUPERFAMILY	SSF53383		21	380	1.6e-104
tgondii-rna.Saeij_Jeroen_strains.CASTELLS.gene659	607bd3195fa9199be0981876589541f4	1113	SUPERFAMILY	SSF51735		733	833	4.33e-32
tgondii-rna.Saeij_Jeroen_strains.CASTELLS.gene659	607bd3195fa9199be0981876589541f4	1113	SUPERFAMILY	SSF51735		864	1017	4.33e-32
tgondii-rna.Saeij_Jeroen_strains.CASTELLS.gene659	607bd3195fa9199be0981876589541f4	1113	SUPERFAMILY	SSF53223		540	741	2.97e-20
TGME49_267060	f2925b1df1500c9d351c344c1d59da25	157	SUPERFAMILY	SSF50104		6	119	9.93e-19
tgondii-rna.Saeij_Jeroen_strains.CAST.gene1532	fc75ede2d28aef4c82e568cc386ecf4f	401	SUPERFAMILY	SSF69572		170	316	2.09e-62
tgondii-rna.Saeij_Jeroen_strains.CAST.gene1532	fc75ede2d28aef4c82e568cc386ecf4f	401	SUPERFAMILY	SSF69572		15	133	2.09e-62
TGME49_297970	694471499aab1a02a2aea9c0631be1c3	508	SUPERFAMILY	SSF101821		117	211	9.15e-32
TGME49_297970	694471499aab1a02a2aea9c0631be1c3	508	SUPERFAMILY	SSF101821		250	280	9.15e-32
TGME49_297970	694471499aab1a02a2aea9c0631be1c3	508	SUPERFAMILY	SSF53187		32	116	2.7e-97
TGME49_297970	694471499aab1a02a2aea9c0631be1c3	508	SUPERFAMILY	SSF53187		280	495	2.7e-97
tgondii-rna.Saeij_Jeroen_strains.GUYDOS.gene2040	014cc6998cfe7cb1c490b984c8ef461c	408	SUPERFAMILY	SSF56112		207	401	5.35e-18
tgondii-rna.Saeij_Jeroen_strains.VEG.gene444	eb58459efb619d9cec9ad5657c50006a	578	SUPERFAMILY	SSF56112		377	548	3.56e-13
tgondii-rna.Saeij_Jeroen_strains.BOF.gene3048	49769a7cb311c7399db68f3702927322	82	SUPERFAMILY	SSF57829		26	80	2.75e-21
TGME49_217570	b699aaeab0a2341ad3b4168c0f391932	151	SUPERFAMILY	SSF57829		95	149	1.37e-20
tgondii-rna.Boothroyd_oocyst.day4.gene4056	6237eafda828ef0ad514e5003ec281d4	153	SUPERFAMILY	SSF50891		1	152	7.45e-61
tgondii-rna.Saeij_Jeroen_strains.TgCATBr5.gene2107	bb3d8d13558db03804ec76fbac6bffc5	396	SUPERFAMILY	SSF81338		169	389	1.57e-32
tgondii-rna.Saeij_Jeroen_strains.VEG.gene1936	3c7e87ce2261d79f478658c0e282acab	88	SUPERFAMILY	SSF51366		7	44	7.77e-08
tgondii-rna.Gregory_VEG_mRNA.hour4.gene3869	d2f6fdead0367cd403e4d974de604e6a	39	SUPERFAMILY	SSF47592		1	32	2.05e-06
tgondii-rna.Saeij_Jeroen_strains.CASTELLS.gene1527	d8f964e006969a7fa34763162e3b04f4	163	SUPERFAMILY	SSF55770		2	162	2.36e-24
TGME49_297650	22ef6b058b761bd5a5ec5175556171ac	651	SUPERFAMILY	SSF56300		375	512	6.08e-36
TGME49_297650	22ef6b058b761bd5a5ec5175556171ac	651	SUPERFAMILY	SSF56300		151	307	6.08e-36
tgondii-rna.Boothroyd_oocyst.day10.gene1422	dc9147f90e28b95f1307c8ef2c12db24	63	SUPERFAMILY	SSF52540		17	52	1.04e-08
tgondii-rna.Gregory_ME49_mRNA.hour2.gene795	3a8b53fed1c9c8086cb26db61b805ebf	67	SUPERFAMILY	SSF50729		2	46	1.35e-09
TGME49_212290	1b1db5f039fc318d2fd8f58058b43c80	313	SUPERFAMILY	SSF46785		171	308	5.99e-53
tgondii-rna.Saeij_Jeroen_strains.GUYKOE.gene8	786a1959e2540a0c72ec90b5f8c0d530	1162	TIGRFAM	TIGR00395	leuS_arch: leucine--tRNA ligase	19	1159	8.6e-253
tgondii-rna.Gregory_ME49_mRNA.hour16.gene6147	b9b6c471d81c742b145d0e2e28b8b472	544	TIGRFAM	TIGR00458	aspS_nondisc: aspartate--tRNA(Asn) ligase	97	544	1.6e-144
tgondii-rna.Knoll_Laura_Pittman.chronic_mouse.gene1190	a61719c26cb346e759d899363f20c5c4	832	TIGRFAM	TIGR00231	small_GTP: small GTP-binding protein domain	19	158	2.3e-17
tgondii-rna.Saeij_Jeroen_strains.VAND.gene2101	80acd02834ac2f97c65a66f0fe495b3f	711	TIGRFAM	TIGR00408	proS_fam_I: proline--tRNA ligase	217	711	3e-182
TGME49_204400	3cff98a015a0f5ea202e5efaa224fe59	577	TIGRFAM	TIGR00962	atpA: ATP synthase F1, alpha subunit	54	544	6.6e-239
tgondii-rna.Saeij_Jeroen_strains.CASTELLS.gene3498	b00c7a7ecd5264a7c6f6d894b991c73d	565	TIGRFAM	TIGR00962	atpA: ATP synthase F1, alpha subunit	54	558	8.4e-244
TGME49_205470	135b7eed2505a9168195e9e75bdaab0c	952	TIGRFAM	TIGR00231	small_GTP: small GTP-binding protein domain	139	278	2.8e-17
TGME49_268860	ac9e6c02926a0f7f021041e23edc048b	444	TIGRFAM	TIGR01060	eno: phosphopyruvate hydratase	4	439	1.9e-167
TGME49_304710	94fc194cc5aefe902e2eb0519f280d3a	814	TIGRFAM	TIGR03676	aRF1/eRF1: peptide chain release factor 1, archaeal and eukaryotic forms	396	798	2.3e-127
tgondii-rna.Gregory_VEG_mRNA.hour8.gene4405	7fff89acbf50aec876f4d093e181bc14	216	TIGRFAM	TIGR00231	small_GTP: small GTP-binding protein domain	11	160	5e-28
tgondii-rna.Saeij_Jeroen_strains.VAND.gene1367	d410bc47aa311678b44c8ce312eef7dd	600	TIGRFAM	TIGR03284	thym_sym: thymidylate synthase	316	600	7.4e-95
tgondii-rna.Saeij_Jeroen_strains.DEG.gene1521	1d9895efe21c055bd653b0a967bb8948	364	TIGRFAM	TIGR00874	talAB: transaldolase	35	361	1.3e-138
TGME49_229360	b92c8512366c28084ff685d80f5c7d10	550	TIGRFAM	TIGR00874	talAB: transaldolase	214	547	1.8e-136
TGME49_249180	babb24ebe94053b363a239e343d1994c	610	TIGRFAM	TIGR03284	thym_sym: thymidylate synthase	326	610	7.7e-95
tgondii-rna.Gregory_ME49_mRNA.hour16.gene5860	a2678db1a4b5278572d32fa7a06b2648	444	TIGRFAM	TIGR01060	eno: phosphopyruvate hydratase	4	438	3.4e-172
tgondii-rna.Gregory_ME49_mRNA.hour16.gene2078	1ae6c946436068f2a4aa5131d343bf91	430	TIGRFAM	TIGR03676	aRF1/eRF1: peptide chain release factor 1, archaeal and eukaryotic forms	12	414	3.2e-128
TGME49_259550	11fab2c708a8171569d64ac1f39abaf0	748	TIGRFAM	TIGR01496	DHPS: dihydropteroate synthase	446	722	2.8e-59
TGME49_219850	7cec69b6e6362f554cd2e8c69678db83	830	TIGRFAM	TIGR00408	proS_fam_I: proline--tRNA ligase	336	830	4.7e-182
TGME49_202530	545bdeb0bd09b14b50032fde930bbf6f	773	TIGRFAM	TIGR00458	aspS_nondisc: aspartate--tRNA(Asn) ligase	326	773	4.9e-144
TGME49_249650	d497161d4576fd718b58d0c5c65a7642	392	TIGRFAM	TIGR00197	yjeF_nterm: YjeF family N-terminal domain	119	316	1.3e-44
TGME49_207640	2e4601483d78608d1ef3c4bddec8217d	1242	TIGRFAM	TIGR00392	ileS: isoleucine--tRNA ligase	152	1024	7.3e-274
TGME49_292080	179c315c87df6745b210e8e011cdf41c	1259	TIGRFAM	TIGR00395	leuS_arch: leucine--tRNA ligase	116	1256	1.2e-252
tgondii-rna.Saeij_Jeroen_strains.COUGAR.gene1938	c04005d542c4a3e3b9dbb4934c88d7e7	674	TIGRFAM	TIGR01496	DHPS: dihydropteroate synthase	372	648	2.2e-59
tgondii-rna.Saeij_Jeroen_strains.FOU.gene3573	46c585739449eac63fe58af6868bc7c6	517	TIGRFAM	TIGR00127	nadp_idh_euk: isocitrate dehydrogenase, NADP-dependent	97	501	1.1e-212
tgondii-rna.Saeij_Jeroen_strains.TgCATBr5.gene3708	fd723c9f28309902fac5b36e26e41c17	606	TIGRFAM	TIGR00233	trpS: tryptophan--tRNA ligase	291	596	1e-82
tgondii-rna.Knoll_Laura_Pittman.acute_mouse.gene1000	ab0cc1288f816b0111e776299085f968	230	TIGRFAM	TIGR01203	HGPRTase: hypoxanthine phosphoribosyltransferase	45	220	1.7e-59
TGME49_268850	9a106f29e79c9a4fc840152f54e2e81b	475	TIGRFAM	TIGR01060	eno: phosphopyruvate hydratase	35	469	4.4e-172
TGME49_248340	65fafb660fb130ef41696915473edae2	229	TIGRFAM	TIGR00231	small_GTP: small GTP-binding protein domain	24	173	5.9e-28
tgondii-rna.Saeij_Jeroen_strains.GUYDOS.gene2413	2e0cb890fd8f577fb35cd0697d61e236	1103	TIGRFAM	TIGR00392	ileS: isoleucine--tRNA ligase	13	885	4.9e-274
tgondii-rna.Saeij_Jeroen_strains.TgCATBr5.gene42	4e1882d9ce75600e74dfd1b610bf0fed	212	TIGRFAM	TIGR01203	HGPRTase: hypoxanthine phosphoribosyltransferase	27	202	1.3e-59
TGME49_242730	05268d1e90c17efaae5c5df9e3c45ac9	392	TIGRFAM	TIGR03263	guanyl_kin: guanylate kinase	152	332	5.6e-60
TGME49_200320	4f76f6e29524c6f0e3dc5b5421d80cf9	279	TIGRFAM	TIGR01203	HGPRTase: hypoxanthine phosphoribosyltransferase	94	269	3e-59
